# Supplementary material for: CELF4 Regulates Translation and Local Abundance of a Vast Set of mRNAs, Including Genes Associated with Regulation of Synaptic Function
Source: PLoS Genet. 2012 Nov 29;8(11):e1003067. doi: 10.1371/journal.pgen.1003067 (PMC3510034; doi:10.1371/journal.pgen.1003067)
Supplement: File S2 — Normalized RNAseqdata & iCLIP occupancy & ranks. Spreadsheet that shows the RNA sequencing data from the sucrose gradient fractionation and hippocampal dissection experiments, normalized as described in the text, as well as the CELF4 iCLIP occupancy values and relative ranks from the iCLIP-seq experiments. Genes are listed by Ensembl Gene ID. (XLSX) [file pgen.1003067.s004.xlsx]

## Sheet: normalized RNAseq & iCLIP val's
id	iCLIP occupancy	iCLIP ranking	Celf4null_A_cb	Celf4null_B_cb	Celf4null_D_cb	Celf4null_C_np	Celf4null_B_np	Celf4null_D_np	WT_A_cb	WT_B_cb	WT_C_cb	WT_A_np	WT_B_np	WT_C_np	Celf4null_RNAgranule_1	Celf4null_RNAgranule_2	Celf4null_RNAgranule_6	Celf4null_RNAgranule_7	Celf4null_RNAgranule_8	Celf4null_monosome_1	Celf4null_monosome_2	Celf4null_monosome_6	Celf4null_monosome_7	Celf4null_monosome_8	Celf4null_polysome_1	Celf4null_polysome_2	Celf4null_polysome_6	Celf4null_polysome_7	Celf4null_polysome_8	WT_RNAgranule_1	WT_RNAgranule_2	WT_RNAgranule_6	WT_RNAgranule_7	WT_RNAgranule_8	WT_monosome_1	WT_monosome_2	WT_monosome_6	WT_monosome_7	WT_monosome_8	WT_polysome_1	WT_polysome_2	WT_polysome_6	WT_polysome_7	WT_polysome_8
ENSMUSG00000000001	0.215	11691	226.563	276.576	316.769	274.522	266.094	279.743	350.455	182.356	261.609	339.548	259.401	457.041	490.795	455.177	463.341	497.012	514.667	466.892	504.616	474.422	485.58	486.525	491.791	527.925	492.399	492.23	520.754	476.982	497.602	517.126	481.338	487.473	457.109	431.262	457.194	469.245	462.046	493.171	476.766	473.118	494.02	506.639
ENSMUSG00000000028	0.065	7470	20.3397	12.3522	12.5935	7.28615	29.1314	7.03103	22.7238	12.2219	23.4989	27.1296	25.9608	20.6144	18.1419	36.934	34.7132	9.80964	19.233	25.8314	22.3905	38.9297	33.4961	33.3635	14.1536	36.5796	40.0219	38.3024	26.3497	22.6712	30.1628	18.6601	43.0886	33.1698	19.3508	8.57948	10.7267	25.1232	22.7829	33.5174	51.2153	38.0197	35.1071	32.3359
ENSMUSG00000000056	0.113	9482	261.416	148.644	382.329	368.258	245.11	284.45	272.395	312.686	314.252	307.652	427.289	298.571	565.878	489.778	515.157	506.246	524.201	423.894	468.184	404.324	467.471	403.592	599.463	631.416	594.361	614.596	619.617	513.599	502.765	505.838	498.905	510.581	462.252	429.398	424.884	463.1	458.348	525.359	538.65	529.007	500.477	528.077
ENSMUSG00000000058	0.562	13581	103.995	93.6376	140.435	136.049	123.464	224.914	139.974	195.607	124.629	130.508	217.224	186.312	185.088	203.456	225.237	171.238	197.371	787.665	680.234	688.949	716.15	710.721	374.921	406.174	325.901	380.721	371.123	351.305	328.929	347.077	328.307	325.314	726.144	749.463	744.98	679.673	654.299	512.077	485.924	481.756	488.781	512.387
ENSMUSG00000000078	-0.156	53	177.979	174.843	168.722	167.842	169.126	158.894	171.481	125.825	220	182.142	159.5	132.945	381.733	371.257	398.826	374.661	377.773	459.864	451.236	440.798	427.694	451.352	378.68	373.436	371.11	385.114	418.881	381.388	413.502	400.204	378.045	380.284	422.954	415.751	400.936	399.101	439.099	433.323	424.588	431.303	399.225	415.882
ENSMUSG00000000085	0.06	7287	768.008	650.491	579.12	1017.62	998.934	875.241	722.306	966.67	913.906	1018.97	1114.12	1005.16	769.792	637.057	663.215	755.005	754.259	691.318	733.804	628.199	765.02	810.483	981.031	959.112	986.072	925.658	805.467	733.3	782.49	779.577	807.485	665.563	906.27	1112.4	903.396	914.518	844.546	913.777	874.233	861.057	821.48	904.053
ENSMUSG00000000088	0.002	4386	2707.38	3076.13	4001.51	4124.88	3418.22	4169	3209.01	3496.1	3564.24	3191.17	2711.85	2151	8113.71	7632.78	7682.96	7282.99	7655.75	7688.56	7110.34	7664.76	7617.32	7393.13	13734.7	14275.7	13934.5	13918.8	14386.5	9758.26	9350.09	9635.73	9777.23	9589.23	6272.74	6027.39	6096.83	6216.96	6169.31	10412.2	9549.79	10320.8	9894.15	8909.94
ENSMUSG00000000126	0.194	11343	116.512	43.6882	102.503	100.654	127.621	52.4218	53.1306	91.7862	114.006	77.48	99.7399	110.386	231.371	232.62	213.844	236.125	245.67	304.465	316.045	314.423	315.235	323.442	266.305	278.384	273.233	272.835	255.714	202.81	205.415	199.856	213.827	228.077	330.264	304.348	307.206	297.315	296.221	236.746	272.266	247.954	252.863	240.529
ENSMUSG00000000127	0.339	12785	378.722	395.168	327.07	547.525	479.933	384.56	367.855	468.083	460.386	399.271	510.749	281.658	272.214	274.757	271.764	292.409	241.875	123.488	107.813	112.978	116.838	130.486	139.21	150.572	128.826	145.637	146.231	177.184	145.291	151.375	212.584	173.291	137.995	156.064	143.739	122.035	119.026	142.261	145.723	139.782	164.167	102.088
ENSMUSG00000000131	0.036	5979	805.587	695.46	634.206	814.272	737.01	746.722	596.526	824.995	773.071	631.016	862.872	624.575	937.502	916.136	914.174	928.209	849.73	334.582	365.916	342.072	342.827	322.814	719.405	737.273	744.852	743.178	736.194	716.279	747.698	768.273	761.415	709.89	412.542	393.068	397.582	409.192	382.485	644.879	604.956	602.957	639.434	643.472
ENSMUSG00000000134	0.031	5615	289.397	293.137	311.703	309.165	316	375.812	247.205	334.294	337.709	260.423	362.445	272.4	606.448	588.672	579.17	623.882	650.271	421.776	439.737	437.691	395.362	375.798	723.587	660.316	688.925	662.546	722.494	613.634	658.517	627.608	670.417	628.696	454.062	453.968	476.83	471.864	481.57	677.224	655.432	676.953	641.509	631.986
ENSMUSG00000000142	-0.103	101	230.378	133.767	105.924	106.685	127.272	120.473	110.364	97.5567	129.803	99.1847	154.014	182.618	254.449	242.742	293.93	276.354	260.446	180.477	183.103	164.002	137.996	160.885	225.793	252.95	232.758	228.816	257.002	264.552	219.793	254.3	245.657	211.126	178.736	216.756	176.196	212.019	224.795	232.226	215.813	232.918	245.036	211.599
ENSMUSG00000000148	0.071	7941	97.1212	104.932	107.16	86.1878	94.8466	77.778	81.9887	108.214	96.8935	83.2996	73.2217	70.2706	433.408	489.672	410.03	443.205	437.96	119.102	133.705	131.295	130.478	122.862	173.34	160.933	159.061	201.128	163.633	279.613	258.444	288.322	254.363	268.595	160.73	163.596	123.284	155.335	157.808	214.13	159.274	164.632	189.138	163.781
ENSMUSG00000000149	-0.001	459	1106.3	1054.02	1104.71	449.949	466.565	827.317	773.458	865.344	487.865	459.231	731.343	509.051	1047.87	1058.07	986.539	1005.5	1038.31	3353.68	3357.27	3351.53	3185.93	3367	1387.72	1381.44	1362.71	1347.19	1400.87	1052.62	1079.14	1009.97	1017.09	1059.54	3471.35	3355.98	3477.67	3469.97	3436.38	1456.61	1367.8	1388.45	1393.22	1371.39
ENSMUSG00000000167	0	470	91.6579	19.9832	9.24898	9.22454	3.21125	40.3356	113.429	36.0404	7.53404	0.771581	8.18843	9.58283	18.6534	7.36651	17.4192	21.7422	3.59486	47.1701	44.8749	39.3394	34.2773	16.4156	33.0768	74.8704	40.4564	32.0872	41.364	34.7855	52.1958	22.0418	23.0732	34.8488	27.0611	9.88542	5.20767	21.991	35.5942	42.9478	52.712	38.4163	29.2764	49.2719
ENSMUSG00000000168	0.039	6138	589.429	739.531	735.843	790.777	762.349	753.155	629.144	847.2	832.549	670.262	758.888	690.961	2719.02	2694.49	2644.54	2547.6	2619.05	915.736	839.435	885.275	855.216	885.66	1547.5	1554.94	1486.73	1496.48	1512.62	1760.78	1742.47	1756.54	1739.93	1864.25	968.432	973.033	930.527	963.235	980.038	1424.04	1513.08	1432.3	1411.52	1512.81
ENSMUSG00000000171	-0.034	249	994.25	1087.69	1683.78	1294.7	1262.13	1430.8	1485.6	981.255	1076.82	1270.05	1399.75	1097.6	1912.22	1717.7	1805.77	1770.21	1882.84	3041.5	3087.46	2929.66	3035.63	3023.64	3949.98	3910.59	3746.22	3807.25	3750.82	2530.75	2546.02	2634.58	2602.37	2562.36	2811.18	2574.49	2645.8	2803.2	2715.69	2897.55	2669.91	2838.57	2792.2	2788.79
ENSMUSG00000000184	0.159	10730	281.39	292.427	152.882	156.769	354.504	210.078	238.461	354.11	248.499	218.071	351.891	242.385	305.114	304.296	278.693	252.884	340.087	151.442	220.323	200.303	192.856	139.032	443.866	390.853	462.358	448.563	455.423	416.175	418.304	403.056	431.433	431.792	111.195	142.209	166.455	135.25	153.115	323.325	327.731	373.24	404.041	355.204
ENSMUSG00000000194	-0.014	354	242.998	216.466	160.869	270.413	126.756	228.945	205.259	168.365	171.027	271.984	241.866	255.296	424.217	407.04	382.335	393.524	430.818	352.538	318.027	310.115	284.938	317.627	333.568	305.922	294.722	305.711	314.122	370.051	397.703	389.462	365.334	414.504	324.802	303.151	296.215	309.167	317.586	284.564	281.075	272.166	310.344	257.56
ENSMUSG00000000197	0.637	13698	326.218	430.015	320.983	433.217	472.595	352.682	365.556	576.853	509.293	453.554	425.102	429.031	527.839	487.609	494.384	520.014	512.106	360.973	344.695	358.802	348.576	367.937	324.542	320.34	332.866	319.075	330.917	385.669	391.743	395.218	383.706	369.395	397.423	394.473	402.164	413.577	377.866	309.589	334.575	322.574	328.042	329.181
ENSMUSG00000000202	0	471	23.2242	33.3133	42.9221	33.0651	35.653	43.8752	18.0438	30.7948	25.3021	60.9143	53.1669	21.9019	628.572	633.648	584.82	663.466	688.775	305.91	330.587	344.895	353.842	321.739	606.182	460.382	499.751	485.96	442.863	801.586	640.105	702.431	662.427	693.703	335.081	315.537	459.334	309.131	334.78	395.986	398.005	385.719	336.004	350.168
ENSMUSG00000000223	0.069	7875	817.935	736.947	523.297	832.881	796.25	592.831	684.795	783.767	845.754	875.26	868.441	548.266	602.838	621.237	581.811	623.573	585.112	299.788	288.459	306.481	268.182	290.703	352.215	365.404	355.959	361.908	361.368	457.833	453.5	450.792	457.721	417.943	372.827	360.987	362.807	353.36	332.352	371.208	372.46	383.263	361.54	369.431
ENSMUSG00000000247	0.048	6558	1549.7	2217.67	1350.12	1533.53	1651.43	1690.89	1239.2	1412.16	1378.91	1538.09	1908.15	1708.32	693.284	724.497	759.261	699.278	850.602	938.849	885.956	866.654	888.076	937.185	1548.15	1443.22	1482.04	1528.02	1433.99	1269.95	1273.31	1220.55	1206.16	1332.38	1408.61	1468.52	1436.87	1554.53	1550.73	1301.19	1359.82	1314.58	1415.83	1299.7
ENSMUSG00000000253	0.019	5048	565.486	538.376	701.711	808.965	629.412	735.579	552.608	795.334	840.833	532.094	427.285	349.957	2266.26	2323.58	2197.3	2301.55	2278.84	1043.12	814.295	941.554	992.821	917.041	1821.37	1775.07	1749.55	1820.67	1855.14	1556.94	1496.95	1441.01	1517.42	1436.11	932.592	840.062	844.38	901.387	868.17	1455.83	1336.4	1403.66	1386.01	1250.85
ENSMUSG00000000266	0.488	13412	196.544	217.8	130.947	191.482	158.28	347.017	122.653	152.083	116.833	106.648	133.333	156.502	135.068	143.1	168.767	151.164	129.872	85.895	98.167	102.557	111.587	102.708	162.965	158.603	182.224	186.625	163.122	147.877	149.837	156.801	170.335	141.059	126.043	115.473	117.557	107.169	108.543	145.27	146.054	149.469	139.035	151.907
ENSMUSG00000000275	0	472	36.6469	24.7366	64.2323	46.4036	39.678	63.9991	59.1974	36.4271	28.5654	38.7149	80.302	51.3561	24.2805	30.7117	26.1885	32.6283	28.8095	61.7267	79.6339	80.4902	90.829	85.6503	14.8413	16.8694	18.1892	15.9207	10.8216	21.9882	27.5078	20.3582	27.728	24.5856	38.1091	39.9449	45.3021	30.9381	34.6574	29.5274	26.0053	22.446	29.2348	23.8415
ENSMUSG00000000276	1.977	14228	175.021	150.096	233.097	298.589	262.249	293.555	217.431	255.632	300.063	284.468	268.426	286.552	295.663	285.478	287.407	266.141	281.695	275.219	261.59	260.869	274.813	243.773	184.539	193.304	189.982	179.263	175.525	269.236	263.385	268.849	265.291	264.023	271.109	299.145	286.139	293.646	279.876	231.122	225.999	217.08	219.797	195.191
ENSMUSG00000000278	0.097	8936	62.7128	80.1003	51.6573	33.6915	44.0395	61.4912	81.7563	82.3396	95.2206	97.4634	74.1265	105.049	212.598	214.777	209.289	239.054	192.214	310.541	306.815	325.111	320.56	310.357	223.149	214.584	199.498	181.951	225.301	239.299	252.281	276.351	210.514	276.601	288.489	317.468	260.504	286.694	297.819	228.615	237.742	195.56	224.592	233.001
ENSMUSG00000000282	0.225	11788	281.14	363.931	264.523	296.049	392.581	352.405	227.586	271.018	323.296	232.668	382.897	280.405	516.83	483.938	512.603	476.669	468.633	130.071	134.278	175.953	159.529	164.91	322.47	322.386	290.101	296.028	313.875	420.762	412.984	424.769	407.849	424.364	226.259	211.357	224.873	227.454	214.316	313.759	303.86	292.674	290.975	304.036
ENSMUSG00000000290	0	473	0	46.5798	19.1186	0	35.0826	11.464	16.5246	0	15.6229	28.8235	38.0236	38.3949	32.1815	25.2268	13.1893	17.1471	25.4714	117.761	141.677	145.519	87.033	124.903	7.97819	5.55052	3.70137	4.08401	25.3247	29.6555	36.5423	21.38	16.0696	34.8125	65.7024	57.2891	52.7951	37.9668	65.2105	64.0843	52.7886	57.6169	59.7156	54.3695
ENSMUSG00000000295	0.144	10391	275.392	184.855	290.285	282.758	329.697	265.289	251.264	272.879	296.179	328.946	261.879	205.05	289.917	297.083	294.032	243.724	293.145	660.333	626.417	639.712	624.9	695.735	624.501	600.463	649.924	622.245	613.031	474.226	450.954	461.276	389.725	377.929	739.718	795.014	749.91	804.115	796.304	457.983	522.236	486.678	565.831	487.76
ENSMUSG00000000296	0.173	11026	228.941	238.286	233.031	273.711	340.85	126.423	172.903	202.188	347.225	338.375	325.895	343.887	391.406	369.709	347.642	313.826	337.6	745.882	736.295	824.233	801.454	730.97	655.053	626.031	621.259	685.837	676.946	406.12	470.955	474.62	454.998	538.31	739.279	693.417	710.543	725.727	815.077	638.238	768.222	660.245	639.258	582.16
ENSMUSG00000000301	0	474	9.78202	8.45423	30.3062	30.4183	0	0	2.47935	28.1031	0	0	34.5924	40.7864	17.052	19.331	25.1184	45.9391	9.05743	856.332	700.659	804.567	797.699	697.943	103.571	81.128	72.2412	63.5853	90.5678	51.8244	49.6367	58.5572	48.7192	72.9036	532.007	487.953	422.534	507.235	526.933	85.7138	101.547	126.254	58.8183	79.2115
ENSMUSG00000000305	0.678	13757	80.2861	133.184	45.9097	90.0105	124.732	40.7452	28.8868	74.8672	43.9898	60.3285	82.5825	75.1041	118.184	130.053	111.31	134.887	98.8406	55.3949	86.8454	58.7512	93.4289	97.3418	89.1694	75.0334	75.0476	77.4599	81.1874	104.59	108.391	97.8576	92.966	97.6043	75.1484	72.8653	79.1712	69.9277	89.1545	73.1596	81.4287	57.3474	76.4059	53.567
ENSMUSG00000000308	0.013	4770	6050.5	5998.89	6416.04	7803.58	5088.57	8777.01	6333.5	6742.7	6813.99	6798.43	4394.77	4259.46	13112.1	12793	12491.4	12843.1	12741.4	4397.07	4122.15	5047.34	4359.49	4175.66	4763.3	4961.47	4586.72	4820.81	4836.05	7323.55	7233.7	7161.65	7180.16	7048.82	4926.6	4647.27	4509.37	5316.17	4610.78	4654.72	4638.45	4292.33	4723.23	3964.81
ENSMUSG00000000325	0.052	6949	214.16	214.45	111.199	128.636	82.0847	72.4475	214.351	173.63	154.348	144.947	94.2056	99.9813	571.551	578.918	488.647	493.247	559.945	140.588	134.21	168.729	150.045	151.821	277.073	286.689	252.574	251.404	275.028	388.2	420.054	408.475	416.517	410.636	204.107	179.228	166.752	173.976	228.37	287.564	277.39	286.923	287.934	265.742
ENSMUSG00000000326	0.009	4589	1207.81	1468.16	1498.29	1633.93	1419.49	1578.58	1575.45	1574.78	1515.4	1519.82	1749.44	1414.83	2152.03	2215.46	2215.12	2299.43	2064.53	3048.44	2850.99	3038.37	3037.08	3160.17	3318.39	3330.91	3333.15	3384.23	3202.13	2621.57	2606.72	2641.99	2574.36	2462.59	2781.93	2975	2771.05	2836.6	2827.34	3133.13	3164.55	3130.18	2999	2838.72
ENSMUSG00000000339	0.012	4722	930.066	638.195	1133.59	1066.06	910.753	1090.57	890.021	897.516	913.487	999.745	653.311	840.622	1008.79	1009.58	980.845	1008.2	1024.85	1175.86	1147.61	1150.86	1164.17	1320.93	1593.6	1549.75	1604.82	1508.62	1518.31	1043.39	1020.71	1023.12	1098.33	1105.14	1064.34	1265.15	1074.39	1014.91	1176.21	1208.16	1259.06	1220.74	1279.44	1231.81
ENSMUSG00000000340	0.159	10731	205.044	158.497	265.421	243.696	228.235	319.843	231.417	165.083	179.785	254.757	334.791	277.244	361.835	315.015	316.97	326.505	333.57	386.717	315.368	344.125	359.65	339.937	262.622	246.41	245.697	257.328	268.678	277.603	290.146	283.806	288.535	250.02	305.18	307.641	329.187	308.372	359.72	259.126	269.125	250.145	271.237	276.766
ENSMUSG00000000346	0.049	6813	2339.9	2648.12	3462.7	2530.08	2311.36	3314.76	2795.04	2519.52	2274.79	2301.74	3097.83	2480.72	1887.12	1828.13	1918.91	1983.51	1898.78	2829.99	2795.16	2881.03	2814.02	2969.38	4056.45	3956.92	4154	4053.73	4156.96	3144.87	3151.56	3250.12	3322.92	3231.01	3157.15	3145.88	3095.42	3109.6	3173.1	3686.49	3645.2	3655.63	3731.68	3545.8
ENSMUSG00000000355	0.133	10182	411.636	271.461	545.986	504.226	631.982	357.118	560.572	374.531	368.517	450.029	316.443	403.374	1391	1612.22	1480.63	1448.31	1622.73	1433.5	1778.04	1799.92	1517.03	1971.79	2189.35	2200.12	2056.44	2241.16	2285.91	1636.12	1688.29	1749.99	1608.57	1725.47	1737.17	1880.49	1712.23	1923.73	1868.06	2240.19	2220.6	2187	2482.67	2305.88
ENSMUSG00000000374	0.163	10889	362.271	359.042	313.807	360.533	431.15	352.84	327.849	379.664	425.841	324.71	383.175	420.789	880.963	935.409	861.123	949.556	904.665	346.66	365.831	371.33	389.969	377.429	760.047	728.102	767.116	733.604	802.1	759.172	763.49	775.13	764.959	782.191	393.667	378.48	368.292	390.327	422.493	614.405	634.764	630.548	633.472	627.771
ENSMUSG00000000378	0.031	5616	380.629	337.964	338.278	377.153	408.62	462.502	327.123	373.056	373.463	432.533	445.99	414.7	567.71	576.443	559.01	633.67	503.541	2234.08	2022.35	2269.63	2242.37	2216.78	794.729	869.641	804.401	848.955	800.574	531.043	579.239	477.011	493.646	509.277	2108.26	2194.12	2169.82	2095.77	2101.65	756.223	808.826	834.134	758.508	715.003
ENSMUSG00000000384	0	475	279.215	503.739	299.12	343.903	299.511	539.477	396.111	619.437	382.925	288.582	283.842	338.476	675.726	637.982	677.419	639.804	648.158	586.787	521.456	489.696	481.678	492.363	730.699	734.631	680.744	737.457	696.429	641.364	583.06	648.869	611.011	581.111	524.765	536.238	531.95	555.672	505.015	581.448	617.762	568.152	630.229	573.67
ENSMUSG00000000399	0.012	4723	1944.21	1836.3	2422.99	2316.41	2182.64	2476.58	1934.16	2875.01	2508.31	2069.02	1985.73	1904.31	4316.53	4443.42	4373.78	4213.64	4302.16	2001.65	1924.74	1999.09	2061.98	1909.98	5004.18	5149.99	4968.98	4945.97	4991.5	3911.03	4130	4066.4	3810.31	3783.15	1698.46	1649.2	1621.96	1639.52	1730.04	4051.67	3884.05	3961.09	3807.43	3675.5
ENSMUSG00000000402	0	476	159.62	127.597	149.085	207.076	226.361	101.94	180.896	162.824	212.416	194.079	196.97	63.9927	28.2657	26.1756	30.3175	34.1915	32.8899	14.5222	15.4463	21.5049	17.6432	21.8584	14.819	17.4051	24.9731	17.3319	26.2335	23.0097	32.4554	21.5622	18.4599	20.1928	25.5971	22.7651	19.0714	18.6967	18.3337	9.32003	17.8181	10.9507	15.7099	13.4627
ENSMUSG00000000409	0	477	2.87479	0	3.06823	2.14787	0	0	1.58252	8.89908	1.1309	0	2.92722	18.8965	0	18.0437	0	0	25.8956	5.86482	0	20.2132	55.7204	46.6197	18.3503	23.0249	22.8503	29.175	48.0337	10.875	27.1207	3.38903	3.9614	30.4278	15.5625	9.56821	7.63021	22.7208	27.6915	36.2562	50.8684	31.5282	14.6532	11.2581
ENSMUSG00000000416	0.206	11545	5792.26	6506.33	4570.61	8127.42	7627.8	5246.71	7089.9	7863.02	7024.17	8962.49	6087.24	5421.6	1081.93	1069.83	943.728	1045.47	1139.78	450.936	389.676	393.134	422.821	339.604	554.489	619.038	625.215	578.868	539.169	744.142	658.58	755.693	766.658	777.437	598.317	726.576	530.607	584.924	591.079	690.542	727.507	710.406	726.098	612.264
ENSMUSG00000000420	0.096	8910	204.841	274.977	294.661	240.296	219.276	334.573	226.355	264.158	329.419	266.262	419.225	321.716	377.011	420.019	365.648	381.552	370.491	573.11	540.23	546.071	550.213	572.484	367.674	410.537	344.657	426.387	375.666	331.648	346.477	383.918	327.007	373.347	483.786	510.831	464.945	457.628	477.919	356.895	366.996	360.541	346.283	378.261
ENSMUSG00000000439	0	478	300.777	278.345	324.711	335.552	274.894	318.299	306.685	282.759	329.17	300.619	307.97	241.934	478.255	503.937	429.928	516.796	450.024	703.729	687.205	643.586	652.814	630.521	679.691	686.951	710.65	685.852	680.286	540.988	517.69	474.979	529.091	531.913	578.058	602.978	596.464	588.629	660.982	569.406	606.981	566.493	616.086	505.885
ENSMUSG00000000441	0.057	7158	511.52	377.557	422.752	480.475	513.115	356.992	405.539	464.396	457.923	516.598	457.396	475.603	1226.22	1146.55	1135.19	1236.63	1268.83	895.249	818.728	888.639	850.726	841.61	1527.92	1435.65	1488.17	1455.75	1481.98	1155	1059.04	1085.36	1147.4	1035.35	800.35	749.936	765.339	765.668	821.097	1065.36	1117.42	1027.88	1064.83	1034.91
ENSMUSG00000000489	0.193	11328	79.8434	74.3941	55.0108	87.8511	111.178	90.3844	80.5447	95.6668	98.0275	134.463	109.965	53.6503	176.516	190.631	194.385	175.53	171.028	194.818	189.373	216.547	180.255	199.78	251.034	263.337	266.404	255.229	242.343	234.188	267.196	259.021	284.972	270.092	271.719	258.333	284.912	269.39	306.589	249.078	281.69	243.205	248.061	232.735
ENSMUSG00000000530	0.048	6559	1.49763	12.5517	0	0	0	5.88309	0	3.62981	0	5.74946	49.6047	39.3227	0	0	0	0	0	0	1.71849	11.3467	0	0	0	0	0	0	3.19006	16.9001	5.89753	0	0	10.2056	23.4469	21.1905	23.0355	5.11743	19.2008	20.3541	22.9724	0	2.58643	3.9404
ENSMUSG00000000531	0.151	10612	350.911	367.036	366.218	527.875	476.851	246.644	357.703	366.992	389.255	487.139	284.53	272.224	1343.06	1276.59	1177.19	1140.96	1247.31	386.115	474.373	428.117	467.661	472.893	1074.28	1061.86	1032.27	1083.5	1018.03	1208.1	1229.04	1221.64	1282.53	1277.34	585.945	615.909	555.767	603.214	507.209	973.269	976.349	970.633	927.97	867.068
ENSMUSG00000000532	0.361	12929	486.438	394.17	656.924	770.197	717.266	706.577	560.374	615.76	754.136	695.971	700.96	475.889	1181.73	1182.96	1140.82	1179.99	1201.72	912.413	847.795	869.888	859.584	913.27	991.341	1004.47	1008.68	1002.48	1013.28	1083.35	1072.03	1088.58	1054.7	1063.28	1056.26	1037.19	1064.32	1033.99	1026.81	928.766	939.726	964.926	943.937	1000.02
ENSMUSG00000000538	0.033	5836	3053.84	3292.75	2942.27	2900.23	0	3093.61	2824.11	3318	2858.27	0	0	0	4162.19	4079.14	4216.56	4178.03	4044.19	1680.71	1714.88	1740.9	1766.69	1602.31	2824.41	2787.04	2831.43	2769.98	2734.33	3267.38	3281.35	3315.98	3477.28	3339.89	2101.31	2208.18	2054.93	2127.65	2172.92	2676	2710.56	2695.52	2721.93	2562.21
ENSMUSG00000000552	0.038	6087	616.049	739.363	486.256	421.225	264.322	761.323	349.487	504.986	335.872	226.654	424.69	346.867	1529.22	1460.56	1462.5	1530.81	1562.18	1283.1	1315.81	1327.98	1179.43	1250.63	1776.66	1752.73	1701.91	1761.2	1738.93	1489.46	1518.05	1541.88	1506.53	1519.95	1569.31	1591.86	1384.4	1480.07	1499.3	1421.76	1467.06	1405.48	1424.11	1359.51
ENSMUSG00000000560	0.488	13413	767.302	785.55	943.279	1536.26	1751.9	946.006	1009.05	1015.97	1627.76	1560.36	1812.73	1177.53	1462.01	1492.21	1562.84	1468.47	1539.72	1009.02	1086.73	1089.32	1111.63	1074.97	1068.4	965.569	1030.55	1001.84	999.925	1614.89	1624.99	1600.67	1564.78	1484.97	1419.71	1420.3	1355.75	1386.02	1399.63	1092.59	1084.99	1033.95	1022.82	1083.35
ENSMUSG00000000561	0.025	5344	169.082	339.009	192.608	466.166	357.754	430.687	374.598	446.821	472.988	347.65	347.27	461.567	758.703	861.468	812.732	835.183	790.078	430.794	538.846	506.673	533.093	481.073	909.041	854.38	888.913	854.124	867.976	753.786	800.404	717.965	789.04	856.644	532.972	541.179	549.905	538.22	554.54	816.286	765.628	823.261	772.232	734.783
ENSMUSG00000000562	0	479	2.02509	7.0428e-16	9.5681	1.1776	3.25887	4.56957	6.37396	0	3.18509	5.95411	14.9349	6.07325	3.29157	9.13045	7.12894	1.58477	7.24505	4.89514	0	3.57279	1.12647	4.98051	5.20993	7.31711	5.2034e-16	6.06466	7.54432	3.79294	5.16152	9.05463	9.36578	2.43863	4.27373	4.12831	7.04703	6.26619	6.14463	3.95896	5.76997	3.87629	7.2837	6.05954
ENSMUSG00000000563	0.022	5193	1672.72	1548.64	2177.91	2036.78	2040.66	1824.49	1606.78	1220.78	1818.72	1541.46	1426.78	1519.93	3833.75	3614.51	3907.07	3607.73	3790.66	3545.1	3609.68	3674.25	3818.08	3601.92	5834.52	5888.68	6036.52	5972.4	5897.8	3954.62	4002.69	3943	3988.94	3868.49	2926.16	2880.81	2818.4	2874.81	2671.21	4617.31	4720.79	4708.62	4760.71	5876.26
ENSMUSG00000000567	0.316	12632	564.307	502.945	443.673	282.972	342.773	491.237	428.335	327.46	317.259	241.508	556.627	545.304	367.967	405.75	348.801	370.166	381.02	138.425	150.125	156.742	124.042	158.228	149.356	166.237	153.076	149.586	158.845	298.915	307.25	293.021	320.745	298.701	236.241	223.144	226.775	220.652	244.447	216.9	193.067	191.22	201.908	186.866
ENSMUSG00000000568	0.048	6560	1333.84	1557.88	1644.76	1640.14	1588.9	1691.27	1446.5	1355.82	1762.42	1417.89	1816.5	1736.53	2615.92	2661.62	2472.6	2538.75	2741.14	1038.26	1078.5	1148.02	1044.66	1065.58	1624.12	1654.68	1643.51	1606.54	1659.73	2343.72	2232.15	2253.6	2257.42	2273.04	1050.3	1017.79	1076.32	1109.82	1091.23	1601.13	1727.39	1653.62	1695.91	1637.52
ENSMUSG00000000579	0	480	71.5828	86.584	79.6693	63.2156	28.7289	84.7952	72.495	52.9443	43.5589	63.8392	33.0254	63.3353	44.3623	62.3225	40.5788	38.4807	48.8686	230.485	237.331	245.639	244.501	205.451	124.945	130.132	122.586	113.826	127.575	82.9199	66.8381	61.673	57.3581	66.221	256.104	235.155	230.383	241.103	239.708	98.5415	104.633	98.9258	121.183	132.222
ENSMUSG00000000581	0.248	12059	162.6	229.174	677.042	354.721	375.441	270.869	371.144	436.522	460.823	372.897	349.303	223.914	322.381	377.165	350.035	452.936	340.102	1351.81	1642.01	1281.99	1187.67	1135.2	1021.89	941.265	889.292	992.668	1042.56	685.013	577.497	610.062	581.155	516.627	1192.5	1171.51	1233.67	1203.87	1131.52	881.035	775.653	872.183	856.105	698.481
ENSMUSG00000000594	-0.03	266	947.413	840.668	1188.04	877.636	1070.45	1360.08	822.84	986.701	920.868	922.475	1264.01	969.437	1326.12	1389.45	1380.84	1245.05	1298.71	2384.01	2419.13	2425.3	2422.76	2405.74	1844.75	1780.66	1792.9	1861.68	1810.33	1905.58	1684.59	1781.3	1811.15	1802.08	2284.46	2253.5	2265.56	2314.56	2348.85	1764.43	1764.77	1790.13	1769.75	1745.21
ENSMUSG00000000600	0.139	10302	244.69	249.359	254.202	275.823	241.313	211.218	302.549	277.023	284.783	315.132	279.691	244.293	249.277	267.463	296.303	259.739	269.014	151.368	153.035	176.536	143.062	169.942	184.912	187.126	186.35	193.576	174.707	209.873	197.023	219.791	217.211	220.379	150.04	206.655	177.954	159.375	178.604	199.908	187.336	187.59	180.063	215.231
ENSMUSG00000000605	0.291	12441	486.06	576.149	462.075	582.764	578.418	434.599	498.551	549.118	564.35	556.956	559.674	552.841	1464.65	1427.29	1443.12	1498.26	1453.89	1666.43	1562.01	1627.3	1583.67	1668.5	1218.3	1327.28	1303.44	1298.94	1292.18	1376.3	1378.88	1404.25	1419.93	1368.84	1497.05	1493.98	1482.02	1458.44	1499.98	1248.61	1231.2	1250.22	1224.41	1285.13
ENSMUSG00000000627	0.347	12844	455.883	321.957	207.37	358.168	320.715	178.379	251.595	245.442	360.4	282.438	244.716	341.273	577.17	560.331	511.636	584.345	576.367	340.313	319.175	322.532	337.189	337.865	450.671	436.153	450.986	413.117	424.299	504.473	484.13	506.539	484.624	523.048	315.733	294.641	294.98	285.203	327.855	389.478	388.724	384.62	385.656	354.436
ENSMUSG00000000628	0	481	6.50375	5.65715	15.9569	9.49203	14.2423	11.462	8.4074	6.8559	14.1918	7.80896	25.7719	10.8472	35.0665	32.9232	31.4899	31.1977	26.3049	34.0425	30.9143	25.9122	21.9739	28.5853	17.451	20.0457	12.26	18.1745	12.8682	28.046	32.9364	32.7087	32.6403	34.4587	29.8561	20.9154	28.6167	31.1195	22.3906	39.5486	30.314	31.3876	26.7718	26.0433
ENSMUSG00000000631	0.002	4387	1158.14	1005.88	724.816	853.417	790.377	796.808	657.097	575.27	586.557	786.493	688.92	569.913	3166.36	2902.37	3021.22	3171.89	3121.43	698.085	701.952	802.213	716.163	675.145	1131.14	1354.32	1290.73	1249.12	1297.32	1527.35	1345.56	1804.84	1705.75	1804	1196.31	1113.91	1070.52	1068.92	943.364	1116.34	1203.87	951.276	880.055	1108.93
ENSMUSG00000000632	0.035	5932	2346.9	2842.43	2165.26	2501.84	2526.72	1575.06	1774.72	3179.61	2843.94	2167.42	2288.93	902.578	2667.06	2597.97	2486.98	2596.15	2564.9	1743.1	1718.86	1793.11	1733.03	1808.51	1490.27	1487.63	1571.58	1541.93	1523.03	1901.66	1998.48	2026.48	2008.39	1980.63	2098.33	2147.27	2074.79	2090.37	2134.28	1484.13	1543.68	1512.65	1414.31	1375.19
ENSMUSG00000000682	0	482	44.3721	0	32.621	7.41496	86.0101	43.4087	21.9491	12.0624	0	13.7987	35.4856	95.2983	17.2915	0	0	27.9077	13.2047	487.252	524.042	542.057	518.609	607.561	109.37	81.773	77.4394	24.924	40.2961	40.6367	21.7182	55.6784	32.7485	49.9265	306.62	384.765	367.231	273.915	312.175	197.595	163.697	197.974	197.041	165.783
ENSMUSG00000000686	0	483	0	0	0	7.9852	1.58541	16.9226	0	0	0	39.1259	1.60443	6.05589	0.13237	0.13191	3.0283	0	0	4.40473	18.6006	7.16895	0.0813108	35.5888	1.88742	0.635348	0	0	2.46434	3.71918	3.66808	2.45096	4.53919	0	20.6957	9.44537	7.69407	0	7.59355	5.48955	8.48345	5.43178	8.09677	8.93876
ENSMUSG00000000693	0	484	93.916	70.3524	62.2123	8.75187	39.5051	58.3544	41.4283	46.134	10.4519	48.8782	38.6908	69.1579	25.0982	22.112	8.01249	27.1751	16.7889	11.6894	29.8745	11.3243	10.8196	12.2607	11.6531	0.627294	9.00397	9.55665	8.08621	10.2493	15.0041	15.7395	13.2039	5.32729	9.83939	17.5775	20.7279	8.4159	8.52327	9.20407	11.1511	10.4136	9.41966	13.3416
ENSMUSG00000000708	0.085	8600	134.835	104.256	185.195	82.2664	83.8549	127.542	144.619	92.7999	74.8383	88.8304	97.2146	77.1774	126.242	150.282	133.329	130.78	119.263	213.019	209.087	211.16	217.605	249.585	187.053	197.452	189.815	202.429	208.297	162.853	162.681	147.647	169.956	137.112	155.699	170.307	162.207	186.884	181.14	174.681	164.798	174.183	193.437	173.403
ENSMUSG00000000711	0.056	7122	732.603	713.511	797.701	914.477	807.971	808.97	772.387	847.695	774.682	772.856	697.087	715.273	1118.41	1120.69	1152.77	1124.79	1165	2020.39	1958.21	1979.86	2028.25	2034.03	2193.09	2187.41	2213.18	2152.52	2214.53	1648.96	1658.36	1641.28	1661.81	1622.35	2255.14	2252.69	2252.57	2212.91	2148.98	1907.61	1929.15	1987.14	2008.38	2039.86
ENSMUSG00000000732	0.048	6561	107.537	124.377	95.59	30.0405	40.7276	58.8287	102.976	64.3602	59.0135	76.5474	107.301	93.0326	30.2399	32.2008	40.5561	27.8572	27.6466	35.9545	55.6413	32.9958	55.3341	36.5824	30.4048	37.3579	32.4483	25.6148	20.1341	48.3074	40.7362	48.4211	31.6641	44.0071	41.1108	34.6509	36.0067	47.7921	40.6077	24.8275	32.7911	24.3093	26.2755	33.2236
ENSMUSG00000000751	0.041	6227	206.832	210.072	261.843	329.924	182.302	153.371	239.035	270.429	368.729	238.06	258.967	216.181	1020.47	1071.35	969.634	1056.68	964.049	419.974	441.172	375.805	337.907	384.266	446.253	459.063	450.154	455.425	420.251	644.825	685.675	684.337	691.533	702.263	451.603	483.855	464.096	416.921	440.181	486.807	482.492	462.792	471.796	432.991
ENSMUSG00000000753	0	485	63.47	141.605	168.582	86.6619	82.2039	619.81	191.392	134.31	53.2962	245.923	263.259	432.304	553.759	467.906	411.887	420.653	442.524	1236.64	1358.74	1218.88	1348.78	1342.91	307.226	324.532	299.718	370.447	324.582	450.71	439.726	439.204	385.903	399.394	619.435	594.826	557.075	605.243	568.825	331.093	330.478	374.358	295.977	383.53
ENSMUSG00000000759	0.05	6855	265.994	266.918	276.852	291.179	263.951	311.731	262.059	214.123	306.659	298.961	256.426	317.699	347.717	363.615	333.624	374.417	355.309	195.574	178.292	160.573	165.095	187.858	188.113	200.94	201.923	203.706	197.266	245.598	253.177	260.435	240.553	253.929	193.344	197.322	191.041	215.947	204.265	190.871	193.282	187.42	202.021	172.031
ENSMUSG00000000776	0.102	9238	139.718	113.433	149.166	126.804	136.02	137.838	104.136	99.5536	155.223	96.2627	127.691	107.397	549.476	540.018	508.031	515.303	517.938	228.959	204.84	252.077	250.221	198.247	480.606	454.551	431.44	446.86	417.407	435.513	431.82	460.24	436.812	435.637	222.162	257.526	222.853	242.925	298.013	389.844	370.579	390.859	367.446	390.143
ENSMUSG00000000782	0	486	16.4845	15.0775	4.32117	11.1034	17.7724	27.5526	7.1012	9.42173	2.87917	8.07542	8.04821	13.7582	10.3009	17.7653	11.3628	17.1347	19.1218	31.3946	32.1157	26.6604	30.3958	30.2747	42.9265	49.1358	33.7651	43.0754	30.7665	20.3737	19.3218	29.3708	27.2968	21.4254	49.8596	29.4352	46.8199	28.392	33.5062	37.3511	32.7349	40.3709	41.2415	35.9611
ENSMUSG00000000787	0.253	12106	1890.85	1502.55	1807.18	1825.34	1881.71	1656.16	1706.92	1354.05	1798.89	1860.41	1642.45	2046.43	2405.53	2483.88	2412	2413.38	2472.68	908.134	784.671	917.456	862.872	886.768	1035.6	1058.26	1052.1	1068.16	1041.13	1576.21	1539.74	1585.88	1560.42	1551.11	794.199	803.644	822.561	759.75	799.92	1077.03	1053.78	1065.5	1083.63	1033.55
ENSMUSG00000000792	0	487	61.9835	76.2225	103.599	82.1039	35.0183	153.691	77.6891	146.434	42.8436	49.815	45.1281	17.2196	50.8777	55.6347	60.7458	45.1514	53.7286	41.4383	49.8479	55.6006	89.2916	62.3352	89.4032	88.5254	79.112	79.0007	85.2174	97.3361	75.2583	93.7862	89.2116	101.212	98.1527	103.763	107.792	112.365	97.9663	94.1584	112.843	115.105	108.635	95.74
ENSMUSG00000000794	0.452	13283	143.417	118.537	78.3129	89.6308	162.322	145.158	118.524	130.77	163.174	135.021	225.126	224.45	39.0996	28.5018	30.2778	17.135	22.0723	15.9308	10.5113	31.9434	10.048	8.82012	26.5245	23.4045	16.2517	28.2768	20.6836	30.5847	23.1318	27.3226	22.533	18.2373	9.62834	9.94799	19.4655	7.91796	15.6453	15.2556	17.3988	27.8615	24.3731	16.1554
ENSMUSG00000000804	0.533	13515	732.041	747.305	742.264	939.741	892.296	823.599	748.97	782.444	860.747	910.047	884.303	755.734	796.437	820.717	842.733	772.71	759.999	849.348	842.285	816.738	816.573	811.017	676.452	692.247	711.343	697.209	691.631	730.438	732.036	786.406	760.073	744.321	1080.02	1051.72	1053.83	1048.21	1062.87	728.764	747.784	724.165	709.189	746.093
ENSMUSG00000000805	0.022	5194	332.932	237.193	372.837	511.561	390.894	258.183	420.872	401.016	371.471	513.135	471.989	485.897	446.158	517.867	411.388	439.123	459.069	898.793	916.929	950.086	1049.14	975.796	591.719	659.521	761.826	706.768	763.694	551.85	592.68	503.231	607.375	565.466	1259.89	1134.07	1049.91	1344	1365.59	793.348	823.008	921.611	865.514	861.266
ENSMUSG00000000811	0.032	5670	8.54738	7.30654	7.32489	8.08549	15.5918	10.6658	9.85534	11.8008	7.72941	5.49036	15.1456	12.9535	114.48	154.455	95.61	135.748	129.326	18.5392	27.4172	26.2823	28.1834	33.3552	59.965	47.7405	49.7569	51.8882	54.569	70.9693	79.1231	83.5269	96.8717	89.5221	27.6324	37.021	33.7471	28.8321	19.8707	56.2826	47.1076	50.5043	51.1291	53.8501
ENSMUSG00000000823	-0.051	187	498.889	572.292	326.986	406.119	503.884	428.291	307.461	479.433	450.638	415.771	491.494	369.167	529.418	0	528.918	548.754	542	218.234	214.71	191.181	181.888	200.023	260.429	273.969	271.044	265.244	264.817	392.777	373.244	432.639	379.529	380.063	273.973	287.787	311.616	263.244	281.455	278.79	282.267	277.134	255.888	258.68
ENSMUSG00000000826	0.104	9285	1536.38	1679.61	1606.1	1912.2	1914.18	1907.85	1617.54	2069.08	2218.24	2081.57	2115.14	1644.73	2500.93	2476.21	2491.45	2499.35	2429.59	1950.96	2031.52	2029.56	1938.14	1902.86	3988.74	3896.73	4030.61	3901.98	3925.58	3243.5	3228.54	3224.74	3334.48	3203.54	2124.39	2168.68	2125.79	2167.78	2192.59	3485.1	3464.53	3452.92	3370.73	3418.88
ENSMUSG00000000827	0.018	4996	1475.64	1442.53	1898.31	1849.31	1362.65	1608.53	1520.78	1373.14	1547.21	1350.62	1074.7	1235.51	1620.94	1795.55	1691.3	1692.84	1701.78	748.165	959.58	916.131	834.868	938.477	2270.89	2319	2213.37	2227.18	2395.24	1760.84	1806.01	1652.72	1937.72	1779.82	801.117	798.904	873.517	739.837	859.429	1824.38	1943.82	1840.59	1958.74	1596.54
ENSMUSG00000000838	0.154	10663	344.491	356.429	424.989	550.221	542.272	448.498	498.598	450.478	476.118	523.173	470.892	432.217	752.447	698.799	666.579	700.088	722.168	665.347	647.539	629.681	605.681	696.34	708.971	694.953	695.746	728.569	703.594	654.645	657.325	612.24	659.994	603.02	560.166	507.728	539.337	513.275	512.064	701.226	697.079	682.283	729.287	791.089
ENSMUSG00000000861	0.253	12107	2326.16	2092.58	2094.14	2753.58	2613.07	1717.16	1978.54	2298.88	2794.8	2426	2133.08	1448.36	1397.51	1476.79	1445.36	1442.44	1464.94	1183.23	1290.95	1104.26	1124.8	1214.89	1267.13	1367.44	1335.13	1390.42	1402.98	1390.03	1404.1	1541.52	1378.03	1384.68	1778.61	1719.78	1548.46	1650.51	1694.71	1318.38	1354.11	1292.9	1346.14	1334.5
ENSMUSG00000000876	0	488	186.386	163.52	222.197	182.603	167.306	196.509	133.45	190.073	155.448	148.81	261.394	225.393	240.532	206.932	218.874	206.875	246.606	332.516	368.645	282.137	305.785	286.926	350.453	379.04	376.65	368.778	384.776	344.431	327.607	265.631	308.715	305.365	272.119	268.83	246.097	225.461	257.569	320.328	359.855	354.727	335.326	316.155
ENSMUSG00000000881	0.145	10410	1245.12	1426.53	1339.68	1936.44	2091.91	922.279	1813.21	2223.28	2707.21	2034.04	1565.11	1749.81	3394.75	3427.41	3326.15	3371.19	3279.92	1297.27	1255.44	1278.4	1318.86	1371.47	1551.83	1581.66	1558.16	1635.29	1558.63	2468.6	2407.85	2470.04	2386.78	2341.6	1805.07	1786.07	1832.95	1801.28	1860.91	1655.25	1696.79	1671.45	1666.64	1700.97
ENSMUSG00000000902	0.168	10954	708.177	661.56	643.13	652.874	767.62	569.376	646.884	694.403	655.531	686.419	648.888	669.771	3311.42	3304.57	3200.77	3236.57	3366.76	794.323	704.128	749.882	804.79	741.261	1267.9	1285.87	1344.27	1247.53	1251.01	2066.98	2071.29	2154.48	2151.15	2003.83	824.888	902.492	922.576	824.212	805.246	1250.3	1296.29	1270.47	1221.55	1225.6
ENSMUSG00000000915	0.065	7471	136.46	121.383	147.823	93.1009	94.7585	140.455	107.961	121.376	102.153	58.8285	100.537	89.795	1519.71	1506.42	1449.19	1502.49	1546.88	393.517	414.007	421.114	415.857	468.501	560.501	578.16	570.439	580.35	598.24	1009.61	994.612	967.425	997.358	978.705	531.836	519.317	515.226	535.016	513.931	528.399	545.394	564.048	558.518	549.136
ENSMUSG00000000916	0.038	6088	238.637	240.862	107.893	175.935	224.961	162.796	217.861	217.805	125.119	171.267	156.465	234.899	161.303	167.176	174.71	147.969	164.714	299.037	221.853	191.1	220.481	244.374	172.853	195.124	204.061	167.373	168.805	144.177	159.74	123.651	129.486	158.863	297.741	274.127	271.914	325.654	334.025	197.556	185.274	164.168	167.955	176.731
ENSMUSG00000000934	0.097	8937	191.516	186.749	125.26	190.509	138.183	183.686	123.657	99.5474	180.501	90.694	141.919	226.348	139.356	187.282	196.019	195.727	181.046	351.762	351.402	371.634	351.848	400.134	319.933	288.931	307.857	332.524	310.278	239.375	251.542	207.018	249.434	194.861	498.162	484.503	512.483	517.246	480.279	312.687	305.373	350.818	317.273	345.844
ENSMUSG00000000948	0.884	13941	8425.75	9290.02	12047	11256.8	10286.7	10456.6	9145.15	9763.33	11155.5	9004	9746.33	6727.11	8833.96	8822.16	8428.86	8724.69	8597.61	17173.8	16432.1	16758.8	16949.7	17199.7	15720.5	15889.5	15898.8	16001.5	16242.8	10330.9	10415	10372.3	10440.7	10380.2	20822.4	20413.3	20563.7	20320.8	20643.6	15095.1	14879.1	14877.2	14879.2	12790.2
ENSMUSG00000000957	0.081	8266	77.0615	50.6246	80.5495	90.0652	68.4443	145.987	79.8053	73.9612	99.0301	60.4844	141.713	152.561	179.128	171.615	176.879	172.689	192.951	208.909	213.201	217.81	202.774	216.087	103.553	102.522	108.732	123.952	135.251	182.117	183.054	226.59	206.091	179.255	166.162	150.17	125.093	157.793	157.077	147.71	139.013	147.632	152.963	147.144
ENSMUSG00000000958	0	489	12.82	26.9261	19.662	15.1534	42.7135	25.4443	23.6713	27.3926	17.8841	15.3825	22.7511	52.9683	14.9976	2.68596	9.13018	11.7157	14.0313	29.5684	23.4188	24.116	30.2035	37.6716	11.85	12.5114	10.885	12.9943	13.809	17.3681	22.6823	14.6452	16.0958	12.91	30.4406	31.938	20.9021	37.2994	13.8199	18.5426	11.7564	14.9387	17.7909	15.5959
ENSMUSG00000000959	0.075	8082	843.863	791.67	876.321	964.992	878.71	910.366	663.675	994.754	923.541	724.55	725.572	816.572	1665.31	1759.14	1713.16	1779.54	1820.91	1485.82	1520.78	1345.91	1480.75	1394.59	1493.67	1365.21	1378.43	1436.26	1402.62	1387.42	1405.62	1402.15	1511.8	1332.8	1671.89	1588.72	1544.38	1610.96	1705.18	1314.04	1372.45	1238.33	1212	1398.3
ENSMUSG00000000976	0.127	9931	225.078	119.114	106.34	181.763	228.644	118.832	185.471	173.077	172.272	209.101	147.99	145.347	116.689	123.588	95.8693	96.2893	96.0756	70.1546	60.4093	65.6071	56.7038	45.9567	75.8977	57.4832	62.1608	60.9535	52.4847	79.0751	68.6279	75.5315	70.8216	83.5917	60.5507	67.5996	74.4252	64.6393	58.2721	66.2462	65.3855	57.245	65.0151	58.5209
ENSMUSG00000001014	0	490	0	23.169	0	0	0	24.2559	9.64601	0	5.45731	0	12.1562	28.661	0	4.57988	2.4312e-15	2.25559	0	22.6378	22.0028	22.6555	31.9042	45.4518	17.6155	7.00084	28.7343	9.30843	9.24161	11.2505	13.181	0	5.42094	1.62926	49.9683	45.09	42.3361	43.7234	46.1056	11.7305	22.9652	17.1376	34.0379	24.8665
ENSMUSG00000001016	0.044	6378	802.215	713.577	606.123	707.192	680.796	541.748	679.107	494.735	695.289	660.959	562.976	653.645	2761.27	2841.02	2870.91	2606.52	2688.13	926.59	820.311	845.176	828.767	871.83	1618.02	1570.34	1644.32	1666.19	1640.43	1919.39	1830.08	1965.46	1988.79	2008.55	948.677	885.745	929.214	996.838	962.735	1413.59	1432.89	1491.92	1421.7	1421.49
ENSMUSG00000001017	0.084	8568	1359.27	1202.55	1578.25	1318.58	1333.61	1278.99	1376.38	824.156	1308.52	1532.41	1297.02	1646.86	2239.99	2307.86	2234.04	2220.93	2331.55	3043.38	2937.02	2939.36	3052.34	2981.33	2853.82	2885.11	2999.65	2782.83	2956.75	2443.14	2377.3	2406.22	2481.9	2384.16	3158.17	2908.81	2891.57	2905.61	3048	2829.54	2912.69	0	2870.95	2772.4
ENSMUSG00000001018	0.024	5292	1529.62	1452.82	2286.34	1473.78	1821.55	1755.71	1730.32	1476.6	1441.36	1340.16	1775.74	1590.7	528.679	503.021	557.237	487.796	547.955	2234.04	2222.05	2312.14	2415.41	2327.02	1179.71	1241.04	1262.2	1182.49	1313.39	627.016	617.35	639.862	696.634	631.319	2597.09	2811.2	2784.21	2716.46	2704.74	1410.55	1466.13	1432.33	1419.79	1367.33
ENSMUSG00000001020	0	491	159.156	115.446	187.679	0	84.989	258.996	119.933	72.4367	65.166	58.6655	94.7483	249.72	37.5825	11.4875	32.4281	18.7622	4.86591	371.707	271.328	256.451	261.73	283.96	147.274	130.917	148.561	173.287	158.464	66.7592	44.6701	65.1433	71.0081	89.3562	368.217	270.683	251.722	206.665	201.32	207.933	212.52	218.364	194.063	205.613
ENSMUSG00000001025	0	492	732.822	389.378	518.598	147.25	284.743	445.499	556.115	205.02	301.954	328.866	329.034	394.702	356.763	355.769	381.785	350.208	367.801	1878.94	1572.04	1664.65	1643.99	1606.34	930.544	876.17	859.082	933.184	1030.98	597.052	708.555	693.261	654.156	613.43	1159.23	1278.22	1264.49	1093.08	1066.86	1153.59	993.874	979.61	963.945	951.973
ENSMUSG00000001034	0.142	10358	145.359	195.314	227.914	139.469	213.639	128.353	251.784	175.248	192.954	192.035	194.682	228.763	234.715	241.804	218.009	258.056	213.661	154.785	157.13	161.264	159.607	199.893	272.778	312.226	282.993	313.944	285.562	220.067	226.749	241.092	252.255	228.936	203.999	222.205	256.178	234.765	236.409	234.12	223.245	235.565	267.253	255.135
ENSMUSG00000001036	0.052	6950	1094.94	982.593	1041.32	1365.2	1365.97	959.676	1099.83	1504.87	1301.87	1338.47	1442.13	1227.86	1919.95	1886.93	1807.51	1827.49	1860.33	743.377	827.914	766.341	744.275	709.35	1312.94	1165.62	1231.25	1336.23	1180	1446.89	1481.15	1477.39	1480.63	1643.35	1004.44	970.613	929.028	937.089	886.516	1030.38	1152.36	1133.04	1110.32	1098.84
ENSMUSG00000001039	0	493	428.062	379.055	449.936	475.623	458.254	472.466	482.157	429.013	561.347	449.895	465.012	498.413	444.565	314.356	383.827	482.019	509.562	553.649	585.869	535.203	438.313	542.828	863.132	838.369	858.809	860.551	1034.25	656.413	584.9	634.718	658.482	518.989	645.17	771.963	795.273	731.108	903.283	740.281	717.693	644.993	654.566	504.233
ENSMUSG00000001052	0.109	9384	571.047	580.767	480.051	521.546	616.51	468.512	512.455	665.947	627.002	562.085	576.302	460.107	584.78	557.542	594.897	600.003	631.178	165.091	149.228	148.859	148.445	159.142	216.918	224.381	230.293	242.585	242.291	398.394	373.717	373.611	379.262	364.096	151.54	166.923	147.702	162.717	155.676	245.033	237.268	253.314	235.952	243.804
ENSMUSG00000001053	0	494	64.2286	76.4829	39.6274	30.0526	60.2854	44.0732	40.6961	67.6709	39.8925	34.0901	32.9546	24.2788	131.443	134.794	133.969	156.538	147.314	73.2531	71.2064	81.9239	61.45	86.6352	198.701	194.167	201.612	218.346	200.717	147.243	173.15	163.981	164.561	154.593	107.736	99.0536	93.6957	112.454	94.8864	153.595	139.788	155.895	141.871	146.398
ENSMUSG00000001054	0	495	748.417	660.073	604.666	703.968	653.396	408.214	572.39	728.078	651.348	815.096	490.952	492.875	1105.08	1123.63	1148.96	1132.68	1207.58	765.295	865.971	888.491	913.354	888.791	1404.79	1445.05	1496.66	1390.21	1363.4	1123.43	1089.47	1028.79	1061.92	1118.64	935.819	967.828	901.42	1022.02	861.295	1245.62	1111.84	1149.14	1156.47	1229.59
ENSMUSG00000001056	0.017	4959	375.848	353.778	482.406	476.435	413.451	412.266	403.257	413.512	476.917	490.812	314.902	267.886	772.561	682.612	723.006	563.175	599.69	1518.52	1487.62	1503.83	1424.35	1511.31	1514.38	1551.99	1390.21	1540.69	1545.96	975.517	960.068	985.126	987.392	794.132	1396.92	1329.4	1459.59	1316.91	1394.86	1226.36	1209.98	1278.57	1212.83	1207.77
ENSMUSG00000001082	0.06	7288	223.952	501.376	200.748	305.972	199.941	234.087	263.767	501.007	281.542	239.899	178.199	103.644	170.352	196.132	203.77	204.022	181.168	149.029	216.092	240.001	139.483	153.799	88.8005	139.476	104.314	121.416	106.707	103.463	121.74	145.667	101.662	148.697	102.71	158.19	198.953	222.851	150.824	109.335	104.269	76.4092	108.933	88.1082
ENSMUSG00000001089	0.149	10582	934.742	1104.77	1066.31	1711.42	1374.46	1720.39	1112.54	928.292	871.87	1477.04	984.964	856.716	891.109	885.683	857.663	902.019	872.53	350.736	332.314	341.679	322.96	318.298	389.473	385.801	374.713	379.997	378.476	508.04	523.767	511.71	515.699	495.405	402.435	399.848	388.743	405.061	405.438	334.342	332.731	333.314	341.228	341.327
ENSMUSG00000001098	0.055	7084	442.433	517.448	643.193	709.672	634.113	667.103	628.872	585.17	747.368	677.098	616.399	733.926	866.162	796.144	805.331	761.469	827.116	412.229	386.446	426.168	374.884	353.915	762.908	746.477	738.174	742.402	757.533	685.225	760.708	667.444	706.743	752.745	391.183	411.543	385.541	371.05	374.528	691.265	696.563	692.955	699.629	699.339
ENSMUSG00000001100	0.014	4818	698.227	777.841	752.484	832.793	710.289	1137.47	711.41	906.802	863.999	738.845	852.988	636.019	1341.83	1415.65	1409.06	1369.53	1393.29	2439.16	2545.99	2587.55	2469.22	2511.36	2313.37	2254.13	2209.17	2123.22	2262.23	1742.41	1749.76	1682.42	1689.99	1624.17	2822.35	2795.17	2823.2	2769.96	2925.38	1915.39	1998.52	1884.11	1769.73	1832.1
ENSMUSG00000001103	0	496	145.211	79.0092	132.684	182.546	13.047	281.681	119.078	181.784	122.271	86.556	88.1324	57.052	13.9585	32.9242	7.16971	2.8916	5.05416	100.949	90.7605	93.4577	85.8219	102.59	42.3205	58.1095	33.8517	54.5785	53.0467	27.8427	17.3441	27.9045	14.1706	26.8482	100.589	69.2022	85.4263	69.538	131.632	62.0489	64.7775	64.5736	76.2206	82.2884
ENSMUSG00000001105	0	497	2838.05	2699.18	4522.9	3410.83	3508.08	2933.11	2903.29	2283.31	2929.79	2819.23	2622.53	2124.64	824.313	824.011	807.372	898.034	872.935	6144.41	6097.28	5898.82	6102.87	5947.43	1963.58	1983.45	1898.79	2124.02	1918.36	1005.61	1115.05	1245.72	1213.97	1078.01	6417.77	6848.61	7009.42	6099.65	6359.14	2328.71	2436.81	2248.86	2236.56	2224.59
ENSMUSG00000001120	0.086	8629	475.157	576.758	368.415	412.377	486.381	532.273	359.958	712.226	533.027	487.408	508.472	449.496	1324.08	1290.99	1409.58	1379.55	1423.84	603.234	543.953	542.667	541.156	649.934	1497.21	1477.33	1425.4	1478.21	1492.32	1436.33	1302.96	1354.52	1379.28	1384.84	825.944	735.592	776.11	822.92	801.045	1260.94	1416.83	1349.3	1324.74	1335.73
ENSMUSG00000001123	0	498	86.9274	58.1336	92.5074	47.8177	114.107	158.36	89.4238	69.4329	116.123	106.27	109.068	118.88	112.705	128.769	127.809	142.037	120.852	669.518	730.465	789.772	800.456	777.613	136.909	117.639	103.5	139.996	133.891	122.974	142.977	155.641	110.89	136.888	399.431	349.258	338.872	348.364	393.295	159.359	189.636	171.158	154.606	139.684
ENSMUSG00000001127	0.201	11486	1220.46	1176.37	1732.99	1657.15	1946.94	1389.55	1673.54	1525.95	1774.71	1524.6	1375.46	1493.26	2065.72	1926.83	1852.49	1955.05	2003.44	3343.01	3470.45	3520.29	3427.53	3403	3574.89	3621.73	3659.63	3682.55	3522.89	2295.8	2385.7	2375.48	2376.15	2201.55	3250.57	3561.93	3349.95	3206.31	3200.78	3358	3143.15	3295.72	3180.7	3031.31
ENSMUSG00000001128	0.028	5483	75.7785	93.2692	41.0089	88.4536	67.732	57.3481	91.5091	75.4614	40.982	96.9043	31.4672	58.1201	0	0.382517	0	0	0	134.832	113.858	151.053	133.997	135.282	4.61572	26.1995	3.54753	5.10868	7.22429	13.8374	0.331472	0	0	2.24869	42.5371	74.4431	78.3982	53.5667	41.4264	43.6989	31.7309	39.4011	41.3021	51.8825
ENSMUSG00000001138	-0.063	153	71.9037	36.1284	50.2158	43.8892	84.4295	75.9234	62.8973	89.675	56.4965	67.6351	60.7405	79.764	113.736	121.817	82.5968	113.534	98.0611	46.0142	52.1179	71.7684	81.5212	59.3272	83.2527	96.4651	87.5029	96.1266	137.45	110.711	82.6788	87.7999	74.2514	125.92	47.3541	49.7643	34.6597	52.1562	50.2184	69.4197	59.1487	65.119	70.2427	43.224
ENSMUSG00000001143	0.13	10135	173.886	212.625	172.862	261.591	272.375	171.208	239.111	216.38	205.952	332.256	242.46	224.137	430.124	437.178	412.077	484.269	441.128	441.373	420.945	412.735	470.068	443.697	447.405	470.872	475.489	478.682	466.227	451.51	463.497	480.414	471.078	502.501	546.128	561.932	470.144	522.173	492.667	438.408	423.592	438.199	445.47	465.568
ENSMUSG00000001150	0.147	10548	184.799	165.45	165.865	219.135	227.369	163.741	183.182	234.365	252.689	231.477	208.217	199.009	318.898	333.758	319.1	293.595	318.962	116.459	112.355	112.977	120.172	107.839	121.029	135.086	128.255	128.364	130.219	215.076	203.436	210.283	217.937	216.565	119.936	127.737	119.761	128.441	123.601	143.055	137.619	137.676	133.861	141.331
ENSMUSG00000001151	0.807	13889	138.121	109.142	94.0027	106.128	101.95	142.101	95.9788	98.866	122.776	114.021	128.867	140.521	114.712	111.285	127.058	113.364	113.405	46.1599	34.9252	43.079	38.0589	40.6157	51.7492	53.713	46.6156	43.5256	48.0398	87.2742	77.9081	80.1144	80.2043	87.3541	44.301	44.287	44.1159	39.3492	45.8976	46.2683	48.5129	48.64	49.6865	48.0579
ENSMUSG00000001156	0.172	11009	110.698	120.588	113.609	114.886	117.606	102.232	149.176	172.724	152.041	103.243	141.89	75.9088	105.699	85.8542	73.1678	90.4234	97.4841	89.7149	105.759	108.91	117.685	110.7	147.264	147.031	169.115	145.159	166.624	119.934	142.624	113.648	127.748	113.523	85.1061	94.9882	93.7542	99.0532	79.7316	133.602	139.716	158.662	125.422	139.792
ENSMUSG00000001157	0.316	12633	145.67	195.481	161.391	152.549	214.674	203.237	174.552	216.803	221.968	155.528	163.073	202.14	218.029	242.142	203.96	220.728	247.867	440.477	426.641	407.032	398.857	397.276	396.375	372.345	342.986	370.115	390.131	275.374	264.809	259.019	268.805	281.07	469.174	436.808	453.229	469.795	429.484	349.134	384.12	359.384	351.312	365.359
ENSMUSG00000001158	0.272	12285	545.587	683.595	854.781	760.754	777.723	734.798	689.278	707.254	766.674	785.111	671.466	496.993	854.583	926.377	880.148	918.126	953.217	1488.08	1471.97	1594.29	1305.41	1480.32	1717.88	1840.05	1856.65	1784.15	1728.8	1228.66	1204.84	1257.86	1297.51	1319.13	1328.98	1446.99	1274.03	1347.84	1438.5	1635.77	1572.93	1668.56	1601.27	1583.68
ENSMUSG00000001173	0.079	8211	554.72	649.684	611.081	839.756	779.874	738.71	660.823	594.603	628.813	692.674	687.023	519.769	853.268	904.004	859.691	847.459	835.839	506.352	481.829	509.087	559.697	567.316	534.038	585.454	539.128	532.215	525.571	638.31	682.391	685.148	692.99	721.26	610.996	628.628	620.471	619.414	586.87	539.237	584.339	554.385	579.39	610.855
ENSMUSG00000001175	0.288	12429	46116	55410.4	80735.8	87258.1	95939.5	85680.6	64555.1	80834.3	89958.5	77213.2	96155.1	74124.7	29785.9	29795.6	29403.6	29928	29582.5	30085.4	30288.8	30010.1	29727.1	30345.9	52796.6	52318.8	52518.7	52925.2	53134.2	43347	43752.5	43885.4	43607.3	43517.6	29804.3	29319.4	29320	29333.5	29585.6	46541.4	46113.6	45911.2	46388.8	45265.2
ENSMUSG00000001211	0.087	8660	1293.82	1501.02	1250.69	1416.45	1459.8	1647.98	999.351	1272.56	1433.88	1063.13	1380.81	1272.7	1664.09	1581.19	1601.42	1577.19	1635.07	2348.94	2459.06	2302.4	2520.11	2427.99	1960.8	1998.83	1963.35	1981.85	1902.15	1723.83	1766.56	1674.79	1774.8	1741.88	2341.44	2527.4	2447.15	2515.33	2476.36	1630.19	1640.6	1636.46	1640.17	1559.99
ENSMUSG00000001227	0.025	5345	381.835	435.614	355.386	474.272	473.893	435.637	284.633	414.663	492.525	433.263	427.662	385.182	1134.45	1072.58	1075.21	1099.3	1097.85	833.536	909.435	864.262	907.382	888.59	982.034	1053.12	1020.97	1028.73	1014.97	1186.1	1150.65	1172.05	1161.3	1152.88	810.797	788.149	791.664	738.702	768.907	869.971	829.354	885.529	874.78	803.308
ENSMUSG00000001229	0.084	8569	273.746	313.729	287.016	342.784	356.821	297.769	259.838	358.841	384.945	270.247	303.704	219.151	1361.9	1396.84	1358.81	1311.17	1346.72	398.067	369.961	340.295	306.228	329.424	673.694	719.223	706.833	689.135	683.005	872.056	865.308	927.413	867.201	878.097	419.079	413.629	407.497	417.56	403.148	568.658	603.673	593.177	591.164	572.179
ENSMUSG00000001240	0.013	4771	432.372	391.976	403.973	399.222	481.474	371.143	428.735	555.908	584.721	364.957	430.719	283.531	160.275	167.928	192.866	139.878	156.189	389.193	382.308	324.056	254.821	218.628	278.587	271.069	295.113	291.751	223.976	312.005	297.353	308.109	307.881	254.884	338.794	413.266	428.952	314.322	330.241	309.299	276.39	315.994	236.259	256.243
ENSMUSG00000001247	0	499	80.8438	60.0463	79.6209	54.4573	67.0705	90.4104	52.6419	43.1291	66.6901	67.6315	83.2243	86.9047	10.5608	12.8652	21.7093	11.9073	10.9666	145.283	178.055	156.089	178.871	123.715	14.4223	25.4285	16.9144	21.8287	15.2569	33.6162	21.2194	23.4297	15.8688	27.5855	70.9844	74.3692	74.1899	87.9514	100.382	23.8574	19.3335	29.1866	18.9552	22.8806
ENSMUSG00000001248	0.143	10370	602.747	587.004	500.554	654.706	653.009	547.943	500.958	617.545	509.578	597.403	593.033	453.731	1653.99	1650.84	1622.67	1550.13	1599.22	705.16	619.463	664.085	615.537	637.803	821.203	810.647	768.56	748.247	830.536	1144.83	1115.14	1209.17	1130.49	1155.47	794.607	786.128	785.551	805.267	750.565	760.873	761.84	734.442	773.364	697.716
ENSMUSG00000001260	0.628	13680	70.2898	92.1786	155.97	132.774	148.472	235.363	112.706	104.578	87.9842	147.803	260.846	184.248	132.795	131.018	120.756	128.158	119.743	124.992	138.588	139.935	130.514	151.672	104.868	110.689	103.19	130.372	104.38	133.812	133.869	124.188	131.35	136.675	97.7121	106.615	94.0752	107.35	93.3994	91.7338	103.532	94.6079	100.312	93.3513
ENSMUSG00000001270	0.004	4430	9403.24	9545.85	13326.9	10267.8	9470.65	16523.9	11264.5	12176.1	10924.2	10247.8	12827.6	9945.88	45458.3	45625.2	45183.1	44903.9	45720.2	8382.58	8455.72	8465.05	8257.08	8452.45	15324.7	15488.9	15312.9	15469.1	15851.6	25963	26156	26424.8	26063.8	25759.9	9552.67	9234.66	9222.95	9378.44	9206.51	13700.3	13469.4	13119.3	13291.4	12981.2
ENSMUSG00000001280	0.159	10732	160.984	167.446	173.139	138.989	133.49	176.317	177.148	130.279	130.515	147.381	143.336	174.639	136.145	138.475	144.308	132.037	125.58	134.088	132.544	128.57	135.244	142.195	81.9812	78.8569	77.5042	85.3258	71.706	98.0766	97.5565	107.371	103.152	102.048	153.372	155.328	141.603	148.601	148.024	97.6169	97.5202	110.461	96.0387	102.125
ENSMUSG00000001285	0	500	309.039	383.617	357.519	310.617	269.178	315.33	344.572	338.856	265.772	373.032	302.023	293.116	583.488	590.558	722.893	556.451	776.108	329.703	360.474	329.986	315.83	260.761	553.083	574.266	534.194	566.165	557.778	581.729	571.553	520.919	518.954	502.669	296.231	316.45	283.355	315.582	272.96	448.866	460.308	516.579	475.175	469.754
ENSMUSG00000001288	0	501	21.5174	36.8016	4.9739	13.1575	5.10525	11.7457	11.2918	43.6876	6.15655	0	4.79358	2.86847	47.6238	56.5188	43.6477	59.2363	42.1731	76.332	75.788	63.4609	79.6075	83.5825	65.071	70.466	64.3745	68.3365	64.8855	64.3171	44.5226	61.4131	50.9368	50.6888	70.6126	73.1525	90.5397	83.3451	84.6391	67.955	70.7721	64.1785	52.0693	72.0659
ENSMUSG00000001289	0	502	3103.54	2602.14	3527.49	2415.59	2755.37	2158.76	2931.88	2902.45	2802.1	2896.57	2702.49	2016.06	1159.63	1283.94	1018.73	1115.65	1282.99	8133.88	8580.18	7659.14	8798.49	9099.55	2201.06	2421.45	2369.68	2450.71	2397.83	1740.09	1938.72	2051.35	2007.45	1715.59	7006.02	6654.5	6354.8	6789.84	6523.89	2047.79	2043.96	2023.9	2096.97	2086.56
ENSMUSG00000001300	0.243	12025	377.778	382.525	378.865	495.123	507.437	480.294	412.238	412.414	468.244	471.826	415.95	310.751	511.144	476.478	464.204	452.936	441.124	425.346	411.273	386.719	437.73	416.098	470.251	471.884	480.284	466.455	466.693	489.189	506.744	468.673	472.455	477.531	429.793	408.731	426.74	398.409	418.113	457.821	468.7	439.181	447.699	429.548
ENSMUSG00000001305	0	503	123.717	183.538	198.246	144.651	145.847	79.3865	135.767	96.5521	134.016	175.386	141.424	115.504	149.642	149.582	133.282	127.173	114.174	121.999	85.2703	115.161	69.5444	130.452	294.269	308.854	319.063	315.232	294.174	237.869	186.355	205.929	213.343	212.7	126.682	140.082	136.415	145.369	176.553	251.47	181.075	203.264	224.158	233.006
ENSMUSG00000001313	0.027	5438	985.773	1354.37	1671.68	995.349	943.443	1709.93	1194.97	1141.58	764.91	807.731	1502.79	1119.64	1504.02	1490.26	1432.81	1450.97	1415.22	10041.6	9762.69	10120.2	10019.9	9907.51	2525.62	2485.38	2459.41	2556.57	2586.8	1565.36	1566.95	1621.6	1629.33	1540.23	8544.98	8659.43	8650.6	8272.32	8283.94	2358.94	2343.93	2348.35	2438.67	2297.51
ENSMUSG00000001323	0.051	6899	1336.09	1445.38	1500.21	2106.57	1979.75	1375.97	1646.45	1781.7	2098.13	2092.04	2049.01	1610.23	1344.03	1524.89	1311.45	1251.04	1550.18	1406.17	1414.7	1515.23	1460.4	1507.4	1252.62	1233.66	1296	1309.8	1158.75	1260.44	1226.66	1321.29	1342.08	1156.84	1815.59	1822.55	1892.14	1789.76	1822.62	1200.44	1180.05	1261.17	1305.54	1183.96
ENSMUSG00000001334	0.06	7289	872.433	1017.6	976.159	1353.25	1014.71	1051.25	811.07	1272.54	1134.29	891.636	1011.15	571.735	1133.1	1235.04	1140.72	1280.63	1152.25	3301.24	3003.4	3162.25	3152.67	3261.85	1484.64	1503.01	1497.45	1517	1534.16	1299.05	1342.57	1333.77	1358.34	1323.9	3216.61	3229.81	3253.06	3278.39	3383.54	1560.78	1502.21	1568.01	1539.44	1418.39
ENSMUSG00000001366	0.12	9785	798.265	617.114	614.015	755.875	708.044	780.362	615.295	631.376	819.579	780.143	601.961	732.588	1530.22	1498.95	1443.66	1534.07	1726.14	4026.23	3913.66	3932.42	4162.77	4148.51	3305.15	3177.77	3189.4	3270.28	3208.88	1902.16	1824.68	1893.37	1801.08	1801.26	3675.47	3547.92	3840.46	3644.92	3860.7	3152.84	3134.45	3170.65	2940.16	2611.82
ENSMUSG00000001376	0.093	8829	629.312	585.609	846.351	841.563	897.7	692.198	675.632	703.255	772.504	807.121	801.252	609.615	929.852	938.973	966.051	923.617	944.669	257.527	303.75	306.388	315.279	329.686	372.472	401.834	399.825	396.306	408.433	570.271	573.299	591.231	595.503	590.924	323.627	290.446	287.252	292.225	331.017	417.598	390.552	387.097	414.221	399.92
ENSMUSG00000001379	0.088	8686	178.2	186.612	323.586	304.457	238.8	205.554	234.659	297.567	251.325	228.034	181.087	220.506	862.538	838.224	822.14	771.57	870.536	233.532	313.376	269.105	242.738	350.977	407.134	399.758	395.524	438.332	430.714	538.142	531.845	549.801	547.25	584.432	333.822	307.418	313.258	308.072	274.582	367.327	374.392	357.778	377.93	384.23
ENSMUSG00000001380	0.031	5617	678.801	619.301	846.229	923.152	785.772	828.27	696.421	774.543	950.784	836.109	732.942	628.838	3656.11	3465.14	3495.55	3648.19	3605.01	1210.15	1156.77	1238.52	1191.45	1071.3	2857.95	2916.27	2828.6	2826.4	2933.44	2856.08	2827.59	2792.34	2886.77	2828.93	1229.31	1225.34	1212.48	1163.28	1179.96	2485.45	2475.13	2488.03	2471.87	2442.51
ENSMUSG00000001383	0.043	6324	724.578	1115.83	1131.55	850.704	848.006	726.231	884.605	1469.64	1446.32	932.092	1127.73	675.947	4798.08	4665.64	4582.17	4740.14	4822.25	3966.45	3860.98	3675.99	3751.44	4130.06	7844.67	7804.36	7404.28	7690.77	7626.15	6898.5	6883.74	6858.84	6727.99	6904.94	3962.26	3777.46	3796.69	4055.68	4101.04	6922.64	6684.67	6918.38	6981.52	6754.62
ENSMUSG00000001403	0	504	3.55724	12.2473	1.49808	0	0	0	18.3207	0	20.0486	1.3568	2.01804	4.62132	6.6601	12.1303	20.5875	15.5611	21.183	122.456	137.639	156.33	145.821	135.555	30.6855	26.0965	21.7516	34.7798	31.0645	0	17.7114	12.9858	10.7218	17.8378	47.7736	47.9058	75.8866	55.8159	41.8963	47.3626	74.9002	60.6284	60.0707	58.5628
ENSMUSG00000001415	0.057	7159	256.336	223.991	266.529	253.377	257.85	250.116	232.546	319.587	234.111	258.559	237.335	216.315	741.571	757.15	747.66	767.778	736.997	498.985	456.023	493.317	510.78	486.753	749.463	741.013	722.513	748.588	719.138	670.905	671.323	663.174	673.093	650.575	516.001	523.736	517.102	521.405	511.082	627.299	663.734	632.037	636.374	645.009
ENSMUSG00000001416	0.012	4724	609.239	590.643	516.495	538.134	491.241	473.872	589.117	565.877	511.937	643.841	414.198	599.579	4298.24	4158.23	4127.45	4318.74	4293.08	943.611	1062.65	976.489	971.497	1057.37	1646.07	1658.66	1674.33	1555.63	1607.87	2815.58	2680.8	2729.66	2646.63	2733.97	1116.18	1202.34	1106.77	1114.03	1162.54	1617.16	1551.65	1574.82	1622.86	1377.51
ENSMUSG00000001418	0	505	425.532	697.089	722	529.342	549.824	601.563	569.996	729.74	585.64	605.722	622.473	594.903	1056.41	1019.54	1202.8	1134.14	1009.03	1589.51	1261.15	1504.82	1213.33	1424.01	1214.89	1255.91	1497.84	1312.43	1366.89	1250.66	1295.57	1232.61	1421.17	1196.5	1335.9	1417.02	1537.09	1639.04	1665.39	1353.88	1363.6	1325.52	1338.9	1240.63
ENSMUSG00000001419	0.247	12048	2582.39	3218.2	2513.6	2813.68	2893	3174.67	2148.1	3003.25	3208.46	2421.15	3285.6	2880.21	2400.11	2424.26	2387.15	2426.98	2457.87	909.561	953.59	859.251	885.855	965.164	1858.36	1945.6	1917.34	1912.21	1909.36	2142.09	2206.33	2134.02	2138.11	2151.04	1134.73	1147.68	1180.18	1180.48	1177.66	1784.95	1687.81	1762.92	1729.64	1691.49
ENSMUSG00000001424	0.1	9194	621.506	587.664	542.5	734.332	840.756	470.84	577.112	653.451	807.866	774.326	696.705	533.248	1453.63	1461.23	1489.16	1407.75	1437.65	542.312	549.437	590.135	559.485	533.96	678.296	666.721	647.914	642.287	677.866	1022.38	1018.31	1033	1024	1028.33	630.115	579.078	586.525	573.975	526.218	628.991	626.498	640.371	632.87	627.489
ENSMUSG00000001436	0.122	9822	254.715	182.709	106.268	222.487	175.712	122.161	122.238	139.124	174.492	122.016	162.651	163.11	266.727	259.258	242.273	284.744	264.932	211.392	187.045	285.194	189.339	249.522	232.602	226.456	256.945	256.89	242.926	182.056	203.059	207.933	180.903	190.216	178.739	197.915	166.497	182.249	179.469	162.84	173.066	152.873	181.973	187.819
ENSMUSG00000001440	0.036	5980	1201.28	1121.74	1047.27	1276.86	1147.68	1038.61	1018.99	989.483	1169.57	1234.27	1103.11	1233.81	2650.04	2829.24	2677.58	2657.48	2632.38	877.219	820.385	855.499	943.411	976.116	1254.73	1325.38	1223.39	1305.45	1374.82	1881.05	1836	1966.59	2004	1904.65	1115.01	1021.42	1171.76	1128.28	1121.21	1464.52	1440.21	1397.28	1413.6	1374.63
ENSMUSG00000001441	0.025	5346	1949.36	1732.44	1654.12	1812.41	1848.08	1838.23	2027.68	1468.65	2292.45	1944.9	1903.01	1604.31	2652.89	2556.29	2683.32	2690.59	2736.17	925.903	1237.74	1014.21	988.115	1106.53	1348.21	1301.77	1423.41	1433.37	1398.17	1970.64	1894.4	2009.39	2012.25	1892.48	1354.58	1384.12	1431.18	1301.67	1471.17	1580.34	1438.45	1427.3	1462.12	1219.01
ENSMUSG00000001445	0.045	6428	438.712	387.179	578.876	503.346	514.129	497.661	445.55	481.977	622.765	421.706	408.94	352.341	853.56	890.743	808.41	834.095	891.183	1586	1739.24	1587.38	1596.7	1735.32	1647.3	1667.42	1765.43	1623.93	1550.13	1175.83	1110.4	1176.2	1162.31	1187.98	1926.49	1969.55	1942.38	1861.13	1862.34	1385.35	1359.03	1414.86	1333.55	1366.79
ENSMUSG00000001467	0.051	6900	440.623	548.12	430.97	363.961	466.005	494.752	438.748	474.607	338.292	465.859	566.37	503.67	1023.78	985.914	1076.52	1027.88	1006.04	725.334	725.453	753.316	673.355	751.574	501.75	571.246	492.537	541.497	530.032	654.014	685.282	672.245	695.074	710.69	586.839	677.661	573.964	641.557	626.693	419.74	403.394	383.306	439.529	397.829
ENSMUSG00000001473	0	506	32.783	26.6161	7.07335	6.4797	12.5789	61.8364	17.3012	10.604	14.025	32.5098	22.1836	29.9428	40.2422	44.9505	43.4801	69.7622	55.7727	57.3897	72.0903	83.9733	88.1923	75.457	67.0077	46.4778	33.8738	60.7588	51.6195	54.9228	48.1093	33.1778	38.0263	47.9663	37.5593	53.7085	44.5613	52.6602	50.0056	47.1599	65.2856	45.116	49.5327	61.1345
ENSMUSG00000001493	0	507	48.8813	31.2673	43.6812	14.6499	5.31705	29.0407	53.0171	27.4116	16.3743	15.6761	25.5482	25.0984	25.3267	19.1848	15.337	11.8545	9.53388	25.0355	38.3831	54.407	44.0988	30.9248	37.0094	41.9277	33.0026	33.7079	48.0655	33.4011	29.2384	25.988	19.5749	28.0204	20.73	21.2128	20.2189	15.9853	21.176	26.8682	31.0871	35.2545	39.5348	36.8601
ENSMUSG00000001506	0	508	7.7556	11.6311	5.43893	1.3528	14.4235	30.556	2.96482	1.41009	1.42202	3.96577	9.43306	23.8065	170.587	177.133	207.771	168.399	175.939	1820.54	1791.28	1818.63	1865.98	1774.32	110.606	118.155	113.028	130.548	129.324	117.957	106.85	100.589	121.318	144.435	760.652	740.233	752.371	783.927	737.75	786.693	801.556	782.564	743.874	753.904
ENSMUSG00000001507	0.145	10411	113.98	172.661	97.1005	81.2251	62.6062	179.091	81.1252	79.7508	73.9697	71.7275	73.0417	54.0241	197.46	194.44	185.527	218.749	197.914	98.7621	94.6359	85.7386	89.2333	95.1435	97.7148	116.128	99.0583	101.887	89.2076	132.357	123.273	133.689	125.6	131.565	91.6572	87.8275	121.819	104.017	99.6783	89.2503	94.1359	88.7856	87.568	92.074
ENSMUSG00000001517	0	509	45.7074	18.5839	16.033	0	20.7628	0	22.6659	15.3957	11.0195	37.0035	33.7603	26.5961	9.37033	8.17494	0	0	6.16996	22.2494	3.16384	39.9104	22.3195	28.0994	26.8136	9.76206	23.6236	11.4615	22.5999	8.66721	14.2295	2.72334	10.7255	11.0571	20.7129	16.3311	8.63115	6.10201	25.2472	18.4708	21.14	17.1126	33.8261	22.6851
ENSMUSG00000001518	-0.418	8	94.7542	194.005	150.5	115.882	89.4878	168.206	135.835	111.104	127.578	95.3574	80.1401	113.541	328.198	312.897	275.216	281.929	290.142	147.375	140.992	149.131	174.987	168.152	195.353	199.9	238.156	214.601	218.069	221.902	235.206	220.094	252.354	279.096	187.088	146.266	145.487	149.688	177.31	212.688	204.967	200.578	200.291	173.043
ENSMUSG00000001520	0	510	122.667	96.5171	38.7598	90.2938	55.9196	153.768	119.936	142.654	64.5034	77.6241	110.118	118.065	197.332	257.985	229.871	260.094	243.49	158.301	138.04	132.93	120.637	146.471	358.74	376.923	356.215	343.601	363.227	228.658	278.022	259.248	243.417	235.308	138.338	164.634	191.933	173.145	146.506	266.307	257.402	302.606	306.157	245.6
ENSMUSG00000001521	0.167	10949	254.932	170.308	161.973	116.679	177.592	177.791	170.451	145.912	135.2	121.617	166.81	243.818	118.024	112.506	120.805	102.402	95.1342	163.31	139.026	130.901	141.242	149.208	169.664	175.415	174.971	167.673	200.059	143.229	144.173	166.936	136.848	156.422	139.324	130.777	154.01	130.886	180.225	180.625	170.632	167.416	172.968	151.388
ENSMUSG00000001524	0	511	65.7976	118.009	68.6381	114.246	91.1736	177.457	129.012	93.5624	161.61	171.922	99.5404	160.357	429.837	329.487	377.986	385.642	333.519	147.325	149.997	116.795	216.194	148.158	452.9	446.366	436.581	441.544	491.44	407.876	336.095	298.358	449.263	345.342	191.292	243.465	291.073	191.491	137.227	305.248	370.737	340.877	311.574	387.255
ENSMUSG00000001525	0.28	12370	2244.01	2563.72	2214.36	2347.11	2888.26	3087.85	2193.84	2661.96	2573.5	2665.93	2682.87	2196.24	16173.2	16273.6	16036.1	16073.6	16364.5	5240.26	5103.89	5161.12	5157.23	5266.03	6021.94	6096.76	6155.6	6136.88	6234.41	9865.44	10113.5	10022.1	10082.8	9984.41	5822.67	5716.18	5780.8	5655.78	5957.42	5765.03	5704.97	5805.52	5798.41	5697.98
ENSMUSG00000001542	0.15	10594	398.994	456.791	429.925	412.867	381.743	388.776	391.837	440.666	381.846	354.676	309.865	234.213	271.375	289.155	288.402	266.864	293.952	440.503	456.3	440.955	446.138	458.429	393.644	408.048	404.437	410.405	386.518	257.724	270.133	297.082	309.229	304.58	492.997	481.239	448.797	461.761	457.911	374.471	394.887	371.534	356.094	394.294
ENSMUSG00000001552	0.032	5671	363.203	367.966	503.859	101.558	129.433	271.962	385.1	345.186	194.083	122.45	254.533	237.284	1040.01	965.72	1037.06	997.023	966.698	448.679	468.163	424.346	361.006	446.815	350.166	399.207	367.618	480.475	354.868	732.763	785.103	684.447	689.077	645.933	493.453	737.23	619.67	664.093	656.738	479.94	449.473	461.097	416.837	461.346
ENSMUSG00000001555	0	512	66.9916	72.2722	63.2538	37.1426	27.0034	87.677	12.486	45.4526	33.2889	45.7322	114.811	98.9439	71.0058	50.0918	68.0406	48.9725	56.3576	114.27	57.0049	75.9687	74.7499	40.6645	52.1633	86.5815	59.1954	41.0937	46.8378	93.1805	46.9398	75.1439	75.8636	57.9838	102.939	59.3435	67.2143	83.0636	75.429	79.7287	59.1792	57.755	45.1196	66.9189
ENSMUSG00000001558	0	513	145.572	123.86	165.944	171.435	199.778	132.899	167.681	141.054	161.384	177.019	156.83	162.032	934.723	921.59	945.69	944.801	902.468	716.376	707.229	758.184	727.985	732.682	533.402	532.966	522.304	528.494	526.343	778.693	735.038	735.708	723.846	702.13	820.113	856.661	829.944	826.988	898.812	634.583	627.2	586.11	606.784	643.057
ENSMUSG00000001569	0.037	6034	140.049	132.195	159.919	246.596	165.319	139.496	191.437	165.853	179.774	158.022	129.301	175.737	542.962	607.574	560.473	514.7	411.98	117.64	114.844	150.066	219.018	121.403	372.584	402.7	314.822	407.276	261.4	351.652	383.634	362.298	454.895	384.521	161.072	130.275	128.113	173.817	178.51	327.564	334.162	307.911	365.654	365.602
ENSMUSG00000001576	0.192	11314	1103.03	1090.76	1331.96	1507.44	1730.67	1254.3	1268.43	1430.51	1712.04	1405.85	1424.52	928.885	1357.22	1453.74	1464.47	1449.72	1550.38	1676.74	1533.98	1454.26	1411.15	1555.52	1883.48	1862.55	1840.39	1993.98	1845.34	1602.47	1460.28	1529.77	1511.74	1552.3	1504.24	1581.38	1476.96	1569.84	1549.85	1406.78	1493.88	1501.45	1454.44	1490.24
ENSMUSG00000001627	0.036	5981	358.941	291.657	460.47	498.436	470.147	440.371	390.501	310.276	381.334	480.142	391.285	323.925	523.843	524.526	480.65	505.29	467.198	783.168	749.814	760.711	778.536	716.523	914.068	895.332	970.808	992.51	957.948	661.501	687.978	669.823	637.255	631.339	857.312	748.467	762.128	750.856	725.873	881.183	913.461	906.545	838.615	895.245
ENSMUSG00000001630	0.454	13306	139.606	163.239	166.745	203.752	217.181	207.299	199.095	175.322	219.326	178.637	207.154	187.434	274.296	266.984	226.114	277.652	225.028	148.157	158.15	183.492	176.179	190.494	180.543	192.247	161.245	175.128	195.254	196.115	204.621	221.901	202.316	208.29	179.87	177.662	164.264	161.469	196.32	198.889	182.742	193.89	176.59	183.759
ENSMUSG00000001632	0.045	6429	233.953	289.688	178.394	205.764	268.879	188.755	202.16	232.486	246.562	228.491	249.915	307.238	396.389	385.256	394.166	379.517	360.504	113.725	113.484	107.232	82.3387	98.5054	188.841	188.272	190.885	160.224	187.205	245.465	242.057	230.269	246.421	251.255	126.072	124.919	135.476	139.916	135.107	175.878	181.6	160.721	178.275	161.937
ENSMUSG00000001642	0	514	262.016	194.996	306.389	172.291	291.977	188.247	193.02	265.305	251.644	190.59	168.671	225.083	636.351	581.145	630.832	492.058	655.218	475.202	393.063	414.962	519.275	615.956	454.034	394.462	498.54	365.932	470.726	481.31	524.818	576.091	538.808	648.018	641.579	529.068	576.59	469.241	492.427	459.402	356.865	504.297	387.411	469.747
ENSMUSG00000001663	0.043	6325	82.1273	144.225	62.0044	71.3556	102.464	84.3901	60.7012	125.779	85.8092	78.1744	47.7073	108.391	202.537	179.349	137.653	182.435	187.326	571.17	475.511	504.512	585.022	550.242	322.354	255.582	334.207	280.996	374.69	279.869	242.609	278.62	292.29	231.194	430.101	434.141	441.843	445.88	533.145	307.389	261.242	324.808	315.022	312.981
ENSMUSG00000001665	0	515	48.5358	13.8851	42.3952	20.2947	3.05972	10.6166	11.6246	7.88273	13.4866	12.845	16.5478	28.7843	31.3855	31.3034	26.8646	44.7141	36.5638	116.157	92.349	114.262	103.428	120.932	54.8186	46.4816	50.968	59.4595	56.6749	33.1923	51.4575	33.2692	37.9548	54.3709	80.8583	67.2381	75.7202	55.6767	63.2041	55.5718	69.456	46.0683	62.6484	38.7566
ENSMUSG00000001666	0	516	1072.53	989.155	1167.14	1028.65	878.907	1527.44	1074.43	945.941	1044.04	899.961	1104.12	949.376	976.661	1005.94	938.415	921.538	993.006	1658.67	1648.83	1583.88	1568.19	1928.53	2206.21	2033.13	2155.45	2081.64	2071.78	1513.9	1430.96	1647.37	1598.98	1594.43	1214.89	1198.82	1299.56	1408.27	1284.02	1607.13	1648.45	1498.21	1502.59	1470.94
ENSMUSG00000001674	0.045	6430	179.934	176.206	189.68	158.171	240.98	111.664	146.637	250.053	147.433	129.29	183.345	144.293	130.537	154.147	209.81	165.558	141.806	8.48443	0	5.28657	0	0	81.5132	57.6916	63.4401	56.0008	100.419	119.601	107.817	80.7557	130.74	79.2094	32.5579	52.0099	37.2758	57.0348	52.9869	69.7985	40.0251	68.7519	85.5019	95.405
ENSMUSG00000001687	0.095	8878	1360.54	1586.01	1641.48	1479.33	1376.98	1718.32	1313.7	1191.34	1375.15	1086.58	1252.78	1034.95	2150.71	2166.11	2083.05	2088.44	2095.54	4526.89	4430.93	4493.48	4326.14	4428.56	3766.64	3621.22	3717.71	3787.44	3827.47	2168.92	2254.5	2171.88	2259.41	2181.1	3798.08	3733.99	3701.64	3830.15	3711.9	3019.53	3092.82	3002.16	3006.61	2949.29
ENSMUSG00000001700	0.076	8117	210.637	206.321	196.538	111.102	138.716	187.24	182.149	168.323	117.09	162.243	235.381	215.235	272.833	240.575	222.406	270.249	220.274	380.013	448.594	421.114	422.503	464.13	484.687	439.706	459.066	489.821	487.115	318.693	336.128	364.651	334.085	316.053	470.533	382.724	425.538	392.781	400.807	343.934	328.186	343.642	329.706	348.908
ENSMUSG00000001707	0.265	12232	157.528	237.538	270.631	222.714	254.268	261.554	232.009	287.19	289.546	210.885	227.913	143.966	455.441	464.182	419.043	459.77	463.105	841.772	856.859	872.328	849.594	978.012	1059.33	1119.47	1033.85	1031.35	998.429	699.294	679.695	640.515	644.399	652.077	874.84	865.083	893.586	929.828	853.885	815.068	811.173	787.086	800.604	772.686
ENSMUSG00000001729	0.029	5532	897.486	936.807	768.664	899.072	873.256	941.473	636.047	1034.06	847.542	771.379	971.68	947.054	1916.84	1883.4	1880.21	1799.89	1772.42	3252.18	3345.8	3432.23	3330.68	3360.26	2512.3	2560.72	2508.52	2579.31	2571.2	1849.99	1932.46	1867.04	1855.34	1882.4	3723.32	3734.55	3728.48	3818.08	3710.42	2220.75	2246.65	2280.25	2178.68	2061.1
ENSMUSG00000001741	0.064	7421	5.03739	20.4811	15.6092	1.15342	6.72316	7.45464	6.99315	6.86215	6.23432	9.49032	0	335.047	55.3467	90.2038	66.1477	64.7655	89.9462	84.6538	74.2254	56.2935	56.0782	41.1954	57.8338	46.6791	58.1133	29.8317	54.3604	93.115	91.7825	83.107	105.737	83.9828	66.9357	57.8527	59.0268	58.5051	54.3273	64.4433	81.1001	74.2944	48.7967	70.6281
ENSMUSG00000001750	0	517	127.959	151.535	118.076	55.4119	64.3799	124.759	94.5891	83.8116	85.254	117.77	228.241	102.271	113.319	153.465	136.354	124.871	138.389	253.711	241.722	166.089	191.066	196.273	76.3062	73.6493	61.3708	62.0069	75.2633	172.074	122.661	115.205	140.893	116.516	187.244	135.156	110.793	139.1	186.893	142.609	134.919	104.291	129.654	89.6064
ENSMUSG00000001751	0	518	62.4262	71.5678	48.5393	31.1993	17.8679	20.2216	24.305	43.4693	33.7834	16.3482	32.8213	32.5233	123.201	104.282	183.455	107.254	131.078	83.414	119.735	85.2048	120.497	134.192	62.2459	75.9336	69.5483	54.0357	88.5593	90.2362	124.661	98.2617	110.868	106.472	81.5734	95.8046	70.3173	75.0127	85.843	73.1693	74.4408	71.94	63.4267	78.4683
ENSMUSG00000001755	0	519	183.242	160.579	189.516	203.968	147.035	168.534	159.924	184.288	179.653	225.007	209.349	157.62	703.686	754.538	603.819	623.904	647.969	427.377	345.722	354.491	314.132	339.492	445.95	416.938	467.064	425.772	419.956	511.615	494.122	532.483	580.329	484.475	316.852	385.02	335.029	285.958	347.682	414.324	397.897	436.197	386.243	398.233
ENSMUSG00000001761	0	520	113.521	108.65	95.5533	80.566	69.2714	120.225	112.945	44.3668	75.1764	123.212	150.454	229.833	83.3078	90.094	88.8216	67.9001	82.3423	319.539	247.783	311.455	273.803	286.095	136.953	136.791	147.634	142.075	132.121	129.295	127.508	126.062	135.886	128.619	324.639	364.809	376.455	368.729	372.217	171.435	153.63	150.418	171.641	156.598
ENSMUSG00000001763	0.252	12093	45.8475	59.5347	31.4834	36.9183	52.9494	10.534	42.4166	32.5858	41.6801	57.9502	36.5692	138.97	482.826	440.742	478.915	382.589	429.692	740.376	669.876	670.817	694.044	704.595	473.648	493.209	459.434	467.885	482.287	418.021	469.763	502.38	500.608	487.711	680.111	650.189	664.886	613.605	669.348	488.794	514.453	487.339	497.431	455.934
ENSMUSG00000001767	0.178	11089	182.784	160.771	160.293	157.726	203.112	133.301	213.468	169.522	212.253	222.902	148.517	164.027	222.669	218.373	216.49	217.961	220.699	74.6004	65.7382	48.8088	65.6314	42.3696	84.0971	82.5024	82.7902	87.3146	67.8025	128.218	155.118	147.188	135.034	129.477	58.8439	42.0306	53.3536	45.329	49.2156	79.3783	91.2472	81.7625	108.444	95.5827
ENSMUSG00000001768	0.097	8938	238.535	253.662	193.962	276.565	210.422	292.132	356.359	183.851	160.904	332.99	357.796	323.435	277.673	268.035	287.555	323.794	326.328	215.826	189.089	253.556	187.604	202.408	348.483	328.233	317.955	349.293	327.906	331.492	331.593	387.231	323.274	277.17	172.287	198.355	208.598	226.341	195.497	304.501	315.38	311.974	325.784	327.962
ENSMUSG00000001773	0	521	176.674	158.621	230.624	171.089	190.135	152.093	174.096	194.329	145.112	168.142	189.687	119.391	111.754	142.389	120.797	141.135	133.95	83.6806	100.396	100.579	79.1724	83.1166	78.8324	63.9084	71.0582	76.6979	64.475	98.2498	104.893	112.544	97.2876	108.016	60.5551	69.8996	82.1915	67.9228	90.1346	71.6819	58.5822	61.8559	68.5826	63.284
ENSMUSG00000001774	0.107	9347	315.991	367.964	551.15	589.519	546.133	454.577	711.97	470.568	452.645	882.227	457.971	388.603	858.467	814.093	768.682	857.155	834.462	370.856	342.179	358.647	329.738	360.289	505.442	446.388	480.685	510.065	475.198	657.393	643.012	654.62	612.721	687.84	425.974	436.756	429.643	402.771	443.648	537.078	501.583	570.979	557.285	538.076
ENSMUSG00000001783	0.033	5837	521.902	509.8	777.334	841.431	703.02	682.374	716.586	736.604	942.211	671.602	746.012	783.057	3603.6	3480.53	3491.73	3611.63	3591.21	2216.62	2105.16	2276.26	2101.74	2268.6	1649.75	1669	1693.25	1662.95	1720.31	2418.64	2421.13	2451.3	2526.2	2417.71	2347.12	2367.81	2314.45	2334.69	2397.9	1591.61	1661.64	1626.15	1558.35	1580.65
ENSMUSG00000001785	0.084	8570	170.821	96.1558	162.152	123.781	119.686	108.048	98.7069	149.777	160.174	134.736	115.117	152.692	464.968	520.714	431.785	433.284	474.086	143.134	152.699	188.895	130.257	126.224	214.731	232.861	222.939	201.673	212.873	297.036	344.948	334.17	330.562	318.801	208.899	243.402	202.554	189.463	196.658	243.442	235.417	252.395	217.347	196.375
ENSMUSG00000001786	0.034	5878	374.918	300.43	325.159	220.171	235.808	277.563	261.895	182.423	234.612	207.064	179.556	212.927	699.819	603.615	676.582	649.649	696.961	556.92	622.572	603.4	594.304	576.127	570.8	533.438	512.439	574.535	575.511	641.544	540.912	603.713	695.987	557.534	602.885	633.638	674.92	634.426	655.233	578.48	488.325	534.433	542.687	498.724
ENSMUSG00000001794	0.013	4772	6048.56	6765.76	10672.4	7496.11	7740.19	8825.66	7106.64	9595.63	6913.18	5854.75	7389.92	5416.33	6922.84	6549.97	6610.74	6851.17	6577.4	5382.72	5544.75	5312.5	5768.56	5354.71	8916.53	8629.03	8767.61	9126.51	8819	7305.12	6846.39	6967.08	7348.69	7090.35	6386.02	6564.99	6170.66	6230.53	6410.7	7976.39	7681.79	7677.37	7768.33	7057.27
ENSMUSG00000001802	-0.04	229	1117.71	940.928	672.924	1050.31	1032.26	828.275	671.191	891.997	719.039	776.864	870.423	813.46	914.648	970.156	891.816	937.782	939.511	1126.25	1040.24	1310.29	1161.07	1083.3	942.941	988.416	998.929	1040.55	1045.87	926.246	951.77	959.339	961.957	978.374	1329.81	1284.96	1338.2	1465.22	1275.81	961.615	900.024	960.757	929.374	884.331
ENSMUSG00000001827	0	522	19.7807	0	27.4527	0	0	0	60.2011	8.49362	0	0	0	0	254.663	135.118	106.498	184.785	213.347	48.1212	85.8684	28.5335	61.9331	48.2107	175.536	174.363	176.14	178.859	108.034	264.703	209.197	140.536	168.386	208.411	95.435	41.3505	76.6132	55.6649	24.996	190.592	251.189	168.939	216.965	188.235
ENSMUSG00000001829	-0.007	407	250.853	267.176	235.613	347.218	241.832	285.384	298.725	317.657	315.652	275.393	305.76	299.514	989.187	1009.5	982.51	905.696	886.83	329.965	317.56	341.38	324.625	332.397	401.702	461.795	453.599	467.194	428.17	655.899	670.287	637.002	665.881	721.76	329.197	359.096	339.72	338.813	380.48	476.317	438.308	412.086	456.887	394.565
ENSMUSG00000001833	0.399	13102	2719.79	2853.88	4673.35	3219.72	3056.51	3326.03	3411.96	2775.61	2526.61	2678.69	2953.08	2025.52	8557.37	8529.19	8503.97	8336.72	8465.35	4920.01	5207.38	5096.23	5130.22	5184.71	5503.48	5617.04	5727.04	5703.29	5862.17	6266.6	6325.61	6408.46	6362.86	6321.86	5111.48	5143.59	4977	5014.57	5017.57	6030.74	5826.58	5939.09	5965.18	6063.69
ENSMUSG00000001844	0.032	5672	352.672	278.816	300.731	373.059	519.053	313.499	245.847	521.563	383.891	332.129	376.576	288.533	321.113	310.834	263.367	264.303	277.067	1465.85	1390.41	1438.37	1325.43	1452.64	321.352	382.335	442.239	408.131	388.734	327.031	252.939	258.593	343.656	228.928	1623.51	1412.62	1404.34	1441.22	1349.98	500.315	433.399	467.964	466.558	449.771
ENSMUSG00000001847	0.245	12039	7387.52	8001.55	8742.97	8256.92	8092.4	7181.64	7386.92	8447.5	8484.39	7180.51	8562.85	6969	5645.82	5522.29	5319.75	5479	5586.03	5641.65	5726.61	5683.95	5589.58	5856.48	9469.74	9763.07	9899.79	9537.74	9709.1	7725.19	7899.21	7896	8015.39	7831.44	6063.09	5765.06	5920.14	6104.8	5994.93	8981.05	8956.89	8692.88	8888.88	8717.73
ENSMUSG00000001855	0.07	7908	613.681	844.855	428.932	691.428	564.9	596.759	467.928	562.476	670.353	668.471	741.148	576.793	607.603	627.715	618.53	603.46	636.305	279.281	237.456	197.697	265.406	299.139	392.424	229.214	262.171	362.648	355.793	516.79	490.537	462.698	498.159	438.151	436.659	555.77	370.791	325.555	415.89	309.563	344.764	306.472	387.293	323.78
ENSMUSG00000001864	0	523	74.493	12.5081	104.477	0	0	24.6626	55.4825	0.314282	0	0	0	25.5495	0	32.1796	12.3646	43.7552	7.29369	0	4.02413	21.6346	0	0	146.914	123.57	119.445	109.643	122.439	79.0089	86.6928	94.9867	89.4791	135.272	11.0864	9.23349	52.763	44.385	70.9311	99.5204	108.265	114.795	136.98	87.5412
ENSMUSG00000001870	-0.037	240	40.3215	77.4167	29.9869	33.271	41.4842	67.8434	26.4511	19.2116	42.4319	29.048	66.631	78.1896	57.413	71.5779	64.8767	70.6226	67.7111	42.2539	45.2979	46.3567	50.7906	45.6791	43.7555	32.0421	33.912	33.0533	27.2484	50.8217	41.7677	37.8543	51.2782	41.0421	69.8709	62.1171	55.0212	57.7043	60.4932	52.4759	46.8112	50.2066	46.0061	45.6302
ENSMUSG00000001891	0.057	7160	1004.29	1028.39	1423.35	1412.01	1321.32	1329.07	1185.1	991.425	1333.71	1275.15	1601.91	1362.55	1530.23	1565.89	1451.11	1601.64	1569.96	2144.2	1872.21	2008.32	2268.09	1970.37	1321.33	1291.43	1231.59	1227.16	1379.18	1422.34	1324.39	1400.23	1467	1425.03	1691.9	1769.48	1646	1812.65	1727.3	1340.37	1406.51	1403.17	1267.42	1380.64
ENSMUSG00000001901	0	524	3.92781	1.8397	7.32092	4.5442	1.63328	18.6379	2.597	14.2081	6.79045	4.99352	8.34031	4.22936	14.9767	12.562	13.394	13.4693	11.2077	22.2992	15.9517	6.17981	13.2151	15.5134	31.3479	22.8347	21.5536	30.9174	17.4547	12.2055	15.5332	20.9005	20.4765	14.6791	24.2469	25.8343	25.2691	27.426	19.8489	23.4831	23.5627	24.5917	20.6399	16.5107
ENSMUSG00000001909	0.015	4861	650.251	551.297	414.717	546.713	519.257	480.853	429.933	528.144	415.312	532.969	612.774	371.392	779.946	870.602	807.95	760.962	798.925	776.588	766.797	726.565	718.138	800.165	677.394	673.021	727.158	683.999	710.031	590.086	622.195	717.382	706.005	675.169	849.732	777.373	670.284	676.583	699.807	613.769	635.861	699.355	618.504	642.621
ENSMUSG00000001910	0.05	6856	958.79	1069.15	751.701	1009.59	808.523	948.544	563.727	868.858	800.845	696.261	904.225	760.045	1179.77	1200.77	1200.24	1189.41	1199.72	981.811	994.277	938.49	943.415	1005.56	1390.88	1427.56	1421.33	1375.8	1471.91	1270.05	1284.94	1321.2	1284.94	1233.59	1078.35	1032.38	1073.47	1059.43	1100.27	1190.02	1155.71	1151.27	1203.21	1104.47
ENSMUSG00000001911	0.343	12832	5527.3	5410.05	4708.52	5390.13	5432.68	6654.96	3801.14	4690.11	4969.71	4319.14	6871.07	5999.72	1529.45	1509.65	1482.92	1472.19	1468.41	921.885	864.073	853.233	838.675	860.883	1854.52	1827.91	1820.56	1786.61	1813.22	1803.79	1715.6	1765.43	1754.88	1723.39	1137.31	1213.44	1130.91	1169.25	1198.66	1550.57	1582.82	1548.33	1588.88	1479.86
ENSMUSG00000001918	0	525	9.05635	6.31856	21.2775	18.4322	0	21.6096	18.9915	4.66182	5.11154	37.1982	6.91738	0.109212	6.43789	10.0897	10.7329	24.0984	0	563.464	480.774	596.436	553.401	432.584	0.566995	8.73291	7.78496	34.3065	3.18709	0	3.6574	18.2753	18.1565	27.1492	261.594	224.876	212.792	204.084	206.136	221.564	245.197	179.754	209.429	201.133
ENSMUSG00000001924	0.01	4639	2659.87	2910.11	3480.88	3344.03	3482.03	3415.13	3037.87	4770.46	3874.38	3059.86	4149.01	2833.18	12497.7	12258.3	12326.7	12372.1	12770.6	2207.81	2078.88	2032.14	2026.43	0	5303.27	0	5459.48	5602.93	5855.16	9282.77	8844.89	8965.7	8892.58	8854.7	2522.66	2798.69	2965.1	2833.47	2881.41	5442.43	5610.84	0	5579.41	0
ENSMUSG00000001930	0.048	6562	62.269	25.4233	17.8135	38.9405	57.3541	97.8105	16.1898	9.63578	11.9975	4.54279	8.67347	64.9791	32.3983	24.8902	20.8244	39.4548	27.97	16.9807	26.723	37.3897	69.4602	40.8146	30.3435	8.39239	15.058	0	26.1729	16.3518	0	15.6246	17.918	0	45.2361	37.1092	34.8841	41.4556	40.1755	33.342	21.6115	23.1668	38.404	18.5782
ENSMUSG00000001942	0.129	9974	111.413	102.659	100.05	113.048	97.86	137.647	90.7319	125.687	108.178	117.84	115.891	126.008	218.567	213.564	230.283	251.349	233.125	226.646	186.074	186.416	199.529	177.601	172.919	205.769	181.378	199.016	199.554	214.421	206.259	210.306	218.896	215.587	225.327	195.025	210.977	188.89	174.593	154.911	163.112	182.778	172.369	170.461
ENSMUSG00000001943	0.065	7472	18.0058	13.2263	34.7867	48.2776	1.29015	63.3502	19.901	25.9653	46.5649	45.1895	16.4155	41.8942	45.6313	30.8514	54.5819	22.2369	32.097	28.2595	11.7205	41.137	21.0281	17.9028	90.2146	81.8844	92.3123	72.8415	117.762	41.7665	47.4529	60.0369	62.3176	63.1815	36.8048	43.1704	39.6606	40.8537	44.2758	61.7844	56.7692	53.5225	64.468	107.656
ENSMUSG00000001946	0	526	28.5421	29.8938	31.0525	19.6891	23.9976	48.925	21.6235	29.5435	4.2759	22.813	15.878	54.388	98.8377	101.522	82.6458	83.3281	85.5672	108.1	65.1453	114.084	134.218	119.017	87.4141	86.1591	118.925	88.9342	117.07	108.844	91.0183	90.5888	109.169	127.816	125.66	119.816	133.674	119.726	79.8018	107.796	118.761	83.6554	106.096	91.1271
ENSMUSG00000001948	0	527	43.1191	61.2049	54.5336	22.5045	0	0	136.45	72.0144	31.1014	2.72948	18.153	23.1812	45.5366	23.5307	28.9186	29.6122	58.0152	74.9883	41.1025	19.6699	66.0859	76.271	170.972	93.2788	131.503	120.643	187.83	114.517	80.7305	72.8764	104.053	73.3388	51.7632	115.092	79.6318	82.241	45.416	138.179	130.795	126.939	100.749	176.847
ENSMUSG00000001962	0.016	4906	524.136	471.231	351.605	437.366	406.728	367.055	349.379	357.197	294.3	359.71	296.773	340.514	969.909	981.181	971.009	928.09	1015.11	257.374	219.471	188.247	234.333	265.936	362.794	341.704	342.974	352.345	350.56	644.335	663.433	596.099	556.542	607.821	217.17	214.413	215.299	160.485	207.164	347.728	332.414	357.685	356.149	381.428
ENSMUSG00000001964	0.187	11269	462.48	611.212	596.465	513.589	479.246	420.065	600.22	632.429	556.97	553.849	462.446	423.325	1030.54	1044.68	947.113	1017	1032.05	1052.07	1059.3	963.338	949.762	1176.13	1546.95	1623.32	1497.68	1512.14	1498.87	1228.8	1212.4	1279.97	1245.29	1146.31	933.543	964.79	959.118	1028.5	1022.8	1300.89	1414.95	1316.39	1340.32	1328.95
ENSMUSG00000001983	0.132	10164	45.6904	60.7537	124.046	95.101	94.7616	103.454	108.076	122.957	101.629	125.055	55.2078	131.755	428.772	427.506	365.924	392.291	439.479	89.3527	110.003	107.268	71.9183	92.1473	286.32	215.308	223.271	255.529	298.569	320.076	315.129	259.984	245.64	297.545	101.324	89.6799	99.5639	104.936	120.789	216.838	200.387	225.528	202.343	220.831
ENSMUSG00000001985	0.133	10183	179.822	218.441	124.408	60.5334	46.3958	122.36	180.175	227.706	117.918	52.8772	55.9882	80.9122	346.914	355.885	359.085	350.592	366.311	169.44	164.225	178.083	157.374	172.911	254.656	259.871	256.775	249.045	251.518	316.687	311.818	302.593	324.186	308.759	161.849	161.614	142.917	156.86	156.838	246.109	229.374	223.286	232.777	224.066
ENSMUSG00000001986	1.958	14227	3781.85	4160.4	4081.44	5577.06	5134.02	4181.38	3986.45	4300.27	5154.49	4261.9	4956.13	3322.43	1675.1	1698.9	1699.32	1676.6	1692.37	1366.91	1338.17	1309.27	1331.39	1308.49	1118.84	1105.63	1097.49	1107.88	1126.13	1386.8	1372.02	1407.98	1423.45	1351.58	1409.59	1330.24	1319.6	1342.48	1360.67	1125.84	1114.58	1087.45	1101.23	1153.19
ENSMUSG00000001988	0.081	8267	79.2369	84.5692	36.3984	87.0717	80.7198	126.849	58.9661	78.1948	68.0579	71.5472	158.93	68.2349	258.369	232.446	231.707	238.795	236.994	59.3941	105.494	53.4754	79.238	48.3359	260.201	223.019	222.261	283.371	260.088	258.102	290.637	275.36	249.243	260.295	99.884	113.345	90.3742	106.456	98.6611	185.044	155.308	150.064	159.7	183.11
ENSMUSG00000001995	0.106	9327	157.684	115.74	124.35	130.902	112.759	106.181	139.017	123.738	119.372	127.596	134.295	305.956	520.879	554.363	525.094	514.369	545.469	111.867	110.083	125.816	112.165	106.817	204.274	213.349	216.386	211.922	205.755	344.332	360.981	349.875	370.294	364.865	160.828	149.328	175.637	154.757	168.356	201.044	194.221	212.985	198.79	194.723
ENSMUSG00000001998	0.1	9195	59.616	71.0954	83.5559	59.3567	93.3181	56.2338	84.0346	116.888	104.565	100.032	88.8241	114.615	33.5926	40.3547	32.8603	27.9213	26.846	33.7477	24.7357	22.0282	26.0066	37.0022	29.3953	29.039	31.467	27.8571	32.2879	31.0854	30.2927	33.4044	34.4835	27.4606	48.8543	43.0085	31.4814	44.5627	46.1288	33.6295	28.168	43.2809	39.772	35.3037
ENSMUSG00000001999	0.173	11027	124.981	137.788	128.197	63.0097	110.253	167.064	95.0427	97.4576	94.7209	77.6211	111.014	87.6078	641.067	698.184	732.602	662.758	745.822	404.548	399.167	386.128	430.834	386.365	387.326	447.254	378.277	432.656	384.117	448.605	477.154	446.4	512.19	444.419	366.054	379.424	418.604	384.216	370.062	346.496	398.592	472.658	415.321	341.781
ENSMUSG00000002006	0.147	10549	314.468	328.773	249.338	385.236	391.34	426.091	270.402	254.017	306.864	454.625	467.16	464.492	841.083	858.205	818.658	800.111	784.576	2863.29	2841.71	2821.53	2934.02	2879.47	1386.77	1347.12	1417.79	1384.53	1390.88	1077.45	1110.39	1087.18	1101.02	1071.35	3479.06	3423.6	3412.78	3430.94	3429.41	1498.1	1540.55	1505.84	1491.69	1510.12
ENSMUSG00000002007	0	528	55.3954	61.5713	42.4031	30.3324	5.80441	66.2443	44.4438	29.0132	13.7518	8.64036	0	0	18.6785	17.1849	20.0316	27.5635	23.9792	16.0506	10.9784	40.3811	1.30777	90.0829	21.3184	10.3753	6.6881	16.5513	17.3646	37.201	20.7459	28.5562	26.5857	15.7149	4.22798	24.4921	18.1982	13.1633	42.9017	19.3481	18.9153	12.8296	20.0114	9.33849
ENSMUSG00000002010	0.007	4521	3574.43	4036.44	3561.67	3712.71	4180.73	3420.1	4062.94	4180.7	3788.53	3185.72	3571.99	2664.74	5182.55	5207.84	5026	5221.32	5447.56	2245.46	2083.15	2212.67	2162.21	2215.49	3370.38	3523.62	3283.34	3500.93	3432.27	3650.29	3547.14	3667.61	3865.08	3659.64	2111.71	2096.71	2154.51	2059.93	2183.75	2829.05	3019.06	2933.88	2929.92	2839.13
ENSMUSG00000002012	0.694	13783	495.215	584.578	424.373	474.551	662.085	281.25	781.539	800.408	930.64	898.68	690.896	759.545	2260.64	2134.75	2190.82	2222.02	2208.44	1098.47	1144.63	1079.24	1007.33	1207.07	2350.37	2420.28	2405.96	2231.2	2493.91	2933.22	2813.15	2826.3	2861.42	2761.53	1798.51	1640.42	1569.29	1741.59	1806.4	2586.84	2597.53	2577.1	2591.27	2475.3
ENSMUSG00000002014	0	529	957.536	800.785	869.671	874.161	857.881	709.409	645.413	971.907	668.182	781.145	656.543	499.879	873.551	939.655	856.209	915.783	765.553	2703.03	2639.47	2523.82	2678.19	2542.78	1362.41	1344.41	1481.13	1343.89	1310.1	1079.9	1072.38	1036.17	1192.96	1125.86	1875.7	1812.69	1889.51	2086.63	1828.67	1361.74	1353.15	1284.46	1262.14	1199.93
ENSMUSG00000002015	0.116	9685	815.746	848.859	1114.91	884.183	876.008	759.555	918.577	724.807	726.444	829.954	939.083	622.731	1878.17	1915.31	1692.72	1785.38	1817.91	1906.28	2180.47	2132.69	2091.41	1867.58	1528.64	1608.65	1564.46	1550.4	1641.83	1684.52	1722.78	1717.43	1679.38	1568.6	1477.2	1528.8	1429.55	1453.45	1535.09	1482.69	1428.3	1541.14	1580.69	1519.93
ENSMUSG00000002017	0.18	11190	326.603	394.793	438.865	324.709	327.768	392.332	290.501	320.476	272.337	327.427	287.541	302.282	697.421	773.488	736.272	731.157	720.355	340.608	348.714	322.983	349.255	356.023	427.75	409.821	430.203	433.703	429.01	505.151	460.217	509.442	505.617	515.335	377.17	351.785	374.513	363.42	380.728	415.61	390.039	387.075	402.54	373.342
ENSMUSG00000002028	0.417	13161	1084.14	1112.52	618.988	1093.11	1009.78	768.438	994.223	975.601	946.359	1109.92	1037.35	892.171	86.6666	83.1591	83.181	78.5294	77.9735	57.2027	63.1053	55.4049	55.4555	52.2715	72.4792	75.5315	83.0373	75.3166	77.8694	80.3142	81.3791	77.8194	78.8215	79.9222	61.7357	59.9906	56.0377	59.7829	60.0034	70.5937	72.6328	71.7826	74.6927	72.3104
ENSMUSG00000002031	0.016	4907	1065.2	949.149	1411.62	831.931	1362.04	693.539	1158.07	1541.75	1543.03	1349.59	974.368	915.742	2486.46	1926.71	2000.47	1919.68	2104.85	1480.73	1628.46	1657.46	1546.43	1590.53	3480.69	3422.36	3102.68	3304.94	3534.02	2553.22	2057.18	2173.87	2197.8	2264.5	1413.95	1628.04	1397.89	1459.33	1640.52	2543.68	2715.53	2623.2	2652.24	2242.24
ENSMUSG00000002032	0.064	7422	339.836	417.963	343.956	396.936	349.028	495.195	268.457	394.665	287.718	219.258	289.814	345.651	830.189	846.556	838.634	892.323	860.166	670.774	605.944	665.819	653.894	733.383	805.6	784.889	741.545	846.024	827.525	765.988	719.67	735.787	744.105	734.407	651.974	631.444	631.84	636.717	657.706	649.087	726.6	680.862	719.43	610.001
ENSMUSG00000002043	0	530	207.851	303.844	394.643	269.023	204.183	320.026	376.092	327.987	227.038	273.596	235.563	207.217	188.796	152.642	230.267	265.007	277.73	869.861	1228.55	926.616	799.635	807.33	533.824	417.122	505.454	575.371	517.683	324.748	316.047	322.216	268.915	332.914	1271.08	1202.13	1128.11	1172.7	1117.65	576.532	532.928	501.234	451.304	446.922
ENSMUSG00000002052	-0.012	373	1378.43	1259.55	1219.66	1574.11	1475.53	1024.2	1225.9	1310.23	1607.37	1510.18	1278.29	1332.33	1553.08	1585.53	1546.62	1551.86	1565.05	378.968	395.927	465.458	442.323	450.901	587.563	617.538	622.26	606.034	619.299	1013.96	1000.67	971.321	1018.24	1018.27	582.455	555.005	537.985	519.952	531.291	627.097	592.741	608.572	621.192	602.118
ENSMUSG00000002055	0	531	7.63914	2.92218	4.17039	0	0.746537	7.27705	4.44121	6.48546	0	32.1959	42.5971	24.5684	26.715	14.3112	54.9778	18.3201	32.8268	69.705	91.3543	77.1109	29.5381	99.1106	46.0988	19.0362	32.1284	11.6693	16.4684	31.5372	27.2866	18.9746	34.0825	26.2995	53.6852	65.2106	49.965	59.4477	93.7418	68.1411	70.9247	51.2024	49.3349	49.9318
ENSMUSG00000002058	0.016	4908	213.174	211.471	119.687	174.408	241.558	226.72	184.118	177.648	144.723	161.775	217.514	156.389	636.948	604.944	592.642	564.425	535.75	1411.48	1202.64	1164.48	1252.55	1432.33	1049.59	1160.12	1093.13	1064.58	1098.78	751.869	739.985	700.379	813.697	737.502	1306.97	1274.28	1248.52	1388.95	1244.47	900.955	934.602	896.208	881.413	883.605
ENSMUSG00000002059	0	532	427.659	324.405	235.862	351.678	351.795	232.608	182.228	301.436	200.54	246.006	263.418	208.726	229.358	279.332	214.03	225.338	208.124	425.055	448.023	387.043	378.9	379.565	459.537	411.511	408.647	472.934	417.241	333.746	288.727	294.293	346.287	283.425	428.146	406.359	379.309	402.513	397.785	371.79	270.493	390.652	332.429	315.394
ENSMUSG00000002064	0.092	8805	1032.15	955.371	1026.42	1054.44	1098.98	745.686	1014.24	1021.68	841.877	1159.65	931.628	812.417	1582.83	1415.36	1401.75	1486.1	1459.28	1409.53	1526.59	1426.98	1530.14	1382.69	1630.47	1548.67	1595.41	1730.7	1741.17	1537.42	1529.18	1490.53	1569.38	1518.9	1254.6	1200.57	1287.9	1201.2	1510.31	1406.4	1396.72	1357.34	1427.19	1434.7
ENSMUSG00000002068	0	533	58.6917	45.3694	46.1847	46.9671	30.8101	49.896	25.7025	28.9573	65.8641	39.2894	47.4145	50.9378	498.525	492.005	476.795	445.305	460.754	200.725	208.513	209.516	174.917	141.335	306.278	321.278	320.709	304.675	266.309	311.881	320.003	342.22	318.982	311.801	170.582	191.829	199.77	176.186	228.781	224.969	245.829	219.133	246.493	256.341
ENSMUSG00000002102	0	534	1076.19	1031.99	1409.22	1300.62	1175.01	1059.43	1184.25	1044.01	1267.39	1222.74	1120.55	900.605	5202.24	4972.43	5098.53	5054.22	4999.27	2169.35	2048.22	2087.59	1992.9	1963.9	3050.35	3041.79	3036.57	2930.68	2921.66	3630.72	3646.41	3651.6	3657.38	3653.02	2343.67	2111.5	2170	2095.31	2269.65	2606.57	2756.94	2666.43	2769.63	2771.78
ENSMUSG00000002103	0.035	5933	651.027	754.42	820.199	936.788	966.638	852.717	744.86	805.567	772.315	865.702	675.889	712.129	809.216	782.104	810.582	808.442	816.231	443.487	439.814	530.383	525.523	456.138	436.429	441.197	428.834	446.065	397.284	629.161	656.83	683.23	668.52	654.154	441.572	470.098	454.859	434.148	448.747	425.651	414.2	410.03	442.539	404.575
ENSMUSG00000002105	0.047	6510	657.882	616.124	498.911	428.714	383.791	502.326	461.785	643.061	429.13	506.864	498.282	316.611	245.004	248.363	299.137	339.547	273.546	350.907	375.054	343.249	350.038	338.141	361.872	340.456	366.639	359.496	373.68	352.421	333.985	328.673	323.356	334.554	414.572	349.617	341.982	440.996	400.441	313.703	374.327	335.747	336.016	328.779
ENSMUSG00000002107	0.593	13623	3669.62	4060.38	3338.93	4766.51	5495.63	4008.96	4067.55	4466.03	4915.2	4987.36	4949.53	4532.06	2492.36	2372.51	2420.63	2358.31	2608.37	1858.88	1900.4	1815.76	1885.95	1905.52	1924.53	1804.89	1834.52	1765.67	1761.88	2164.39	2053.9	2103.78	2106.25	1997.65	2313.62	2295.93	2295.77	2379.44	2386.28	1955.46	1958	1937.76	1930.26	1902.83
ENSMUSG00000002108	0	535	3.44935	27.3889	8.23769	9.94058	1.82068	28.7529	18.9681	3.60246	8.8697	39.154	11.4689	0	9.99563	8.90013	1.63354	4.44354	6.89945	187.355	195.684	195.063	141.899	223.577	44.1999	30.239	33.7944	43.3864	69.1888	43.2851	30.6438	43.614	26.462	21.3536	89.6748	129.701	109.539	106.568	119.871	66.7576	52.125	70.0486	65.0857	68.9662
ENSMUSG00000002109	0.059	7249	92.4827	63.8129	73.1501	95.0878	90.103	91.7896	68.3356	77.4999	83.2259	94.9204	71.8946	46.8214	81.0503	89.9984	87.9531	108.252	98.0096	88.5616	74.7656	55.0594	105.72	67.9528	104.11	73.9844	77.9324	79.873	94.0369	60.86	94.991	99.8659	91.449	38.9607	106.906	127.038	127.182	127.804	92.3138	90.8225	71.0003	83.4102	69.5838	75.2925
ENSMUSG00000002111	0	536	29.6474	55.7286	48.6573	35.362	27.3428	41.2281	48.8748	51.0266	16.4099	35.696	75.3823	64.1953	39.9722	34.9167	29.4405	25.5194	42.1932	48.9244	49.8137	24.8668	41.3102	29.9163	60.4891	62.6878	61.1664	62.8391	55.6085	53.7421	68.6903	61.9578	52.4836	76.2495	39.1995	40.8261	35.2633	30.2586	24.61	59.28	62.2241	76.4264	78.7468	64.9888
ENSMUSG00000002129	0.168	10955	393.753	539.173	311.028	426.824	360.6	362.18	363.643	458.088	443.044	369.284	395.765	400.363	1099.01	1067.56	1051.88	1052.53	1046.95	367.895	375.916	369.315	363.253	367.196	417.575	386.761	425.374	442.448	419.899	731.3	744.265	703.947	739.021	725.737	422.95	433.34	443.576	426.247	411.092	452.686	440.028	439.277	451.612	424.64
ENSMUSG00000002147	0.041	6228	26.7605	46.6793	42.3169	14.4093	21.7758	59.8034	19.7073	30.5482	0	12.2416	49.0529	33.029	348.056	341.869	368.358	263.612	361.176	151.837	155.409	158.788	174.553	186.325	159.848	138.771	135.968	153.027	127.742	246.783	217.027	231.724	171.76	171.519	139.96	182.081	141.559	118.636	107.348	170.806	164.652	170.986	168.035	155.473
ENSMUSG00000002190	0.065	7473	83.372	76.3129	133.066	97.8723	73.9985	124.116	73.6213	74.058	80.9843	73.361	44.4729	65.6682	143.381	153.945	139.763	144.397	142.03	133.602	108.481	114.768	115.051	120.38	130.538	114.689	115.938	133.811	122.648	99.0013	99.5385	107.905	90.6274	107.776	102.894	83.0272	89.7845	116.914	106.984	93.0972	85.621	76.4081	86.7481	88.4492
ENSMUSG00000002205	0.02	5095	351.774	336.179	310.545	461.769	383.362	355.408	274.468	403.924	368.957	260.014	519.224	365.181	393.339	341.292	376.45	378.381	364.368	545.504	517.214	467.528	499.295	519.925	615.976	611.445	577.976	609.681	594.851	470.996	479.747	460.485	469.946	476.622	594.235	535.756	557.292	547.912	654.378	569.708	589.176	525.22	589.409	546.244
ENSMUSG00000002210	0	537	239.484	272.246	267.277	168.308	165.067	213.022	178.396	255.595	180.68	142.946	124.283	219.911	1247.21	1012.75	1016.73	1154.49	1151.16	294.24	333.075	301.783	286.027	248.184	387.307	379.651	462.287	364.769	397.22	658.988	704.2	727.465	588.212	624.34	345.382	282.006	313.771	348.508	306.085	403.532	360.729	396.302	434.645	451.04
ENSMUSG00000002221	0.118	9740	462.418	426.058	312.677	406.268	383.83	422.661	342.112	399.022	358.888	434.874	484.234	482.357	200.571	217.434	211.518	214.752	207.627	256.028	283.573	255.403	256.994	243.302	238.271	222.637	230.366	244.354	232.248	205.868	213.995	226.444	198.246	227.387	370.482	354.456	385.473	367.606	367.169	242.873	231.433	232.421	233.254	248.014
ENSMUSG00000002222	0.314	12623	468.569	447.373	519.101	581.807	552.25	563.037	491.673	470.045	655.838	584.699	483.807	656.687	1054.48	1090.32	1002.14	1075.45	1039.15	1613.76	1520.02	1529.8	1516.92	1584.29	1543.87	1572.01	1543.18	1580.71	1598.75	1206.31	1165.97	1122.1	1208.8	1133.96	1513.04	1496.12	1532.71	1518.16	1489.47	1415.5	1450.6	1413.55	1486.99	1538
ENSMUSG00000002227	0.113	9483	51.1918	37.7823	10.1503	58.5106	60.5822	21.613	57.7198	93.3315	42.6656	61.7841	78.0242	49.6632	14.4727	15.4858	16.9106	22.0724	17.1858	52.9314	30.5333	51.1122	45.5212	61.3245	22.2592	10.5252	18.748	20.7158	26.5303	22.6633	14.9654	18.8158	12.2026	21.6539	43.1084	39.6823	40.3396	39.1751	42.5992	22.2738	24.9448	26.0338	18.228	20.6928
ENSMUSG00000002233	0	538	49.1049	24.6934	42.6477	48.0079	22.0214	50.7902	50.1273	35.245	18.0801	69.504	102.265	54.094	304.191	265.166	245.545	295.785	265.766	419.016	376.274	391.362	315.999	379.959	657.545	578.816	588.088	610.615	513.142	435.626	503.001	466.727	499.211	427.612	327.48	361.851	360.641	370.342	402.347	392.155	434.843	466.29	402.361	468.968
ENSMUSG00000002250	0.115	9664	384.102	488.255	303.869	385.766	349.51	447.011	205.661	213.99	208.971	226.985	300.541	295.86	189.048	191.667	170.314	179.44	150.118	264.357	246.469	235.471	270.551	239.341	318.277	293.62	324.171	284.74	318.532	216.254	205.873	217.016	181.391	198.289	296.46	291.824	270.247	244.345	265.367	261.445	235.763	239.409	256.241	223.005
ENSMUSG00000002257	0	539	15.0939	31.3814	4.14272	10.1551	22.6048	13.6704	2.30296	1.84757	20.7635	0	5.4035	0	12.9113	15.7571	4.27966	21.2515	5.85319	21.1248	13.4192	33.9062	14.5122	27.2158	34.2673	16.7706	26.2079	24.5679	17.6134	20.8289	20.0248	15.6077	21.8898	37.9218	13.7223	14.9854	17.7456	18.8841	11.8201	31.6002	24.908	31.3391	24.1658	17.653
ENSMUSG00000002265	0.423	13197	2554.8	2637.13	1756.16	2628.95	2137.86	2975.91	2203.92	1956.66	2150.37	2272.19	1967.06	2221.31	1481.94	1505.22	1473.86	1467.71	1454.36	927.917	906.226	919.578	864.411	939.48	640.774	647.375	635.395	662.329	624.729	925.791	916.68	920.445	906.532	905.603	741.357	764.415	740.43	738.231	762.26	617.168	610.109	631.555	596.238	620.203
ENSMUSG00000002274	-0.061	161	213.756	241.506	503.903	245.313	234.087	373.507	207.009	302.904	290.654	169.426	409.559	340.304	640.758	596.562	602.421	656.452	601.596	4790.07	5051.74	4842.97	4829.01	4712.68	730.628	717.391	754.064	754.929	784.511	596.021	638.045	590.554	587.696	645.09	4687.75	4682.34	4277.34	4263.86	4174.65	894.601	934.91	812.418	837.601	832.06
ENSMUSG00000002279	0.066	7771	354.68	409.204	432.035	321.443	288.2	457.773	351.051	406.961	319.689	313.316	316.554	309.889	334.685	298.553	255.751	289.201	299.044	266.482	256.995	254.48	238.369	255.807	260.226	236.608	215.855	262.107	254.568	306.869	261.506	356.903	258.435	317.935	310.952	247.349	291.255	251.097	349.55	229.034	216.033	227.148	237.367	206.394
ENSMUSG00000002280	0.034	5879	193.63	121.764	148.678	171.004	102.677	110.971	100.689	190.562	73.7183	176.288	74.7042	110.95	398.08	493.466	430.217	440.915	434.801	286.569	244.965	236.442	254.246	239.183	580.467	594.37	617.36	604.2	594.146	477.386	411.364	491.47	448.441	415.117	226.294	265.446	217.348	221.658	262.026	472.152	451.598	491.111	437	497.82
ENSMUSG00000002289	0	540	3.36241	3.7583	6.61418	7.03673	17.1708	5.92659	0	8.90544	4.134	13.0938	10.1453	6.99615	17.3139	18.6612	17.3238	10.7932	20.4577	334.316	349.116	347.061	316.187	352.771	15.7426	19.5924	31.6894	12.9073	26.7519	16.8665	22.9569	13.7744	24.1344	26.7757	122.795	173.187	129.41	153.684	144.141	139.809	133.388	111.711	131.766	114.99
ENSMUSG00000002290	0	541	734.866	791.558	1093.68	979.491	941.077	1148.97	813.693	835.88	946.135	832.7	1106.65	752.874	1473.92	1503.71	1476.14	1539.66	1508.32	1154.65	1321.22	1209.33	1165.37	1258.2	2549.69	2458.67	2515	2405.29	2600.75	1842.26	1792.06	1931.38	1826.51	1971.28	1316.89	1249.54	1397.26	1340.31	1399.23	1886.49	1861.13	1799.22	1843.54	1938.08
ENSMUSG00000002307	0	542	249.799	172.47	149.667	253.282	306.51	181.685	192.859	143.452	181.933	243.132	229.054	219.852	342.977	325.44	349.61	296.295	318.774	228.782	202.575	227.15	207.219	259.275	469.772	480.98	440.769	467.427	479.481	382.014	386.141	397.254	386.173	342.03	226.163	219.708	260.792	257.635	243.722	419.664	382.715	414.199	397.767	359.118
ENSMUSG00000002308	0.157	10702	201.721	162.01	363.969	218.326	287.532	412.865	253.71	98.3558	238.669	319.212	270.701	191.308	303.476	236.125	238.551	264.272	253.549	400.286	352.51	325.583	328.803	414.098	279.659	341.05	323.276	381.036	386.045	350.391	349.568	309.026	327.345	349.32	351.972	380.994	300.425	374.093	338.918	297.882	332.031	351.117	334.51	338.193
ENSMUSG00000002319	0.029	5533	1409.67	1212.56	965.719	1147.99	1152.39	1385.29	1005.11	1382.35	1273.2	963.517	908.008	1137.69	3360.19	3494.27	3558.2	3546.41	3781.78	1017	760.842	702.698	718.423	816.749	1485.06	1354.61	1318.39	1398.76	1117.44	2761.56	2366	2616.32	2417.44	2273.55	1453.12	1137.39	1339.49	1208.5	954.225	1815.57	1460.65	1631.88	1443.3	1361.14
ENSMUSG00000002320	0.08	8242	269.551	318.291	321.494	311.064	346.087	256.096	327.608	331.86	350.922	412.539	307.933	430.668	597.944	568.071	526.067	470.879	485.262	462.399	595.997	544.489	622.109	444.301	500.47	454.022	425.872	390.288	444.536	510.737	489.01	415.667	453.51	436.054	453.843	402.32	468.134	426.666	450.4	423.01	427.175	436.604	394.549	368.605
ENSMUSG00000002325	0	543	56.9938	39.3078	26.3083	51.4349	46.7535	59.8804	45.5189	51.4026	32.1322	57.3829	62.7497	44.0514	84.8968	87.5526	81.8684	77.9707	105.571	149.366	105.833	121.747	142.397	119.829	64.8151	55.507	61.3329	51.3434	37.6572	80.1127	62.6138	67.2501	70.3	64.698	96.9208	100.638	78.4918	83.6951	76.8471	69.3281	73.7274	67.1632	76.9122	58.8602
ENSMUSG00000002326	0	544	279.15	249.987	293.098	251.163	254.685	294.397	362.576	230.288	269.978	346.546	203.792	224.448	658.638	830.679	754.982	699.59	721.873	303.114	301.019	231.247	348.555	330.968	411.125	425.94	350.26	400.001	450.701	509.699	549.457	474.766	533.501	532.174	292.058	318.31	342.932	311.991	336.307	345.353	376.732	370.667	375.83	330.811
ENSMUSG00000002329	0.054	7048	236.903	209.253	250.788	247.808	240.963	220.29	232.309	228.33	211.414	223.942	152.469	264.423	580.555	542.032	530.122	560.832	596.314	1378.68	1291.62	1444.63	1540.29	1450.48	1024.14	1058.59	1077.35	1020.66	1014.73	789.642	761.477	794.354	771.858	734.692	1501.32	1436.56	1551.11	1534.64	1403.05	1050.74	1004.76	1026.23	978.809	981.587
ENSMUSG00000002332	0.053	7000	1580.9	1873.91	2057.56	1840.76	2218.32	2376.94	1793.11	2122.53	1736.71	1616.65	1694.61	1448.87	2665.23	2702.51	2476.48	2651.82	2620.22	2241.69	2265.81	2056.68	2117.69	2247.25	2739.12	2929.34	3091.7	3044.85	2682.57	2457.74	2320.59	2439.81	2491.46	2499.6	2374.67	2773.48	2590.87	2448.56	2770.04	2498.88	2472.75	2497.83	2513.25	2491.01
ENSMUSG00000002341	0.095	8879	1403.49	1637.84	1296.37	1744.16	1885.24	2072.37	1165.08	1511.61	1533.61	1494.43	2216.91	1728.96	1298.18	1322.02	1298.59	1324.75	1320.58	881.624	895.561	872.315	927.419	904.858	873.135	872.006	839.473	896.658	877.617	1155.17	1116.29	1129.86	1121.12	1114.32	1151.42	1147	1174.88	1144.88	1156.83	723.636	735.34	721.131	736.833	694.745
ENSMUSG00000002342	0.091	8770	164.441	162.633	154.394	126.686	93.7329	182.176	166.941	210.428	179.49	165.512	107.191	179.634	407.566	391.982	396.358	373.942	409.679	452.223	425.414	385.025	469.463	466.999	308.152	336.968	307.336	300.997	321.731	392.059	381.125	390.247	397.334	384.51	423.996	496.396	437.042	443.148	493.927	321.064	323.393	346.692	347.653	323.913
ENSMUSG00000002343	0	545	390.901	194.619	235.005	274.232	329.08	321.838	249.258	119.735	257.927	324.925	151.626	183.426	1529.94	1212.25	1400.96	1245.01	1420.8	423.04	602.774	445.03	480.377	540.319	584.297	831.406	812.792	797.248	894.094	881.515	881.75	906.337	881.625	972.558	725.482	716.655	724.646	660.048	649.837	628.431	656.335	616.624	731.91	511.157
ENSMUSG00000002345	0.02	5096	481.331	636.19	724.406	654.152	682.68	663.656	570.129	887.751	591.085	773.407	479.139	613.76	725.283	595.354	505.447	706.781	610.495	1281.69	1249.81	1150.66	1124.68	1012.12	1204.18	1194.44	1179.37	1147.44	1216.17	705.205	654.833	829.967	814.348	767.152	1145.81	1125.09	1226.34	1168.85	1189.94	938.224	1055.19	943.595	909.559	934.149
ENSMUSG00000002346	0.077	8158	324.88	289.564	278.244	342.78	259.459	398.846	319.03	225.966	259.306	374.175	336.222	379.437	167.397	165.575	202.331	172.207	172.641	240.03	255.618	303.109	216.298	311.417	283.928	300.635	303.063	290.373	308.195	252.093	253.746	250.219	270.05	237.452	340.299	293.594	258.413	317.358	300.907	288.478	287.136	288.319	265.526	267.373
ENSMUSG00000002365	0	546	115.557	64.1382	83.8771	76.1056	76.3713	81.7559	92.5837	114.453	75.5103	96.2877	122.789	155.803	188.007	162.254	174.459	171.668	183.171	158.908	166.926	156.224	165.232	163.13	131.811	121.037	142.195	130.795	149.372	170.539	157.504	167.321	139.495	153.808	157.133	192.834	176.352	177.152	162.991	158.741	150.062	144.232	122.519	165.267
ENSMUSG00000002372	0.041	6229	393.324	351.719	378.872	414.793	389.183	372.705	400.836	402.782	422.574	393.78	359.683	369.883	2074.73	2131.49	2027.46	2054.84	2146.41	636.224	591.46	559.157	574.803	592.689	1578.92	1489.72	1460.74	1442.96	1524.7	1636.46	1685.83	1653.17	1678.68	1707.92	720.151	663.117	637.269	665.093	688.243	1323.18	1327.74	0	1342.84	1224.43
ENSMUSG00000002379	0	547	2302.87	2384.12	3236.39	2661.43	2803.84	2938.21	2609.73	3668.12	3009.82	2405.1	2153.24	1625.65	3185.95	3281.01	3113.92	3205.13	2902.55	3852.46	3762.67	3643.72	3574.49	4026.38	6009.11	6092.97	5920.1	5924.16	5779.84	4043.76	4262.65	4044.46	3861.6	3850.94	4262.31	4188.91	4219.63	4209.21	4177.75	4388.97	4157.84	4172.15	4194.78	2856.77
ENSMUSG00000002393	0.043	6326	48.7647	128.194	76.3623	145.892	112.614	70.7082	22.0751	231.26	86.666	34.6968	92.4653	113.318	183.25	204.47	188.997	201.423	196.492	424.567	471.372	464.199	401.883	451.899	397.217	442.846	408.239	448.357	350.449	263.156	212.374	249.477	235.345	276.143	487.232	440.076	452.64	444.514	548.32	320.683	363.08	296.468	315.531	256.102
ENSMUSG00000002395	0	548	1431.42	1114.21	1205.46	1186.85	1156.86	1236.1	1260.7	1135.03	1118.96	1097.34	1313.67	984.08	859.264	881.694	805.611	812.348	877.292	5794.9	6015.33	6164.16	5949.22	5809.05	1443.11	1488.33	1398.6	1466.36	1492.92	1139.09	1094.62	1171.12	1061.56	1039.94	5794.34	5977.24	5660.09	5873.51	6076.84	1630.44	1537.99	1431.99	1504.3	1372.62
ENSMUSG00000002396	0	549	112.895	159.989	159.22	122.53	148.381	151.486	106.96	142.196	156.461	139.785	88.1868	64.1265	100.985	105.702	111.626	117.587	97.5382	588.957	514.615	505.405	550.156	532.633	264.224	252.227	232.721	265.132	270.159	170.126	165.454	149.253	165.722	164.021	675.078	666.033	647.997	668.37	607.122	329.027	285.091	280.589	273.042	272.137
ENSMUSG00000002409	0.134	10204	385.873	453.919	306.084	463.762	470.922	508.757	304.519	437.76	384.575	344.87	470.942	444.378	192.06	227.138	209.828	208.95	226.593	140.07	165.953	177.093	163.541	171.842	319.355	280.196	282.333	335.336	293.986	256.407	237.045	245.463	262.145	240.728	182.44	205.762	201.408	213.188	190.344	235.252	230.54	230.271	229.43	205.781
ENSMUSG00000002413	0.143	10371	1108.13	1172.39	1144.69	1440.84	1396	1028.25	1107.82	1408.76	1457.78	1258.81	1348	886.796	144.884	133.038	147.9	150.48	135.285	98.8438	89.7931	90.471	93.4937	75.4999	127.341	137.3	123.842	123.492	131.554	117.619	117.497	124.97	128.373	111.56	107.707	103.165	94.4556	93.7369	111.881	113.05	116.294	110.16	117.608	111.083
ENSMUSG00000002416	0.042	6274	602.364	659.256	1353.33	746.312	974.813	982.061	1060.77	1128.54	1030.71	835.872	824.944	582.287	2144.78	2259.74	2173.04	2103.23	2105.18	4920.49	5015.24	4980.62	5097.9	5082.72	5316.55	5660.81	5382.65	5107.93	5673.02	3323.56	3193.04	3405.51	3214.3	3252.33	4116.46	4442.48	4102.97	4499.73	4356.33	4071.94	4351.08	3784.59	4422.1	3000.23
ENSMUSG00000002428	0.134	10205	149.474	163.225	116.205	144.694	140.329	151.341	185.306	137.272	145.055	169.384	144.121	148.045	178.167	180.384	172.423	179.354	184.849	113.571	100.905	134.415	135.159	111.41	109.06	120.092	95.8896	93.811	112.099	140.522	166.897	141.036	161.38	129.525	118.599	117.351	128.322	131.237	129.837	134.521	131.256	135.324	150.498	146.896
ENSMUSG00000002455	0.054	7049	467.956	421.177	384.069	476.222	503.439	359.791	433.771	406.315	476.152	453.919	352.091	396.823	1226.81	1161.09	1174.39	1159.13	1229.18	235.029	255.971	222.965	231.481	235.322	471.014	407.291	450.716	421.585	408.255	768.917	750.57	769.179	755.1	787.11	292.806	276.673	295.563	295.45	264.833	430.937	410.61	416.53	439.984	389.754
ENSMUSG00000002458	0	550	846.898	1024.61	860.131	913.734	907.068	652.491	557.352	684.317	932.782	863.745	613.967	384.61	334.051	554.217	295.588	311.603	236.597	659.776	944.638	689.708	724.118	787.72	771.464	858.817	985.517	911.038	822.985	576.684	621.826	501.521	563.21	481.649	819.934	670.295	895.237	751.829	778.516	834.872	758.354	828.226	666.595	690.595
ENSMUSG00000002459	0.281	12376	401.086	405.711	463.938	373.989	440.761	666.183	311.345	357.068	374.578	360.366	631.158	596.247	514.905	520.39	633.999	683.219	532.885	751.614	699.254	718.812	690.402	769.713	1027.21	1062.44	1074.38	1073.09	1060.42	832.103	838.633	904.443	886.999	815.151	753.716	718.45	744.75	761.949	758.273	1038.81	895.406	920.869	894.452	818.051
ENSMUSG00000002475	0.875	13936	601.05	789.376	816.146	672.749	658.711	1123.14	729.103	611.903	448.143	745.682	818.059	1088.09	1230.43	1134.1	1229.37	1287.51	1144.53	865.751	922.543	919.395	954.144	924.63	1305.57	1278.51	1270.79	1370.65	1346.93	1461.01	1364.24	1377.78	1370.8	1372.24	958.625	1108.79	928.239	1044.15	951.978	1120.23	1144.27	1194.13	1205.22	1139.78
ENSMUSG00000002477	0.028	5484	343.51	483.668	613.746	408.536	395.996	245.25	470.796	431.731	491.973	354.835	422.47	320.682	522.693	433.706	522.782	469.884	386.035	645.969	538.163	554.019	426.205	435.993	929.38	1013.98	934.052	1139.52	1088.68	802.688	713.609	1000.01	800.249	815.288	470.963	548.587	529.966	441.913	576.973	917.579	859.284	1009	888.676	1045.33
ENSMUSG00000002486	0.065	7474	101.153	153.347	66.668	60.8161	84.8044	55.2255	62.1894	92.542	72.1588	68.652	117.509	82.7479	201.264	214.697	207.488	214.205	212.525	96.5733	84.0101	71.9361	31.4972	55.2585	82.7413	67.7972	94.8904	60.5554	97.4803	149.021	159.258	147.453	139.334	152.418	87.6335	99.6329	91.0891	128.359	92.1834	105.687	105.665	104.978	84.5441	67.3729
ENSMUSG00000002489	0.074	8049	243.1	284.872	151.68	217.478	169.094	448.228	171.952	109.514	175.712	119.571	178.853	831.274	1415.01	1327.47	1405.37	1387.93	1326.99	419.063	479.455	519.027	538.486	571.788	743.867	714.861	779.587	797.774	767.803	1022.39	955.638	985.921	1037.56	1032.27	621.29	622.927	671.038	618.89	628.002	762.037	746.72	731.308	756.638	745.74
ENSMUSG00000002496	0.181	11204	514.012	548.029	428.568	463.448	487.952	460.372	474.816	588.194	534.01	562.784	553.344	511.208	883.87	873.914	880.162	813.312	859.818	253.166	249.499	275.653	276.993	253.444	357.486	369.604	397.23	355.081	356.144	610.752	642.84	641.449	648.25	620.741	375.1	348.823	349.186	376.94	349.666	386.898	376.241	374.004	384.434	410.613
ENSMUSG00000002504	0.024	5293	746	1146.71	805.026	392.758	263.389	595.152	489.913	452.028	348.822	337.569	387.972	550.766	717.898	717.555	751.019	727.595	719.048	508.509	584.489	461.833	488.488	493.51	1055.94	1095.51	1084.39	1098.87	1111.72	930.938	950.585	993.865	921.198	852.03	478.043	509.297	491.127	527.165	577.814	892.028	941.331	842.4	905.069	804.291
ENSMUSG00000002524	0.104	9286	1212.01	959.421	965.137	1094.62	1051.36	778.938	1112.85	1025.12	1056.89	1003.71	858.156	925.515	5328.56	5538.72	5248.62	5570.28	5326.47	1537.85	1529.36	1405.26	1502.04	1542.63	2769.24	2683.66	2680.91	2777.66	2802.03	3796.93	3764.14	3736.11	3830.25	3874.63	1886.05	1735.31	1712.49	1764.76	1772.4	2474.97	2467.27	2634.88	2511.4	2369.86
ENSMUSG00000002546	0.018	4997	664.513	608.674	535.008	841.141	713.923	503.374	572.832	753.606	728.132	594.533	737.858	488.97	1696.17	1571.13	1673.81	1639.18	1621.45	461.534	398.395	386.301	431.628	470.283	576.901	574.997	611.005	591.8	653.058	1015.23	1027.8	1065.07	1068.03	1061.77	543.046	566.859	549.103	474.539	514.476	589.67	578.774	584.918	587.28	569.516
ENSMUSG00000002550	0	551	249.037	98.2263	120.095	117.276	134.876	126.47	170.609	186.572	136.023	200.956	95.6868	144.241	683.284	524.366	600.302	620.579	563.99	811.761	843.699	792.805	726.711	839.258	1070.1	1175.28	1106.04	1184.13	1159.5	782.511	911.073	856.821	880.327	869.041	971.071	910.174	838.683	901.064	1008.96	910.65	978.592	934.704	954.891	878.951
ENSMUSG00000002578	0.178	11090	95.9362	104.304	64.4186	116.458	102.701	140.623	96.2831	149.297	159.297	154.706	208.371	197.266	24.3169	43.1324	21.8681	39.7742	51.1485	30.9476	24.885	68.9507	33.5132	26.9429	50.6314	58.9081	44.2332	62.5896	47.9239	47.2337	55.1607	60.3496	42.4583	42.9739	60.1907	106.634	106.397	109.788	99.8646	65.6396	69.7928	57.5784	69.2168	57.8046
ENSMUSG00000002580	0	552	1734.91	1818.35	2399.7	2121.86	2076.95	2066.18	2069.02	1681.75	1905.66	2074.16	1787.61	1642.11	1650.81	1560.95	1470.56	1541.68	1611.95	5508.7	5288.17	5557.45	5248.7	4923.67	3771.8	3780.7	3780.22	3688.5	3620.66	2226.82	2236.45	2242.11	2292.12	2331.68	5666.86	6079.44	5877.16	5701.78	6004.83	3897.55	3819.34	3964.95	3786.58	3757.22
ENSMUSG00000002602	0.024	5294	326.042	274.315	306.497	205.585	236.129	527.582	207.638	277.824	220.999	201.422	478.296	402.824	349.345	407.009	376.161	360.752	392.894	477.65	484.458	512.565	479.466	523.801	382.511	375.866	432.843	381.475	392.164	541.858	550.226	544.945	591.177	551.246	546.541	506.034	545.468	503.259	538.178	441.66	425.097	383.038	407.162	434.767
ENSMUSG00000002603	0	553	11.4775	11.7273	5.6072	2.77354	7.76258	20.8563	3.12213	5.87952	1.77597	20.5154	11.8717	10.2554	20.2373	23.4527	13.8684	25.7909	22.2387	154.313	166.174	154.457	168.946	145.769	58.4103	49.5057	39.6079	54.1235	64.5735	48.0079	52.5964	48.1166	48.3969	51.0956	172.473	204.28	200.525	175.681	195.359	79.1336	80.8425	75.1035	89.2474	72.6836
ENSMUSG00000002608	0.055	7085	471.884	490.128	476.237	498.969	515.784	577.92	440.174	634.986	490.806	469.46	536.913	447.544	1154.53	1050.95	1049.33	1061.84	1053.56	566.161	622.3	535.503	575.728	608.301	1011.95	1056.77	1030.12	1050.67	1010.26	981.028	970.837	1080.05	1024.13	1007.41	742.536	722.865	742.735	700.538	786.52	906.122	903.815	939.191	901.651	829.783
ENSMUSG00000002617	0.161	10761	142.607	124.448	139.285	163.532	181.898	99.4623	153.755	176.457	137.001	123.628	174.594	169.543	69.3107	58.0109	74.8093	67.8556	76.2912	59.4523	61.2435	55.313	47.4665	104.791	55.627	58.376	55.5652	50.2918	42.1546	64.0752	55.8029	48.4081	41.1552	50.3528	93.5284	70.1099	57.487	65.8359	122.884	53.1267	56.8118	84.2208	66.4262	61.1706
ENSMUSG00000002625	0.057	7161	712.351	622.229	395.025	523.47	584.759	478.451	517.109	598.168	491.701	541.803	479.694	301.123	905.839	815.931	769.864	889.809	851.636	386.289	427.791	410.049	401.737	431.081	349.816	315.255	345.396	359.564	374.823	566.303	589.071	584.374	529.154	575.974	432.306	416.033	437.437	438.718	394.966	394.218	402.279	401.214	404.192	400.896
ENSMUSG00000002635	0.235	11917	116.644	147.928	100.545	214.814	123.834	156.079	98.2485	123.711	143.205	130.428	99.0851	103.966	364.038	345.121	289.762	395.601	503.585	216.754	204.289	221.15	225.166	279.692	504.518	638.459	491.532	450.237	531.232	425.783	432.938	433.21	334.943	309.632	296.311	415.96	297.115	252.39	314.396	441.66	349.523	408.295	355.561	324.992
ENSMUSG00000002658	0.021	5140	1470.98	1533.21	1293.71	1292.11	1236.18	1066.81	1156.98	989.449	1164.66	1353.93	1031.62	1110.11	2325.4	2503.35	2352.33	2388.06	2517.65	1010.7	941.87	1029.88	891.728	888.344	975.977	1042.51	1062.86	986.061	1038.05	1778.12	1771.31	1731.65	1703.94	1684.45	1127.17	1192.81	1032.91	1099.25	1038.92	1178.4	1131.76	1080.56	1107.13	1141.02
ENSMUSG00000002660	0.031	5618	733.702	600.859	605.971	760.382	695.853	798.354	563.05	560.7	709.864	720.838	615.662	649.097	1037.85	969.39	1023.68	973.373	947.552	2590.87	2582.16	2379.21	2467.14	2507.54	1681.21	1813.93	1728.01	1570.08	1685.45	1278.63	1116.13	1161.44	1274.65	1138.57	3006.53	3080.25	2846.92	3108.35	3164.65	1676.6	1802.18	1681.45	1814.19	1724.74
ENSMUSG00000002661	0	554	228.686	315.79	294.552	220.152	303.345	276.817	295.608	231.861	307.039	217.435	281.321	233.779	333.464	327.961	348.737	303.576	359.195	248.564	194.66	330.659	167.778	273.856	577.807	510.097	537.812	525.875	487.036	387.379	443.229	425.21	400.414	444.146	227.409	191.804	194.691	228.742	211.481	321.222	434.399	439.274	339.685	315.477
ENSMUSG00000002679	0.148	10566	386.768	338.577	587.683	480.117	394.355	326.609	399.527	411.859	554.947	437.003	457.302	413.196	507.75	526.319	406.592	479.408	540.398	241.727	260.388	228.258	275.647	260.894	591.162	612.929	761.897	689.536	736.921	532.199	516.874	540.774	549.147	513.509	320.743	260.328	330.425	407.249	302.949	499.172	680.732	615.536	562.835	487.989
ENSMUSG00000002688	0.129	9975	62.7685	79.1477	56.3649	71.9638	65.1537	68.8608	70.8798	54.8158	77.0498	60.9077	92.6784	169.2	110.583	121.583	110.651	102.724	92.4396	39.4213	37.0705	57.7637	38.9568	40.1097	76.7637	50.642	52.5345	58.8	56.3155	88.8681	93.1223	78.6028	108.023	88.2269	67.7845	48.518	52.5698	58.9345	56.8777	49.0896	56.7236	59.8203	57.1213	47.0262
ENSMUSG00000002699	0	555	13.6879	0	75.064	0	20.4963	100.636	19.2101	24.3167	30.8007	52.0655	67.1381	91.9398	22.4896	0	20.6041	26.2916	21.0036	33.1823	25.8653	39.1462	38.0019	45.8963	15.625	13.9598	13.7532	14.0918	0	26.7761	28.8011	39.9046	28.9274	0	21.2909	29.1595	21.5599	17.3411	23.5361	0	27.9005	20.8486	0	38.526
ENSMUSG00000002718	0.126	9914	586.982	598.164	615.575	531.963	672.5	466.334	579.879	912.406	691.165	576.201	619.108	691.025	1000.44	1055.62	1027.41	1073.89	960.065	315.914	337.079	310.106	378.224	323.292	445.748	404.147	440.953	425.456	437.258	793.276	704.31	689.725	742.077	767.788	407.032	378.941	363.873	391.343	358.426	504.419	466.296	468.953	462.068	499.618
ENSMUSG00000002728	0.056	7123	459.973	553.043	472.978	438.087	408.275	332.767	402.045	493.173	411.779	452.894	313.718	350.88	771.296	786.049	832.016	903.868	794.581	944.681	842.19	877.997	762.777	911.195	1094.48	1205.78	1195.07	1160.98	1218.24	967.739	864.998	908.484	849.602	943.138	839.351	714.961	764.364	811.849	810.009	1127.15	1107.9	1124.14	1176.03	1174.93
ENSMUSG00000002731	0.12	9786	173.763	116.513	133.696	101.697	141.563	119.237	88.1119	141.409	80.281	74.0334	77.4523	128.515	274.546	332.969	355.891	332.18	331.422	295.533	315.363	282.92	315.266	249.277	435.76	400.388	388.674	405.325	408.346	361.027	361.845	324.957	384.987	367.408	294.278	280.203	299.04	288.359	284.746	389.823	348.942	332.026	366.632	352.142
ENSMUSG00000002732	0.065	7475	63.3431	27.9299	33.227	49.1427	33.3623	63.0975	30.772	61.1593	6.36856	52.7187	0	6.52161	20.4179	39.7457	0	28.1714	23.6305	22.2516	47.116	43.2117	33.3507	38.5556	34.4478	45.7796	31.5449	40.5963	65.1176	48.1776	19.6341	40.677	48.7633	59.3605	62.7112	75.1657	40.3695	44.4003	82.7892	50.6025	53.081	46.1122	61.906	53.3579
ENSMUSG00000002733	0.111	9436	395.276	425.927	591.883	579.06	535.424	519.798	470.201	731.835	517.881	656.826	626.57	426.551	274.981	321.947	262.927	277.276	274.229	1620.76	1656.27	1636.94	1650.97	1645.18	467.913	446.564	421.358	438.85	480.568	328.75	321.493	307.498	333.59	302.137	1713.09	1680.64	1726.13	1794.9	1683.89	577.614	561.518	542.667	586.22	590.489
ENSMUSG00000002741	0.023	5246	395.305	364.365	506.872	405.765	319.836	416.204	342.092	400.915	486.477	463.077	426.564	532.151	1109.94	1022.05	1302.54	1367.42	1133.36	2018.92	2043.07	1828.32	1780.22	1979.74	2564.03	2572.79	2401.11	2408.2	2617.43	1492.25	1638.03	1613.49	1826.11	1650.69	2572.44	2573.94	2242.89	2368.17	2388.24	2095.24	2004.57	1974.71	2193.24	1777.17
ENSMUSG00000002748	0.282	12387	670.951	610.354	461.572	670.842	659.168	544.575	695.952	587.789	628.028	709.175	580.847	812.707	700.018	755.021	741.484	706.834	738.85	254.778	240.476	243.105	243.776	239.951	329.199	325.171	319.567	314.191	329.086	539.408	544.251	513.865	536.319	513.146	290.441	273.916	287.103	288.559	282.47	366.123	367.315	362.04	357.514	366.396
ENSMUSG00000002763	0	556	359.023	363.467	263.091	278.716	377.222	400.637	308.913	330.192	339.791	310.241	321.418	392.781	1373.06	1318.45	1322.48	1305.42	1376.03	348.05	344.945	303.45	368.282	338.953	904.331	830.975	886.195	841.605	892.064	1090.21	1067.94	1115.51	1099.24	1120.17	439.156	427.752	440.842	460.997	451.447	788.497	798.234	795.67	764.138	736.088
ENSMUSG00000002767	0	557	324.109	194.733	189.172	187.845	137.122	159.141	325.929	344.683	254.304	246.604	300.59	160.675	1049.23	915.409	950.175	886.317	853.34	778.454	946.921	765.836	1232.36	799.154	1593.45	1606.67	1553.25	1544.53	1731.43	1418.07	1280.18	1176.67	1024.71	1170.62	1126	834.031	867.105	872.431	701.791	1374.76	1328.89	1157.42	1252.06	1059.4
ENSMUSG00000002768	0.012	4725	1894.49	1800.41	2165.48	1799.79	1975.2	2233.84	1913.4	2233.44	1676.93	1883.35	2125.16	1184.69	1639.13	1713.06	1601.07	1755.59	1718.01	4306.43	3899.8	3993.47	3930.33	4163.68	3443.45	3410.72	3449.34	3761.33	3621.25	2313.26	2388.52	2352.47	2365.76	2432.01	4391.69	4402.37	4223.5	4324.02	4306.26	3288.36	3120.12	3341.91	3327.3	2701.24
ENSMUSG00000002771	0.207	11556	32.4828	65.5637	33.3567	19.4941	22.8579	24.8045	26.3665	25.4257	40.509	34.0212	54.8899	43.4545	134.814	116.23	121.628	111.883	125.363	68.9222	70.1736	62.3432	72.4636	71.3729	75.9306	81.3192	69.0013	67.5756	86.6283	127.784	114.298	117.453	115.996	110.923	91.4367	78.7401	76.2908	77.9305	76.7162	77.6393	75.8236	74.041	63.254	63.595
ENSMUSG00000002778	0.184	11232	767.217	1164.95	1032.3	788.762	1009.85	1027.13	916.04	947.872	1000.47	820.515	953.604	1194.2	1681.69	1699.68	1682.54	1744.71	1615.13	2219.45	2068.81	2067.4	2492.02	2165.64	1595.73	1603.58	1749.22	1569.59	1676.68	1701.2	1844.47	1689.46	1676.82	1651.41	2176.16	2142.29	1881.56	2007.09	2197.72	1438.45	1434.65	1421.21	1498.79	1257.62
ENSMUSG00000002781	-0.014	355	220.683	241.791	214.567	187.18	343.191	158.619	164.023	211.781	191.285	192.766	171.58	149.559	485.251	471.634	485.196	476.876	586.42	369.821	487.399	195.9	279.404	355.501	524.539	502.811	523.89	542.368	460.445	435.183	508.066	368.667	414.513	435.352	374.448	346.287	380.334	384.593	285.067	402.763	415.759	368.118	452.246	423.081
ENSMUSG00000002797	0	558	614.248	389.991	638.157	498.009	557.792	447.98	498.442	263.111	463.518	546.48	310.04	391.284	235.447	311.914	307.815	309.828	375.054	821.985	669.111	721.309	727.566	673.783	613.813	583.029	582.426	578.47	567.059	289.904	377.28	365.653	281.33	376.435	831.687	690.392	604.237	726.522	783.58	531.684	514.962	548.571	543.866	494.477
ENSMUSG00000002799	0.2	11474	81.7492	90.2765	54.295	100.564	100.189	79.2984	71.6224	90.0805	87.5133	104.802	97.3358	94.5329	123.492	129.062	125.046	136.377	137.601	55.9181	73.6913	79.0609	83.9254	69.6375	90.35	91.3715	72.6161	69.698	88.1999	98.3384	114.182	96.394	84.5462	100.824	103.659	118.853	100.382	114.916	100.924	69.2864	76.5707	73.416	82.9488	51.8886
ENSMUSG00000002803	0	559	596.906	562.315	596.68	738.814	828.604	761.351	477.19	580.355	669.421	639.062	664.697	532.162	1076.64	1048.67	985.9	940.327	1077.2	1954.47	1746.85	1852.9	1780.59	1885.76	1179.14	1145.31	1206.17	1131.59	1220.81	940.397	920.517	899.527	896.775	988.21	2018.78	2024.93	2088.65	2010.74	2025.94	1018.18	1088.38	1034.99	1035.85	1052.07
ENSMUSG00000002804	0	560	55.1706	148.023	147.549	44.4304	85.2274	100.256	155.465	95.3481	137.478	108.83	170.188	48.9375	145.626	141.11	166.444	153.415	203.308	142.679	150.168	125.191	163.86	103.769	230.152	329.508	256.739	250.82	297.45	222.054	212.71	184.516	194.127	207.921	134.846	162.607	103.42	144.185	120.936	219.979	192.984	182.544	181.654	187.104
ENSMUSG00000002808	0.552	13558	1088.73	1029.57	1694.96	1805.94	1511.53	1514.83	1123.3	1298.38	1295.72	1282.26	1411.12	894.015	2395.38	2499.82	2531.48	2413.16	2461.24	1840.29	1890.2	1788.93	1823.48	1861.99	2521.09	2445.58	2597.64	2460.04	2542.14	2182.08	2203.27	2145.18	2123.62	2147.09	1406.99	1290.36	1394.09	1432.74	1290.52	2033.71	2078.24	2013.21	2026.1	1991.28
ENSMUSG00000002812	0.035	5934	751.696	557.56	367.654	378.893	321.347	438.64	426.021	339.654	357.26	384.334	438.234	429.985	872.79	851.71	785.789	808.16	809.096	269.424	333.997	284.385	318.062	332.231	327.653	277.258	338.017	344.056	331.836	641.407	536.404	620.881	601.814	558.951	391.383	305.745	420.142	450.279	390.657	318.487	335.262	419.792	286.008	308.78
ENSMUSG00000002814	0.081	8268	9.03127	17.3605	12.982	0	13.0835	15.7336	12.0313	14.2257	10.7715	11.3252	0.154921	27.1088	40.9326	30.9552	43.0547	35.3907	56.2436	10.4613	16.5535	0.196855	13.8964	17.3336	18.1421	25.4749	11.9831	16.2236	12.3866	37.2033	24.3287	33.8258	22.2364	27.1278	15.52	17.5768	15.0611	16.6662	14.0134	22.6122	32.3312	14.1706	23.1269	16.9302
ENSMUSG00000002820	0.046	6466	50.0282	65.347	35.327	50.5404	22.0837	61.2247	52.0419	73.7826	56.2907	53.278	25.0902	25.2606	268.099	298.131	278.962	327.71	303.802	722.773	608.837	690.008	680.602	598.08	489.629	486.92	459.587	486.189	513.188	263.111	296.538	314.582	296.243	347.201	698.112	714.057	614.158	671.338	702.707	416.394	407.991	411.465	416.633	446.521
ENSMUSG00000002825	0.242	11976	162.113	147.602	222.25	128.334	143.243	104.751	109.78	126.565	138.589	131.389	111.65	166.632	216.146	179.356	172.708	171.934	165.767	143.6	90.1823	147.172	122.244	128.681	175.51	181.29	192.149	190.105	172.452	164.069	116.306	155.483	151.599	161.848	119.461	101.651	135.175	98.8734	129.793	175.628	169.972	178.159	146.247	150.383
ENSMUSG00000002831	0	561	16.3713	26.2113	10.4043	14.885	4.06162	6.48241	52.4984	20.3321	13.1287	12.1004	13.2695	3.28823	1.13635	0.342087	1.33048	3.63819	2.64034	726.987	691.249	741.106	692.32	745.68	8.86879	7.76598	7.85113	13.7368	10.0299	9.59562	9.1207	11.9408	9.30017	12.5685	238.915	270.355	237.851	252.976	257.872	284.441	266.537	265.016	257.082	277.09
ENSMUSG00000002833	0.096	8911	655.514	694.998	461.712	447.358	461.075	395.263	425.005	326.943	438.322	446.611	356.708	489.1	2200.5	2280.63	2119.32	2269.05	2176.63	473.802	412.543	420.625	399.841	413.091	806.068	807	860.548	795.432	793.826	1529.32	1510.26	1464.17	1530.53	1595.96	638.41	516.741	574.545	569.48	521.581	841.38	887.731	877.08	891.055	871.716
ENSMUSG00000002835	0.048	6563	23.2339	22.6928	24.1242	5.59967	18.3659	6.57933	16.0487	30.1345	20.9766	1.11463	14.193	14.7079	47.6729	37.6551	41.4609	40.3287	44.1639	19.2135	34.3295	20.2242	30.957	36.6674	16.5838	15.4889	24.5376	21.9811	21.7798	29.3954	30.6806	26.1875	28.5991	31.0061	20.4439	8.75624	21.5812	17.2322	17.8696	23.4818	18.869	22.9821	20.0986	17.5913
ENSMUSG00000002844	0.072	7984	510.724	579.915	692.528	794.334	605.058	564.826	572.597	487.05	685.264	558.918	526.268	562.054	3378.58	3214.54	3411.13	3069.11	3295.27	1216.38	1170.02	1290.51	1235.98	1298.84	2171.32	2106.96	2079.12	1997.68	2127.09	2629.26	2650.02	2686.83	2684.06	2594.69	1436.6	1468.17	1458.82	1409.53	1416.84	1854.44	1959.86	1870.86	1872.14	1913.71
ENSMUSG00000002845	0.115	9665	154.331	180.868	195.968	194.506	170.466	139.079	260.834	125.691	149.509	215.925	235.417	137.189	24.6992	24.6343	35.4408	36.292	45.7968	94.0728	97.6113	126.175	104.744	123.879	45.2381	56.7408	43.8767	39.8219	30.2685	35.1228	34.6368	32.1385	33.2429	26.239	88.9325	88.7491	78.1625	95.5152	96.5801	44.5193	41.6802	52.6698	41.9363	50.1641
ENSMUSG00000002846	0.076	8118	67.1294	44.5648	42.2684	46.4143	58.4972	42.2626	51.2507	50.0026	37.5336	53.276	47.7363	51.8234	225.936	201.33	191.975	206.827	197.137	335.361	364.609	419.876	375.355	315.328	386.271	447.734	448.084	454.168	456.366	347.235	321.539	313.165	295.802	313.582	350.247	354.333	305.338	369.478	384.862	360.966	329.052	403.876	367.854	306.724
ENSMUSG00000002870	0	562	14.6212	50.7673	45.9187	8.92015	24.3336	21.7621	20.0945	18.4148	18.5704	11.7459	23.6389	15.2202	62.4537	63.1704	66.0246	56.7939	67.9981	59.281	77.68	50.442	51.4746	72.078	22.2868	30.4546	30.1629	20.8516	25.068	33.0525	40.1611	45.9949	45.5637	38.4821	36.058	32.3356	31.813	36.3222	28.0041	47.7492	54.5114	52.9546	49.6836	41.1031
ENSMUSG00000002871	0.023	5247	179.233	215.308	100.971	91.7726	114.193	135.738	93.6253	131.38	180.685	116.626	150.908	116.049	371.009	334.376	375.309	363.403	366.289	261.06	400.386	277.633	358.692	315.259	386.929	330.773	363.752	344.701	396.913	370.693	388.944	354.591	356.671	348.671	280.891	260.669	308.503	322.222	279.077	369.878	350.979	372.709	336.533	464.395
ENSMUSG00000002881	0.141	10338	158.558	185.751	285.806	265.489	312.993	324.453	303.955	243.945	186.072	204.4	294.985	243.234	136.244	167.512	169.08	158.434	163.486	549.135	585.687	588.998	585.039	646.614	248.388	269.806	268.708	250.976	285.752	199.504	194.478	201.51	202.871	200.433	569.614	655.595	582.928	585.732	609.529	263.382	298.533	272.565	260.4	273.777
ENSMUSG00000002885	0	563	177.726	165.738	119.492	60.3028	86.3431	110.521	133.218	86.3007	68.0089	62.9278	148.577	139.097	26.0915	32.6774	31.604	8.91456	9.45875	111.707	217.539	143.878	151.925	112.588	9.07888	34.8436	12.5855	25.1541	22.6534	14.6504	26.4959	26.2874	13.2665	18.5986	80.2809	49.3172	66.2113	63.33	66.7455	63.5535	59.114	73.9346	71.9627	63.0881
ENSMUSG00000002897	0.048	6564	104.536	56.5608	68.62	83.3177	103.054	55.7091	67.5493	59.9418	70.0865	90.5879	85.6142	76.6603	170.951	182.837	167.198	179.123	154.259	142.994	111.776	133.019	114.052	128.363	127.328	130.028	127.522	129.285	124.341	179.223	171.096	186.546	188.791	157.677	146.878	159.969	137.191	154.235	155.862	147.425	154.789	155.683	156.644	155.031
ENSMUSG00000002900	0	564	92.144	83.3178	76.507	108.439	103.66	54.0159	97.9548	158.509	166.579	147.83	133.94	130.497	127.269	118.168	106.161	126.167	111.031	132.108	123.232	104.875	97.0028	110.446	62.9914	61.1212	62.1623	66.5364	58.8603	103.817	82.1151	92.223	95.3904	88.1891	72.3527	100.456	87.7244	99.5058	96.0279	84.1987	76.6778	82.1163	82.5432	92.0211
ENSMUSG00000002908	0	565	48.2095	60.604	50.85	36.6131	61.7572	103.884	39.812	62.2146	38.2979	32.3437	40.0979	36.7423	133.75	153.647	150.718	131.322	148.015	198.08	234.098	232.097	195.781	201.719	199.744	198.196	209.865	176.729	215.373	196.302	173.603	171.348	186.18	187.382	238.179	246.979	249.605	229.984	244.251	177.193	183.895	177.542	177.778	165.395
ENSMUSG00000002910	0	566	47.9892	96.545	61.0778	11.9684	50.6542	25.0803	65.0066	76.0572	17.4016	27.1788	37.5548	23.593	169.33	211.19	174.258	157.652	198.207	131.936	137.651	139.163	146.604	141.091	125.022	112.542	116.05	142.887	122.784	140.043	131.942	155.508	164.61	136.242	152.304	120.972	118.437	112.904	163.073	120.538	119.664	109.735	103.618	129.089
ENSMUSG00000002948	-0.014	356	1044.4	1024.48	1252.55	934.925	962.401	1170.75	995.636	1702.51	1089.84	770.17	962.995	820.486	1126.3	1108.49	1092.43	1067.76	1124.9	454.811	471.605	492.306	475.935	508.973	807.523	720.457	750.81	788.927	800.385	841.029	882.166	958.26	911.053	885.462	491.108	531.719	549.224	541.89	557.959	738.445	729.99	695.721	773.608	609.772
ENSMUSG00000002949	0.074	8050	599.404	555.499	430.989	512.403	477.644	648.003	483.056	481.143	386.339	618.825	330.095	494.54	1048.59	1069.54	1127.57	1109.19	1015.92	750.183	762.468	726.312	945.865	656.481	1067.26	1144.26	1135.59	1060.9	1112.4	930.687	1035.74	1007.8	974.79	949.102	722.567	873.013	705.678	699.813	898.585	939.5	1036.81	1029.25	933.327	807.001
ENSMUSG00000002957	0.041	6230	1085.81	1257.62	1229.86	1500.85	1396.1	1217.38	1186.36	1512.97	1620.26	1473.9	1792.24	1429.29	3727.07	3773.35	3668.49	3663.71	3624	1097.94	1092.9	1090.95	1064.58	1158.38	1449.32	1430.12	1465.3	1481.76	1466.36	2847.05	2852.36	2867.11	2930.78	2810.34	1750.58	1700.43	1708.82	1667.82	1717.43	1677.62	1647.52	1695.91	1678.07	1646.9
ENSMUSG00000002963	0	567	121.294	149.528	135.542	95.6865	125.001	80.6133	48.7603	2.16794	127.333	143.827	78.712	87.9179	534.215	458.998	440.523	468.109	453.202	447.522	270.157	312.254	340.993	300.137	324.265	306.899	256.567	303.316	353.118	359.538	336.807	358.51	342.836	356.374	346.613	249.035	324.666	328.603	347.829	248.466	248.238	300.312	283.041	303.233
ENSMUSG00000002968	0.113	9484	415.757	474.006	312.547	358.467	453.877	453.073	286.726	476.518	380.71	323.129	485.703	397.992	758.659	712.454	718.96	658.398	705.372	582.225	654.727	655.796	563.724	610.937	811.84	844.302	794.791	794.693	845.687	792.037	760.892	770.317	756.493	747.178	774.953	752.652	754.477	810.321	748.825	660.791	673.398	636.398	645.511	617.379
ENSMUSG00000002980	0	568	23.3423	0	3.19376	0	33.5114	75.2319	21.1871	0	0	42.5801	41.8212	48.185	75.373	58.1185	50.3275	65.8848	62.3818	47.3167	77.0828	61.3915	91.4577	91.4733	59.4589	74.3757	65.2935	67.0099	84.5869	91.1828	99.5974	93.5523	102.563	91.9944	40.4914	55.1407	39.3703	70.9654	47.6606	78.7228	78.0046	63.3768	86.8248	77.452
ENSMUSG00000002981	0.28	12371	1835.56	2216.73	2472.86	2732.12	2467.34	2830.6	2171.59	2744.94	2663.69	2347.07	2990.04	1844.87	2617.01	2552.08	2618.58	2667.91	2616.81	2173.25	2230.3	2294.77	2205.98	2242.92	1907.97	1873.52	1966.07	1880.72	1971.89	2277.82	2297.24	2368.1	2338.35	2331.6	1947.75	2039.14	1957.14	1943.12	1929.19	1723.22	1624.51	1572.66	1593.29	1615.68
ENSMUSG00000002983	0.048	6565	33.6601	36.3777	25.5432	37.8145	19.8815	30.277	14.2968	39.9903	48.378	29.3722	9.44679	3.48087	112.794	92.9162	94.2874	99.4997	85.6614	56.7135	43.0066	75.9739	63.5439	69.3533	92.3241	88.817	105.278	72.7061	113.389	94.193	89.5811	109.704	113.594	93.2931	66.4184	67.0213	55.7673	74.342	53.9727	81.9096	83.7921	83.9531	85.4016	78.2303
ENSMUSG00000002984	0	569	745.313	722.24	779.168	941.472	635.059	878.012	633.019	945.4	725.96	699.167	723.389	581.056	2240.66	2442.76	2241.37	2385.25	2352.87	1312.8	1321.43	1154.32	1273.85	1275.07	2416.39	2465	2390.07	2416.71	2418.39	2119.59	2102.8	2080.5	2001.75	1924.93	1364.11	1483.98	1337.25	1358.2	1358.54	1903.34	2054.79	2065.49	1929.08	1824.15
ENSMUSG00000002985	0.002	4388	18759.5	19757.7	18394.9	18206	21443.5	33998.4	17749.1	20927.1	15987	23619.6	37518.3	33266.1	61548.8	60884.9	61229.3	60699.1	60870.8	50680	51602.9	50375.8	49655.1	51375.9	43463	43581.6	43169.9	43063.4	44179.1	67097.9	66944	67141	66381.3	65845.5	40252.6	40130.7	39960	39762.6	40416.4	39008.9	37987	38206	38248.4	35147
ENSMUSG00000002996	0.039	6139	422.315	457.375	580.93	562.655	459.345	446.279	527.654	381.917	425.095	499.786	444.392	380.864	533.454	564.901	543.279	552.677	561.978	461.003	520.193	452.329	454.944	429.365	384.378	384.677	368.221	400.365	358.446	431.248	424.95	410.763	396.917	422.861	438.613	515.754	482.25	521.968	500.658	385.676	381.142	372.07	383.638	392.606
ENSMUSG00000002997	0.201	11487	79.4509	116.807	93.6159	159.177	188.29	145.877	102.417	111.2	120.119	123.879	131.143	224.353	1150.02	1081.12	1046.97	1075.21	1045.68	1131.06	1142.45	1123.72	1126.07	1189.46	1224.5	1237.24	1181.32	1215.82	1242.26	1002.63	1013.92	1003.1	1025.08	996.497	988.463	1002.43	1025.88	998.043	985.329	1250.64	1229.69	1222.63	1222.22	1218.8
ENSMUSG00000003031	0.364	12945	95.8646	96.7033	155.962	77.2514	91.707	111.647	134.994	127.986	112.761	117.02	95.0968	121.918	500.857	481.915	518.363	498.883	512.189	339.272	305.905	320.052	311.194	319.221	762.834	668.939	664.985	700.176	695.361	612.477	610.982	604.193	564.746	580.545	288.977	237.252	276.429	291.206	309.018	610.218	622.338	646.957	589.38	633.512
ENSMUSG00000003032	0	570	46.4534	47.2424	21.0851	21.413	15.538	31.4906	41.2008	5.81673	16.5352	41.0693	29.9711	44.2794	9.41896	20.0914	10.2663	2.5818	16.1848	32.6858	40.8788	60.0097	41.7053	40.0324	22.7143	22.843	28.5664	38.4822	24.3227	8.98736	8.25847	6.97724	17.6838	4.04211	29.5918	22.3553	6.67169	28.8669	12.337	27.82	18.989	30.5543	26.3469	23.7329
ENSMUSG00000003033	0.105	9308	705.575	479.117	544.583	583.383	550.622	632.156	470.987	625.852	662.777	548.572	467.937	461.115	2129.81	2195.59	2168.32	2243.58	2250.41	689.779	530.344	584.479	563.759	564.492	1051.42	1002.18	1057.39	1073.95	1101.51	1402.99	1469.66	1395.52	1434.45	1491.65	769.582	714.574	649.206	818.818	755.403	964.572	956.165	931.42	952.759	924.333
ENSMUSG00000003037	0.077	8159	48.8363	111.944	301.574	128.8	194.981	167.191	238.379	140.881	207.672	174.55	235.76	221.577	647.78	649.427	637.424	707.164	747.886	789.348	821.176	905.573	780.951	704.98	1496.66	1493.1	1562.9	1593.15	1540.98	1189.93	1161.64	1025.97	1035.4	981.625	727.284	756.08	714.677	741.045	628.774	1022.83	1107.08	1146.74	997.828	987.553
ENSMUSG00000003038	0.02	5097	157.567	195.987	205.745	115.345	133.661	124.956	192.831	167.974	210.665	140.139	137.063	186.38	393.085	393.281	416.98	357.828	393.453	958.032	967.126	940.504	986.633	926.329	1050.43	1060.14	1098.56	1168.97	1127.21	554.704	610.057	567.328	596.674	589.538	902.346	816.033	957.528	1018.41	965.526	994.633	1019.24	1029.14	953.762	941.464
ENSMUSG00000003039	0.03	5577	658.18	652.212	776.542	740.306	760.053	714.917	698.415	616.312	716.224	832.759	649.354	555.286	1561.6	1650.38	1550.36	1519.89	1737.79	3088.65	2928.19	2880.92	2876.11	2905.67	3733.07	3720.4	3669.59	3631.12	3580.03	2262.03	2373.92	2343.09	2351.87	2326.11	3182.69	3259.12	3118.97	3236.69	3420.96	3279.42	3237.42	3398.21	3362.44	2935.67
ENSMUSG00000003062	0.235	11918	453.972	369.448	284.565	333.136	340.203	232.401	323.049	569.695	359.508	384.468	278.966	234.22	557.436	658.238	625.086	637.695	528.822	1853.92	1815.42	1786.19	1846.13	1723.47	844.165	863.506	786.264	834.323	886.547	684.523	682.371	727.055	673.037	688.421	1990.73	2076.67	1994.91	2107.56	1913.07	1011.87	936.612	935.721	982.933	966.459
ENSMUSG00000003068	0.066	7772	1806.03	1486.49	925.372	917.323	950.553	1288.45	1148.01	1056.87	919.913	1117.68	1127.29	1275.95	1046	1116.41	1110.1	1032.95	1126.33	2223.14	2302.87	2562.43	2477.56	2340.55	1682.96	1780.08	1703.66	1788.18	1746.37	1305.37	1396.55	1376.2	1381.07	1254.63	3129.13	2933.43	3020.63	2893.49	2996.26	1812.7	1679.25	1672.97	1791.78	1678.62
ENSMUSG00000003070	0.226	11798	72.3504	48.2319	137.468	74.5468	133.313	64.5238	23.6593	63.9891	175.912	70.0519	162.506	153.393	68.7492	67.203	72.9107	60.6599	85.337	216.972	241.951	153.945	163.499	203.51	95.2641	154.443	112.16	106.707	110.16	71.8807	79.02	76.1742	69.2053	77.6848	182.922	185.176	165.601	156.381	192.246	123.862	108.244	119.449	115.037	100.05
ENSMUSG00000003072	0	571	5099.62	6071.21	7498.09	7010.16	6660.81	9034.56	5927.74	7375.84	7495.75	6164.12	7225.34	5397.35	9730.28	9443.61	10192.4	9918.18	9362.89	10441.7	10206.1	9949.57	9813.61	10051.1	16682.9	16978.1	16423.1	16706.8	16563.1	12360.4	12162.2	11906.1	12903	12005.1	9477.39	9634.65	9110.21	9255.2	9541.03	11825.7	12018.9	12150.2	11802.3	10947.4
ENSMUSG00000003099	0.028	5485	1097.58	1055.21	1291.65	1317.02	1161.72	1455.67	994.697	1498.65	1517.55	1044.88	1478.41	1029.14	3684.47	3824.7	3928.88	3730.18	3949.98	1415.05	1526.41	1363.42	1372.41	1454.37	3465.83	3716.72	3735.8	3503.61	3612	3471.52	3307.57	3388.67	3426.63	3333.76	1790.16	1474.89	1554.55	1528.98	1521.75	2900.69	3106.34	3088.75	3011.32	2759.7
ENSMUSG00000003119	0.135	10220	357.852	418.247	309.331	416.237	417.317	365.488	384.306	398.419	366.551	374.273	377.201	439.177	192.717	196.542	162.28	195.732	179.542	87.9089	117.217	93.2154	103.151	107.392	108.164	117.873	110.654	102.898	115.828	136.49	142.726	126.821	128.692	121.956	100.584	114.307	104.324	99.2753	128.254	100.758	100.303	111.382	103.822	97.9878
ENSMUSG00000003123	0	572	55.2163	70.2616	80.1715	40.1117	43.7148	57.0728	43.6335	63.3257	38.7007	36.2008	56.8363	44.0419	149.694	154.654	132.473	140.439	142.853	630.04	598.419	583.442	601.969	579.749	76.8688	100.061	86.7241	82.6628	90.3285	100.569	107.551	120.951	106.037	102.79	272.723	301.562	271.155	268.839	269.639	309.708	289.955	301.288	333.371	299.603
ENSMUSG00000003131	0.223	11761	571.44	653.876	1223.82	1101.43	1038.42	1077.63	915.869	940.146	1419.74	933.123	895.708	943.528	1421.66	1460.61	1505.15	1480.14	1487.16	1322.34	1302.54	1297.2	1244.24	1330.48	2382.09	2440.5	2459.19	2424.72	2484.34	1678.46	1666.85	1772.28	1692.24	1664.63	1230.47	1205.13	1263.99	1216.16	1252.2	2057.41	2002.97	1978.33	2067.46	2097.38
ENSMUSG00000003134	0.109	9385	64.3087	43.9674	38.3235	30.4156	44.621	54.8893	46.6454	54.3059	47.8076	54.1284	52.7006	36.383	320.147	270.916	272.484	294.638	321.324	163.019	159.439	158.173	133.892	157.717	206.839	221.039	208.353	203.724	224.82	221.45	213.365	222.003	220.65	228.51	111.019	117.15	122.971	132.531	144.91	190.146	192.259	204.17	209.388	190.672
ENSMUSG00000003135	0.342	12830	211.327	305.99	321.96	351.231	304.931	303.552	202.272	375.774	383.377	258.336	283.463	311.897	515.131	532.283	557.701	536.029	539.373	296.672	272.03	288.234	223.865	220.746	440.14	472.975	446.61	452.48	453.519	464.575	482.015	481.674	411.425	440.926	279.878	275.871	245.608	297.622	233.161	402.566	425.33	420.874	431.446	456.77
ENSMUSG00000003153	0.495	13437	316.847	289.032	316.644	423.193	430.197	387.736	385.153	478.438	528.814	530.387	289.431	503.807	1694.51	1657.79	1661.43	1579.95	1640.79	1209.18	1253.67	1173.92	1156.87	1191.93	1145.5	1137.08	1165	1142.86	1122.54	1695.75	1645.66	1643.71	1663.04	1653.19	1388.04	1373.33	1407.74	1429.52	1366.79	1240.62	1250.38	1245.52	1240.93	1220.17
ENSMUSG00000003154	0.148	10567	455.908	446.99	395.821	416.595	376.303	337.574	329.027	368.387	325.435	323.631	371.614	324.394	324.408	324.985	345.364	360.527	342.912	193.892	183.836	194.313	179.678	192.914	299.066	262.125	281.717	294.345	293.311	317.941	318.502	305.887	323.094	304.975	264.422	266.213	265.105	256.929	247.459	283.686	264.839	262.072	278.933	280.049
ENSMUSG00000003161	0.021	5141	1079.31	1221.26	1074.41	757.046	773.455	1091.06	1154.52	836.168	988.607	829.474	829.024	1315.88	1062.74	921.449	982.987	973.923	1027.77	1101.09	1148.36	1203.47	985.151	1157.96	1952.64	1928.26	2168.27	2131.12	1973.47	1455.97	1358.59	1435.16	1416.67	1373.7	1189.88	1042.73	1173.88	1117.85	992.792	1490.74	1593.7	1461.76	1609.75	1379.4
ENSMUSG00000003166	0.049	6814	389.273	385.362	293.149	467.828	436.554	394.876	333.023	443.164	371.858	361.617	387.332	312.183	1238.36	1253.98	1278.17	1241.38	1312.02	1195.59	1120.37	1143.41	1105.41	1164.72	1284.46	1291	1273.97	1233.72	1312.97	1203.62	1190.73	1200.1	1196.47	1246.89	1089.83	1035.91	997.354	1066.27	1083.66	1073.59	1085.1	1028.07	1076.03	1074.59
ENSMUSG00000003178	0.249	12068	226.608	197.18	192.199	218.846	224.4	178.991	214.503	246.695	249.259	233.41	224.451	121.638	74.4438	73.5048	73.7446	88.8959	62.8132	38.005	42.3526	47.0478	40.5205	44.5098	55.3266	41.8954	49.5424	56.8765	58.0946	43.2988	45.5038	47.7062	53.1945	52.1667	31.1463	29.7933	36.4386	32.529	22.3216	50.9745	42.4183	44.7951	44.2228	47.6678
ENSMUSG00000003184	0	573	250.14	436.084	333.894	208.613	128.796	202.664	340.24	199.479	174.44	263.086	173.158	250.233	244.519	246.585	209.645	209.56	282.961	176.671	217.015	168.915	148.139	158.419	190.946	154.563	184.422	198.261	190.683	242.558	226.685	213.122	200.008	181.613	140.75	173.877	117.243	170.116	165.312	204.897	201.48	181.549	187.583	179.81
ENSMUSG00000003190	0	574	7.98056	46.4674	15.5041	0	0	9.62984	3.91458	6.092	12.1659	0	9.02069	0	31.4329	0.525571	0	0	25.5978	24.1258	0	24.5186	0	7.70194	27.4867	59.7529	64.4161	24.8304	43.7788	25.4903	42.4535	43.0713	12.0308	51.7775	0	5.56648	1.61393	26.0509	14.4283	35.047	40.468	21.552	37.6898	21.3194
ENSMUSG00000003198	0.081	8269	25.8441	19.3953	23.07	22.0756	14.5728	8.02005	16.9962	24.1654	17.9393	28.2379	29.976	26.4419	41.9806	45.9848	41.2008	38.8194	34.1217	93.4301	100.745	83.0682	57.5201	92.9272	56.343	54.2999	59.5493	77.371	41.1621	35.899	48.6087	42.1402	37.2183	42.8681	78.1402	56.0598	63.3504	75.7934	91.574	64.605	39.1437	52.1872	45.1874	68.7184
ENSMUSG00000003199	0.005	4457	1460.76	1710.12	993.377	1185.25	890.102	1160.37	985.721	995.615	911.38	1410.39	1016.36	1465.28	1334.73	1382.26	1187.63	1313.79	1262.93	3332.35	3334.57	3102.14	3278.43	3360.59	2463.48	2373.29	2355.45	2300.29	2484.29	1897.81	1729.6	1673.28	1880.99	1839.47	4538.43	4307.16	3971.15	4104.52	4354.47	2496.63	2553.88	2504.57	2748.89	2695.55
ENSMUSG00000003200	0.033	5838	312.537	279.523	289.721	281.312	366.855	283.365	334.756	397.115	294.582	303.07	266.485	434.684	849.844	814.023	843.999	873.398	825.861	510.027	477.595	406.241	468.642	474.172	675.441	740.526	731.376	720.702	756.852	672.814	694.216	651.079	712.264	708.075	498.223	589.186	476.86	500.601	487.589	571.853	625.867	607.911	597.381	571.868
ENSMUSG00000003208	0	575	104.421	91.4427	87.2365	76.0817	51.2097	64.4678	55.6441	34.4156	45.3173	78.0066	33.2535	25.1643	160.56	148.989	147.607	197.161	176.58	149.569	106.098	144.152	124.969	97.5139	271.767	261.28	230.788	264.221	283.7	201.014	187.23	233.978	211.334	197.315	79.5904	91.1491	96.7684	108.367	118.904	232.337	239.136	245.78	252.083	212.488
ENSMUSG00000003226	1.23	14112	419.933	440.23	570.245	708.816	788.829	446.205	670.184	642.391	709.716	740.772	531.108	611.862	263.109	258.907	257.817	255.127	238.509	115.808	113.479	123.399	106.902	121.154	109.018	108.195	101.538	115.937	114.383	161.296	173.704	176.563	182.137	175.032	105.552	99.8002	98.5938	84.821	105.524	145.487	141.074	145.7	137.179	151.776
ENSMUSG00000003228	0.052	6951	64.7151	90.484	71.2616	62.965	67.1942	93.919	55.8354	63.3431	77.3088	58.0694	130.232	96.1987	54.2219	87.2391	68.0125	71.5371	72.8753	266.001	244.66	244.689	270.261	257.544	87.3857	70.8332	81.9387	75.0404	70.3219	79.4385	66.0848	56.871	55.295	62.0464	318.188	338.149	323.971	349.615	348.672	83.1933	102.972	87.5249	103.401	89.8108
ENSMUSG00000003233	0.162	10867	307.019	330.657	285.879	310.377	338.155	311.995	265.336	396.914	310.208	203.378	244.272	279.598	378.609	366.629	359.549	338.625	337.464	113.973	116.374	96.9268	70.19	86.9991	360.78	370.216	372.241	384.506	379.656	374.688	309.214	360.226	345.159	333.701	134.771	140.587	127.52	122.255	113.29	263.92	242.097	251.43	223.916	208.526
ENSMUSG00000003234	0.044	6379	771.51	787.564	608.661	839.07	834.445	681.837	739.54	912.867	964.303	894.672	620.952	819.894	2021.78	1996.51	2087.58	2099.32	2054.53	749.657	698.774	638.335	691.689	717.233	813.381	985.669	893.48	929.144	857.555	1258.39	1446.51	1415.18	1312.05	1407.73	802.406	702.69	715.721	865.095	822.75	928.399	960.612	843.935	961.996	983.464
ENSMUSG00000003235	0.058	7210	502.067	580.001	328.82	457.213	512.78	353.432	532.609	486.087	378.443	527.444	328.4	520.957	1098.09	1026.3	1074.64	1128.23	1115.66	1225.19	1218.97	1258.25	1131.32	1113.74	1374.26	1413.96	1407.25	1436.03	1366.09	1219.61	1237.78	1327.44	1128.1	1241.28	1327.91	1295.82	1504.31	1482.43	1379.08	1325.41	1265.41	1210.9	1300.3	1345.06
ENSMUSG00000003269	0.024	5295	394.265	318.452	292.304	268.111	317.663	239.899	353.246	368.704	395.815	389.389	276.434	333.234	1756.03	1884.04	1734.94	1816.17	1783.49	1464.63	1519.5	1264.73	1435.59	1521.22	2895.21	2851.6	2739.49	2901.3	2856.76	2196.77	2216.64	2212.49	2229.17	2133.35	1503.76	1429.6	1550.21	1489.59	1537.41	2287.78	2283.49	2248.01	2279.06	2160.52
ENSMUSG00000003271	0	576	24.0758	32.8835	20.734	73.3633	76.148	73.9818	34.4746	29.0235	40.754	63.3868	44.5649	49.9271	144.707	84.4768	106.117	137.782	95.2464	118.477	112.628	78.2643	87.9469	56.0695	141.247	172.31	133.604	141.782	134.205	134.788	142.602	173.843	177.404	128.238	282.233	216.778	284.834	261.549	242.828	208.425	173.709	198.301	160.662	183.216
ENSMUSG00000003273	0.012	4726	3652.7	3966.05	3744.37	4221.99	4098.94	3454.94	3143.9	5153.3	3803.59	4350.98	5437.44	3164.68	2258.68	2076.26	2140.82	2010.28	2135.11	3571.97	3580.5	3523.59	3555.25	3307.02	2647.67	2540.52	2479.84	2747.68	2550.89	2266.19	2378.84	2345.2	2378.56	2291.04	3643.32	3790.17	3598.89	3922.54	3825.5	2470.13	2503.69	2544.85	2559.63	2249.03
ENSMUSG00000003279	0.106	9328	8373.56	8353.85	8439.11	10806.6	10835.5	8379.67	6957.17	9806.58	11160.3	9079.83	11694.9	7721.23	5177.06	5228.92	5221.29	5250.96	5286.46	2590.13	2646.87	2638.68	2624.55	2766.92	4054.21	4112.6	4103.5	4067.47	4093.11	4708.59	4671.22	4729.31	4809.85	4658.1	3517.66	3363.95	3331.47	3457.26	3400.46	4066.05	4015.45	3969.16	3977.78	3881.2
ENSMUSG00000003283	0	577	2.96828	4.06399	5.0272	23.3237	4.778	13.5433	12.6925	10.5557	2.07746	21.633	7.8451	14.3054	45.3167	37.1405	30.6303	26.0242	25.8279	22.7319	31.1383	33.9634	28.8822	38.411	37.1158	22.9223	19.3733	21.8478	25.593	26.3742	32.8273	30.3795	36.5817	41.6752	27.0668	28.6994	25.1185	18.1498	24.1472	47.972	43.3213	31.2103	46.3584	37.0843
ENSMUSG00000003299	0.015	4862	1281.11	1690.96	1886.11	1224.11	1574.5	1702.52	1306.25	1308.29	1310.09	1210.42	1140.01	836.553	821.34	802.316	789.078	709.608	824.541	845.399	793.113	836.648	860.237	852.86	1415.96	1423.68	1441.46	1525.94	1500.12	1047.08	975.015	1066.39	1086.63	933.602	753.821	816.485	887.919	872.121	820.988	1026.44	1099.14	1003.41	1037.37	998.807
ENSMUSG00000003308	0	578	164.894	242.165	207.837	256.739	217.996	277.826	157.919	204.717	240.19	231.054	309.847	245.133	1161.81	1134.22	1090.45	1064.91	1172.66	715.175	702.026	744.762	698.503	620.856	930.514	903.6	938.807	850.031	853.859	944.611	915.456	935.889	938.781	927.938	808.351	838.594	777.197	841.546	771.31	847.385	848.678	752.924	762.88	851.829
ENSMUSG00000003316	0.119	9763	1237.81	1281.5	1110.8	1584.65	1572.12	1322.74	1296.13	1434.68	1811.55	1305.13	1698.69	1465.3	547.352	553.934	546.896	601.98	567.216	227.018	199.36	244.633	237.812	195.796	274.707	280.623	288.325	291.462	284.617	375.084	411.16	412	384.009	372.354	188.611	195.224	188.608	193.189	212.192	229.083	215.708	211.749	218.727	219.508
ENSMUSG00000003344	0.016	4909	760.725	843.251	575.282	682.608	638.408	832.619	552.208	691.581	648.35	660.787	686.576	635.906	1795.18	1867.94	1779.1	1773.11	1857	1159.51	1168.6	1088.77	1259.28	1216.29	2238.55	2252.91	2319.19	2234.14	2346.58	1930.08	1876.28	1929.32	2006.59	1916.31	1457.5	1360.82	1410.16	1437.93	1452.65	1785.37	1815	1687.86	1694.45	1785.29
ENSMUSG00000003345	0	579	1225.77	1133.03	1043.83	1519.94	1425.98	1877.99	935.832	902.77	1059.91	1333.07	1949.85	1526.85	1227.79	1253.61	1250.58	1213.05	1223.77	4519.14	4488.53	4471.52	4430.1	4344.92	1481.73	1523.19	1591.7	1556.97	1537.47	1344.91	1289.18	1244.83	1312.32	1272.03	5356.46	5146.03	5003.6	5180.49	5200.9	1716.74	1611.54	1628.75	1611.9	1555.86
ENSMUSG00000003346	0.009	4590	1112.23	1110.57	760.689	1223.98	1233.2	1272.24	825.884	1078.08	958.278	1051.74	1306.23	1316.2	1503.61	1624.09	1558.59	1622.56	1440.48	7817.11	7739.93	7749.52	7367.7	7819.35	2512.59	2616.02	2668.67	2564.07	2633.72	1762.03	1753.14	1778.24	1777.93	1615.41	7949.79	7766.38	7836.57	7916.56	7864.42	2613.38	2645.52	2507.33	2607.26	2433.07
ENSMUSG00000003348	0.081	8270	17.2223	38.7474	40.1716	0	60.7966	62.8055	34.999	31.6425	54.1087	4.56614	97.8746	77.4956	60.1798	94.6066	55.3851	66.6157	37.2279	21.7646	65.4856	53.8044	22.2257	82.708	102.889	123.685	98.3129	89.4354	127.523	107.452	136.676	96.1242	68.2674	96.73	27.9179	26.9678	31.6177	19.3148	69.8136	90.8469	95.3209	82.3493	87.831	97.6747
ENSMUSG00000003352	0.021	5142	2131.76	2243.69	1613.55	2204	2453.49	2150.98	1433.73	2130.87	1829.17	2380.52	3002.53	2116.23	3130.08	2900.93	2902.34	2822.72	3002.44	4313.37	4394.29	4419.18	4339.79	4558.75	4201.86	4340.05	4283.28	4185.05	4246.52	3493.28	3407.99	3582.21	3548.31	3401.95	5673.78	5522.33	5724.78	5630.25	5713.37	3761.46	3742.02	3787.19	3803.49	3568.9
ENSMUSG00000003354	0	580	203.076	236.643	80.7026	114.682	59.0177	196.759	222.476	73.0427	128.067	95.4842	117.07	55.3013	323.626	241.172	227.754	231.61	203.948	54.984	81.7271	54.7317	47.9768	104.311	99.3507	147.718	135.31	115.419	156.345	174.12	182.415	146.217	163.351	201.261	91.8651	167.321	123.765	132.757	136.188	158.307	164.186	149.092	170.62	155.473
ENSMUSG00000003355	0	581	0	0	11.8059	0	0	8.3211	10.2912	0	0	15.545	5.843	0	27.576	47.4631	43.5132	6.1323	28.0387	13.6729	33.9649	24.0252	41.4511	65.1265	43.8075	31.1232	22.7624	44.665	14.7428	31.9061	28.5285	34.9813	18.0511	20.3948	0	19.5238	5.90407	2.92335	39.4006	49.6844	24.7835	37.8609	25.4796	29.1107
ENSMUSG00000003360	0.094	8850	594.295	483.489	552.231	594.701	530.236	598.028	598.627	559.841	599.635	716.326	610.614	568.101	1299.71	1310	1234.01	1312.5	1233.71	578.485	618.226	699.146	634.501	539.084	931.602	919.876	909.002	957.646	889.145	1120.28	1123.01	1107.2	1092.49	1154.49	688.292	739.447	809.038	734.198	695.467	898.296	900.791	908.994	854.897	882.283
ENSMUSG00000003363	0.072	7985	12454.1	13838.1	17950.8	22137.2	22709.7	21348.3	14057.3	22310.8	18120.4	17345.9	23590.7	13815.9	26481.1	25881.5	26076.3	26998.3	26031	14405.8	14832.5	14752.4	14711.5	14575.5	15097	15467.5	15459.9	15177.1	15229.6	22973.4	22378.1	23223.6	23152.8	22604	17508.9	17072	17722.7	17015.9	16974.5	15324.2	14954.7	15254.6	15050.5	13858.3
ENSMUSG00000003378	0.08	8243	1431.19	1221.59	827.818	1552.68	1485.03	1374.71	858.774	1133.21	1212.44	1144.37	1675.46	1376	1543.89	1549.19	1521.12	1592.39	1576.29	1374.33	1465.18	1456.08	1346.3	1492.77	1865.05	1884.67	1886.74	1876.74	1981.06	1843.13	1921.35	1903.97	1877.86	1859.51	1777.87	1695.75	1709.74	1663.47	1665.15	1643.22	1609.63	1594.42	1655.77	1606.99
ENSMUSG00000003380	0.05	6857	1563.45	1661.05	2598.2	2019.19	1975.97	2715.99	1874.2	2366.07	2218.28	1933.79	1851.13	1456.14	4393.78	4513.6	4559.88	4421.52	4606.75	3820.3	3803.74	3896.47	3956.05	4130.38	6145.69	6103.31	6432.05	6221.82	6258.8	5566.21	5452.28	5212.81	5437.65	5248.83	3727.09	3515.82	3616.61	3790.72	3708.6	5316.05	5194.52	5256.23	5156.3	4473.69
ENSMUSG00000003382	0.423	13198	123.261	117.977	105.6	179.781	173.121	125.45	132.768	134.764	187.867	183.907	137.171	149.344	180.809	191.976	202.581	203.171	181.605	138.01	121.482	107.617	125.58	122.702	135.597	129.709	130.469	128.507	135.424	158.849	161.777	161.599	155.383	159.185	119.859	118.815	113.505	114.601	115.57	148.817	142.503	132.965	146.65	139.968
ENSMUSG00000003402	0.02	5098	688.745	668.522	565.8	645.187	555.107	553.127	631.239	584.63	433.68	603.332	526.955	385.929	1737.82	1662.14	1706.85	1683.37	1674.53	850.67	954.291	996.12	884.52	1032.05	909.501	820.166	910.975	831.738	901.255	1393.15	1329.2	1402.21	1380.98	1329.5	1032.08	949.769	1060.1	1002.29	946.857	822.298	820.425	786.183	854.231	821.057
ENSMUSG00000003410	0.068	7841	526.717	581.259	564.632	575.816	582.081	611.349	503.459	604.002	504.703	624.144	561.779	396.95	2521.89	2543.52	2616.14	2593.42	2487.14	1191.5	1218.54	1184.52	1175.72	1247.97	2449.14	2469.09	2408.19	2450.57	2526.47	2682.63	2681.97	2614.72	2551.46	2508.13	1333.94	1387.51	1442.76	1414.93	1501.68	2153.3	2121.7	2174.87	2046.64	2073.57
ENSMUSG00000003411	0.098	9140	1878.61	2269.73	1636.22	691.321	443.091	827.91	1584.44	1416.51	927.353	506.048	402.069	235.966	1770.31	1784.85	1873.04	1792.19	1695.17	600.285	715.783	683.023	770.698	624.491	2753.76	2830.95	2609.94	2571.03	2689.81	2160.77	2232.48	2373.18	2261.64	2300.64	1011.66	998.719	1072.54	1000.91	971.293	2191.54	2142.82	2270.43	2338.9	2139.03
ENSMUSG00000003420	0.047	6511	59.2917	48.332	72.7682	60.1057	44.44	119.878	46.0952	77.6058	66.2978	77.5838	85.9821	116.165	182.077	167.141	174.921	220.159	196.239	500.042	486.05	475.638	536.2	565.092	191.951	179.228	189.197	168.347	161.706	226.857	208.952	247.894	256.415	238.407	298.076	293.376	279.739	296.462	274.053	254.566	247.433	235.071	250.79	243.38
ENSMUSG00000003421	0.018	4998	706.918	797.78	755.08	677.269	677.32	647.022	570.332	881.117	386.947	515.765	603.12	584.093	2612.59	2443.56	2807.24	2464.55	2640.33	658.994	727.671	809.892	796.736	856.381	1758.29	2125.62	1996.73	1839.41	1900.35	1760.75	1846.73	1849.18	1827.35	1927.5	781.231	781.027	680.665	675.113	563.769	1358.62	1472.92	1461.24	1450.69	1311.58
ENSMUSG00000003423	0	582	209.345	140.526	98.8614	181.259	190.234	179.482	175.185	119.551	227.821	264.324	215.345	157.759	1039.12	938.039	914.752	933.665	906.113	1142.24	1122.64	1127.32	1205.36	1165.2	1196.59	1242.72	1089.51	1126.36	1315.42	1128.35	1065.31	1091.55	1301.95	1066.84	1460.96	1590.02	1495.07	1440.9	1615.47	1159.83	1150.2	1110.29	1097.78	1043.25
ENSMUSG00000003429	0	583	2395.39	2464	3144.43	2364.37	2252.92	2571.78	2488	2737.09	2152.03	2527.9	2902.76	1928.9	2605.54	2351.67	2107.71	2496.64	2445.69	22272.8	21040	22301.9	22440.7	22795.5	4088.73	4518.52	4578.29	4237.72	4666.32	3658.95	3332.49	3564.14	3380.53	3333.52	19996.3	20095.9	19362.2	18783.1	19533.9	4251.05	3937.87	4198.13	3714.59	3370.66
ENSMUSG00000003435	0.018	4999	875.761	921.095	791.994	895.496	963.993	838.382	860.154	1150.93	1089.11	854.721	987.444	931.24	2817.86	2888.91	2816	2827.69	2826.67	760.089	803.159	824.494	800.785	766.639	1002.39	1045.94	1071.82	994.037	1071.73	1693.02	1828.95	1780.67	1799.62	1765.37	1010.63	947.179	917.282	978.548	977.517	948.221	952.829	982.719	986.828	1019.81
ENSMUSG00000003437	0.045	6431	1024.21	899.344	582.191	821.914	648.569	604.722	831.486	798.127	701.916	869.473	706.103	647.469	2536.33	2777.47	2743.49	2250.47	2614.68	390.796	375	370.351	345.26	280.002	1085.38	1072.4	1247.99	1094.47	1264.66	2026.84	2165.18	1848.87	2060.64	1951.16	654.447	731.382	798.172	624.463	677.295	1324.21	1302.55	1335.32	1239.51	1076.31
ENSMUSG00000003438	0.015	4863	399.062	445.888	193.605	238.982	220.232	305.593	233.448	252.313	258.889	207.496	137.428	198.087	714.695	684.667	753.064	757.603	628.783	478.277	569.659	735.929	539.596	668.151	920.05	1080.82	914.308	1100.11	1039.89	808.485	839.779	721.139	849.09	825.85	660.751	713.101	506.5	702.279	551.521	781.345	881.983	767.79	760.766	714.403
ENSMUSG00000003444	0	584	21.6201	55.3738	46.1847	55.9362	14.0093	38.505	47.6031	109.655	43.6588	58.4055	22.8733	12.0379	99.4837	147.068	154.889	101.925	130.139	129.27	132.475	118.892	117.774	107.381	211.509	224.033	248.581	229.066	221.616	166.636	182.472	161.49	180.365	192.18	144.457	127.961	175.15	170.83	145.13	178.708	153.932	168.597	171.132	147.751
ENSMUSG00000003452	0.232	11890	454.194	484.225	502.187	665.61	682.28	590.138	516.484	473.904	538.173	580.236	519.348	446.239	113.136	121.935	118.146	119.974	110.154	115.072	123.436	124.133	133.624	109.586	66.8528	81.881	67.8382	70.5136	72.0127	79.279	78.1796	77.8454	89.316	81.4269	133.109	138.61	130.312	128.607	137.222	77.9692	67.6716	73.018	86.9108	78.493
ENSMUSG00000003458	0.066	7773	547.009	561.168	569.306	556.756	718.23	525.486	465.985	486.214	576.392	581.848	534.693	540.692	927.29	975.142	931.964	915.973	916.746	516.637	559.674	600.576	564.161	571.393	579.943	568.525	622.302	570.385	556.062	767.737	803.508	776.772	768.004	762.394	660.641	630.475	586.581	636.394	585.325	567.954	570.171	611.417	544.02	586.393
ENSMUSG00000003464	0.021	5143	621.984	633.039	604.255	646.289	583.805	520.296	544.681	631.759	532.81	475.941	527.555	496.74	1385.46	1362.55	1342.3	1440.17	1441.03	1565.28	1450.76	1612.58	1540.22	1587.54	2453.55	2322.45	2366.9	2387.86	2556.19	1787.72	1783.62	1874.04	1771.37	1810.04	1668.6	1571	1534.11	1539.92	1508.34	1898.9	2027.73	1870.34	1883.3	2014.98
ENSMUSG00000003469	0.07	7909	3294.67	3379.11	3246.2	4929.5	5149.73	2253.64	3395.78	4719.02	5389.28	4173.46	4255.16	3750	13458	13442.3	13456.4	13860	13677.1	4442.56	4603.05	4506.34	4633.18	4616.56	7008.16	7276.11	7126.52	7244.09	7260.87	10153.4	10056.1	10070.8	9999.9	10131.5	6977.44	6810.85	6904.27	6770.07	6889.76	7357.5	7293.99	7331.46	7321	6910.63
ENSMUSG00000003500	0.032	5673	162.828	293.938	209.138	214.085	164.655	362.955	125.61	188.201	194.72	186.424	173.974	131.305	1719.92	1711.84	1789.06	1690.46	1650.79	663.847	760.665	855.782	774.535	781.519	1623.1	1613.82	1641.89	1673.15	1659.15	1486.72	1588.67	1520.93	1529.33	1614.35	794.997	881.399	854.233	881.325	831.216	1536.3	1437.15	1440.87	1390.43	1400.44
ENSMUSG00000003518	0.028	5486	1754.24	2014.11	2511.92	2126.69	1663.35	2939.12	1620.83	1753.05	1674.94	1512.02	2007.76	1726.6	1380.15	1430.31	1387.22	1439.76	1460.82	2181.49	2152.91	2129.76	2028.18	2100.3	2469.36	2553.08	2638.94	2554.01	2587.35	1932.4	1927.48	1921.83	1982.11	1972.4	2478.58	2552.4	2420.97	2448.54	2438.9	2252.69	2271.7	2208.57	2275.29	2141.8
ENSMUSG00000003526	0	585	397.658	282.749	336.662	280.288	325.278	388.783	293.168	353.24	246.152	370.368	514.42	501.951	756.243	667.935	673.56	731.716	765.258	397.359	395.178	470.313	451.254	376.265	421.185	355.255	332.402	387.864	417.676	632.093	652.326	648.44	638.493	550.707	441.83	465.87	440.916	430.244	466.657	325.537	353.588	400.328	421.069	373.828
ENSMUSG00000003527	0.044	6380	227.994	203.857	292.622	278.106	233.254	271.822	216.98	349.175	261.173	238.527	346.069	230.198	440.955	509.051	516.186	472.363	476.234	158.884	132.256	121.091	167.501	161.651	367.707	418.995	408.895	426.942	381.758	376.137	414.856	400.015	430.536	410.644	200.492	216.093	165.909	174.748	152.043	315.101	320.344	349.018	325.912	335.296
ENSMUSG00000003528	0.075	8083	715.514	656.825	830.292	706.103	638.262	537.321	472.397	1001.67	739.591	473.106	425.603	560.431	1231.51	1110.94	1139.11	1150.35	1208.8	1605.11	1632.98	1561.99	1564.05	1381.17	1802.57	1869.99	1836.22	1801.41	1826.74	1296.72	1323.26	1347.53	1393.3	1179.55	1145.06	1095.29	1114.59	1039.57	1058.1	1488.12	1507.93	1443.63	1495.54	1492.66
ENSMUSG00000003531	0	586	503.485	524.608	464.968	410.202	394.892	382.204	464.599	432.896	670.029	476.206	543.741	401.778	1089.41	924.818	1019.29	982.866	892.851	5482.61	5132.91	5586.73	5843.4	5670.45	1776.7	1709.47	1828.26	1930.36	1738.15	1299.77	1481.83	1282.52	1214.47	1351.4	6606.81	6396.3	6551.07	6081.89	6626.7	2561.68	2384.79	2472.04	2470.36	2363.59
ENSMUSG00000003534	0.034	5880	321.752	245.367	343.429	57.4277	70.4581	156.33	220.707	199.238	128.195	58.3187	94.1363	146.937	1233.98	1244.76	1301.28	1253.24	1238.5	956.988	887.53	918.144	862.812	948.457	1006.98	984.286	1012.3	1046	1073.88	1035.36	1046.12	1068.54	1074.83	1077.76	756.004	743.848	751.999	742.791	716.97	766.109	763.012	761.986	745.057	742.915
ENSMUSG00000003541	0	587	31.74	42.8142	8.58996	27.5161	21.1169	20.9702	13.2935	16.0082	5.80335	16.9537	9.43519	25.6295	127.674	135.745	144.654	159.748	164.339	147.773	96.6767	135.676	105.639	77.2971	217.584	180.021	186.203	235.04	159.819	184.346	232.816	214.921	188.88	185.895	172.365	149.778	128.89	107.489	124.926	222.516	237.861	219.716	225.356	242.981
ENSMUSG00000003545	0.468	13351	29.6745	96.8262	19.504	60.2332	98.5069	44.0311	152.902	86.9911	43.3491	163.275	84.3467	99.8744	232.506	238.403	246.516	239.91	216.587	118.031	112.468	126.332	111.065	121.28	179.638	183.433	172.408	178.345	192.154	151.721	152.566	149.094	143.723	147.008	101.156	102.368	108.857	105.132	83.3441	207.696	241.248	221.558	192.089	213.107
ENSMUSG00000003546	0	588	107.096	144.433	60.7228	82.4269	86.5385	106.145	64.4011	47.26	36.3427	89.1091	66.7631	122.548	309.838	295.513	291.047	274.496	344.064	211.57	186.627	184.37	174.226	181.453	185.049	179.774	186.627	192.743	155.532	215.667	241.177	205.28	242.176	219.508	211.789	199.241	202.497	201.047	241.351	145.162	179.068	180.381	178.821	154.937
ENSMUSG00000003549	0.028	5487	225.56	185.54	160.148	202.678	163.826	149.953	228.72	202.441	195.043	200.971	125.421	191.165	367.076	331.754	316.498	291.116	325.061	230.032	142.81	152.179	199.57	182.948	433.695	375.922	373.709	414.273	366.689	319.542	296.996	369.168	307.269	352.789	268.054	242.421	289.868	203.348	178.828	377.579	382.683	365.252	362.013	401.257
ENSMUSG00000003559	0.061	7320	109.012	115.794	135.706	90.963	104.652	125.73	108.587	79.2547	65.6894	79.8832	108.254	76.9323	280.333	295.754	255.345	314.917	281.409	208.044	192.169	244.679	233.72	185.412	337.607	319.697	292.734	353.846	326.92	339.248	289.602	307.751	310.001	290.763	244.191	244.642	222.279	247.793	232.257	288.542	324.485	295.213	320.586	279.664
ENSMUSG00000003573	0.018	5000	65.0042	74.0373	70.6132	62.3526	50.6549	36.8608	91.887	77.8953	96.2255	92.1413	89.098	112.673	199.434	200.598	182.472	219.449	231.337	262.602	253.526	299.05	274.942	303.475	368.571	453.269	336.177	408.037	340.638	312.424	285.125	303.631	288.084	297.932	255.938	269.078	275.804	245.943	296.167	279.592	275.541	286.866	332.147	292.227
ENSMUSG00000003575	0.169	10969	3424.28	2446.91	2056.32	3176.35	2806.39	3435.4	2348.23	2299.41	2195.53	2873.47	3954.88	3709.71	1341.27	1442.75	1405.19	1369.88	1354.46	488.309	430.488	463.924	476.411	466.784	787.681	779.267	760.937	775.383	801.513	1128.18	1122.24	1112.18	1108.41	1115.83	700.449	690.314	706.224	679.966	673.369	717.839	744.853	771.941	772.572	710.102
ENSMUSG00000003581	0.054	7050	200.662	265.396	159.987	146.711	188.247	147.547	101.526	150.148	98.6737	150.113	118.304	80.423	316.748	328.833	341.687	385.446	327.357	359.346	332.216	340.617	301.579	333.565	342.513	322.968	303.459	306.971	333.719	373.427	411.964	356.041	355.795	351.2	300.531	320.707	320.956	267.095	336.136	359.289	337.787	320.848	321.413	331.076
ENSMUSG00000003585	0.021	5144	196.32	180.486	129.283	203.365	228.855	141.74	167.129	224.012	157.954	197.648	167.083	174.119	1103	1109.04	1126.58	1153.77	1183.24	697.211	599.262	631.237	663.849	684.503	616.959	751.357	724.313	714.114	669.913	862.844	854.059	901.843	995.271	888.21	538.61	641.203	582.196	710.492	603	691.498	698.473	676.543	659.715	680.113
ENSMUSG00000003604	0.129	9976	17.4841	10.0176	18.7977	40.3049	27.1324	17.6246	22.5692	20.217	18.8643	39.2437	0	54.9153	133.24	175.702	195.472	120.318	121.558	200.1	270.564	351.253	321.808	214.736	266.844	328.478	343.699	311.011	290.619	210.088	259.727	210.654	262.929	242.142	288.095	366.776	262.657	268.735	289.351	260.722	237.089	288.16	262.017	221.533
ENSMUSG00000003617	0.048	6566	117.891	109.236	46.5593	38.7774	27.4149	87.7519	100.549	44.061	27.8931	52.6127	109.428	65.5032	40.4984	44.5108	47.3546	33.3486	37.2953	581.964	631.736	560.29	623.41	593.193	25.519	26.501	26.5211	23.0473	14.5896	47.846	51.2107	53.8036	38.4356	41.2884	271.45	285.948	267.235	254.526	261.557	71.8533	61.2957	60.094	62.7473	54.8446
ENSMUSG00000003623	0.039	6140	222.415	220.683	300.73	263.545	284.681	381.93	288.801	276.826	221.468	367.311	373.958	336.967	497.481	477.549	463.275	497.008	481.564	293.453	293.902	343.869	341.733	303.454	188.154	204.202	178.762	194.717	202.905	339.487	342.548	314.158	324.064	302.106	225.894	218.207	229.078	239.649	255.69	204.917	191.684	202.812	186.319	222.573
ENSMUSG00000003644	0.052	6952	102.25	75.6054	80.3002	26.0105	48.5997	50.8493	37.499	85.9758	43.9024	22.2221	71.554	65.7639	355.776	361.784	349.838	349.877	405.837	96.7234	108.317	83.9798	95.9718	95.0007	261.04	282.071	265.333	326.37	264.208	296.151	324.981	302.395	318.607	320.238	164.802	160.186	104.366	159.348	148.983	251.92	265.621	238.013	228.552	223.317
ENSMUSG00000003657	0.365	12951	0.79722	63.4708	12.7474	0	7.30154	3.71287	6.70093	51.9862	10.7628	17.6319	15.3987	40.4411	1128.49	1193.18	1227.48	1211.35	1237.98	375.952	404.088	452.738	350.294	385.854	1250.26	1290.74	1186.27	1183.66	1185.56	1407.47	1300.74	1442.42	1400.26	1459.63	616.23	724.09	696.778	613.649	691.794	1414.55	1459.02	1440.27	1398.99	1390.99
ENSMUSG00000003660	0.096	8912	698.864	589.405	736.704	734.439	769.573	656.88	787.206	831.471	1028.51	815.991	757.185	853.657	1441.02	1540.53	1560.92	1400.9	1518.91	335.962	281.536	261.471	325.349	321.916	658.181	720.959	669.297	893.559	814.873	1082.4	1160.78	1208.2	1213.87	1229.82	385.931	453.56	401.983	420.196	477.038	787.526	741.119	736.158	866.016	1013.58
ENSMUSG00000003662	0	589	344.857	408.014	338.001	424.882	436.798	389.091	415.734	419.808	412.987	421.445	394.559	335.567	1886.03	2054.49	1755.95	1820.29	1931.03	475.972	524.868	448.071	450.973	410.413	758.588	717.196	791.667	731.271	684.769	1208.62	1062.64	1092.21	1192.92	1191.3	399.597	452.108	508.259	396.155	451.076	626.289	720.118	678.592	700.657	640.34
ENSMUSG00000003665	0.048	6567	2.96365	1.88616	4.22474	6.20134	0.839399	11.3694	6.54437	7.84578	0	10.736	4.63319	4.65165	24.0725	31.7954	20.2635	24.6651	24.479	7.15628	11.7601	10.4267	4.16303	4.14655	23.3077	15.4484	31.856	19.8731	18.7716	22.4518	28.871	30.3324	25.0778	33.5187	11.8041	10.2434	12.6969	19.3987	17.7701	8.28465	19.2619	12.795	19.8066	11.6965
ENSMUSG00000003680	0	590	43.8097	82.7205	39.5275	67.8339	46.1666	36.2308	45.4498	72.2413	58.2878	50.1184	20.7367	55.0475	239.671	234.403	246.02	250.339	227.969	50.0099	50.9706	70.5269	53.5616	55.4674	123.405	124.471	116.955	133.844	108.014	170.358	173.025	203.286	163.662	192.501	78.0946	76.8782	61.7161	68.1964	69.7975	120.783	118.926	100.851	115.867	110.105
ENSMUSG00000003721	0.13	10136	387.471	317.797	349.384	562.747	459.463	265.44	369.162	124.376	404.221	556.385	303.85	448.004	483.583	445.555	412.88	478.712	448.408	881.828	1061.09	790.583	969.902	793.251	563.228	762.585	629.965	642.22	725.474	498.166	485.723	499.579	455.84	497.688	776.75	909.896	894.713	800.633	771.877	787.631	683.832	624.166	713.503	596.584
ENSMUSG00000003731	0.027	5439	477.754	504.716	484.544	601.602	493.376	507.651	447.261	497.335	526.311	551.157	602.079	507.655	1319.21	1346.5	1341.51	1282.54	1342.65	446.035	443.862	496.175	447.365	512.59	717.19	725.553	697.129	722.068	716.791	965.035	1002.29	997.324	1019.01	1021.81	599.115	580.339	561.642	544.823	585.208	732.864	752.782	746.342	763.378	755.656
ENSMUSG00000003746	0.293	12475	1523.63	1649.64	1542.03	2316.41	2352.43	1031.98	1529.42	1697.91	2283.67	1808.67	1735.73	861.193	367.523	356.263	334.939	362.609	324.58	394.425	406.37	361.806	395.687	412.485	251.633	239.654	245.757	257.844	264.947	274.126	293.556	300.412	286.048	274.696	322.03	343.315	358.514	350.677	337.864	265.697	242.074	242.325	251.266	264.879
ENSMUSG00000003752	0.097	8939	84.9112	55.4728	44.9741	47.3198	52.1421	43.4668	56.7294	45.2689	53.4303	54.4386	39.4094	94.478	140.706	166.265	165.007	144.498	178.16	82.2955	68.3179	59.3098	85.9269	71.5122	134.747	153.1	127.617	140.631	141.866	137.442	140.62	167.678	164.51	145.001	98.9594	87.8944	97.1787	110.962	70.4496	135.02	146.51	145.37	136.147	158.091
ENSMUSG00000003762	0.034	5881	227.084	296.224	136.511	185.607	223.903	67.3713	264.21	300.378	147.653	160.759	116.779	144.257	515.494	435.895	493.964	470.333	434.033	473.693	440.364	535.399	377.795	433.01	461.695	490.758	501.795	426.439	461.27	519.209	405.969	446.963	402.058	436.261	534.405	468.038	471.136	458.361	545.964	409.128	390.161	399.357	351.845	377.567
ENSMUSG00000003778	0.164	10899	609.925	578.017	453.049	611.097	528.464	529.405	552.736	568.637	589.293	577.824	470.522	639.707	824.565	800.629	834.784	844.227	819.268	304.171	340.002	308.388	289.264	314.332	308.751	337.879	299.565	314.781	320.21	553.822	524.956	533.503	509.864	532.943	304.216	288.861	313.197	331.397	315.178	337.963	355.475	358.228	362.587	343.371
ENSMUSG00000003779	0	591	7.98807	5.1085	1.12538	5.71695	1.78251	2.25501	5.39377	6.2954	0.730333	8.8729	8.18947	4.04506	10.9072	16.8661	4.16291	10.8956	14.1543	14.166	15.58	5.03518	27.2619	14.793	6.0225	9.07074	1.68966	5.92337	7.42738	12.807	11.3885	6.60086	13.416	6.8878	11.8837	12.8236	24.5996	4.65776	12.7095	13.9291	13.6297	14.9673	14.5587	17.3631
ENSMUSG00000003808	0.117	9716	263.275	251.665	244.219	316.218	365.544	270	308.679	368.209	301.168	309.199	227.828	236.92	1075.57	930.6	998.723	1019.25	989.141	329.159	335.476	314.226	278.38	319.608	435.052	404.169	448.635	436.445	416.048	614.833	652.825	648.72	642.74	620.058	337.54	318.924	344.432	328.742	308.517	423.121	435.613	401.36	414.321	402.383
ENSMUSG00000003809	0	592	253.797	285.59	163.104	277.343	131.09	212.372	228.005	264.73	221.143	142.938	194.793	316.839	482.052	492.107	511.846	538.992	508.611	379.736	497.398	492.607	372.917	441.757	380.42	399.278	332.211	379.457	357.182	412.424	430.365	452.154	380.167	418.591	351.513	375.099	300.655	391.29	388.218	350.837	320.908	371.306	338.668	333.174
ENSMUSG00000003810	0.041	6231	1354.22	1189.51	755.931	1258.67	1229.91	1366.12	948.78	1086.78	1057.97	1199.54	1615.07	1219.05	736.234	746.294	745.5	715.794	718.321	514.454	503.184	533.059	553.6	512.218	736.913	725.775	760.813	717.892	748.369	761.982	774.652	791.652	741.43	803.184	793.625	740.285	708.134	738.261	755.307	675.805	664.221	694.069	663.495	690.058
ENSMUSG00000003812	0	593	20.1674	16.8294	5.67101	5.02009	0	0	0	12.2261	8.99361	0	0.391417	23.6899	128.893	101.519	81.7103	145.519	79.2195	181.864	142.654	148.713	148.388	89.2833	84.5441	87.9138	79.226	98.7952	88.7531	152.213	123.951	116.533	140.026	152.157	158.335	167.545	149.725	152.368	136.576	140.057	139.467	130.864	117.894	92.8012
ENSMUSG00000003813	0.01	4640	888.636	801.033	615.272	848.607	998.084	717.266	612.401	548.152	750.371	698.058	538.443	697.277	1537.68	1805.78	1444.56	1550.08	1388.58	1075.3	1128.41	1113.38	914.56	990.834	2304.9	2317.56	2411.87	2328.72	2383.32	1665.68	1734.67	1756.15	1821.05	1747.95	914.31	912.438	881.338	958.338	938.653	1924.41	1717.22	1695.38	1772.03	1839.34
ENSMUSG00000003814	0.002	4389	1276.49	2095.23	1422.85	1813.15	1826.31	1155.09	2330.91	2636.65	1776.39	2366.4	1709.27	1331.14	10234.4	10593.2	10360.4	10127.6	10145.1	6309.27	6142.04	6580.8	6517.38	6404.18	6054.45	6000.89	6008.85	6104.88	6144.93	8569.33	8689.68	8581.32	8822.64	8758.21	6100.05	5928.14	5985.22	6072.77	5990.43	5770.74	5993.81	5760.98	5773.9	4976.48
ENSMUSG00000003824	0	594	49.968	79.877	34.5977	60.7171	60.3968	28.1699	41.1028	112.87	37.9533	53.1911	104.31	51.9021	21.2972	11.9653	8.51922	17.4159	0	169.494	147.22	155.574	113.937	153.377	31.2983	31.4602	31.1972	41.975	22.0126	10.6966	23.9767	15.5544	45.8225	38.1145	222.738	260.227	140.756	169.289	226.797	72.9112	76.5395	52.8097	58.7499	59.819
ENSMUSG00000003847	0.043	6327	753.601	709.751	632.308	815.682	1022.57	694.182	719.603	911.037	774.699	768.225	863.48	649.259	177.861	174.185	176.004	171.549	188.199	132.981	142.446	161.659	137.751	137.558	140.149	138.359	139.04	147.128	144.137	148.806	150.274	162.628	161.572	158.775	200.941	199.037	207.787	205.494	206.414	167.067	150.747	151.925	163.119	149.986
ENSMUSG00000003848	0	595	331.409	258.801	274.914	274.761	278.892	271.3	232.82	260.536	229.036	307.988	230.206	194.362	855.932	891.346	973.912	879.012	872.393	374.356	303.398	414.57	321.705	398.218	538.546	631.357	561.876	587.617	587.762	640.301	648.725	643.217	665.329	644.255	359.06	358.23	365.528	349.809	362.423	548.275	522.934	464.138	517.139	510.846
ENSMUSG00000003849	0.113	9485	21.7391	0.811995	14.0124	8.63962	8.14606	44.217	32.3886	22.5104	13.5426	9.46921	15.6107	19.8895	111	104.862	107.15	121.763	75.5227	49.6641	66.5746	31.5319	42.6772	42.5085	85.4083	72.6464	66.4037	98.8428	67.7286	95.957	120.553	113.702	100.984	111.456	14.7362	34.5171	36.6275	26.9564	33.5039	64.0473	94.7945	66.3947	75.7014	63.3762
ENSMUSG00000003863	0.064	7423	601.742	668.259	521.571	652.773	734.201	625.717	505.266	739.082	769.306	677.24	758.739	662.907	2604.4	2582.27	2509.07	2469.62	2583	1956.86	1921.34	1994.28	1963.07	2141.73	1101.17	1155.67	1022.66	1065.69	1089.3	2104.05	2087.68	2220.2	2007.57	2014.96	2829.47	2789.19	2544.81	2580.33	2641.21	1301.55	1203.01	1324.17	1243.08	1237.01
ENSMUSG00000003865	0.043	6328	84.3943	99.7143	27.5699	100.065	62.3171	144.803	73.9902	110.299	111.086	84.192	87.6421	90.0573	257.12	295.198	277.162	252.417	287.432	151.876	154.956	153.216	131.967	158.833	132.143	161.922	126.323	156.674	140.803	226.335	245.503	222.844	197.897	210.17	166.077	143.142	156.988	158.868	178.307	146.801	159.741	189.541	164.659	157.167
ENSMUSG00000003868	0	596	950.214	928.657	747.242	646.509	654.43	584.663	810.271	628.954	592.053	722.741	688.104	586.141	986.864	871.519	803.68	854.244	822.701	265.153	265.811	261.877	252.841	323.959	643.101	567.697	587.271	659.226	650.71	644.433	608.24	643.009	629.972	574.865	289.038	307.205	279.043	270.558	333.77	523.541	492.983	479.814	481.665	506.578
ENSMUSG00000003872	0.045	6432	3418.35	3593.61	3260.48	3773.75	3649.56	2452.46	3143.25	4438.35	3261.8	3461.47	2570.22	2261.86	1862.96	1812.61	1686.13	1815.37	1701.53	2148.88	2181.22	1999.6	1803.48	2224.91	2982.92	2835.24	2954.53	3052.19	2973.59	2431.94	2269.18	2279.48	2621.56	2458.17	2685.77	2267.22	2276.83	2132.21	2274.76	2473.9	2383.38	2499.93	2312.04	1889.63
ENSMUSG00000003873	0	597	372.875	347.496	443.882	402.252	427.933	296.079	375.376	408.578	575.635	441.101	348.83	318.838	646.342	816.272	730.207	733.429	761.112	2405.24	2365.05	2583.11	2672.15	2289.44	1336.49	1360.22	1364.42	1312.69	1572.46	793.483	864.496	843.449	822.449	964.571	2559.92	2463.38	2672.54	2466.38	2595.99	1278.66	1182.43	1173.16	1265.23	1159.27
ENSMUSG00000003882	0	598	0	20.9957	12.7468	7.40432	11.1848	10.0025	4.16821	1.79396	7.9387	5.32175	15.5298	9.63288	1.7485	0.538818	2.39949	3.14593	4.54452	31.5152	40.5041	31.5472	23.3439	26.9979	3.79683	4.25547	7.07084	3.8723	4.93924	3.8136	5.37907	2.77017	3.95393	4.94187	19.7713	21.5708	26.8423	15.6857	18.6927	5.2855	10.7159	11.7928	11.5562	9.69619
ENSMUSG00000003923	-0.023	306	148.562	183.29	154.654	231.662	219.803	148.453	189.915	219.243	216.364	265.06	155.149	203.979	662.094	546.447	744.476	784.546	576.274	611.51	638.137	527.978	507.539	529.932	891.331	1066.77	987.632	1078.03	1074.47	786.839	750.017	887.916	814.709	725.905	425.875	499.468	440.851	474.041	461.318	847.317	812.972	727.535	795.107	764.89
ENSMUSG00000003929	0.233	11896	122.938	118.033	196.932	246.846	242.289	165.922	197.516	191.018	255.051	214.398	147.993	148.32	75.9792	98.7867	84.8707	82.1533	91.4352	79.067	94.3358	93.0132	71.6219	92.4223	92.8183	93.1547	107.357	93.7413	91.2275	85.3361	80.3802	76.9691	84.2553	77.3936	112.619	116.985	97.9105	111.562	107.985	100.213	99.3365	98.4272	94.317	90.2294
ENSMUSG00000003934	0.118	9741	1059.86	984.547	1517.3	626.981	614.644	677.243	852.633	1009.39	850.061	663.146	716.654	705.845	1308.27	1371.64	1295.12	1240.34	1202.57	1487.62	1510.83	1523.22	1415.32	1533.19	1745.38	1777.46	1800.55	1687.07	1685.95	1450.46	1487.13	1518.2	1462.55	1458.38	1362.54	1366.08	1401.14	1394.97	1365.88	1411.24	1437.16	1404.66	1413.33	1439.48
ENSMUSG00000003948	0.472	13369	1280.21	1277.13	1933.14	2608.39	2633.02	1445.29	1843.5	1862.21	2360.79	2297.56	2015.82	1354.83	2050.59	2046.95	1976.99	2063.39	2000.3	8403.07	8537.54	8743.37	8376.94	8656.12	2419.35	2387.27	2464.75	2474.35	2499.05	2508.55	2363.24	2469.76	2516.75	2502.39	9532.76	9313.62	9212.38	9564.92	9672.75	3449.66	3347.83	3453.85	3434.64	3526.33
ENSMUSG00000003949	0.233	11897	1409.8	1241.87	1435.92	1598.39	1001.36	3329.41	1192.07	1216.21	1404.35	1141.44	1468.42	1597.03	1295.61	1297.09	1265.58	1290.51	1288.52	1857.34	1886.28	1901.05	1920.33	1880.34	2087.32	2091.87	2005.89	2140.65	2120.39	1404.18	1422.46	1456.11	1378.4	1454.23	1753.33	1811.59	1850.16	1774.81	1834.62	1874.47	1823.32	1862.02	1862.86	1877.48
ENSMUSG00000003955	0	599	717.818	638.124	940.096	844.912	825.096	648.385	758.037	581.566	1030.91	881.124	614.774	485.178	768.889	713.698	828.407	618.725	757.719	1954.67	2427.24	2267.01	2122.9	2177.85	1732.73	1727.51	1923.36	1802.98	1817.34	1047.19	1102.67	1066.94	1149.75	975.36	2281.16	2509.22	2194.12	2209.9	2130.82	1474.73	1521.12	1536.21	1579.62	1593.98
ENSMUSG00000003970	0.002	4390	3284.52	3683.44	3571.66	3339.77	3439.21	3667.46	3523.35	3785.11	3509.65	3742.17	3580.9	3573.5	8063.09	8526.4	8160.26	8607.74	8130.45	31345	31091.9	31594.6	30668.8	30906.4	10745.7	10775.8	10719.4	10435.7	10987.6	9276.46	9079.38	9262.47	9281.12	9264.01	28869	29073.7	28998.9	27662.7	28036.4	10450	10329.8	10516.1	10265.9	9507.72
ENSMUSG00000003974	0.331	12739	950.835	924.759	1002.5	869.981	1102.67	1121.35	831.428	807.031	761.358	837.977	1236.89	1183.6	459.707	483.097	509.345	498.104	456.749	328.361	314.187	313.264	298.719	318.412	357.552	371.996	352.386	350.867	365.268	419.401	455.258	451.654	424.071	455.747	302.888	280.643	290.261	284.661	301.799	311.573	314.284	303.96	315.757	305.573
ENSMUSG00000003992	0.062	7352	684.363	864.612	878.126	1129.06	1239.56	913.042	1023.67	1395.41	996.195	954.255	1143.51	1168.95	1171.78	1153.27	1125.77	1149.11	1238.24	906.895	1033.67	940.621	916.487	1065.53	1343.45	1268.5	1373.76	1304.11	1345.16	1097.09	971.924	1095.29	1116.94	1076.81	1049.27	1137.2	1083.64	1071.85	1081.88	1210.12	1113.26	1079.53	1095.79	971.449
ENSMUSG00000004018	0.145	10412	84.9102	24.9255	104.37	115.624	70.0014	56.6821	81.945	61.1339	72.7801	85.6494	65.0734	101.199	63.8687	72.1588	67.6293	52.1556	69.3524	109.805	92.0138	102.406	113.042	96.7901	135.192	94.502	117.817	90.1831	113.066	122.629	78.435	109.126	96.9765	103.678	102.455	68.0272	108.084	80.8235	68.4065	126.22	134.198	112.225	124.229	145.994
ENSMUSG00000004031	0.136	10249	367.808	356.167	299.862	500.541	452.368	263.212	380.713	537.763	629.586	521.536	432.97	253.482	1179.57	1174.22	1138.15	1149.8	1110.72	698.041	711.354	682.997	667.133	707.949	1119.67	1113.28	1050.12	1074.86	1125.65	1218.86	1144.05	1164.54	1144.22	1185.38	764.084	729.878	738.489	747.129	764.654	1031.33	1043.1	1041.91	1029.75	955.355
ENSMUSG00000004032	0.079	8212	2769.66	2987.46	5585.34	3752.81	3455.91	5179.53	3507.29	3971.57	3167.11	3917.98	5702.23	4594.5	5456.08	5662.07	5592.95	5740.99	5740.12	5099.27	4539.04	4290.57	5014.68	4838.01	8487.11	8466	8895.17	8792.8	8798.02	8011.47	7789.08	8079.78	7914.85	7853.41	5211.3	5177.18	5247.53	5474.76	5155.88	7231.15	6981.29	7136.93	6759.33	7027.7
ENSMUSG00000004035	0	600	599.483	455.861	660.68	232.145	255.214	352.82	529.414	439.06	426.492	294.238	419.027	462.359	265.097	307.784	333.333	304.65	293.911	292.512	367.4	329.555	411.042	322.748	546.933	528.214	513.965	523.23	527.093	420.93	413.557	407.845	403.177	431.886	344.309	319.088	383.21	340.068	348.819	407.439	482.979	451.706	493.765	473.243
ENSMUSG00000004040	0.659	13731	278.735	333.263	550.143	188.245	308.091	402.775	418.524	357.462	302.625	276.523	535.275	405.979	657.142	683.599	720.462	680.859	635.143	259.43	260.37	295.976	259.404	268.974	284.368	291.305	276.869	288.479	264.049	499.393	484.954	500.954	501.239	492.575	290.827	281.387	272.939	295.251	271.773	328.891	297.656	308.9	322.364	307.446
ENSMUSG00000004044	0	601	33.5127	32.6153	15.3433	14.3421	15.0443	25.724	20.8872	12.7652	12.2335	18.6043	31.9955	58.648	174.204	164.123	166.41	153.043	169.117	651.531	611.618	654.685	544.362	574.581	102.386	100.27	121.207	120.588	117.332	165.704	158.508	161.373	148.123	132.357	252.742	264.158	252.077	251.602	296.153	271.989	230.698	242.191	260.062	269.24
ENSMUSG00000004054	0.048	6568	238.441	216.675	186.691	144.84	123.552	174.458	153.456	164.945	137.227	118.829	183.734	157.577	169.177	173.846	187.241	197.004	206.849	163.631	171.227	141.344	146.777	186.887	258.369	237.445	257.751	240.776	240.954	217.329	225.648	190.568	202.229	200.564	169.888	166.615	152.222	163.296	187.501	181.451	231.483	166.722	184.472	198.34
ENSMUSG00000004056	0.016	4910	315.727	277.081	238.131	298.583	275.922	404.862	273.384	238.663	304.097	351.002	367.827	315.032	837.131	808.032	781.383	823.479	827.785	1349.58	1403.29	1395.92	1395.9	1441.64	1354.81	1330.29	1265.82	1334.54	1383.39	1007.92	1081.77	1068.72	1060.17	1069.58	1695.09	1624.86	1680.87	1680.6	1703.28	1209.64	1169.99	1236.37	1198.43	1283.16
ENSMUSG00000004069	0.144	10392	375.331	373.187	398.777	437.335	358.368	484.352	414.011	372.099	466.301	403.648	360.539	373.741	1222.21	1221.6	1217.18	1216.13	1335.51	755.106	860.916	914.07	820.557	806.287	1512.24	1528.33	1549.91	1473.05	1572.76	1287.5	1251.5	1202.92	1233.56	1276.41	798.609	785.937	809.961	796.963	808.604	1227.63	1337.22	1270.33	1350.3	1314.79
ENSMUSG00000004070	0.079	8213	875.239	1120.47	970.951	965.899	809.969	757.256	796.87	1128.24	770.905	782.384	825.598	597.655	2344.09	2156.93	2311.05	2301.5	2277.83	1700.4	1725.82	1790.08	1885.07	1727.75	3265.18	3301.13	3196.98	3233.98	3273.32	2501.6	2420.66	2634.21	2583.72	2502.7	1953.38	2013.47	2013.69	1740.14	1914.56	2643.72	2734.62	2587.26	2654.08	2612.87
ENSMUSG00000004071	0.031	5619	1225.57	1110.03	1277.13	1319.59	1363.08	1200.67	1201.74	1405.29	1468.22	1235.34	1118.58	1139.59	4374.45	4255.53	4144.08	4267.61	4233.04	4016.08	4167.7	4004.69	4085.79	4128.99	7381.7	7433.67	7330.6	7521.23	7414.2	5920.42	6042.42	5881.04	6086.01	5929.81	5318.89	5379.67	5091.12	5337.94	5286.21	6669.29	6725.23	6585.18	6639.25	6685.85
ENSMUSG00000004085	0	602	125.063	139.361	70.644	98.2406	88.7114	99.1121	131.023	105.921	117.117	98.7904	96.9795	135.324	34.0272	24.0624	14.0466	26.5095	8.64114	40.8812	49.9076	54.5073	60.5171	64.3142	40.5862	31.7331	27.7602	31.2795	29.5378	27.3334	38.1194	24.9306	48.1032	19.2374	24.7975	20.0309	35.4653	22.7351	37.8955	39.4495	35.2318	45.091	48.4119	46.8943
ENSMUSG00000004096	0.076	8119	1270.51	1260.97	1469.25	1194.2	1287.08	1087.22	1335.68	750.21	1136.07	1266.56	1261.25	1057.96	1743.55	1767.01	1653.45	1638.59	1651.8	2293.07	2372.94	2234.77	2190.83	2422.39	2991.8	2951.3	2955.57	3008.16	3129.99	2085.34	2097.67	2115.47	2241.25	2133.32	2320.31	2380.27	2403.12	2423.91	2298.17	2624.52	2831.69	2593.53	2686.76	2487.07
ENSMUSG00000004099	0.779	13869	251.114	284.372	194.296	231.606	215.551	230.5	233.607	260.213	287.813	248.02	230.401	322.967	449.287	451.621	429.141	423.918	450.952	161.56	141.574	144.121	147.926	148.189	164.037	172.664	169.953	163.87	172.478	329.724	334.477	320.198	310.762	305.745	158.879	184.27	166.823	176.96	189.574	188.372	201.871	199.464	208.719	190.443
ENSMUSG00000004100	0	603	92.9285	91.7726	84.6947	127.44	127.377	59.2293	94.7005	104.21	123.447	68.7723	111.796	124.327	351.383	311.927	379.429	357.782	351.868	187.025	191.545	183.7	140.001	224.238	309.214	355.108	298.303	371.137	300.392	271.791	331.361	298.214	336.777	298.163	207.803	202.244	164.294	293.795	196.292	298.238	309.198	351.979	291.537	316.241
ENSMUSG00000004105	0	604	71.6116	32.4966	64.8308	18.1356	33.2354	46.0236	55.6552	31.9157	34.9533	45.5608	72.8933	46.3771	26.8298	33.2584	42.0036	38.7237	41.8195	106.239	126.836	100.352	108.665	72.7502	37.1133	28.4256	23.4501	31.5386	22.2749	36.0315	37.1838	37.8716	36.9641	35.915	42.5818	47.8541	60.2651	36.5039	61.065	65.9469	45.7259	57.9032	77.469	68.3813
ENSMUSG00000004110	0.247	12049	1645.71	1661.07	1459.85	2665.71	2532.75	1248.32	1626.15	1959.78	2217.13	2309.64	2191.58	1685.86	207.95	204.077	211.676	193.018	207.095	94.7482	90.7527	94.5022	95.7272	85.1218	130.893	123.224	127.867	125.497	133.94	137.734	136.697	134.026	126.825	132.375	139.482	139.621	129.949	140.025	145.866	105.663	103.342	100.302	102.876	109.764
ENSMUSG00000004113	0.261	12212	465.406	397.999	263.753	522.807	543.683	359.044	316.371	406.405	528.45	528.884	512.768	435.334	527.697	513.24	567.59	539.587	474.588	176.974	175.683	230.18	186.129	184.13	344.178	307.433	276.479	283.182	260.026	343.217	331.984	290.713	283.701	372.802	289.632	269.037	236.497	284.303	294.949	251.713	203.566	208.549	224.92	225.174
ENSMUSG00000004127	0.113	9486	126.504	98.1096	105.697	78.265	126.33	120.372	104.563	46.4238	78.9651	113.386	38.0179	87.7911	34.5987	34.8707	17.1478	36.0685	27.4698	78.1381	118.494	102.649	111.089	86.3195	57.328	50.6064	68.3972	50.8561	53.4602	44.7759	47.0543	81.8218	45.5633	30.615	69.2983	79.3563	145.332	63.6167	64.9344	84.2081	81.3054	60.8097	63.5711	65.3688
ENSMUSG00000004151	0.058	7211	910.838	1228.72	2197.11	2588.29	1369.89	5809.12	1355.5	1575.28	925.353	986.807	1339.74	901.847	473.065	439.384	424.487	454.922	449.289	532.819	492.87	508.477	521.072	491.951	427.948	452.939	463.333	474.116	444.964	383.101	364.088	366.458	384.158	367.643	493.677	508.367	513.081	501.299	496.832	390.071	414.552	416.412	411.784	417.544
ENSMUSG00000004187	-0.022	309	2803.94	2908.25	2074.09	3393.29	3042.83	3859.27	1828.2	3561.15	2296.31	2683.29	3957.17	2917.04	2756.67	2602.62	2675.68	2665.73	2625.89	9391.89	9280.96	9475.85	8824.68	9303.36	3932.06	3903.1	3792.59	3716.4	4007.61	3224.07	3179.99	3299.34	3215.25	3131.4	12634.4	12251.1	12485.2	12332.9	12361.5	4296.54	4364.52	4337.45	4348.82	4323.54
ENSMUSG00000004207	0.087	8661	4344.46	4597.59	4440.34	4605.94	4286.23	5305.85	3744.13	4491.2	4192.64	4371.5	4423.65	4473.13	35528.3	35992.6	35476.6	35303.8	35775.8	17373.8	17171.4	17344.5	16569.7	17185	16659.9	16713.2	16986.2	17204.5	17104.7	29322.2	29651.4	29473.1	29689.3	29221.1	18994.6	18598.5	18311.8	18585.4	18519.9	17376	17331.9	17068.9	17455.9	17294.6
ENSMUSG00000004221	0.152	10630	80.4568	77.5192	135.435	107.242	88.8757	123.744	110.582	75.0356	104.911	143.603	100.055	145.568	397.141	413.921	379.504	421.238	408.888	203.51	177.347	198.588	162.97	199.733	217.497	256.418	239.981	274.869	250.646	338.483	332.099	323.227	343.332	286.175	209.763	205.695	202.235	202.711	220.378	245.639	246.522	250.331	225.444	273.583
ENSMUSG00000004233	0.274	12301	130.818	84.2495	133.335	99.7282	120.904	137.044	147.476	100.013	125.695	150.244	210.3	172.053	53.0476	44.2743	40.7066	52.3766	43.4588	128.22	53.1753	69.9107	43.6256	53.4473	52.4547	76.2098	69.5832	67.8405	68.5977	49.4289	55.9175	56.6241	41.3374	43.4091	37.615	50.0167	52.218	50.8692	48.4235	51.184	59.2888	53.6092	60.3584	55.147
ENSMUSG00000004263	0.075	8084	1720.55	1803.99	1417.49	1752.58	1774.76	2267.17	1368.16	1475.07	1740.77	1445.3	2040.3	1676.26	1504.37	1560.85	1449.78	1463.47	1500.94	580.764	568.691	543.844	558.967	566.778	1250.26	1294.31	1339.03	1303.11	1287.56	1432.91	1444.27	1450.44	1411.63	1385.41	903.88	911.847	942.966	883.459	907.37	1089.56	1108.44	1089.38	1104.93	1050.73
ENSMUSG00000004264	0	605	1354.33	1260.93	990.668	1164.36	1083.01	1033.25	1015.74	1300.81	966.433	1124.02	819.037	957.697	2025.43	2002.49	1978.21	2337.84	2468.72	2237.77	2220.02	2211.77	1974.73	2246.69	3393.35	3240.87	3522.09	3424.72	3424.2	2291.38	2564.09	2542.84	2506.39	2528.76	1867.57	1674.65	1921.38	1791.27	1965.13	2429.06	2404.28	2648.04	2341.89	2260.9
ENSMUSG00000004266	0	606	16.6451	21.067	7.06	5.96744	9.76818	30.0596	2.3713	4.9992	2.86747	13.708	36.7039	31.8922	95.2572	132.354	123.589	117.533	104.775	82.5638	105.723	90.25	84.7498	86.9702	27.0474	23.7713	25.1116	36.4335	29.8385	87.4773	70.105	63.4194	59.0736	51.9426	66.6442	59.7233	66.5436	55.2167	51.8929	68.6719	60.2333	62.1268	61.9372	52.1399
ENSMUSG00000004267	0.006	4485	5837.43	6150.33	6948.12	8073.22	6999.76	7568.68	5693.99	6851	7470.73	6124.81	5255.18	4758.82	48102.1	46662.2	45694.7	47577.5	47360.2	10737.4	10982.8	11084.5	10921.6	10920.9	19360.6	19409.9	19264.9	19071.3	19303	27451.5	26894.8	27055	26762.7	25996.6	13170	12795.6	12997.3	12768.9	12988	16570.9	16271.1	16312.4	16245.9	13907.2
ENSMUSG00000004268	0	607	593.091	733.512	442.639	581.77	730.687	502.744	619.837	520.552	532.86	806.889	511.529	590.56	468.118	576.528	479.896	443.363	482.493	1397.84	1379.62	1448.61	1526.8	1410.1	967.392	966.218	1010.47	1062.95	993.945	575.586	656.301	605.446	568.684	663.432	1568.59	1406.75	1426.22	1556.98	1501.92	935.464	1001.64	976.565	988.215	902.655
ENSMUSG00000004270	0.027	5440	348.015	343.91	364.724	269.683	338.521	339.178	450.569	542.746	270.631	291.702	391.912	332.26	274.434	301.048	234.506	286.778	192.065	592.036	433.427	449.396	462.77	420.161	234.962	197.571	242.655	217.687	219.457	261.961	267.255	280.888	329.205	240.607	385.266	490.912	374.478	386.38	480.523	278.324	320.92	229.972	229.235	269.462
ENSMUSG00000004285	0.056	7124	1444.23	1371.54	1884.39	1752.36	1746.33	1736.39	1800.44	1776.13	1654.59	2063.38	1665.74	1252.98	2451.9	2252.18	2385.4	2309.54	2532.08	5820.73	5539.48	5475.17	5595.24	5445.27	4914.02	5136.61	5265.6	5172.05	5407.37	3283.85	3379.95	3550.02	3555.54	3368.44	6929.26	7044.97	6581.57	6886.06	6825.08	4882.98	4789.8	4777.12	4479.97	4341.92
ENSMUSG00000004317	0.371	12979	61.4208	57.9072	63.9712	19.3293	35.9703	43.274	40.6827	37.8126	42.5931	25.3523	33.0839	31.6479	51.2268	64.6616	47.9485	41.2731	56.0552	44.9027	60.0503	52.0387	48.3877	47.6747	43.7237	42.1364	37.9998	35.6074	44.479	46.3513	49.4727	44.0555	44.7068	40.1338	53.4291	53.9245	61.7356	58.7394	53.4854	44.9559	32.3187	41.6001	39.1833	36.7021
ENSMUSG00000004319	1.264	14126	872.523	923.745	1132.45	1260.92	1269.03	1118.02	976.648	959.856	1398.45	1215.98	1249.2	1217.38	1520.01	1549.63	1419.94	1494.59	1486.55	1292.23	1358.58	1228.28	1258.47	1364.44	1352.96	1360.48	1368.41	1390.92	1344.05	1424.38	1471.59	1445.01	1466.42	1371.26	1337.66	1359.97	1428.07	1417.62	1365.39	1354.53	1359.59	1369.41	1312.79	1337.55
ENSMUSG00000004347	0.194	11344	42.3213	38.0986	77.3383	0	9.15643	12.2711	27.7472	14.4115	18.31	3.9565	8.89322	18.1169	15.1357	12.4742	20.7973	19.701	24.2212	3.1073	0	0.400675	0.40955	3.1609	6.97749	9.33485	8.38813	7.13581	5.23518	2.24406	8.26694	9.55854	6.23022	7.64903	3.09783	0	2.31749	4.13159	0	3.45817	5.15582	4.37103	3.93195	2.71605
ENSMUSG00000004356	0.113	9487	124.758	147.168	98.3998	159.861	160.227	106.654	127.571	126.912	139.271	145.224	118.783	114.209	86.1206	84.5334	86.1771	93.1635	78.1935	32.8049	34.2367	25.6493	31.5451	24.6224	34.7184	36.2644	32.763	34.9098	34.1581	61.2783	60.68	53.1297	56.2519	57.2457	23.9689	25.3863	24.6664	24.8095	31.5456	34.982	40.563	42.601	33.3848	41.8831
ENSMUSG00000004360	0.368	12963	864.046	911.458	729.662	1138.85	1131.23	834.237	1075.75	1087.76	1002.31	1226.36	944.925	712.908	992.674	1017.62	973.299	1002.96	934.603	365.504	363.822	363.661	319.68	331.749	547.898	498.61	520.636	504.235	573.913	756.243	785.837	779.474	801.579	725.152	482.813	347.178	466.431	435.564	410.556	563.437	550.256	548.76	548.965	584.798
ENSMUSG00000004364	0.072	7986	1447.21	1548.19	2196.87	2545.22	2312.2	1905.33	1858.73	1473.19	1969.03	2229.62	2111.15	1847.08	1826.48	1866.72	1846.12	1802.75	1724.47	971.052	878.119	834.948	941.799	939.791	1100.07	1134.93	1103.75	1082.34	1090.69	1313.83	1350.96	1339.06	1369.2	1275.33	931.737	1048.35	974.534	944.408	934.103	1091.65	1074.13	1071.78	1027.39	1079.11
ENSMUSG00000004366	0.035	5935	24925.7	31620.5	13560.1	4889.82	2473.34	3689.73	15359.4	15655.1	8695.57	3915.93	2798.59	1341.65	12683.2	12039.3	12385.3	11836	11983.8	8942.88	8108.7	8693.69	8167.46	8858.44	18086.1	17736.2	18133.5	17715.9	17216.5	22002.1	22042.5	21476.6	21439	21001.8	10352.5	10853.2	10638.2	10211.6	10615.8	15811.8	15663	15787.2	15491.8	13913.1
ENSMUSG00000004383	0.048	6569	1399.53	1451.96	1297.18	2016.15	1874.52	1187.63	1409.4	1710.13	1681.8	1875.04	1664.08	1232.17	1750.15	1798.15	1781.75	1782.76	1699.44	1182.55	1154	1121.82	1095.58	1197.68	1558.79	1579.51	1540.09	1614.99	1581.18	1620.34	1662.31	1631.23	1621.34	1659.69	1327.46	1331.4	1319.59	1359.35	1368.43	1381.82	1405.25	1422	1384.23	1421.09
ENSMUSG00000004393	0.045	6433	153.885	227.489	131.128	144.079	190.191	167.241	142.255	210.238	225.001	152.493	186.219	156.582	1152.77	1152.72	1136.84	1135.35	1040.62	421.204	420.693	419.112	440.594	391.437	602.703	607.457	620.296	600.215	626.46	872.95	870.702	812.212	801.495	864.579	409.674	407.746	476.167	446.303	461.711	604.192	597.364	563.851	595.937	574.396
ENSMUSG00000004394	0.021	5145	791.514	738.622	883.49	830.741	847.448	732.36	841.044	674.259	857.803	1038.89	808.927	830.048	1046.21	1033.65	985.194	997.238	967.86	1144.95	1217.28	1282.97	1166.18	1186.92	1260.66	1219.94	1222.92	1157.3	1243.13	1247.28	1296.13	1194.6	1265.51	1181.8	1180.69	1189.2	1274.28	1228.32	1256.76	1115.17	1184.69	1161.43	1234.02	1173.53
ENSMUSG00000004446	0.081	8271	62.0601	69.5886	69.354	36.026	46.6558	69.6354	68.5994	56.2307	59.9564	55.2938	65.905	21.6014	167.67	142.563	133.996	156.433	136.186	153.638	87.9655	89.4539	106.244	93.6603	212.087	211.944	200.515	223.835	200.533	215.746	228.307	177.874	210.461	188.218	150.827	161.064	151.072	173.438	130.422	167.351	207.188	231.749	201.993	207.72
ENSMUSG00000004451	-0.031	260	255.522	348.01	432.101	355.864	436.159	423.076	364.197	346.952	340.681	480.313	427.723	353.938	227.279	229.743	234.263	200.955	204.126	381.481	384.355	463.275	414.326	379.505	415.914	413.28	407.688	450.03	402.533	294.368	285.287	294.941	262.236	266.158	369.31	349.978	388.905	368.654	338.762	376.71	381.648	372.055	347.876	322.729
ENSMUSG00000004455	0.004	4431	936.657	815.116	859.231	756.095	679.324	814.944	877.025	812.482	971.076	738.691	696.323	750.6	1272.44	1330.58	1290.74	1415.65	1344.59	1993.08	1809.72	1741.58	2113.97	2035.13	2226.35	2144.64	2034.44	2235.3	2224.03	1557.7	1618.21	1727.3	1717.56	1457.62	2031.1	1713.77	1995.49	1825.67	1646.47	1843.65	1863.02	1792.85	1914.78	1926.99
ENSMUSG00000004460	0.076	8120	860.877	932.509	1399.29	1164.66	1216.83	1150.21	1340.59	876.381	1265.7	1771.58	1232.25	1236.51	1466.4	1193.16	1223.48	1277.37	1452.66	1358.6	980.762	1391.86	1272.69	1324.08	1328.76	1366.53	1279.77	1312.96	1416.29	1471.45	1155.94	1314.67	1298.71	1288.78	1340.28	1497.18	1561.11	1424.33	1458.55	1316.62	1314.84	1257.39	1465.22	1454.88
ENSMUSG00000004462	0.065	7476	94.0065	91.8066	127.295	130.168	85.7704	123.206	104.111	140.928	86.4831	106.046	123.012	100.618	179.045	169.478	167.745	179.949	173.952	133.917	147.674	153.909	194.533	178.449	225.424	235.563	227.996	224.701	213.609	177.023	175.47	191.959	177.386	167.491	155.04	140.884	146.733	159.653	145.195	181.714	206.034	169.134	211.865	193.925
ENSMUSG00000004473	0	608	103.544	40.8573	65.7849	92.0263	71.6486	63.9675	68.5131	35.1005	59.6673	90.1449	23.4746	59.5021	57.0697	34.1645	32.2568	37.1746	30.7456	129.344	119.432	142.481	115.636	86.0926	86.3248	102.466	76.0161	69.8841	75.8984	45.0244	44.4006	62.5891	56.475	40.6951	163.098	122.227	132.27	127.448	147.494	86.3024	71.6077	64.7863	82.3042	90.9272
ENSMUSG00000004500	0	609	58.332	55.3505	44.904	85.6307	68.1417	53.5843	63.1719	68.2515	69.4115	89.2354	60.0446	65.7123	92.8298	94.3564	76.7307	64.4493	99.4533	55.4041	50.5559	62.5829	61.3765	68.7052	61.3843	54.4119	53.1385	58.6428	71.3704	79.3981	61.8437	76.4811	64.0962	75.8447	72.4351	69.598	62.3582	66.5507	67.9568	48.7587	46.3938	61.1863	50.5647	49.1171
ENSMUSG00000004508	0.178	11091	215.956	212.408	174.112	186.342	232.042	187.706	172.624	244.02	214.339	156.226	238.228	148.553	78.326	109.508	72.9445	74.4935	75.5584	15.5612	11.7722	2.63167	12.371	26.8601	46.1636	48.3255	52.9091	55.4032	45.7109	63.898	66.0954	58.8462	54.4531	52.9692	28.3711	12.2268	19.7327	19.4187	21.5738	42.5374	44.1791	48.7196	47.2416	48.0579
ENSMUSG00000004530	0.022	5195	581.241	661.128	606.783	570.696	591.229	632.804	502.284	618.227	675.994	502.771	565.614	617.06	1676.2	1591.59	1581.93	1672.04	1661.27	559.964	595.275	600.894	584.361	569.747	902.61	960.51	934.855	839.478	904.981	1179.25	1150.89	1194.3	1152.24	1122.2	713.316	680.094	680.384	625.305	648.786	812.656	864.598	900.095	841.825	764.718
ENSMUSG00000004535	0.162	10868	1503.56	1537.76	1813.81	2109.76	1892.59	1642.48	1737.38	1581.54	1733.44	2022.57	1831.31	1510.33	2283.41	2290.17	2297.56	2297.65	2304.27	1399.17	1337.1	1408.15	1309.01	1328.86	1219.06	1217.54	1230.6	1214.47	1229.98	1567.59	1643.04	1654.85	1650.62	1643.16	1120.6	1052.23	1084.49	1142.44	1062.54	1173.75	1225.05	1142.35	1230.02	1194.43
ENSMUSG00000004558	0.014	4819	22582.2	21429.2	25963.8	21416.3	20693.3	34852.7	20810	16747.3	16012.4	25587.9	33184.7	34259.2	16758.9	16474.3	16084.5	16274.4	16288	8442.6	8516.22	8463.13	8278.25	8659.93	15185.7	15241.6	15080.7	15207.4	15132.5	20913.6	20964.4	21081.9	20951.9	20476.1	11752	11839.2	11683.9	11944.9	12035.1	17198.5	16910.7	16963.3	17213.6	15542.7
ENSMUSG00000004561	0.024	5296	238.326	151.088	148.876	168.802	204.18	178.936	125.172	125.619	167.726	188.619	220.752	132.81	207.557	210.879	236.875	204.716	201.206	166.079	164.143	174.619	198.256	208.94	175.865	202.21	185.912	170.626	170.832	153.859	158.763	177.136	168.385	158.037	165.4	201.324	207.105	192.147	182.629	191.915	163.914	174.237	220.861	162.048
ENSMUSG00000004562	0.161	10762	81.2652	55.3028	45.4319	38.854	39.3684	60.6861	41.997	34.6011	25.59	38.3833	69.199	73.6065	159.88	179.641	159.772	164.188	161.7	61.7776	68.6708	74.4126	68.7857	75.9063	62.1886	56.5309	67.3283	60.848	54.7758	106.102	112.707	114.592	113.393	100.167	69.8424	76.9355	67.0492	74.9398	82.6789	68.6485	68.8006	67.8849	71.1557	66.5171
ENSMUSG00000004565	0.228	11853	303.16	307.877	232.888	264.457	287.648	290.017	217.426	211.964	218.442	266.294	210.763	182.417	661.032	634.121	648.557	607.625	622.269	226.64	224.241	225.863	218.104	226.487	354.538	358.181	325.345	335.038	326.913	507.915	481.591	453.494	495.587	482.122	265.292	255.093	251.536	232.309	231.691	315.593	299.559	316.522	309.245	314.473
ENSMUSG00000004567	0.014	4820	418.268	627.213	448.227	398.14	578.294	440.174	544.132	557.425	461.736	429.287	507.527	383.57	1106.55	1139.05	1030.69	1047.71	1003.6	947.904	860.47	858.876	905.684	786.844	911.925	906.006	850.969	745.471	922.378	893.381	899.762	873.41	853.964	948.009	1053.44	997.424	1163.83	996.079	1146.86	881.222	843.285	690.785	786.01	855.307
ENSMUSG00000004568	0.351	12854	334.7	365.613	190.615	273.622	330.233	233.305	200.872	379.609	223.538	205.387	256.119	226.32	612.563	596.398	564.305	543.378	569.051	148.087	142.936	135.391	114.179	121.466	165.311	187.005	179.96	206.734	183.064	393.87	376.287	366.973	393.159	377.557	184.658	154.224	177.721	176.161	169.466	207.253	219.648	201.212	205.71	197.76
ENSMUSG00000004591	0.199	11455	160.103	152.983	121.81	179.664	191.194	124.028	174.613	142.022	171.484	164.088	141.489	185.756	114.887	120.94	99.3183	74.2539	105.597	65.0492	76.0673	68.857	81.7727	84.7789	75.1154	63.9107	87.8834	68.8396	71.5477	76.1496	97.2167	80.9672	90.4888	71.7388	71.7679	69.4051	60.7451	53.7072	70.6882	70.8834	69.1385	70.9688	82.6303	90.8243
ENSMUSG00000004609	0	610	84.261	80.8143	58.4147	82.4647	90.1119	104.178	36.5667	72.9165	55.7467	67.3197	94.0003	98.273	7.77309	7.75264	13.103	9.30385	11.9416	21.4835	43.3924	46.85	54.4863	45.4194	17.7874	25.8231	34.6973	39.0209	29.8385	25.2899	33.9768	18.9279	38.7068	35.4198	39.3954	22.3787	17.0285	20.4445	31.5479	28.9151	47.4562	45.5511	40.8169	36.3761
ENSMUSG00000004610	0	611	605.93	736.354	851.691	840.574	929.261	938.863	870.09	450.574	818.653	926.601	1147.32	857.178	1447	1363.92	1239.02	1332.75	1280.46	1389.47	1401.73	1339.57	1528.65	1407.56	1991.1	1768.17	1971.14	1770.24	1904.24	1554.64	1646.07	1644.66	1438.6	1390.09	1173.53	1043.59	1072.9	1105.75	1112	1783.25	1773.4	1728.99	1757.67	1718.01
ENSMUSG00000004626	0.041	6232	326.925	291.122	141.919	319.731	270.596	381.442	269.642	376.658	93.1726	162.107	267.047	207.203	54.5945	24.2031	58.3874	42.059	87.4537	289.285	328.127	277.79	290.57	422.879	96.1851	55.2233	113.908	82.6917	34.9847	56.3089	36.895	68.8114	81.5328	41.3911	383.781	379.316	275.159	300.012	344.374	109.157	106.146	152.174	128.759	105.994
ENSMUSG00000004631	0.079	8214	412.665	434.991	547.365	455.393	387.142	352.165	490.476	364.391	429.519	473.654	389.84	535.879	552.418	576.071	514.531	536.02	531.336	477.668	493.138	453.915	434.727	466.863	519.841	494.536	457.889	468.725	472.57	424.427	482.494	452.166	506.423	440.707	377.993	345.723	361.784	424.034	378.211	458.069	423.71	437.457	451.451	464.134
ENSMUSG00000004633	0.258	12149	354.641	214.99	596.812	96.4105	81.1086	257.148	360.887	297.078	225.051	124.72	405.496	229.828	697.213	755.942	802.856	747.396	727.727	429.34	464.08	429.834	514.228	476.668	809.386	894.099	852.851	913.342	866.393	724.809	784.731	750.813	710.403	722.701	565.458	535.63	562.166	564.4	552.533	699.264	714.955	649.437	686.765	614.29
ENSMUSG00000004637	0.102	9239	700.287	878.202	906.306	835.733	639.36	1274.92	623.206	575.518	486.577	484.725	486.945	384.649	582.05	504.659	575.368	625.762	531.419	1380.55	1680.8	1672.19	1692.67	1379.67	945.058	918.059	963.857	819.65	875.493	608.463	623.258	615.993	639.767	507.084	1832.31	1882.79	1739.79	1844.4	1778.25	965.758	998.726	961.703	942.615	882.958
ENSMUSG00000004642	0.181	11205	134.507	81.9973	180.584	220.503	160.054	207.692	140.648	123.523	183.319	158.544	165.314	160.891	490.706	630.69	509.739	540.683	552.282	474.315	390.723	450.503	443.68	508.014	427.529	430.865	448.729	434.16	428.06	427.335	506.092	422.193	439.523	492.142	328.464	334.279	329.805	321.172	315.138	446.109	430.153	423.244	419.66	495.028
ENSMUSG00000004661	0.097	8940	51.0783	43.9616	31.5724	54.3904	62.9941	21.0982	52.2407	71.1837	30.0857	42.0641	35.1763	61.4281	15.7139	23.7538	20.1214	12.2943	21.0867	51.9842	38.4587	49.9152	38.806	36.692	22.1519	22.9285	22.2873	27.3776	20.4761	17.0603	29.3108	23.0425	28.944	30.4285	48.3453	59.9345	34.2427	66.3404	60.5992	32.2913	22.2605	17.1494	26.6467	37.5719
ENSMUSG00000004665	0	612	48.3449	44.9306	58.0715	28.1833	16.2529	44.18	16.6613	19.0827	31.4929	30.1776	51.5483	11.6463	53.9524	56.9541	34.755	52.344	56.7344	138.735	177.074	110.104	152.803	185.346	90.145	92.3549	88.009	80.3694	85.2208	52.4493	70.3251	65.0082	57.2863	66.2406	98.1536	100.781	118.704	112.446	100.452	124.145	124.948	110.228	126.803	100.685
ENSMUSG00000004667	0	613	736.901	918.005	948.257	960.359	944.172	819.725	743.65	1322.79	1072.35	945.118	813.474	953.413	1345.7	1165.45	1284.68	1226.43	1343.85	1739.76	1626.82	1706.72	1737.33	1658.79	2584.67	2546.93	2569.79	2505.45	2799.51	1614.05	1740.84	1594.71	1610.31	1631.56	1803.92	1780.16	1779.91	1817.04	1976.9	2011.76	1907.77	1789.29	1858.54	1718.65
ENSMUSG00000004677	0.137	10267	228.695	250.271	115.402	141.139	173.479	138.497	158.356	178.363	161.046	169.56	116.599	161.812	160.178	152.349	157.225	151.199	149.668	90.5351	96.2239	66.249	80.3762	83.4599	87.844	89.92	94.1465	100.565	95.3199	118.442	125.106	115.529	135.056	120.078	84.7834	93.8458	92.7555	84.5278	85.8822	91.8959	99.9872	92.3378	89.9433	89.5095
ENSMUSG00000004698	0.229	11863	551.92	588.456	551.272	684.578	808.796	769.784	583.562	781.763	706.453	710.337	870.54	708.361	468.145	422.889	442.192	442.993	419.261	223.05	193.312	229.103	203.132	208.931	357.828	333.067	318.928	346.018	328.183	384.326	397.318	361.946	366.597	360.033	225.411	202.311	195.29	221.028	220.465	329.278	344.728	353.347	315.179	306.056
ENSMUSG00000004730	0	614	17.9414	21.4424	11.1974	38.4167	34.1295	57.9011	37.5822	20.4482	14.3664	37.3629	74.0138	65.2108	42.355	49.3183	52.8786	55.7834	45.8518	100.826	115.198	104.978	85.5198	77.5265	39.2395	33.8278	39.3155	35.1276	42.7208	52.8393	50.7705	46.4159	54.7905	58.5877	97.5083	76.617	104.118	79.0063	85.1874	43.8376	40.8686	40.3648	28.5214	34.056
ENSMUSG00000004748	0.13	10137	369.399	469.646	406.363	423.248	576.755	280.985	411.792	505.662	643.966	630.654	481.306	595.225	1997.95	1999.81	1959.72	2081.48	2039.7	2014.49	2059.18	2122.55	2015.18	1964.1	3020.35	3042.33	2928.27	2948.34	2915	2544.47	2540.83	2572.48	2650.83	2482.6	2446.78	2298.85	2486.32	2429.71	2464.92	2792.26	2709.78	2812.29	2763.42	2562.06
ENSMUSG00000004768	0.049	6815	348.921	434.233	392.645	397.482	462.177	430.187	480.039	445.098	403.689	497.506	429.848	375.353	213.275	218.39	188.11	197.692	267.396	284.64	262.604	314.555	237.054	192.023	313.854	331.425	320.126	331.912	399.367	262.85	257.117	226.844	246.494	273.435	251.374	225.209	209.774	181.375	216.668	286.635	271.474	256.996	289.088	288.737
ENSMUSG00000004771	0.113	9488	789.459	863.916	915.671	960.277	1327.68	885.21	933.727	1023.81	1051.86	932.874	939.128	868.428	1931.55	1947.84	1863.12	2067.25	1946.41	1087.33	1262.64	1281.32	1097.81	1277.08	3427.14	3441.48	3324.7	3599.18	3209.61	2725.96	2577.09	2612.32	2555.7	2515.25	1028.6	1006.07	1053.48	1027.26	1152.31	2903.74	2830.26	3036.74	2958.23	2822.35
ENSMUSG00000004788	0.023	5248	776.649	690.248	625.272	914.383	580.944	604.971	721.347	721.473	674.141	480.462	635.359	518.447	1257.55	970.201	1407.1	1456.8	1296.48	869.074	862.94	945.249	1016.95	1022.08	1231.62	1418.14	1234.07	1387.79	1495.56	1304.55	1206.4	1220.94	1144.1	1146.48	1168.67	1234.58	1126.69	1018.88	1065.4	1083.85	1006.29	1152.08	1104.08	913.923
ENSMUSG00000004789	0.078	8187	816.01	928.302	985.968	1024.7	968.325	976.138	885.565	1045.72	1076.44	919.652	927.295	939.926	3681.58	3511.72	3388.14	3580.04	3640.04	1525.25	1499.32	1626.59	1628.29	1599.09	1869.47	1929.79	1916.91	1874.36	1983.65	2315.5	2403.15	2376.14	2388.17	2349.12	1702.91	1689.42	1750.73	1821.18	1670.41	1757.1	1805.99	1818.03	1796.42	1798.73
ENSMUSG00000004791	0	615	17.0033	26.2397	22.2658	35.888	46.6918	25.9947	36.2994	57.5451	32.9323	52.2576	41.867	31.2522	25.8644	30.9556	32.7998	28.2564	19.4537	48.6544	52.3614	40.9697	60.3978	39.0558	47.7284	38.9452	56.8437	48.6733	48.3207	39.8594	32.7418	46.7121	49.7266	48.3718	88.9759	71.2293	66.3971	78.092	74.7054	65.1979	73.3297	50.6742	49.5438	38.9457
ENSMUSG00000004798	0.361	12930	1430.89	1087.28	1215.49	1473.79	1396.12	1384.73	1144.29	1891.27	1671.94	1422.83	1401.1	1379.98	647.063	640.541	628.025	653.071	605.861	520.059	545.125	561.379	529.632	540.529	825.042	774.226	798.191	806.98	827.771	689.592	731.879	686.05	700.52	701.127	637.932	642.172	608.34	628.823	638.248	720.024	736.45	764.071	723.815	756.989
ENSMUSG00000004815	0.055	7086	259.82	346.486	221.814	320.575	297.206	365.544	273.844	291.541	282.322	346.293	340.86	291.076	371.88	371.356	339.513	359.565	389.19	145.454	133.535	111.589	120.164	126.658	162.911	179.73	194.972	178.502	191.781	267.287	275.09	293.455	336.346	278.063	137.596	153.404	129.913	171.054	179.153	175.077	173.372	234.39	166.4	191.446
ENSMUSG00000004837	0	616	15.7104	10.8154	28.2557	11.4515	15.7957	34.0703	8.84206	10.1364	5.93823	22.9975	34.7332	23.4381	54.2723	58.1708	82.7558	50.4608	42.8553	73.1179	63.6113	66.1283	58.9788	56.9637	110.093	110.565	117.36	140.054	127.765	80.6666	87.5571	74.4275	94.7648	99.2558	0	48.12	0	0	61.9008	98.3665	78.4694	92.6327	103.388	87.5197
ENSMUSG00000004843	0.129	9977	275.262	334.794	376.815	407.443	424.561	399.048	372.286	276.689	492.153	419.615	374.511	368.623	908.511	956.528	984.038	891.623	994.757	1117.26	1073.48	1053.89	1049.2	1060.76	1981.69	1902.6	1942.64	1911.27	1944.63	1298.65	1299.83	1428.92	1386.65	1317.51	1067.8	992.201	936.25	945.569	1030.3	1488.4	1461.39	1467.34	1431.62	1531.63
ENSMUSG00000004846	0.024	5297	263.911	313.511	236.953	288.719	245.252	180.158	288.97	258.578	166.216	246.108	432.002	211.979	531.613	558.658	650.182	628.188	513.844	399.225	414.699	379.738	389.153	386.533	259.248	279.898	340.278	350.308	388.715	476.277	392.74	456.554	428.449	454.162	511.034	366.725	380.526	488.46	364.942	346.626	289.779	339.007	312.642	333.885
ENSMUSG00000004849	0.006	4486	501.515	830.239	1358.86	1333.08	1512.29	1819.26	1200.8	1711.05	1474.9	1364.19	1731.04	1300.48	5893.34	6066.66	5393.59	5633.51	5740.12	7803.5	7600.76	7817.85	7599.43	7418.79	10824.4	11089.7	10929.1	10708.7	10914.3	7429.19	7182.03	7260.27	6877.15	7293.75	7655.18	7772.55	7547.11	7859.35	7768.94	7929.31	8003.99	7556.69	7856.33	7238.83
ENSMUSG00000004865	0.055	7087	914.301	835.182	1021.43	1013.93	1217.94	924.496	1114.77	1576.96	1071.97	979.733	1324.28	843.438	770.907	779.479	815.168	825.755	798.313	307.757	360.167	316.885	308.581	320.18	484.99	443.633	481.638	464.988	475.812	634.214	547.342	606.663	574.407	632.08	439.336	505.829	463.242	458.248	402.632	564.181	515.958	471.38	467.608	408.582
ENSMUSG00000004880	0.274	12302	47.3216	80.7483	50.45	13.2305	49.6371	22.6328	38.479	33.8241	32.2273	44.1654	18.9325	53.6018	53.9002	42.5164	56.4625	48.7871	53.5279	137.516	120.506	159.1	120.733	161.716	32.079	49.6717	33.6534	35.5076	42.7132	39.5952	32.684	39.6872	48.7883	38.9975	72.7574	57.7601	67.1541	79.873	97.8712	69.8333	63.2339	68.3746	56.5598	56.8336
ENSMUSG00000004891	0	617	59.214	51.5083	37.5731	19.0049	21.9333	36.9839	43.0736	31.2686	25.9076	24.7848	33.004	25.7818	25.1865	26.5614	29.0396	30.0699	29.8414	13.3149	14.2593	15.3638	19.1534	14.2368	13.2955	9.41722	13.1123	4.16501	10.6677	14.5314	15.6342	16.8985	22.1074	19.9343	10.6597	7.58631	11.5794	5.29753	10.5291	11.1616	12.7564	11.6532	15.1736	14.6559
ENSMUSG00000004892	0.027	5441	1301.47	1229.08	1017.87	1121.15	1092.99	1443.46	812.195	1058.7	759.93	866.419	1541	1239.85	3330.42	3308.96	3168.33	3242.27	3265.8	2228.39	2160.08	2281.86	2138.61	2253.49	2066.58	2112.18	2063.67	2081.83	2106.55	3006.81	3047.03	3090.64	3084.04	3034.96	2243.02	2228.2	2153.71	2199.57	2109.69	1662.09	1624.76	1647.28	1589.02	1561.01
ENSMUSG00000004894	0.018	5001	259.504	326.569	332.319	49.1416	32.1539	96.817	173.311	139.827	68.8698	18.1296	26.9317	67.112	201.948	185.585	225.032	181.214	144.029	161.639	141.355	169.963	182.592	147.156	212.614	249.858	211.857	182.158	196.05	106.721	128.781	150.059	97.8501	123.664	59.3288	92.3584	88.084	45.1331	71.0798	111.763	129.303	164.011	171.133	138.224
ENSMUSG00000004895	0.067	7812	207.577	244.332	153.216	231.88	177.075	189.437	149.558	157.167	162.94	207.726	169.166	184.228	1190.31	1153.35	1207.99	1129.59	1130.47	680.042	678.482	736.931	685.48	614.388	1653.99	1678.92	1656.53	1653.13	1673.4	1372.63	1376.15	1349.82	1316.65	1384.3	739.726	678.669	710.907	717.047	785.792	1445.73	1479.63	1320.11	1442.76	1392.97
ENSMUSG00000004896	0.171	10996	241.634	273.169	131.695	175.901	155.299	151.424	232.978	228.035	214.789	260.882	208.854	183.054	146.947	169.132	134.354	133.452	143.92	161.223	184.525	214.11	166.51	173.658	141.679	146.235	157.151	144.77	172.675	130.316	164.511	137.538	138.592	144.742	229.565	207.321	213.07	187.981	188.69	145.488	174.676	142.297	140.098	185.77
ENSMUSG00000004897	-0.015	344	868.588	864.084	1029.46	990.42	850.454	931.51	788.112	1009.73	963.659	826.99	863.526	760.529	2632.04	2450.6	2554.67	2439.56	2604.09	4588.55	4597.21	4928.9	4608.38	4497.97	4501.58	4896.41	4703.82	4505.48	4520.3	3498.49	3453.19	3437.87	3559.13	3469.89	5336.73	5375.02	5294.89	5144.4	5384.92	4779.06	4557.29	4512.92	4531.71	4220.41
ENSMUSG00000004902	0	618	387.625	507.897	347.809	301.11	519.867	579.721	277.993	314.361	301.02	293.921	473.223	573.901	1342.52	1230.25	1272.05	1387.52	1263.85	843.868	846.402	783.606	816.063	852.746	1963.11	2044.52	2043.13	2087.91	2030.84	2028.94	2030.53	2066.74	2075.55	2073.18	999.375	1088.76	1008.22	963.318	1001.59	1725.61	1676.29	1780.38	1718.06	1686.53
ENSMUSG00000004929	0	619	197.3	239.16	217.527	254.027	244.709	171.228	182.8	285.096	255.092	211.112	113.311	150.372	1345.95	1403.78	1386.89	1443.51	1329.27	221.845	219.284	216.444	224.7	182.093	405.462	422.695	405.352	362.621	404.669	798.54	796.183	772.94	830.947	786.551	276.768	264.827	253.396	276.158	282.418	351.064	360.253	366.162	347.445	342.848
ENSMUSG00000004931	0.047	6512	135.395	125.583	90.0556	76.941	79.1931	59.2255	81.4247	85.8271	65.6658	58.3964	94.8306	95.652	139.239	138.487	187.313	173.157	166.815	195.366	202.908	228.688	195.439	251.485	230.346	229.87	245.361	266.343	255.299	189.105	200.097	173.65	192.884	135.633	225.985	235.67	201.659	238.095	219.86	228.971	215.251	202.278	196.517	197.825
ENSMUSG00000004933	0.025	5347	1175.88	1279.65	796.826	1387.68	1215	1251.49	965.619	1254.46	959.96	1373.57	1249.78	1266.04	2354.74	2170.63	2208.96	2274.37	2113.89	3753.45	3959.19	3923.11	3825.61	3981.53	2661.57	2686.5	2558.36	2511.04	2755.04	2266.9	2309.58	2319.04	2285.51	2296.6	4860.22	4505.09	4392.09	4637.42	4715.42	2618.15	2666.32	2438.94	2463.64	2503.56
ENSMUSG00000004934	0	620	149.309	243.249	161.671	199.482	171.442	169.641	158.476	178.119	160.554	138.969	164.192	126.904	571.113	629.388	651.158	676.007	636.948	163.114	151.261	187.468	188.508	126.023	316.586	324.968	333.249	286.397	297.246	384.928	463.199	375.907	378.247	336.969	102.887	126.772	67.281	85.3434	59.7709	283.015	255.667	276.738	246.553	311.474
ENSMUSG00000004936	1.376	14158	1171.38	916.086	1854.82	1973.35	1739.66	1345.52	1650.49	1712.29	2355.9	2140.59	1905.12	2336.3	7917.65	7532.41	7791.97	7865.58	7912.31	2297.77	2471.88	2354.72	2450.26	2395.01	4916.87	4632.87	4854.17	4688.94	4787.73	6948.87	7273.99	7156.92	7155.67	7018.88	3402.6	3476.76	3379.04	3468	3526.53	5441.82	5505.32	5319.95	5610.58	5308.26
ENSMUSG00000004937	-0.017	333	636.301	790.706	683.628	777.506	698.46	851.16	705.701	949.353	742.217	613.459	738.24	523.296	3794.19	3893.21	3904.02	3727.41	3841.13	2330.58	2284.6	2280.93	2357.92	2333.52	3276.88	3417.19	3068.3	3261.53	3221.62	3304.81	3260.3	3174.8	3281.34	3361.55	2929.49	2892.2	2935.14	2673.71	2808.03	2797.66	2872.26	2750.86	2734.22	2661.5
ENSMUSG00000004945	0	621	283.447	302.064	470.511	496.706	316.272	560.898	302.07	271.193	359.899	365.582	493.542	262.606	488.764	386.908	595.471	429.753	588.928	5829.82	6459.78	6259.55	5855.23	6486.59	1122.02	1149.36	1434.61	1274.28	1308.65	735.095	629.791	706.094	717.96	674.159	6082.21	6526.88	6399.55	6733.15	6509.06	2019.58	1924.04	1890.65	1840.2	1995.32
ENSMUSG00000004947	0	622	78.6902	105.807	34.3425	68.9287	57.6804	37.8206	106.274	39.0782	69.6741	76.4756	59.7134	56.608	113.664	98.6335	89.6524	113.546	100.698	45.9907	42.0538	24.8268	57.2759	20.1469	91.8049	114.488	94.6943	83.1884	110.423	89.714	96.3987	111.95	86.3744	93.4637	47.5803	54.9708	27.1111	59.0039	54.8019	68.4681	89.0278	46.7632	81.1038	68.1583
ENSMUSG00000004951	0	623	0	0	0	0	5.03428	15.8589	18.3395	0	0	34.4031	4.90197	0	23.5306	23.451	0	16.8803	22.0442	53.8898	24.0565	7.44666	24.8665	45.0047	52.7472	19.1414	24.0445	10.1652	26.9479	31.1393	35.5608	14.9585	37.3804	29.4843	14.4124	38.2358	20.7766	16.803	22.7982	38.1928	49.7179	54.8746	57.5545	53.3285
ENSMUSG00000004952	0.081	8272	34.3841	38.1286	2.48586	3.03476	0	0	12.1236	38.6288	2.3946	3.22345	37.8085	16.7508	38.0161	56.1536	65.5358	47.8527	55.4835	11.9782	77.2432	46.9023	55.5826	29.6443	12.3718	13.4928	19.6115	6.83601	2.00969	24.5198	15.6657	32.0408	33.7931	28.6795	67.2763	47.662	54.9766	77.4055	57.9267	21.8788	25.2552	15.0837	25.5592	29.5016
ENSMUSG00000004961	0.119	9764	1964.02	2139	1918.62	2457.74	2011.72	2277.79	1812.05	2701.41	2273.59	2201.99	2283.23	1729.89	3359.56	3226.75	3361.46	3324.7	3379.33	3284.42	3370.97	3264.91	3216.5	3243.97	2619.07	2584.09	2642.78	2578.27	2665.75	3152.19	3275.17	3340.03	3448.99	3224.35	3787.66	3941.89	3966.77	3963.77	3950.21	2668.55	2613.4	2634.52	2637.62	2573.43
ENSMUSG00000004980	0.011	4686	2345	2323.2	2807.69	2554.71	2674	2388.75	2885.27	2122.94	2529.98	3063.19	2747.02	2824.84	10457.3	10181.1	10070.6	10039.5	10058.2	1959.6	1927.62	2024.89	1926.02	1936.84	3221.13	3057.65	3210.85	3255.87	3176.68	6586.9	6471.63	6409.84	6725.85	6315.85	1901.73	1963.99	1935.96	1937.28	1941.52	3704.43	3739.01	3770.17	3696.71	3344.62
ENSMUSG00000004994	0	624	126.672	97.1129	93.9597	99.166	85.3594	108.932	105.686	125.826	87.7877	127.504	157.208	101.339	238.368	260.812	230.253	260.37	238.092	85.1752	84.7379	74.5189	100.269	89.1178	198.231	186.957	207.853	190.106	181.969	232.094	232.141	227.555	228.554	206.284	106.105	94.936	142.003	97.5646	111.128	171.082	207.603	189.969	197.426	201.19
ENSMUSG00000004996	0.097	8941	69.4516	47.0219	38.4299	77.2249	92.2817	133.701	68.4779	156.674	67.0619	82.9794	53.5289	76.5479	151.331	126.551	154.872	99.7648	145.522	59.5271	39.5052	61.8931	119.573	33.3199	195.817	157.829	156.304	125.952	132.026	89.4302	99.8493	115.407	124.263	101.244	76.4882	93.0306	58.2998	87.192	45.5879	100.132	109.761	97.0669	141.488	97.5978
ENSMUSG00000005034	0.352	12860	1127.62	1080.51	1343.56	1150.49	986.16	1351.14	1294.37	1371.94	1434.5	991.467	1153.35	1936.31	5920.81	6007.55	5898.43	5724.87	5975.68	4288.98	4204.17	4463.67	4059.17	4385.12	7354.16	7285.18	7418.26	7374.35	7525.8	6589.29	6547.31	6488.61	6605.3	6409.68	4618.26	4579.4	4659.89	4636.5	4646.55	7170.42	7241.71	7156.6	7283.45	7238.47
ENSMUSG00000005043	0	625	25.6477	10.0622	27.6623	0	1.16262	9.02775	2.40851	20.8025	11.1017	0	38.6122	17.8847	79.9035	79.7096	45.5804	57.5275	58.123	45.9251	51.871	40.6671	71.3713	51.1097	57.5899	35.6267	51.0913	59.1391	43.5838	66.566	64.3405	65.7755	79.1783	60.713	57.4086	65.6751	48.6578	60.7085	51.1218	56.8101	39.3906	50.2926	51.2742	42.2417
ENSMUSG00000005045	0.071	7942	752.621	779.414	563.663	861.148	501.418	729.207	615.135	612.623	600.915	840.194	723.791	557.458	1708.48	1764.23	1690.77	1801.53	1731.94	382.803	356.307	407.622	373.836	332.227	688.711	697.299	669.413	663.274	708.134	1302.2	1323.32	1322.37	1325.05	1349.4	583.538	587.248	597.772	584.466	619.169	705.398	705.822	692.734	701.413	674.133
ENSMUSG00000005054	0.051	6901	772.829	696.637	1102.24	592.981	669.043	787.393	665.973	613.71	786.306	612.878	465.778	619.909	959.718	833.008	855.206	855.658	802.983	901.267	977.004	1177.23	1016.87	1128.85	2152.78	2060.18	2140.91	2139.26	2089.12	1277.8	1390.89	1255.55	1436.34	1357.58	758.464	879.018	880.835	697.823	885.735	1517.88	1558.7	1451.73	1428.08	1160.53
ENSMUSG00000005057	0	626	17.9715	12.1259	2.52601	7.8382	11.9703	19.8252	9.28545	5.10078	9.82364	15.2004	15.1629	24.6461	62.6922	72.9111	59.6242	71.6939	75.4008	29.0859	31.034	27.7025	28.2699	26.7288	61.1404	57.7707	74.5268	66.2884	68.1543	74.6322	70.5221	66.2201	65.279	73.6936	59.3902	47.3157	40.7508	45.1859	32.2497	54.6396	58.0211	61.5186	63.0974	47.2246
ENSMUSG00000005069	0.035	5936	141.89	113.221	72.1423	107.223	139.001	137.315	102.951	106.797	89.8924	116.778	66.2508	112.871	1131.25	1107.57	1117.35	1048.2	1190.86	351.489	402.551	329.638	338.823	358.551	474.86	429.212	477.03	442.095	528.252	801.9	736.603	728.815	765.701	723.555	489.078	425.174	479.434	424.041	425.587	448.841	437.724	454.268	459.76	458.447
ENSMUSG00000005078	0.067	7813	323.863	323.717	555.355	466.181	376.509	398.722	363.881	306.706	456.554	432.457	344.957	415.415	851.481	843.47	853.244	892.002	924.665	1283.99	1315.08	1194.18	1243.29	1268.9	1086.14	1015.41	976.166	1047.78	973.602	953.004	944.049	934.601	876.755	860.582	1292.18	1327.31	1325.22	1272.43	1241.88	1019.71	901.798	905.631	892.944	904.768
ENSMUSG00000005087	0.065	7477	35.4487	14.0376	16.8811	14.8066	7.71083	45.6061	42.8826	0.30882	10.4411	19.1125	37.6552	51.808	0	28.9548	41.8902	36.8828	35.0592	108.18	111.811	97.2463	109.165	125.883	28.76	31.089	10.3225	25.9676	0	36.7796	35.4181	31.3657	36.7849	34.6788	63.5178	50.2588	65.794	60.0613	56.1924	23.8624	45.3794	48.177	45.656	46.1518
ENSMUSG00000005089	0.422	13192	15895.5	13830.7	14978.2	15897.3	15672.6	24361.4	13149.2	12817.1	12100.1	14668	25624.6	23226.4	7725.66	7761.4	7656.51	7705.83	7842.86	6645.34	6706.54	6669.21	6692.29	6721.97	5382.95	5393.18	5448.38	5439.55	5421.76	8385.48	8533.3	8543.99	8606.52	8491.85	9928.38	9874.9	9749.24	9868.05	9797.76	5539.71	5527.53	5531.54	5504.09	5607.51
ENSMUSG00000005102	0.176	11058	149.581	138.29	95.948	156.231	119.856	119.533	112.391	133.543	127.075	117.664	116.032	113.872	183.357	189.781	171.445	166.911	174.239	91.9223	90.1417	85.4479	92.1918	81.5611	98.1604	93.537	110.163	86.2611	79.6193	140.475	118.452	135.548	117.544	135.886	93.1128	81.6367	88.8703	102.507	77.9406	107.52	90.6044	99.7303	110.745	92.9359
ENSMUSG00000005103	0.14	10324	806.005	943.029	807.119	963.815	1053.61	834.714	971.451	1137.85	1193.58	1048.52	831.336	953.773	3906.79	3815.69	3864.57	3921.1	3800.88	1234.23	1254.86	1267.19	1175.67	1272.74	1823.05	1797.52	1771.72	1781.21	1828.05	2539.67	2547.54	2649.02	2668.74	2553.69	1641.52	1611.15	1567.48	1593.4	1672.47	1808.11	1775.16	1790.54	1788.49	1745.89
ENSMUSG00000005125	0	627	1130.47	1364.94	1761.28	303.917	792.464	714.418	1214.02	1048.13	609.79	347.776	458.648	536.301	3588.42	3677.11	3573.85	3530.4	3499.17	1096.35	1019.83	1009.53	1088.34	983.144	1358.73	1381.23	1366.52	1355.94	1371.53	2209.18	2237.62	2280.9	2366.06	2214.8	1085.69	1040.12	1051.31	1049.78	1099.98	1409.89	1435.07	1384.68	1382.03	1404.85
ENSMUSG00000005142	0.088	8687	327.318	239.568	306.48	301.644	257.999	430.055	224.307	307.21	258.795	241.676	329.41	327.744	396.612	393.644	373.019	389.11	382.123	407.523	390.429	413.812	390.832	433.972	210.359	215.077	228.919	204.239	231.276	335.394	337.996	334.714	345.452	356.77	294.712	262.457	276.712	288.802	253.584	227.192	250.081	230.611	247.484	228.711
ENSMUSG00000005148	0.129	9978	121.421	183.425	61.0333	46.666	54.025	46.7793	132.484	145.379	111.191	87.4032	65.4905	19.837	116.563	162.381	143.228	124.852	113.162	39.6286	45.3961	28.1474	17.4762	11.052	87.7725	76.0876	74.3761	80.3304	78.4507	103.828	103.68	117.212	94.1302	119.264	40.0789	54.9487	43.9573	30.4844	57.8709	79.7491	54.7189	71.3978	58.5109	52.2944
ENSMUSG00000005150	0	628	329.97	317.862	156.103	337.557	307.021	222.477	255.078	460.555	283.357	253.041	287.882	263.315	574.515	492.262	473.511	515.439	522.59	582.129	600.46	669.662	831.701	722.221	889.831	936.007	782.249	856.375	923.601	571.803	580	612.216	647.888	585.451	878.904	956.904	801.638	815.148	885.752	740.098	733.143	719.432	645.16	766.405
ENSMUSG00000005161	0.003	4411	2932.31	2961.95	3229.45	2851.48	2381.58	3364.53	3063.09	2638.24	2627	2744.04	2546.29	2557.98	8520.83	7925	7840.46	8767.36	7687.05	9589.84	9507.66	10305	9180.85	9530.07	12776.5	13136.7	13010.3	12640.8	13169.2	10289.7	9466.58	10084.5	10137.6	9646.38	8654.41	8867.22	8295.54	8267.69	8661.63	11509.3	11463.6	11684	11803.5	9193.25
ENSMUSG00000005198	0.038	6089	467.725	501.086	464.74	468.465	484.943	407.664	377.892	471.787	516.62	379.526	418.432	478.742	663.996	653.913	670.932	660.05	639.505	255.053	244.441	280.446	262.633	278.147	274.757	274.745	280.691	285.492	292.038	476.006	488.053	482.45	501.41	483.504	413.087	397.235	378.436	404.885	394.253	320.702	312.975	314.078	291.757	292.743
ENSMUSG00000005204	0.008	4558	608.308	501.731	362.478	276.955	90.8571	130.886	600.881	356.942	461.875	466.318	298.377	375.384	890.308	930.016	972.791	750.615	844.101	1268.08	998.096	1507.08	1387.12	1085.09	1553.45	1395.71	1347.77	1383.51	1414.9	1062.77	1113.58	1086.45	1159.28	963.494	1509.25	1550.95	1377.31	1426.92	1608.15	1109.74	1189.47	1251.15	1256.05	1072.98
ENSMUSG00000005225	0.274	12303	68.4024	66.5757	53.8221	104.277	114.302	78.1171	78.8426	108.91	89.5402	96.5924	85.7625	112.076	39.6411	42.4609	45.5567	40.4708	42.9427	114.698	100.383	113.726	122.779	133.798	69.8632	64.9473	65.2417	64.2426	67.0504	50.1592	46.9253	47.9579	42.6075	46.129	131.049	112.795	114.024	131.972	116.332	74.2826	64.7219	65.6169	66.2811	73.9823
ENSMUSG00000005233	0.097	8942	33.6847	11.1204	7.51662	0	0	0	22.101	0	7.43969	0	0	8.02274	2.25623	0	7.04367	0	0	18.6103	36.4705	17.4657	33.767	55.8527	5.39234	24.0838	2.42006	10.5949	12.1739	10.1049	1.58415	13.7561	13.8144	2.43947	2.57198	23.0018	16.6983	3.5812	0.385579	22.8791	6.62831	27.1339	15.4707	17.7252
ENSMUSG00000005262	0.072	7987	667.911	621.508	732.102	797.054	812.849	650.718	582.134	650.579	819.272	682.25	670.714	750.595	2049.15	2113.2	2090.95	2088.53	1946.02	824.077	849.598	845.629	900.279	792.76	1425.75	1277.03	1263.61	1281.1	1321.93	1408.38	1523.1	1379.63	1488.35	1528.76	959.291	913.663	997.939	888.486	935.922	1242.55	1196.08	1156.39	1215.11	1207.2
ENSMUSG00000005267	0.145	10413	100.098	128.01	103.326	143.664	127.998	101.824	145.07	150.186	153.362	143.595	113.259	149.793	125.364	95.1924	119.597	86.7903	86.812	68.2055	74.8863	68.4496	68.9784	65.5723	68.8965	72.7023	64.698	73.4403	69.0665	82.4471	86.7646	89.2233	87.6664	87.6328	72.3303	84.1479	86.3552	81.2608	90.5629	82.1454	73.9689	75.3987	71.1711	76.9015
ENSMUSG00000005268	0.258	12150	51.636	28.6207	0	0	42.0556	0	9.32564	22.2175	0	9.2101	0	37.5943	0	1.19248	0	0	0	161.454	201.957	194.717	191.518	253.138	0	0	4.14545	3.32402	0	6.16362	12.3132	11.2217	4.32541	6.29251	99.8875	53.2944	105.455	56.3649	65.3462	12.8164	8.72065	8.85607	8.1078	1.95271
ENSMUSG00000005299	0.084	8571	548.507	525.882	385.264	509.028	420.864	419.401	368.327	330.301	403.363	474.31	422.931	361.837	1263.81	1253.07	1252.81	1212.31	1244.09	487.205	480.246	453.884	459.015	443.347	710.973	712.695	721.557	735.307	762.676	912.546	940.157	925.329	953.023	970.586	553.279	596.677	569.779	585.963	575.738	714.206	702.844	712.162	694.745	689.615
ENSMUSG00000005312	0.197	11437	819.984	922.501	1031.63	1014.49	997.704	1007.9	908.518	967.267	1064.26	886.253	873.241	814.68	4205.05	4333.55	4095.78	4257.72	4198.44	1316.04	1280.72	1342.1	1211.1	1305.49	1804.41	1802.58	1814.54	1835.95	1828.22	2817.54	2801.81	2798.42	2819.5	2729.27	1355.52	1389.34	1456.21	1387.82	1388.16	1930.05	1852.36	1853.07	1833.49	1882.96
ENSMUSG00000005338	0.131	10152	2004.72	2166.28	1708.33	2501.59	2175.18	1866.22	1888.03	2164.41	2530.36	2302.17	1980.06	1807.56	4914.94	4700.18	4689.82	4665.11	4770.18	3514.91	3756.69	3593.39	3420.88	3577.63	4243.01	4183.25	4190.82	4326.03	4378.34	4447.36	4550.3	4542.46	4332.04	4355.39	3856.32	3829.9	3809.26	3916.05	3878.89	3878.14	3720.84	3824.39	3890.06	3678.54
ENSMUSG00000005354	0.018	5002	1342.29	1143.19	1703.64	1568.42	1607.91	1702.46	1377.8	1044.1	1263.86	1234.83	1498.15	1481.42	1977.26	2022.87	1982.29	2037.78	2021.7	6423.47	6074.92	6223.82	6177.53	5995.12	4222.62	4506.49	4397.15	4249.65	4466.19	2662.56	2847.48	2703.93	2719.92	2874.84	6394.97	6775.35	6679.79	6668.6	6287.35	4208.03	4241.04	4176.68	4155.07	3724.23
ENSMUSG00000005357	0.028	5488	53.7657	68.1895	42.8205	44.4618	43.7994	29.3299	47.3435	44.8567	40.9155	54.9169	30.5601	28.4098	162.002	167.622	163.612	167.542	172.445	108.109	84.2847	80.4336	88.5717	81.7568	122.87	108.702	107.697	126.438	100.932	137.97	174.907	151.779	155.83	156.118	101.981	142.396	103.856	136.202	85.9921	103.556	102.088	91.8513	88.3602	98.7014
ENSMUSG00000005360	0.05	6858	2646.9	2578.49	3500.42	3237.15	4091.42	5712.21	3412.62	3750.02	3169.87	4434.91	6944.19	5366.05	6280.23	6340.9	6172.42	6321.2	6140.12	3756.52	3812.41	3763.33	3843.47	3850.42	3343.32	3293.61	3310.48	3234.47	3398.38	5549.86	5564.13	5819.83	5565.81	5478.93	4021.3	4002.26	3975.63	4090.1	4042.76	2812.9	2804.48	2763	2699.88	2679.34
ENSMUSG00000005362	0.091	8771	515.594	439.846	775.329	755.547	799.713	527.364	651.788	986.076	882.149	514.697	524.76	541.106	1211.19	1394.54	1249.98	1309.7	1176.55	809.8	819.416	814.842	864.553	853.201	1170.71	1148.34	1189.88	1157.06	1170.6	1102.4	1061.05	1040.58	1097.56	1120.6	957.292	981.628	904.782	952.194	943.481	1040.15	1039.05	1057.54	1100.15	1072.05
ENSMUSG00000005370	0	629	138.465	120.198	112.101	118.052	82.3441	98.6605	93.5869	100.837	125.543	120.73	109.869	143.58	230.277	202.358	195.775	205.654	218.699	80.9248	82.7598	96.1913	55.3557	102.561	90.4881	87.1264	97.4246	100.217	88.8849	126.55	142.152	144.331	144.62	129.043	72.4207	69.1444	84.6455	72.0565	76.4916	89.0188	88.7763	90.5342	97.4254	89.8759
ENSMUSG00000005371	0.277	12346	1270.89	1125.27	1254.4	1673.24	1629.15	1099.88	1342.85	1233.1	1416.77	1382.4	1413.79	1501.19	1790.23	1816.48	1807.39	1677.42	1676.83	1164.76	1108.86	1138.05	1139.11	1155.26	1127.75	1248.19	1168.56	1228.05	1206.25	1362.35	1462.28	1412.79	1373.1	1323.06	1282.54	1251.24	1221.8	1253.02	1237.3	1275.71	1309.78	1215.53	1285.77	1304.91
ENSMUSG00000005373	0	630	19.0645	46.1789	12.5668	4.96682	8.35447	23.6867	20.4115	25.0107	13.1593	25.963	11.9947	24.6057	0.315839	5.37197	0	6.08404	5.58158	143.927	151.021	142.945	110.755	98.1804	3.96988	0.556494	3.29123	2.69798	3.27141	6.79168	3.5438	9.77623	0	5.82379	50.5545	74.6899	77.6686	62.7553	69.2583	24.4929	27.2966	23.0456	23.6946	18.4338
ENSMUSG00000005374	0.171	10997	119.127	130.048	136.862	143.652	141.645	129.57	149.756	172.969	150.041	174.083	106.259	183.067	189.884	186.13	184.55	192.337	185.887	192.021	201.08	199.787	181.578	197.305	169.774	170.134	160.095	169.801	151.625	190.327	159.387	160.399	180.494	179.31	225.098	205.621	207.404	223.896	214.859	150.138	148.118	159.318	146.691	147.382
ENSMUSG00000005378	0.019	5049	401.535	470.333	401.981	518.972	523.742	396.878	403.167	530.261	468.632	545.861	514.626	372.941	491.06	474.286	423.336	421.407	562.995	317.032	378.199	453.37	480.447	437.934	886.255	837.657	902.767	933.991	819.63	607.491	595.776	607.171	640.367	651.948	549.68	508.576	637.477	539.494	622.34	847.453	717.109	745.25	609.7	612.55
ENSMUSG00000005397	0.161	10763	30.8283	28.7348	29.6395	12.8725	17.1056	25.245	23.1737	24.177	19.7508	24.7308	39.3211	66.6449	36.693	38.9927	40.0819	45.9933	39.7551	303.52	310.554	309.898	301.236	341.941	31.0386	27.0568	29.0998	34.9102	27.145	32.6283	32.8793	28.4431	33.83	32.1907	140.934	134.683	129	133.194	129.087	101.493	88.897	105.781	91.0677	102.122
ENSMUSG00000005410	0.048	6570	12.2122	19.2864	25.3524	11.3178	18.6513	5.63829	15.6092	10.4053	15.7622	10.9564	14.294	13.1688	179.701	174.607	146.282	155.694	182.738	96.2972	117.723	102.984	140.774	124.917	49.7642	45.6908	53.4295	56.5534	53.6696	84.6952	107.584	90.7708	88.6773	91.3305	71.2597	63.4129	78.3146	83.1648	75.9573	96.5905	88.5319	93.1188	89.5488	86.3225
ENSMUSG00000005413	-0.003	438	43.8776	70.6016	56.8363	99.0753	102.117	29.3766	43.632	47.7843	40.6314	67.0766	98.7639	44.9732	156.441	180.453	201.164	180.151	144.302	231.395	224.924	205.378	215.529	202.84	135.415	145.743	134.419	124.869	129.813	130.255	131.312	130.555	144.064	147.464	78.746	114.099	117.137	109.031	116.672	184.913	188.147	172.216	179.223	176.042
ENSMUSG00000005417	0.039	6141	1841.74	1696.17	1351.45	2217.29	2101.94	1663.06	1551.86	1697.18	1917.12	2392.14	2247.38	1821.54	2425.36	2452.34	2423.6	2337.66	2322.93	1646.91	1649.14	1802.88	1762.38	1664.68	1979.38	2019.03	2000.01	1939.74	1955.31	1893.84	1881.12	1865.94	1879.64	1942.83	2230.31	2177.9	2156.84	2103.14	2213.72	1728.63	1760.18	1710.41	1702.36	1741.71
ENSMUSG00000005442	0.016	4911	1030.52	995.291	628.783	930.808	951.257	984.394	541.973	966.765	758.467	707.319	1067.98	996.626	896.117	910.309	911.805	880.289	891.513	346.928	336.743	326.26	313.113	351.79	430.017	425.633	460.498	425.108	426.242	674.421	699.614	686.881	672.775	696.088	496.588	484.268	457.202	461.604	466.404	389.011	437.516	412.407	401.737	394.415
ENSMUSG00000005447	0	631	91.2679	265.006	134.321	233.93	197.594	134.763	187.995	164.394	137.606	105.155	120.847	168.096	303.302	352.479	306.056	320.616	234.008	156.632	284.452	325.733	237.85	369.653	581.746	546.559	539.147	481.597	556.812	449.37	452.598	391.341	446.564	418.646	342.736	327.655	217.536	421.54	345.88	452.502	413.839	468.171	492.622	396.22
ENSMUSG00000005469	0.1	9196	1182.38	1447.8	2180.31	1917	1724.96	2114.82	1681.6	2648.07	2220.21	1458.65	1966.2	1518.21	5208.87	5424.22	5210.78	5393.84	5350.02	3372.24	3394.13	3497.46	3352.7	3431.47	7272.24	6952.6	6879.84	6886.81	7196.84	5853.35	6010.09	6003.37	5979.56	5903.15	3926.94	3984.11	3834.78	4067.36	4064.22	6445.77	6355.6	6253.94	6369.47	6103.72
ENSMUSG00000005481	0	632	109.377	131.838	135.714	160.217	98.5272	277.131	127.578	115.388	130.22	120.186	89.8338	132.651	250.141	296.658	248.036	223.515	295.258	215.179	211.984	226.301	231.297	223.276	271.483	255.587	257.267	236.763	242.935	211.209	228.155	169.764	227.13	212.637	183.842	178.389	217.492	210.486	167.239	227.613	201.33	206.482	222.171	195.29
ENSMUSG00000005483	0.006	4487	418.489	504.281	423.516	535.971	467.951	536.677	1073.08	307.125	407.198	1006.27	436.175	456.167	1366.8	1364.7	1316.64	1256.27	1348.76	719.663	650.865	644.131	732.898	734.43	1619.63	1513.5	1556.28	1531.45	1548.22	1328.33	1357.93	1338.05	1368	1309.54	678.976	710.928	722.211	733.779	706.205	1482.05	1347.55	1397.69	1407.16	1364.42
ENSMUSG00000005501	0.194	11345	116.895	128.848	114.412	127.555	123.603	127.75	121.329	120.671	114.478	122.866	105.436	130.954	64.3293	81.3535	73.738	68.3937	78.8489	55.959	47.7599	59.8341	55.6871	58.0839	55.1852	59.8462	58.0593	49.0444	50.8606	54.6758	55.2007	50.5582	56.7965	58.4924	64.1658	61.6822	61.9782	57.8334	64.3063	51.4948	47.5476	54.4691	57.738	57.4052
ENSMUSG00000005505	0.078	8188	303.827	269.724	362.493	361.739	313.084	375.236	273.864	402.996	405.222	310.935	246.242	315.048	779.747	740.706	761.127	737.128	728.075	290.727	254.997	337.335	344.29	296.82	397.452	392.649	416.266	385.369	378.536	497.609	506.469	576.977	525.162	531.171	309.563	330.373	371.955	344.187	344.423	341.926	429.472	406.568	352.704	375.497
ENSMUSG00000005506	0.082	8517	653.4	638.499	809.73	892.613	1047.07	670.095	812.59	1043.3	1198.77	868.281	833.875	947.973	1262.93	1274.82	1222.61	1272.27	1212.69	911.944	910.019	881.937	834.605	848.525	1065.45	1063.84	1075.85	1085.79	1118.06	1112.6	1154.14	1163.4	1150.18	1194.54	1086.19	1110.89	1059.66	1064.81	1113.75	1120.21	1125.88	1152.15	1130.54	1070.39
ENSMUSG00000005510	0.009	4591	1438.7	1372.96	1197.68	1179.17	1136.93	1356.9	970.689	1311.49	1424.87	1515.34	1181.31	1092.16	1637.65	1610.73	1666.33	1715.37	1553.48	2454.13	2088.93	2014.22	2116.47	1983	2566.71	2494.89	2384.75	2569.27	2662.38	2090.64	1839.22	2086.68	1711.17	2048.52	1830.79	1980.32	2017.46	2203.21	1819.77	2210.02	2319.94	2477.79	2392.48	2164.38
ENSMUSG00000005514	0.032	5674	1460.37	1339.96	1669.7	1378.54	1756.52	771.081	1358.94	1877.01	1656.98	1747.48	1722.85	857.893	1599.83	1628.16	1623.39	1503.66	1536.23	995.709	1094.12	951.825	998.019	1099.42	701.43	778.971	833.447	669.765	753.655	999.084	1002.02	941.517	1067	992.406	793.147	808.433	824.333	731.951	786.302	656.382	638.132	636.024	678.463	618.852
ENSMUSG00000005533	0.704	13792	165.359	187.36	205.843	192.911	162.794	184.731	153.954	134.608	161.246	162.154	179.475	173.114	152.839	142.654	148.404	148.102	147.746	83.2396	73.8064	74.9115	75.6996	85.4423	88.5117	96.2954	88.0533	86.3485	89.4306	134.579	133.27	135.65	143.969	126.373	87.7493	100.887	90.2711	90.9386	84.6827	97.4239	100.391	95.8729	100.13	108.534
ENSMUSG00000005534	0.213	11670	247.922	249.779	260.07	252.972	306.95	334.251	266.961	454.329	346.285	288.412	375.826	321.975	113.205	110.981	126.645	111.423	109.059	151.244	141.794	146.404	131.993	157.092	87.1437	101.773	85.7628	88.735	81.5506	105.141	102.685	110.28	108.574	98.5595	125.998	119.91	129.299	115.452	126.418	103.766	103.014	109.799	102.874	99.4975
ENSMUSG00000005566	0.011	4687	1907.33	2160.26	2395.13	2127.98	2043.35	2184.14	2413.32	3224.29	2199.65	2341.23	2288.57	2012.79	4654.81	4288.71	4194.11	4407.21	4168.22	1955.49	1806.72	1922.55	1790.49	2264.96	2192.81	2182.33	2194.93	2133.18	2019.68	3272.84	3322.53	3266.16	3189.79	3248.37	2318.56	2313.13	2426.72	2308.26	2416.84	2204.09	2243.59	2396.07	2251.38	2219.8
ENSMUSG00000005575	0.008	4559	285.678	308.158	593.34	536.166	454.012	584.275	416.595	954.945	672.047	510.791	542.927	476.971	4263.18	3918.64	3967.04	3803.31	3984.58	8082.04	8527.38	8796.4	7850.3	8619.77	7026.68	7614.76	7280.62	6960.31	7293.17	4879.94	5033.03	4749.35	4873.11	5271.19	8892.33	8385.85	8632.1	8587.01	8514.99	5951.54	5892.55	6281.25	6299.21	4867.16
ENSMUSG00000005580	0.339	12786	508.684	467.263	469.811	770.216	687.291	313.889	483.347	496.665	743.827	693.481	705.151	490.226	241.715	238.154	232.062	238.957	245.54	108.058	99.5669	81.2541	99.9129	87.8579	151.247	146.393	155.812	142.5	139.024	172.199	138.417	166.155	154.583	148.258	125.414	119.623	114.819	116.256	117.017	101.525	88.3674	100.77	103.055	115.707
ENSMUSG00000005583	0.558	13573	477.937	459.252	320.05	425.459	447.473	693.722	376.092	426.289	454.455	481.656	482.519	1288.52	2155.67	2092.09	2110.91	2116.75	2134.17	385.583	509.931	422.034	450.844	452.928	990.653	948.356	1036.25	1024.31	1028.34	1259.37	1316.49	1277.4	1337.83	1263.34	502.187	541.635	469.871	472.793	488.266	873.751	916.392	829.533	885.322	829.826
ENSMUSG00000005609	0.057	7162	322.802	250.134	413.923	326.706	423.133	222.369	325.503	344.922	372.909	381.757	420.967	272.232	819.189	742.916	766.549	798.434	781.279	138.273	156.423	162.673	140.618	142.688	276.052	281.57	258.651	292.793	262.398	467.786	487.806	497.988	473.884	500.007	195.356	228.062	186.475	178.913	213.311	306.878	298.236	288.492	289.638	271.099
ENSMUSG00000005610	0.043	6329	5064.01	5670.19	6811.64	6005.66	6681.68	7448.44	6311.32	7864.7	6701.06	5929.74	7230.33	6582.57	5824.18	5670.13	5356.97	5456.89	5254.07	10857.6	10229	10696.2	9526.83	10387.4	9411.72	9286.65	8781.07	9590.6	9409.11	6747.9	6549.55	7399.42	7023.26	6726.87	10911.9	10693.6	10977.1	11441.9	11168	9269.83	8944.96	9120.49	9069.72	8819.32
ENSMUSG00000005615	0.039	6142	183.067	193.09	203.027	179.885	140.021	160.404	163.864	158.272	189.677	158.523	140.989	194.796	251.234	220.736	224.078	218.046	212.723	167.145	136.931	152.434	148.047	139.989	216.681	241.983	249.633	241.892	221.773	227.675	225.571	218.377	238.133	223.128	135.256	141.228	102.66	150.11	134.138	190.318	178.507	191.748	173.159	197.637
ENSMUSG00000005621	0.117	9717	284.602	291.52	247.706	279.317	317.75	287.323	237.642	295.466	297.285	268.693	329.057	346.516	179.768	155.889	144.653	138.431	182.241	83.8632	83.585	86.0671	109.866	90.8348	89.0882	77.9518	80.3508	84.383	108.573	164.679	140.158	155.631	127.092	165.379	140.352	110.834	137.227	119.482	104.425	95.916	90.374	102.943	116.426	96.994
ENSMUSG00000005625	0.008	4560	1709	1456.64	1428.74	1652.02	1553.39	1674.06	1319.59	1082.68	1348.06	1599.15	1248.05	1169.52	4752.6	4380.73	4388.63	4401.71	4680.56	2012.86	2156.27	1907.92	2164.28	2014.87	3709.9	3534.72	3377.28	3392.43	3549.06	3998.25	4174.96	4029.69	3932.62	3862.05	2319.53	2713.16	2289.79	2454.42	2367.8	3299.49	3410.98	3282.88	3256.5	3146.61
ENSMUSG00000005656	0.1	9197	239.84	266.989	333.866	290.531	321.035	309.129	306.577	377.982	294.955	245.81	318.248	319.507	905.617	846.339	807.604	911.948	905.078	692.123	628.588	669.872	632.233	655.377	957.793	941.737	874.939	932.637	912.937	826.913	756.365	815.969	821.587	823.637	704.789	679.125	611	734.517	658.304	915.099	817.899	845.252	864.726	862.471
ENSMUSG00000005667	0.065	7478	45.1091	40.0377	40.3988	17.0152	9.86839	48.5295	24.1836	7.5663	19.5071	23.3908	0	12.1658	104.229	91.9253	95.247	92.905	116.754	66.8296	54.1631	69.6279	82.0842	45.3922	132.894	140.321	127.526	129.884	121.068	91.0899	89.8334	79.0786	94.4548	91.8777	49.4335	33.0689	43.784	60.5497	23.327	109.435	121.236	134.372	141.435	123.702
ENSMUSG00000005672	0.444	13269	251.605	522.375	260.474	545.114	635.744	288.412	370.481	386.565	599.027	610.026	459.273	596.37	382.128	369.246	376.256	378.892	363.446	242.352	244.952	256.997	249.487	251.426	234.878	251.684	253.158	241.034	270.193	341.911	358.427	323.534	331.482	334.092	333.465	332.477	299.972	308.255	313.5	280.525	272.634	263.592	257.1	260.407
ENSMUSG00000005674	0.017	4960	355.787	312.646	372.148	346.17	354.264	368.424	295.151	250.618	334.506	415.84	405.382	316.527	629.811	627.914	468.084	564.5	553.242	2980.51	3535.64	3482.71	3380.23	3884.54	1112.63	1091.38	1123.6	1192.2	1213.27	761.335	741.774	690.292	733.011	741.936	3904.8	3853.54	3977.16	4088.99	3977	1125.62	1167.12	1237.33	1143.4	1073.14
ENSMUSG00000005682	0.209	11584	90.5903	93.159	65.3164	40.8616	83.8701	66.6604	68.8686	78.241	71.8821	76.5515	71.1239	79.4544	96.0811	87.1873	99.4856	99.8212	101.104	78.2525	80.0469	82.1936	86.8295	74.7646	57.1578	58.6979	56.2596	50.9236	54.9273	79.9481	75.4442	78.1621	72.1826	69.7204	68.5333	87.6411	72.7211	78.5428	92.0617	62.0413	53.8661	63.673	47.2259	49.4374
ENSMUSG00000005683	0.022	5196	1881.32	2171.11	2935.25	2779.66	2672.6	3408.09	2340.94	3186.19	2953.06	2605.26	3163.09	2876.99	7778.67	7867.89	7851.1	7888.57	7804.12	3157.08	3125.98	3266.52	3169.94	3037.81	3509.7	3536.89	3649.42	3554.71	3651.64	5340.18	5362.75	5522.59	5488.54	5261.71	3613.69	3567.46	3601.04	3681.84	3686.6	3792.36	3790.21	3794.4	3842.22	3689.45
ENSMUSG00000005686	0.129	9979	270.173	238.065	276.267	216.513	280.275	293.287	237.156	136.248	210.807	305.285	155.524	453.943	310.491	324.241	297.302	340.736	293.088	123.659	126.575	107.188	118.07	137.567	126.193	140.816	132.627	145.28	133.316	213.79	220.517	229.427	242.56	223.211	145.324	152.932	170.963	167.542	160.127	146.925	139.285	139.348	134.125	133.279
ENSMUSG00000005687	0.039	6143	399.108	348.915	319.951	358.068	303.684	387.294	303.809	268.809	423.222	455.014	315.525	371.37	1014.01	905.749	962.219	851.29	864.356	1673.5	1759.55	1656.72	1692.99	1523.37	1879.08	1877.5	1812.8	1870.2	1966.55	1193.02	1348.37	1321.6	1352.44	1214.65	1803.42	1762.69	1724.35	1835.85	1848.27	1715.34	1743.87	1737.35	1650.43	1704.92
ENSMUSG00000005698	0.067	7814	660.941	605.35	728.831	640.554	715.287	574.59	587.955	718.364	933.248	750.846	781.077	676.135	1232.06	1120.3	1184.65	1128.57	1232.17	477.355	520.046	541.268	447.335	533.382	806.797	765.138	706.78	788.619	765.857	899.5	873.617	834.512	912.327	872.589	466.908	500.376	499.312	472.968	508.806	742.89	758.469	718.237	796.046	713.677
ENSMUSG00000005699	0.021	5146	176.899	199.871	245.317	159.425	325.348	266.279	224.34	200.213	152.93	220.366	200.093	125.383	412.274	378.774	391.644	478.651	398.791	917.949	1000.82	936.795	864.354	1017.84	746.478	760.412	767.735	765.614	768.833	473.325	507.807	520.864	504.069	520.39	1157.79	1046.36	1156.24	915.801	1099.77	685.289	585.586	670.989	650.001	618.298
ENSMUSG00000005716	0.026	5390	968.615	1036.86	1195.07	654.92	418.015	818.595	843.896	732.736	600.361	383.006	251.6	152.717	2411.17	2422.59	2393.98	2267.82	2321.34	5573.68	5135.16	5058.02	5059.06	5226.93	5135.56	4943	5131.14	5237.93	5351.36	2692.22	2933.75	2664.14	2670.43	2658.97	3913.51	3748.4	3915.6	3636.97	3741.24	3872.39	3772.22	4009.82	3993.44	3956.48
ENSMUSG00000005732	0.049	6816	520.414	539.528	658.474	658.767	613.985	625.179	621.164	594.107	675.021	621.049	464.889	500.459	1045	1011.27	1055.84	1056.18	1096.72	1211.13	1098.77	1043.75	922.687	1132.67	2130	2024.09	2088.81	2187.52	2062.76	1520.13	1559.68	1704.65	1504.87	1457.97	1406.9	1255.29	1263.41	1237.04	1240.89	1672.41	1755.01	1719.33	1579.12	1354.11
ENSMUSG00000005774	0.116	9686	145.486	148.595	170.954	151.536	148.958	149.349	163.128	223.252	203.805	120.518	224.053	168.322	121.767	137.21	149.256	145.316	155.023	64.0977	94.9304	47.9015	91.2261	65.9888	139.633	126.583	124.972	146.074	136.382	150.115	140.28	146.726	155.024	110.971	108.2	105.297	99.4542	92.1309	107.277	122.035	136.638	115.837	144.064	127.604
ENSMUSG00000005779	0.023	5249	2023.75	2004.79	2900.03	2373.04	2371.8	2128.29	2321.72	2702.44	2656.88	2307.37	2264.37	2056.4	5285.33	5122.13	4979.19	5044.45	5025.94	6971.41	6865.05	6508.81	5695.27	6327.89	8192.21	8330.74	8566.86	8485.46	8471.98	6120.89	6391.87	6296.84	6562.63	6591.11	5329.28	5695.97	4754.73	5132.4	5434.95	7709.31	7454.44	7172.84	7238.37	6521.87
ENSMUSG00000005802	0.244	12033	175.876	144.089	281.12	269.127	245.742	287.671	205.506	262.598	262.621	222.924	260.92	213.793	358.956	363.642	361.438	366.086	364.434	722.546	646.665	646.506	691.62	693.165	416.958	409.023	427.106	391.417	418.756	357.49	342.962	350.028	353.176	336.664	699.191	701.312	693.793	679.32	716.063	422.23	442.02	446.166	465.723	431.339
ENSMUSG00000005803	0	633	48.4453	68.4097	44.6455	0	26.8048	22.9504	30.121	63.5746	0	46.4342	87.1272	78.367	58.5665	52.5044	104.624	91.3547	81.9924	286.885	302.075	328.771	245.093	362.844	44.1113	60.3792	31.8589	21.1951	66.0424	67.41	67.7679	94.3664	99.916	73.2572	113.388	121.996	138.643	157.396	151.227	90.6536	86.3591	83.4794	81.1529	75.9106
ENSMUSG00000005804	0.364	12946	165.353	175.071	203.934	281.333	269.608	149.183	242.58	228.629	195.178	196.209	260.495	165.823	372.599	353.591	376.427	394.423	378.891	689.831	624.821	665.993	583.808	659.699	788.433	855.081	770.757	733.702	758.302	415.858	488.273	480.446	480.945	460.911	678.844	667.306	598.392	709.641	634.972	680.804	693.266	653.467	726.764	684.964
ENSMUSG00000005813	0.169	10970	248.426	111.191	287.248	300.528	300.944	266.639	297.969	276.976	337.891	328.063	223.365	181.383	619.276	596.359	681.36	627.202	583.968	268.93	333.432	289.312	254.218	297.495	673.676	611.688	647.832	744.188	676.715	603.332	624.408	594.13	703.802	594.277	264.593	260.088	269.415	287.645	293.62	627.105	552.065	576.123	606.429	612.303
ENSMUSG00000005823	0.044	6381	259.325	223.956	264.179	218.6	134.831	255.397	215.853	188.602	175.689	187.642	216.42	203.26	264.712	274.35	279.679	266.685	317.449	256.038	291.039	273.619	261.537	273.71	234.771	259.444	241.695	241.649	242.099	254.486	255.29	257.272	246.81	282.114	293.946	297.032	267.644	309.738	269.57	237.052	253.207	253.854	216.771	211.733
ENSMUSG00000005846	0.068	7842	758.631	953.504	1812.5	1350.75	1246.53	1111.15	1202.27	1131.79	1493.66	1025.57	1294.58	1168.48	1537.65	1663.39	1462.79	1625.58	1702.03	658.694	695.266	719.863	734.471	663.141	956.117	878.714	839.207	837.996	896.559	1212.64	1197.97	1280.36	1169.16	1152.51	714.307	658.072	648.057	701.254	679.393	929.969	861.115	843.528	898.491	922.796
ENSMUSG00000005871	0.645	13707	1665.84	1981.6	1361.22	1599.81	1655.62	1442.66	1627.49	1670.28	1676.05	1570.25	1861.49	1497.36	665.359	640.537	657.68	660.477	658.546	578.442	592.356	584.44	590.039	620.799	546.854	548.916	553.109	555.202	560.978	576.292	575.496	569.868	593.106	578.804	1114.11	1086.69	1097.92	1086.49	1074.29	485.628	497.476	508.905	496.123	488.415
ENSMUSG00000005873	0.793	13878	2183.39	2661.19	2496.72	2514.24	2508.99	2553.22	2524.31	2642.75	2763.83	2518.33	2570.21	2123.77	4576.85	4566.07	4626.84	4741.51	4772.33	6993.85	6993.06	7422.52	7413.59	7579.37	6724.04	6643.33	6627.88	6648.24	6776.92	5788.55	5908.44	5833.62	5911.81	5805.13	7749	7546.42	7684.84	7746.75	7877.33	6726.71	6765.51	6764.64	6694.87	6708.26
ENSMUSG00000005881	0.009	4592	4822.56	3633.24	3883.71	3600	3614.8	3028.95	3368.89	4838.11	3766.94	3747.8	4196.7	3977.9	2858.29	2685.04	2994.48	2808.6	2706.59	4483.05	4029.45	4208.19	4699.34	4022.17	3311.38	3320.43	3597.68	3903.52	3294.04	3334.51	3208.42	3392.36	3299.09	3318.6	4087.53	4369.39	4146.69	4609.62	4487.69	3292.05	3134.89	3169.97	3119.48	3012.86
ENSMUSG00000005882	0.006	4488	257.561	328.746	295.058	325.821	243.839	301.833	220.655	338.526	0	216.368	236.431	236.538	308.577	443.767	624.109	299.721	623.532	843.303	862.027	719.68	361.694	377.371	811.215	852.195	834.231	837.459	912.941	731.167	556.303	786.465	675.47	719.269	643.158	744.535	661.801	743.734	780.68	875.138	691.088	731.236	830.839	760.146
ENSMUSG00000005886	0.452	13284	962.944	902.141	695.702	922.044	973.799	817.26	809.946	969.784	1013.51	884.225	893.739	844.546	620.501	616.872	571.383	613.904	622.582	195.593	157.39	197.766	203.802	194.305	275.824	308.066	292.923	277.995	299.67	434.925	405.322	430.078	415.199	442.003	222.653	217.718	224.633	222.538	230.595	292.879	303.15	295.199	296.357	298.763
ENSMUSG00000005893	0.997	14025	1111.74	1080.76	841.202	1103.45	1054.15	1197.13	795.473	1085.59	948.666	1079.4	1107.48	899.606	247.652	262.88	234.935	216.895	238.079	189.703	206.477	189.903	184.137	191.747	278.189	286.001	270.658	301.47	276.113	203.939	215.558	210.082	232.061	216.274	205.225	174.364	192.967	191.72	194.757	233.843	202.983	219.222	229.746	193.655
ENSMUSG00000005897	0	634	70.3038	70.3783	45.0916	80.7548	94.9551	46.5406	72.7354	80.8332	65.487	79.9911	53.7994	75.3879	101.327	109.824	100.075	102.193	92.5246	65.5541	59.2827	65.6215	77.5205	80.7338	50.3938	59.4055	45.478	49.0102	49.2799	82.6678	57.326	71.1092	65.8966	72.7264	69.8792	64.972	66.6068	68.7891	63.5312	55.6735	60.879	57.0183	48.2313	56.1244
ENSMUSG00000005899	0.013	4773	192.891	230.128	163.685	185.764	260.959	202.135	175.348	224.568	208.31	245.755	179.947	206.768	276.089	242.781	247.437	278.442	262.613	159.593	193.426	160.481	144.315	171.056	152.126	171.779	142.889	151.334	130.343	179.561	178.815	173.163	173.494	167.77	205.803	193.005	210.501	202.255	223.733	169.32	163.856	185.897	163.654	155.701
ENSMUSG00000005907	0.114	9642	265.81	275.587	255.295	279.773	355.867	198.599	367.244	327.856	358.63	276.607	210.519	275.208	146.458	142.274	131.413	123.623	130.684	69.0126	85.5942	58.8471	76.3702	66.7485	87.1362	84.9718	85.5052	96.9865	85.2764	111.192	106.178	108.532	105.561	107.501	62.075	75.7806	77.0906	61.7651	71.1832	95.5498	92.587	93.4233	93.2101	91.6032
ENSMUSG00000005917	0	635	47.6678	53.8681	61.6773	35.6289	30.7456	61.4125	55.6169	30.2665	21.1164	36.5326	89.9588	70.3797	72.804	74.1672	81.2838	70.7278	78.3925	48.1003	49.6511	66.6629	34.9535	47.2683	75.6294	92.3838	69.1494	85.1213	93.4863	93.509	77.5581	83.3225	83.3844	69.4148	70.3509	79.5193	65.5566	72.6701	72.8141	86.0405	81.9973	87.4382	75.8197	72.8752
ENSMUSG00000005936	0.006	4489	200.289	179.707	218.382	207.749	256.423	238.419	215.991	324.449	228.389	203.499	148.382	223.015	665.532	669.502	700.596	663.387	699.078	695.928	665.3	684.134	656.949	704.393	989.983	1012.78	1035.65	979.188	992.396	799.755	836.322	835.722	891.881	861.316	716.504	697.006	644.834	705.338	672.641	927.077	905.686	935.989	910.864	916.933
ENSMUSG00000005949	0.317	12641	95.9805	123.688	138.394	150.341	135.758	132.018	90.5629	125.826	149.884	170.762	110.836	155.787	129.622	142.844	129.015	118.937	149.921	163.713	192.786	146.29	193.128	169.312	129.971	120.021	153.987	108.341	137.754	112.864	142.721	160.497	155.139	144.453	155.414	167.691	155.162	159.424	173.831	128.002	129.79	110.918	133.113	135.308
ENSMUSG00000005951	0	636	29.57	1.03119	15.4581	13.8041	1.46572	9.37888	6.41436	4.0426	12.4218	4.88754	5.23402	17.0449	59.0745	58.9217	59.1122	67.0124	70.8049	72.4034	71.8927	62.602	54.9902	57.5576	48.621	22.3151	30.7504	30.0411	31.3615	53.4943	48.1556	58.3102	42.8524	62.6104	59.9347	41.4881	35.7317	37.8201	32.0438	28.0078	27.3528	38.0154	31.947	34.7329
ENSMUSG00000005958	0.113	9489	143.396	129.536	85.995	181.758	173.66	124.812	92.8886	104.643	136.704	127.795	128.761	87.6051	352.359	375.743	342.951	313.092	329.715	189.797	211.862	191.736	161.938	230.483	221.271	240.91	230.705	229.102	224.015	314.246	308.538	361.079	339.905	294.562	281.538	372.941	322.167	394.633	307.243	244.905	221.346	204.347	226.937	262.052
ENSMUSG00000005973	0.904	13959	107.914	96.8267	51.2989	40.2364	50.3707	71.3498	69.1954	49.523	49.3836	89.5176	107.393	81.4444	220.965	204.124	231.171	190.164	206.903	392.621	402.482	425.509	437.777	433.692	269.099	252.88	260.621	259.414	261.899	249.016	273.413	249.467	269.983	283.738	349.262	407.905	320.979	375.676	370.76	319.035	296.765	326.169	314.08	304.629
ENSMUSG00000005980	0	637	29.718	163.564	52.4739	32.5018	111.196	108.425	62.1756	61.5141	60.4833	75.7036	9.66317	177.91	46.2499	44.3289	45.1547	40.6329	40.1	22.6541	16.1249	33.0245	13.0564	36.2695	8.76536	14.6986	24.6802	20.4969	18.7307	28.22	36.8618	39.0592	18.3015	30.1932	27.1231	50.7263	30.3681	28.0556	35.868	24.776	23.383	15.3263	30.4818	17.892
ENSMUSG00000005981	0.048	6571	448.041	513.55	530.255	530.727	582.224	601.425	470.425	540.063	533.237	556.986	605.813	513.679	1849.45	1897.67	1770.72	1806.18	1815.24	528.518	617.538	557.998	657.528	615.404	660.459	677.353	693.575	719.85	627.081	1049.51	1081.67	1043.36	1133.94	1038.85	625.454	566.364	575.333	597.013	573.391	697.302	662.577	594.109	633.694	627.499
ENSMUSG00000005982	-0.001	460	650.231	568.674	473.362	471.283	534.423	731.579	444.136	709.664	504.14	522.421	690.332	659.192	1377.29	1512.1	1491.58	1450.73	1363.32	2278.3	2198.12	2434.64	2221.49	2315.28	2373.03	2516.02	2470.01	2463.46	2581.45	1880.19	1961.17	1835.74	1850.79	1816.17	2797.41	2686.78	2770.57	2794.7	2868.15	2256.27	2226.21	2187.59	2179.62	2205.44
ENSMUSG00000005983	0	638	17.3593	19.9072	28.5738	0	12.3142	14.0295	29.4785	22.4995	37.167	22.5109	19.3525	31.4176	72.5221	84.6078	163.142	84.173	58.3004	50.1177	55.3005	40.9412	13.4469	41.9714	130.599	198.717	222.106	170.835	211.973	128.515	130.287	141.153	165.771	137.204	58.3898	44.6216	80.0044	50.4376	53.6006	178.023	144.955	102.519	133.832	131.63
ENSMUSG00000005986	0.043	6330	245.455	275.315	180.137	263.223	266.578	349.174	237.474	262.496	274.757	313.601	225.466	228.349	983.085	1043.94	933.668	1038.76	976.588	550.962	484.337	476.679	477.655	520.346	1176.15	1151.59	1201.09	1223.41	1263.18	1060.56	1043.68	1061.89	1042.66	1006.34	511.45	540.874	519.511	527.379	586.425	966.132	949.307	987.416	966.264	931.204
ENSMUSG00000006005	0.014	4821	2911.4	3246.28	2374.14	3445.46	2507.53	2562.98	3167.18	1978.64	2748	2822.01	2804.09	2800.73	2574.86	2985.09	2625.23	2646.97	2709.46	929.426	771.956	958.466	746.423	896.262	896.003	1105.57	940.756	1131.39	1070.2	1918.25	1891.65	1713.17	1849.26	1723.32	1109.05	1043.81	977.125	969.646	1062.64	1373.05	1292.96	1339.07	1146.31	1294.6
ENSMUSG00000006010	0.041	6233	612.631	616.632	877.089	760.445	750.419	707.137	681.858	452.034	675.398	844.943	691.615	738.909	507.423	645.071	615.512	555.579	671.103	1077.39	975.097	869.387	929.242	893.319	729.663	696.527	630.952	625.81	679.566	601.544	587.148	577.868	493.333	616.639	1052.67	948.443	982.775	1122.48	941.052	661.014	813.757	738.878	864.97	660.327
ENSMUSG00000006019	0.242	11977	96.3272	117.671	70.089	77.9382	38.9111	64.0157	63.4459	60.4824	68.7028	44.6342	46.2276	27.1897	126.271	154.37	111.672	117.284	144.791	100.597	49.905	38.9671	62.7597	61.7278	72.545	94.0845	87.5302	97.8104	116.251	105.487	127.119	112.007	108.616	103.878	65.524	66.5646	70.3555	81.6784	69.0263	90.779	107.916	85.5764	79.4652	79.6852
ENSMUSG00000006021	0.024	5298	163.471	165.915	204.739	171.276	192.197	153.568	198.561	251.403	239.944	192.068	224.778	165.46	746.973	731.842	756.375	735.292	648.405	476.855	501.692	546.881	541.636	515.831	879.233	724.995	764.874	709.33	810.689	844.138	736.38	758.855	695.245	736.011	576.041	569.562	603.392	554.319	500.623	786.517	662.129	713.518	766.427	720.541
ENSMUSG00000006024	0.002	4391	2354.55	2032.92	1899.61	1993.44	2328.04	1799.19	1977.09	2209.19	1851.33	1673.98	1488.99	1576.32	5960.99	6414.76	6207.63	6135.12	6354.07	4099.05	3911.1	3738.22	3784.93	4024.69	8422.84	8389.05	8009.32	8747.44	8419.76	5915.64	6095.31	6045.52	6263.75	6022	4282.98	3933.96	4135.32	4381.03	4012.91	6973.88	6813.24	6622.66	7148.68	6665.54
ENSMUSG00000006050	0	639	820.755	754.354	930.424	815.418	855.458	571.681	760.659	490.1	832.318	717.666	654.879	691.853	869.972	943.135	954.563	882.619	970.197	1563.52	1592.48	1533.49	1412.35	1362.55	1778.75	1629.02	1599.74	1621.19	1545.97	1186.77	1170.28	1236.43	1252.93	1225.15	1442.23	1368.14	1402.23	1218.32	1335.07	1406.42	1381.64	1439.31	1504.15	1359.87
ENSMUSG00000006057	0	640	2161.96	2493.72	3782.84	3123.72	2048.68	4406.89	2181.18	2409.81	2454.18	1833.96	1757.4	1600.44	2338.01	2513.98	2622.89	2472.19	2367.86	3425.4	3574.3	3911.6	3413.53	3567.38	4857.65	4583.59	4812.4	4801.6	4808.44	2936.85	3148.34	3008.63	3249.66	3331.89	3266.63	3203.65	2937.46	3243.82	3133.51	3309.18	3466.23	3262.35	3323.45	3320.68
ENSMUSG00000006058	0	641	606.985	551.708	502.094	514.502	537.004	571.514	551.59	522.237	518.554	547.74	524.174	374.396	575.537	543.759	564.349	636.021	581.525	2245.35	2392.5	2353.02	2281.62	2121.02	1147.51	1030.09	1108.9	1075.16	1058.67	702.857	736.195	718.941	774.592	799.327	2491.68	2397.69	2422.8	2269.28	2308.34	1071.63	1104.96	1105.18	1126.9	1332.48
ENSMUSG00000006095	0	642	2446.7	2214.58	2596.97	2806.42	2216.07	2209.6	2858.02	1871.37	2729.59	2580.82	2556.65	2094.65	2415.02	2104.95	2162.66	2387.08	2241.34	2991.37	3028.82	2740.55	2942.96	2800.51	3733.81	3787.03	3724.43	3793.82	3665.49	3025.5	3164.24	2802.44	2748.21	2740.28	2788.87	2398.12	2893.28	2598.71	2684.25	3220.67	3387.89	3397.74	3365.77	2849.41
ENSMUSG00000006127	0.043	6331	264.104	253.429	232.425	358.771	306.632	267.604	261.675	416.73	342.902	319.95	328.829	283.062	1225.79	1225.55	1163.42	1178.05	1160.31	417.482	430.978	390.226	399.179	375.157	536.17	595.887	569.018	615.26	634.442	894.114	801.369	876.821	890.663	849.747	430.267	495.427	493.333	489.342	482.355	639.463	551.721	589.826	632.01	622.405
ENSMUSG00000006134	0.084	8572	253.489	316.676	301.251	303.23	340.435	339.12	322.064	429.904	323.737	342.834	411.394	325.498	359.022	400.392	362.447	362.146	332.619	216.572	204.885	231.907	254.492	230.987	352.423	314.895	362.71	341.44	326.458	336.23	351.388	351.237	330.255	336.722	195.957	200.083	191.131	198.197	184.899	295.973	289.557	300.471	287.341	302.673
ENSMUSG00000006169	0.132	10165	611.771	622.468	678.846	888.817	760.579	725.118	636.537	883.714	797.21	665.714	874.964	650.586	912.772	887.082	850.673	878.44	893.67	575.502	526.049	537.922	492.645	536.448	493.654	485.391	460.945	481.376	481.17	588.236	585.465	582.507	606.192	602.154	540.547	523.324	530.291	519.485	511.475	485.783	449.086	498.696	490.049	466.004
ENSMUSG00000006191	0.145	10414	173.913	130.371	121.362	177.603	152.047	141.643	219.771	201.596	242.649	205.857	143.181	151.249	264.684	269.215	273.56	256.864	279.804	74.5986	71.314	73.4504	64.2396	115.019	105.787	82.6984	97.8067	94.175	126.548	159.095	165.617	166.83	177.993	141.782	75.9275	66.9904	64.4838	98.6111	95.3091	115.618	115.022	96.404	105.124	81.6481
ENSMUSG00000006205	0.009	4593	999.036	1132.3	950.536	1529.74	1381.48	1740.45	1457.9	755.306	1112.11	1615.07	1676.83	1621.71	5351.57	5466.46	5221.86	5515.59	5081.45	3917.61	3925.66	3802.35	4095.14	3508.69	3304.19	3474.77	3325.19	3227.11	3148.35	4602.87	4611.55	4438.01	4563.24	4125.29	3418.42	3279.74	3351.64	3381.91	3280.05	2507.86	2479.42	2478.79	2471.18	2451.47
ENSMUSG00000006215	0.047	6513	185.141	150.951	91.3495	138.267	103.135	104.476	108.566	108.175	102.976	118.033	108.198	102.465	399.154	389.301	392.018	428.459	422.749	405.85	429.658	315.983	327.286	488.535	383.847	473.147	450.18	488.71	448.312	395.779	433.582	424.041	391.07	384.927	565.984	509.519	476.106	490.005	456.542	386.919	394.475	405.718	333.33	444.652
ENSMUSG00000006218	0	643	36.1604	27.9843	12.7171	0	14.0556	53.8411	9.97635	10.6486	6.81712	2.71828	2.59547	0.857543	91.7675	60.486	70.9522	60.0492	55.4712	57.2362	96.294	93.0681	64.4375	97.6917	91.8999	108.815	128.956	87.3359	88.2855	65.8447	64.9325	86.2705	73.0681	77.3444	99.4066	98.0942	86.5485	91.526	77.2052	90.8358	96.8939	80.7728	69.0101	69.0773
ENSMUSG00000006235	0	644	25.6109	3.84465	18.9458	20.1568	61.4561	26.0652	19.3534	5.13838	23.4123	27.0617	32.6825	65.852	69.9407	60.2106	57.2346	70.0202	89.1918	149.703	164.531	132.833	138.027	154.791	88.132	97.2773	91.0933	106.009	111.432	77.6427	61.1779	55.0372	71.7559	68.5908	74.1611	113.211	101.273	96.2279	105.855	86.3628	127.851	105.728	101.902	96.5522
ENSMUSG00000006241	0	645	38.2365	54.7131	5.97864	21.8449	52.182	28.5677	34.0945	48.1029	25.8055	32.9832	45.2392	34.9229	37.6494	39.3793	23.3224	44.2368	27.282	55.8672	33.6205	89.26	43.3599	48.6057	70.8474	63.9298	67.47	64.937	65.9147	79.912	60.2814	58.4004	54.5115	30.6061	66.72	85.3155	80.3536	45.9727	67.8242	74.0263	81.0994	64.9616	58.9763	74.6601
ENSMUSG00000006262	0.007	4522	196.972	193.208	285.553	358.865	357.354	321.228	296.768	264.523	428.795	277.218	397.822	339.489	132.846	135.605	128.923	137.786	147.846	192.067	187.903	189.333	196.826	211.733	160.833	188.086	202.067	192.141	189.403	157.841	163.738	158.156	149.607	143.991	209.802	171.731	189.757	181.315	198.871	188.667	196.14	180.426	208.134	174.669
ENSMUSG00000006273	0.112	9456	2494.03	2706.58	3503.2	4078.6	3441.97	3776.14	3275.83	3343.82	4290.44	3608.68	3187.45	3356.56	16619.9	16350	16774.4	16999.5	16752.7	6881.09	6891.21	6886.75	6830.21	6940.32	8889.22	8864.95	8707.81	8975.51	9024.1	12658.8	12635.7	12498.4	12802.9	12550.2	8927.8	8601.64	8717.15	8862.56	8707.78	9105.35	9094.66	8915.08	9140.06	9409.34
ENSMUSG00000006276	0.176	11059	634.819	600.58	631.726	579.821	567.717	618.53	526.335	725.758	616.994	486.33	669.127	502.473	973.271	927.528	981.121	969.428	1044.94	204.895	207.726	253.25	204.86	237.409	333.692	321.449	327.391	314.25	325.674	623.312	581.142	588.163	601.663	572.726	281.414	288.97	272.483	269.105	278.013	313.991	328.658	293.681	343.837	319.831
ENSMUSG00000006281	0	646	17.658	13.5334	13.0709	17.4902	7.93199	20.54	18.8015	5.90683	11.2351	13.344	16.141	10.3863	15.1404	18.0622	15.8385	17.4854	18.5544	15.2197	17.7604	20.4937	15.7967	14.4163	6.36158	6.83106	5.06879	3.95848	6.07026	11.8743	12.0672	12.1296	9.1807	14.0495	16.6134	12.7238	13.393	14.6831	9.8809	9.27095	12.2115	14.1954	11.1562	10.9527
ENSMUSG00000006288	0.045	6434	195.568	161.224	201.337	168.039	165.959	181.585	202.054	171.995	207.508	221.429	151.351	173.808	348.935	358.499	333.378	373.553	367.172	373.438	390.306	381.513	423.541	432.372	614.913	562.555	590.795	607.044	554.907	452.38	443.468	414.127	479.778	457.538	408.913	431.233	384.912	401.114	414.48	474.524	510.82	457.824	486.9	473.983
ENSMUSG00000006289	0.032	5675	110.732	72.4113	84.0214	91.5938	116.143	87.1817	100.33	75.5368	71.1315	89.775	77.78	76.477	201.09	255.525	196.327	164.368	170.162	164.625	252.626	159.661	204.961	241.119	323.415	286.009	378.997	309.856	407.543	304.45	231.419	283.469	268.892	276.483	161.532	141.883	101.893	211.49	177.4	285.926	258.27	270.951	300.485	389.167
ENSMUSG00000006299	0	647	511.848	632.506	623.599	582.601	678.709	506.394	604.293	482.005	574.523	648.863	548.654	616.302	3673.09	3769.95	3883.27	3853.35	3911.65	1878.11	2001.9	1860.35	1875.69	1899.47	4606.22	4700.52	4655.71	4660.31	4612.32	4048.62	3852.48	3892.88	3876.57	3812.05	1866.57	1812.32	1829.85	1857	1785.06	4143.46	4085.21	3990.18	4027.98	3978.58
ENSMUSG00000006301	0	648	598.608	508.201	586.793	157.784	178.887	401.453	385.355	375.442	185.646	171.398	236.138	274.26	676.266	701.987	746.429	747.136	742.168	1002.71	999.471	932.198	1000.87	852.365	694.348	680.157	720.454	728.509	721.998	746.467	696.53	684.214	688.878	704.144	752.922	719.615	772.882	754.613	695.92	708.78	736.991	657.947	673.668	592.23
ENSMUSG00000006304	0.025	5348	9337.97	8996.89	11586	14062.2	11849.1	6317.07	10612.3	10542.5	11532.3	11425.6	9706.24	7075.17	5608.07	5675.22	5434.23	5698.68	5398.52	5474.91	5664.76	5597.8	5237.94	5599.33	7706.45	7471.48	7433.37	7397.76	7719.57	5855.08	6006.17	6157.37	6197.47	6141.99	6103.86	6056.11	5961.17	6147.05	6168.88	6828.27	6667.98	6855.34	6684.37	6713.84
ENSMUSG00000006307	0.077	8160	458.213	409.433	299.727	351.004	468.166	458.809	234.866	410.385	379.075	232.602	293.565	429.028	245.187	233.032	243.571	277.485	221.215	114.098	111.784	119.204	113.654	144.595	103.624	108.721	90.9467	101.55	107.497	151.438	152.117	164.366	166.043	148.382	121.696	158.351	116.078	133.623	135.504	95.271	106.304	127.079	99.2407	136.653
ENSMUSG00000006315	0.022	5197	708.152	694.394	882.101	642.191	726.329	915.962	659.544	828.07	636.986	620.687	760.261	513.814	1828.67	1629.95	1693.81	1614.32	1680.25	4191.43	4080.33	4234.68	4379.02	4270.65	2262.83	2491.48	2335.03	2358.26	2256.95	1641.11	1779.57	1868.59	1735.62	1863.44	4047.61	4047.59	3808.16	3745.81	4086.92	2404.8	2267.75	2461.99	2304.85	2169.65
ENSMUSG00000006333	0	649	2634.49	2766.22	2816.7	2088.15	2459.48	2602.09	2604.16	2241.4	2153.06	2476.72	2959.41	2631.1	3417.26	3585.15	3439.37	3431.69	3567.71	24918.6	24787.9	24190.3	24368.5	24335.2	5423.99	5015.63	4886	5244.53	5298.2	4038.78	4268.34	4285.74	4186.09	4117.13	20820.9	21235	20382.9	21568.7	21030	5454.94	5516.07	5278.76	5191.7	3993.41
ENSMUSG00000006335	0	650	330.988	282.146	413.183	442.962	413.414	449.376	477.94	481.101	539.689	580.285	401.486	426.179	569.52	409.896	550.514	458.559	532.806	338.646	398.368	500.498	370.502	439.134	883.06	855.096	827.351	853.622	905.973	572.881	620.069	714.05	663.995	671.414	424.179	432.328	501.816	473.033	398.602	706.325	731.319	680.719	690.588	645.112
ENSMUSG00000006342	0	651	141.083	61.5677	49.3478	35.5303	5.01924	92.4894	41.6393	41.2382	24.4206	13.0442	2.76231	14.1737	120.941	139.658	135.829	129.493	142.662	74.1172	73.498	72.6979	77.2379	95.3042	94.1478	71.6154	86.7346	85.9459	89.8934	103.2	106.87	97.2207	94.0817	122.24	112.209	97.2173	104.339	92.974	91.1684	68.3639	80.3355	89.8828	71.9154	64.6621
ENSMUSG00000006345	0	652	5.12345	12.3862	0	0	0	14.5645	1.2528	0	0	2.12523	27.7955	2.2443	36.6194	25.4877	0	0	23.271	0	8.38544	0	0	0	25.0877	0	0	0	16.0435	4.17418	12.5656	30.7032	3.75766	0	0	0	0	0	0	0.258996	0	17.4835	12.5297	0
ENSMUSG00000006356	0.035	5937	566.013	857.984	820.542	687.55	955.557	1025.64	873.401	848.534	784.63	791.26	1086.64	1046.37	3155.5	3101.17	3031.22	3003.38	3068.26	2733.45	2932.98	2668.17	2883.94	2753.38	4947.77	5013.91	5032.19	4925.37	4762.25	3692.51	3706.21	3841.56	3713.24	3771.6	3710.28	3496.61	3609.26	3658.53	3707.82	4269.52	4324.49	4147.34	4299.91	4026.55
ENSMUSG00000006360	0	653	363.229	213.479	464.197	160.871	106.744	815.342	395.639	152.925	229.343	283.647	506.913	561.678	65.1766	30.0194	30.1101	57.4588	30.6105	586.478	709.144	555.043	745.018	564.304	192.555	242.225	229.268	127.193	233.961	96.6634	131.641	89.5731	56.379	112.135	542.025	299.894	408.99	455.795	524.242	316.107	267.33	315.215	260.679	271.228
ENSMUSG00000006369	0	654	15.9816	19.6834	15.6765	6.19281	38.9388	53.1401	21.9218	22.2791	13.1733	26.6241	96.2561	69.8223	125.909	150.836	127.958	122.652	176.58	109.153	70.3418	66.1971	79.8914	98.004	69.7083	73.0872	63.8488	62.357	48.2045	113.208	116.148	112.483	81.59	99.129	59.4538	81.884	64.3283	71.2098	73.1661	62.4028	53.0305	70.8314	55.9238	47.0079
ENSMUSG00000006373	1.542	14182	1335.08	1471.46	1292.43	1626.92	2012.16	1035.57	1535.34	1482.34	1760.08	2034.06	1702.7	1548.34	4683.75	4546.1	4524.84	4826.58	4675.24	6352.89	6141.52	6337.64	6116.57	6246.79	5879.86	5840.93	5776.38	5950.72	5935.56	7156.67	7316.64	7097.29	7363.22	7264.2	6899.67	6779.56	6950.28	6975.66	6914.36	7616.45	7602.35	7641.1	7536.14	7436.09
ENSMUSG00000006378	0	655	48.7538	38.9454	20.6984	14.8916	12.2851	27.2934	25.3643	17.4604	19.0257	23.8091	22.376	19.1807	221.299	198.762	190.624	201.939	218.306	195.669	187.097	164.133	157.859	179.688	269.344	262.857	309.958	264.605	246.063	208.133	205.25	208.598	198.82	218.156	217.564	205.851	205.662	185.543	206.087	230.476	209.511	244.153	203.809	217.116
ENSMUSG00000006386	0	656	23.379	8.49499	11.908	3.19248	47.7432	31.3522	23.7121	8.94683	31.3011	31.6841	35.0251	78.1767	12.3354	7.56716	7.18745	6.83365	9.74612	17.5816	0	30.8886	0	17.8971	0	0	6.43156	6.8724	6.50714	12.4893	18.0514	0	13.7589	0	0	0	10.1233	0	0	16.0681	15.4419	0	0	9.89076
ENSMUSG00000006390	0.016	4912	353.869	443.22	749.242	117.266	119.452	383.229	357.463	410.545	161.628	110.913	275.532	178.708	917.914	946.783	897.912	779.205	898.956	788.809	731.239	705.896	792.445	772.266	713.764	849.778	800.565	786.391	677.529	649.686	637.845	708.941	645.058	645.828	551.442	595.625	635.302	664.792	639.168	565.582	537.65	572.286	556.504	527.358
ENSMUSG00000006392	0	657	293.058	166.111	243.308	194.431	235.853	284.431	226.365	147.008	354.794	330.326	168.887	246.518	349.128	411.626	305.851	380.693	317.268	521.39	700.352	598.245	569.566	633.713	633.506	636.851	683.151	716.553	680.975	475.332	472.356	417.825	522.109	433.162	718.937	530.215	663.902	611.563	645.166	552.487	533.974	583.419	543.683	475.535
ENSMUSG00000006395	0	658	183.259	118.708	110.09	16.8107	50.2349	148.603	97.9814	110.935	11.3127	86.0727	66.9956	76.7968	296.238	292.731	326.307	257.418	323.87	535.093	483.027	528.113	406.494	485.334	399.207	475.643	439.412	432.982	434.266	329.372	416.409	303.165	271.868	361.38	525.685	464.154	461.427	613.439	519.601	431.534	476.131	444.617	437.817	373.778
ENSMUSG00000006403	0.242	11978	239.053	149.995	259.237	33.3611	32.6421	96.6718	142.161	128.733	64.6385	29.812	40.2978	47.302	392.088	385.462	381.797	395.998	398.795	207.885	219.34	212.662	205.959	199.964	226.414	211.685	210.076	215.619	213.084	269.002	246.473	267.089	276.766	251.546	160.541	176.413	144.191	156.405	140.47	140.788	142.521	145.513	146.53	137.531
ENSMUSG00000006411	0.129	9980	49.9436	74.2246	45.6807	34.1782	40.0353	79.176	10.5445	23.7133	35.2585	30.3786	20.9901	44.1467	92.2573	86.5825	80.3929	77.6189	60.3391	51.0997	49.6645	47.2278	56.1879	36.2015	84.513	75.6585	81.2402	73.6523	75.9294	90.2934	79.7069	68.6842	79.528	74.6046	32.1518	32.7702	22.7979	45.0161	30.0978	84.8959	72.8764	82.99	65.2746	64.0748
ENSMUSG00000006412	0.083	8545	633.018	605.873	940.414	800.541	774.901	836.415	790.111	363.124	1087.32	854.223	1009.19	820.942	2442.97	2530.72	2758.11	2413.64	2312.85	4363.37	4050.69	4272.12	4434.42	4001.31	4378.77	4560.31	4297.94	4501.92	4480.92	3655.09	4023.05	3950.05	4136.99	3711.05	5321.83	5257.57	5074.92	5327.21	6204.99	3609.52	3931.42	4040.26	3988.17	3453.33
ENSMUSG00000006418	0.117	9718	933.767	740.941	1122.88	1178.5	1069.28	1594.92	858.48	949.409	964.609	1175.77	1103.96	1190.29	573.232	632.089	639.421	733.693	676.085	2784.52	2939.44	2667.74	2687.52	2618.85	1083.72	1174.01	1189.04	1215.37	1191.24	749.18	720.321	818.214	754.596	776.785	3126.17	3026.15	2986.71	2982.29	3053.88	1198.05	1252.48	1208.32	1219.45	1193.48
ENSMUSG00000006423	0.048	6572	277.929	286.362	569.213	493.545	456.217	408.485	491.988	466.551	395.445	499.514	419.851	384.674	382.853	398.737	378.298	386.728	378.352	405.587	410.465	369.928	444.98	422.715	826.126	824.019	813.152	839.583	740.962	589.134	623.274	600.003	622.533	640.102	404.061	393.605	439.386	408.006	417.489	730.845	787.657	719.211	768.742	728.816
ENSMUSG00000006435	0.046	6467	690.457	617.971	423.793	788.051	721.414	898.026	439.713	566.401	651.047	825.632	1013.77	1003.69	957.263	954.717	878.699	902.323	922.257	1212.8	1174.1	1193.9	1177.29	1180.61	1108.75	1113.3	1162.93	1136.83	1167.14	1256.34	1263.59	1218.34	1289.82	1217.07	1892.5	1957.82	1919.4	1986.1	1924.3	1266.62	1206.79	1203.03	1208.73	1178.07
ENSMUSG00000006442	0.01	4641	994.21	924.059	1046.82	872.423	1007.66	1317.87	851.289	893.067	968.026	823.729	853.791	746.085	1547.91	1418.43	1397.62	1516.89	1456.51	888.326	883.608	930.86	1003.58	902.633	2213.02	2050.63	2132.14	2111.38	2140.6	1575.03	1572.73	1478.91	1454.1	1579.38	1098.16	1096.64	951.293	1040.02	1054.43	1674.62	1673.76	1578.23	1663.47	1395.42
ENSMUSG00000006456	0.064	7424	190.027	178.976	153.787	223.676	173.57	194.372	191.305	272.581	261.536	157.036	255.896	153.109	494.1	526.669	515.906	490.064	527.757	138.994	173.403	135.303	156.863	147.934	168.684	195.949	201.325	201.855	190.503	357.191	371.916	363.856	358.282	335.97	176.878	173.01	238.026	232.239	219.97	213.591	199.428	199.941	202.173	194.754
ENSMUSG00000006463	0.119	9765	504.525	501.326	582.436	485.921	526.638	449.615	435.12	465.46	489.352	528.229	532.897	498.769	296.948	277.8	295.313	307.631	306.525	519.52	538.491	537.939	590.501	548.092	391.527	361.902	386.406	354.887	399.837	293.28	312.421	294.627	298.4	349.345	496.474	519.847	467.9	451.832	469.889	357.152	356.918	321.797	366.367	330.467
ENSMUSG00000006464	0.202	11501	310.548	284.101	268.083	350.557	282.396	337.216	344.988	374.752	325.398	349.497	357.2	270.395	414.696	404.656	401.693	436.107	390.667	174.571	174.354	165.968	175.885	172.751	260.135	256.633	250.641	234.092	267.462	364.017	357.381	353.46	355.892	340.444	230.963	219.36	240.417	239.358	213.923	244.529	255.177	247.46	256.661	266.484
ENSMUSG00000006471	0	659	472.522	301.971	328.921	517.73	466.443	461.365	379.602	432.292	330.575	377.737	364.652	311.367	219.639	226.365	237.827	195.024	224.774	111.414	144.141	143.617	128.697	99.7311	179.299	161.329	191.577	146.63	142.203	173.591	176.773	161.539	170.103	168.833	125.143	144.13	147.622	142.853	166.499	148.774	138.14	158.887	148.595	112.157
ENSMUSG00000006476	-0.007	408	9621.08	8618.1	7708.35	11355.1	11966.7	16050.5	6881.16	12148.7	9161.66	11380.9	19178.3	14606.7	3936.3	3927.68	3765.66	3871.96	4006.81	8878.08	9377.44	8809.39	9377.63	8995.2	5088.5	5262.95	5143.7	5250.01	5354.28	4445.99	4436.18	4571.88	4435.12	4371.12	12193.6	12448.2	12472.2	0	12566.1	5532.78	5440.97	5421.85	5327.33	5317.48
ENSMUSG00000006494	0.042	6275	110.27	103.166	118.471	163.454	148.348	99.3116	140.376	141.346	188.963	179.039	120.044	160.863	240.769	233.619	256.892	243.659	227.381	279.299	282.115	231.109	266.024	297.105	337.527	375.48	355.713	368.996	398.534	306.381	324.056	327.628	328.718	327.392	304.577	299.464	295.849	300.616	288.715	347.704	343.453	348.74	371.14	344.291
ENSMUSG00000006498	0.073	8017	379.997	498.973	386.96	275.027	255.094	390.05	518.209	351.725	267.187	330.772	357.464	294.88	304.246	302.534	357.196	311.116	295.206	327.128	311.238	315.049	292.9	303.829	165.208	162.512	154.68	184.374	182.949	216.2	222.691	229.097	246.363	219.046	234.018	266.842	223.748	236.873	227.309	189.387	218.875	210.016	201.768	199.162
ENSMUSG00000006522	0.016	4913	221.282	190.334	114.466	108.26	132.146	168.509	104.08	79.0486	86.2547	126.873	101.494	122.002	272.672	244.071	273.812	263.307	266.03	639.498	745.969	700.763	691.145	647.372	217.288	230.275	209.234	206.694	228.28	287.526	277.146	288.191	311.835	298.318	477.175	427.64	429.618	390.643	457.65	201.145	224.725	197.026	228.962	213.958
ENSMUSG00000006526	0.137	10268	47.6092	65.1724	91.1861	60.8491	86.5448	92.6734	40.7502	46.8488	56.8076	67.9683	103.215	72.7621	137	146.792	137.07	124.799	134.148	363.947	312.324	379.841	308.504	268.254	141.319	202.6	130.889	177.107	189.409	126.893	113.973	153.849	149.252	116.548	248.887	176.706	209.156	163.243	191.039	149.928	123.456	173.314	143.785	147.688
ENSMUSG00000006527	0.145	10415	258.374	195.522	276.827	269.038	315.214	140.369	193.208	273.415	333.519	241.402	295.156	179.14	177.362	178.854	174.942	175.606	193.245	77.0418	90.7082	79.6797	101.125	72.0364	125.912	121.366	122.841	145.061	129.155	136.246	139.745	130.441	132.402	123.011	102.096	110.159	96.1406	84.2829	111.727	124.721	128.62	110.286	123.117	125.704
ENSMUSG00000006575	0.025	5349	2583.05	2248.83	1598.15	2607.4	2557.83	2533.31	1637.66	2434.17	1729.14	2111.26	2775.2	1911.36	4366.9	4586.7	3906	4291.27	3924.92	11162.2	12160.1	11419.4	11663.6	11068.2	6367.79	6417.15	6462.23	6614.1	6948.01	4999.53	5218.01	5092.84	5465.36	4859.16	15281.1	13774.7	14161.8	14231.1	14018.6	6035.88	6275.37	5954.76	5743.91	5639.54
ENSMUSG00000006576	-0.009	391	280.91	582.259	245.748	214.561	192.319	396.174	233.074	291.638	218.392	216.67	204.545	242.711	1570.75	1565.01	1477.89	1597.01	1561.09	888.7	944.672	926.951	750.705	788.434	1163.88	1087.25	1067.05	1153.65	1016.69	1360.21	1281.43	1365.87	1336.65	1295.2	954.657	1022.9	1006.18	989.384	1012.86	1043.05	943.85	984.022	938.297	901.798
ENSMUSG00000006586	0.445	13272	1429.08	1307.47	967.48	1388.94	1649.26	950.494	1286.43	1395.48	1458.26	1622.52	1672.6	882.775	146.672	169.909	197.155	168.015	178.918	126.11	135.678	134.794	159.778	128.439	126.604	138.188	124.689	132.092	116.213	130.234	150.834	128.682	166.529	137.544	165.052	149.669	164.331	179.74	158.826	150.752	138.523	133.268	138.156	122.123
ENSMUSG00000006599	0.13	10138	252.407	214.781	214.048	330.263	248.341	130.657	210.934	242.076	217.176	258.363	229.006	224.214	523.095	501.573	472.184	591.307	515.539	786.438	754.744	786.665	787.627	833.635	809.902	801.341	731.41	839.819	786.393	532.262	496.731	515.188	510.88	497.567	760.95	720.584	751.388	787.148	757.222	650.919	706.707	640.732	701.04	678.233
ENSMUSG00000006611	0	660	3.67683	26.2786	27.8015	9.3342	23.2683	3.54689	5.44948	18.0878	0.00404882	18.4963	74.3318	47.3074	20.2408	17.5088	10.893	15.2945	14.3792	116.966	182.77	148.762	147.114	150.059	38.1916	43.2203	36.8268	50.5094	32.9558	22.6162	41.3565	52.3987	20.32	22.0032	71.8884	52.3593	70.0682	55.1644	62.388	54.1289	63.0594	48.2267	56.0635	39.3389
ENSMUSG00000006638	0	661	307.616	318.217	270.254	237.726	227.857	390.513	190.853	298.905	212.644	242.503	315.624	181.197	427.031	424.971	381.984	413.376	407.665	401.776	358.771	362.009	383.754	334.317	203.576	292.798	300.022	287.116	237.533	343.537	386.558	377.664	337.707	380.084	292.853	313.915	297.162	370.451	370.257	274.862	276.392	238.588	228.237	232.593
ENSMUSG00000006641	0.169	10971	36.7874	37.1684	41.7547	32.3345	25.7894	23.0371	39.2522	36.4004	42.4431	23.2279	52.6718	23.0569	88.6073	89.9125	97.6435	93.2031	108.267	129.818	136.928	128.488	100.429	151.203	79.1788	84.7492	82.2503	73.2891	87.9386	110.232	95.226	91.1371	110.908	100.664	132.328	119.821	132.416	117.056	143.017	74.6549	74.0299	96.0899	84.132	109.318
ENSMUSG00000006651	0.017	4961	16763.8	17955.4	19598	17291.6	18384.8	13707.2	14048.7	18816.3	15566.1	15858.9	16761.5	12486.9	26431	26242.2	25697.6	26365.8	26040.5	21012.4	20983.5	21120.2	20398.7	20891.2	23968	23349.8	23779.1	23838.9	24114.9	26531.2	26303.9	26365	26737.6	25995.1	21685.2	21445.8	21553.2	21504.7	21530.4	21153.3	20998.8	20915.6	21233.6	20876.3
ENSMUSG00000006673	0.129	9981	804.966	921.344	1041.96	1235.92	1175.55	953.88	970.715	1362.12	1308.64	1041.31	1241	994.545	1331.11	1346.99	1350.6	1391.07	1327.21	596.115	607.124	590.031	560.842	615.106	906.624	882.166	882.708	882.345	873.475	973.071	1051.88	1006.15	1014.97	977.718	650.067	669.483	637.75	672.42	652.467	858.234	876.096	844.681	864.314	812.942
ENSMUSG00000006675	0	662	460.557	384.401	355.559	572.877	474.488	365.956	386.348	447.448	451.19	384.227	397.761	325.969	1681.63	1619.07	1626.09	1467.6	1510.14	1171.76	1126.02	1146.19	1060.91	1173.18	1391.82	1281.56	1359.05	1355.48	1287.62	1436.09	1405.63	1411.15	1359.57	1384.72	1059.01	1051.29	1093.63	1009.58	1143.8	1157.81	1215.81	1179.69	1071.78	1092.81
ENSMUSG00000006676	0.15	10595	310.092	360.904	293.34	355.231	396.423	316.052	367.751	375.503	410.923	355.779	328.95	330.45	1001.92	999.888	975.336	1057.45	984	252.823	232.807	227.684	240.003	240.11	347.36	334.152	322.822	318.298	346.094	613.594	613.572	665.715	614.119	633.521	287.262	277.149	279.938	259.394	310.877	369.35	373.009	357.46	377.522	353.814
ENSMUSG00000006678	0.145	10416	10.9621	17.5392	37.3447	35.8522	53.9201	28.8926	32.1922	19.7092	20.5215	39.8537	25.3882	29.7845	24.6603	29.2964	20.7861	18.9367	17.7344	1.70246	20.7189	1.42724	21.776	12.4927	9.15546	11.0309	7.91701	5.21636	6.40316	14.581	14.6687	13.6866	19.4861	21.1514	26.4777	25.5769	20.6054	20.7129	15.8885	17.9619	9.1789	15.6296	14.3074	14.8532
ENSMUSG00000006699	0.134	10206	2608.88	2559.58	3559.88	3220.83	3289.51	2966.01	2899.05	3140.27	3627.38	3042.06	3039.63	2848.43	6269.48	6632.99	6392.5	6387.56	6065.69	6736.53	6296.43	6435.99	6323.93	6830.05	11176.4	10969.7	11207.4	11225.9	11181.6	8525.34	8783.49	8875.07	8622.04	8657.23	7041.76	6993.18	6777.06	7153.63	6703.86	11228.6	11004.2	10836.6	10833.7	10568
ENSMUSG00000006705	0.185	11243	31.5557	38.3634	72.2151	72.3459	40.8016	52.4109	73.4108	44.3752	59.4979	56.5017	43.9186	35.5257	70.6819	71.6452	68.4242	72.4231	55.6191	43.3757	51.6245	40.2082	47.6044	37.6276	113.68	109.91	124.159	100.815	124.853	103.674	90.1889	103.916	91.2112	97.506	68.1882	63.6228	45.1925	46.6736	58.2006	75.7667	96.4761	87.677	75.3227	99.9311
ENSMUSG00000006711	0.207	11557	142.369	113.622	105.713	147.794	187.289	153.579	150.546	197.545	216.702	178.531	124.418	166.109	173.318	181.965	180.117	163.935	196.047	81.9002	69.7269	68.3354	90.3442	64.0584	95.817	86.7389	88.5501	93.682	100.665	125.961	130.002	119.611	116.333	102.857	75.5654	83.7525	79.9836	76.4555	68.0309	79.1188	82.8569	77.3508	77.5084	78.3432
ENSMUSG00000006715	0	663	12.4201	8.0756	47.4078	48.0761	6.31981	7.17321	31.4901	1.04825	24.3027	36.4497	3.67305	51.0614	117.749	97.7488	78.5946	107.125	96.3459	116.089	136.092	101.982	61.6349	89.3831	164.038	149.642	198.759	149.424	139.145	120.808	119.131	113.62	130.377	146.971	44.4465	44.403	40.3219	47.9056	37.7967	190.247	170.702	192.852	195.544	199.302
ENSMUSG00000006717	0	664	2540.57	2868.04	4527.66	4016.82	3722.95	3451.99	3211.04	2966.74	3619.88	3208.71	3479.03	2379.1	1644.5	1508.97	1503.24	1673.8	1704.17	2675.44	2494.77	2840.42	2756.02	2729.42	2865.68	3151.54	2866.97	3069.22	3134.45	2444.66	2418.38	2312.02	2529.59	2429.27	2470.51	2635.75	2545.32	2542.1	2514.45	2530.1	2710.18	2682.84	2644.23	2360.3
ENSMUSG00000006720	0.081	8273	30.2474	50.9972	35.2965	29.2258	9.06897	25.9283	38.3067	34.8429	17.5423	25.4048	39.6536	15.9758	28.0078	21.2425	22.2242	24.076	21.6728	9.65516	6.18053	22.7102	22.9471	5.54297	31.8419	22.2757	28.7736	18.3707	27.7238	23.7452	26.1202	23.5936	23.1964	28.8145	31.3805	16.6299	40.5911	36.558	23.2769	23.0857	21.5386	16.1028	17.7938	18.9307
ENSMUSG00000006728	0	665	846.883	689.025	909.377	648.65	764.854	724.458	853.619	910.772	882.019	874.809	775.527	650.312	1132.78	1159.51	1054.79	1106.35	1138.04	1547.48	1496.63	1566.98	1353.42	1545.21	1816.82	1996.61	2194.42	1998.9	1772.81	1355.69	1523.33	1498.07	1280.42	1278.8	1412.95	1394.51	1546.25	1336.81	1474.43	1734.92	1522.47	1565.28	1591.98	1476.13
ENSMUSG00000006731	0.036	5982	1800.45	1753.56	1341	2046.74	2130.49	1698.99	1300.88	1659.7	1598.44	1527.61	1541.54	1223.69	1597.28	1453.63	1596.23	1535.16	1454.84	1603.68	1549.45	1500.44	1461.42	1641.24	1778.88	1798.91	1891.23	1871.74	1830.46	1617.54	1651.97	1605.44	1547.42	1673.39	1738.08	1881.96	1896.48	1896.27	1849.12	1643.23	1669.79	1610.14	1605.69	1573.23
ENSMUSG00000006732	0.161	10764	43.8467	135.065	57.4113	74.3347	64.666	73.1933	73.729	74.0479	52.6908	87.0848	68.5792	36.4492	185.275	165.301	171.132	187.858	180.642	146.16	136.88	126.272	178.405	140.273	301.185	312.043	323.243	292.945	328.961	201.677	205.325	238.849	185.775	209.824	198.121	119.076	173.54	171.276	159.645	249.616	285.231	268.266	263.877	240.063
ENSMUSG00000006736	-0.105	99	290.238	327.301	411.899	411.95	374.295	439.247	394.591	279.783	535.418	360.784	460.218	368.258	1037.89	1062.2	934.789	1112.73	1000.55	1693.19	1738.5	1959.86	1867.22	1772.58	1419.32	1463.5	1301.81	1322.12	1276.26	1248.4	1276.44	1201.16	1261.24	1235.42	1939.53	1849.67	1712.07	2033.08	1832.24	1312.45	1306.65	1400.74	1304.24	1236.77
ENSMUSG00000006740	0.283	12397	2472.94	2309.5	2811.49	2038.97	1944.9	2143.72	2308.18	1915.12	2101.2	1793.02	2025.22	1712.8	1363.18	1308.56	1312.79	1362.51	1332.81	2439.02	2345.13	2340.39	2439.41	2438.74	642.394	670.266	649.121	649.813	661.999	904.678	869.341	923.289	897.982	867.667	2475.62	2449.66	2478.14	2436.39	2427.44	681.911	670.094	656.508	697.579	708.722
ENSMUSG00000006763	0.113	9490	85.9569	60.2452	56.313	73.4269	55.546	74.5758	91.9835	103.63	64.9689	102.921	109.64	127.73	34.6472	85.6886	88.7042	56.5068	36.5828	46.8261	0	50.3069	64.5995	40.2758	82.5947	59.3009	57.6285	67.8851	62.5592	49.817	92.5111	93.5928	71.5595	50.1369	27.2178	63.1457	22.0239	15.8249	69.6753	67.2007	57.0906	52.8247	58.8552	94.2926
ENSMUSG00000006782	0.017	4962	4975.8	4718.11	9975.72	984.036	1149.41	3028.91	4220.89	3573.96	1785.37	689.259	1828.82	1475.06	30214.8	30339.5	30121.5	29801.9	29972.1	6836.03	6928.83	6869.23	6783.76	6858.52	11671.4	11649	11622.1	11322.8	11614.7	14745.5	14481.7	14895.9	14822.1	14559.4	5605.74	5539.45	5414.91	5412.18	5604.5	8444.67	8661.13	8383.53	8474.98	8259.76
ENSMUSG00000006800	0.613	13665	2129.47	2533.32	1891.41	1580.4	804.94	2853.22	1732.31	1754.99	1129.78	838.457	1095.51	723.578	1994.13	2149.57	2147.7	2131.51	1999.99	1270.21	1238.72	1362.71	1244.64	1167.14	1220.76	1221.45	1236.28	1317.03	1257.66	1721.03	1766.54	1731.31	1621.15	1645.85	1418.47	1363.46	1442.62	1421.61	1396.98	1101.36	1075.17	1057.18	1091.85	1096.76
ENSMUSG00000006818	0.278	12352	976.709	1047.66	1448.82	1238.12	1279.64	1718.54	1013.65	1627.7	1311.82	1091.11	1116.54	1113.34	2674.08	2631.31	2548.36	2516.09	2646.55	2280.83	2442.42	2607.92	2217.07	2467.49	3907.52	3946.05	3883.82	3990.44	4172.41	2927.83	2959.43	2951.58	3068.37	2854.56	2093.57	1979.84	1994.87	1931.51	1988.91	3405.64	3252.73	3377.03	3224.95	3356.31
ENSMUSG00000006850	0	666	80.0593	69.9855	145.449	82.5629	58.8065	51.127	99.3157	116.609	102.257	70.4711	78.9024	69.711	129.961	134.641	113.317	95.6821	135.568	107.172	115.904	107.274	156.717	133.677	160.871	132.151	128.645	104.395	131.21	125.228	135.833	101.856	127.241	96.2647	118.191	109.277	89.0844	100.411	106.751	92.5226	95.6756	117.378	113.766	114.009
ENSMUSG00000006906	0.108	9365	238.161	293.077	523.884	349.893	369.96	320.01	311.987	273.345	393.208	306.66	327.463	265.796	748.256	813.465	851.357	796.461	767.116	461.503	489.644	515.362	432.933	505.719	545.956	555.865	563.038	572.757	571.994	637.405	646.371	608.396	612.968	553.182	531.661	584.975	611.715	509.229	540.342	581.725	579.731	609.364	626.001	543.792
ENSMUSG00000006920	0.064	7425	396.069	366.979	390.554	494.794	333.394	348.081	386.252	0	466.419	460.069	395.768	524.304	870.498	813.106	817.235	855.728	909.634	368.493	350.129	434.93	387.98	341.051	519.987	543.996	522.919	536.65	512.423	650.544	647.116	599.459	702.242	658.428	499.232	448.784	459.923	461.215	464.864	498.68	506.696	497.426	519.937	471.817
ENSMUSG00000006930	1.192	14100	119.448	252.432	71.0836	119.526	175.922	112.308	164.239	189.733	222.48	283.455	182.805	473.379	4312.8	4227.77	4248.86	4308.8	4284.68	938.228	796.361	846.012	898.17	895.027	1731.72	1763.79	1803.43	1772.83	1642.87	3427.76	3496.59	3590.02	3624.59	3613.68	1592.1	1563	1502.1	1570.76	1448.9	1972.9	1823.45	2031.95	1776.37	1787.99
ENSMUSG00000006931	0	667	147.142	94.0852	129.929	5.51272	40.7593	71.8878	76.4385	63.3769	40.628	19.9076	56.7519	64.7646	130.825	172.389	133.238	210.823	146.843	253.325	343.313	305.499	352.96	297.871	263.151	355.151	219.507	424.695	265.174	194.608	225.278	251.909	351.927	250.341	385.132	277.773	369.56	422.349	398.51	455.977	376.284	321.302	250.462	385.174
ENSMUSG00000006932	0.02	5099	2920.77	2765.08	2688.62	2777.57	2924.21	2622.4	2724.75	2080.47	2551.65	3169.37	2980.86	3972.35	7958.18	8263.71	7878.74	7836.92	8067.11	3046.06	3017.55	3022.73	3207.06	3097.05	3263.85	3392.98	3309.05	3397.2	3377.1	5631.79	5778.66	5717.78	5864.57	5803.92	3559.42	3507.85	3485.01	3548.29	3578.46	3767.89	3738.72	3684.36	3769.7	3607.44
ENSMUSG00000006941	0.17	10985	1297.96	1239.28	1626.53	1194.87	1355.87	1120.7	1351.15	1352.9	1695.79	1635.5	1347.17	1231.12	3621.51	3578.32	3410.31	3364.1	3483.09	4245.42	4424.61	4310.09	4530.17	4556.08	6264.88	6459.73	6608.8	6422.53	6335.94	4907.14	4899.87	4818.24	4964.88	5088.21	4621.77	4579.14	4647.67	4586.49	4359.96	5188.22	5385.32	5294.53	5343.13	5007.62
ENSMUSG00000006958	0.066	7774	241.364	226.706	95.2062	222.719	230.16	180.185	175.934	171.226	199.405	250.033	215.139	89.5386	146.178	154.211	152.488	144.88	157.832	170.218	139.478	137.253	148.125	121.217	125.449	121.407	139.361	129.003	137.621	152.141	137.206	144.606	132.197	139.921	175.851	176.039	176.83	175.936	177.307	95.8186	96.938	101.807	111.035	93.3259
ENSMUSG00000006998	0.013	4774	484.178	401.467	523.708	535.385	456.384	454.847	492.333	534.13	619.119	466.048	407.166	519.949	2782.24	2891.01	2807.21	2787.3	2986.97	926.425	872.32	1019.39	916.707	1003.35	1260.82	1140.83	1230.01	1216.08	1202.32	1894.44	1909.15	1924.99	1946.45	1804.05	1065.61	1030.43	1035.03	1032.11	1065.72	1213.08	1276.51	1204.49	1153.92	1191.47
ENSMUSG00000007021	0.895	13954	1297.59	1665.85	1022.73	1356.24	1362.11	1180.46	1365.14	1819.38	1397.33	1461.84	1273.22	977.672	3847.11	3700.84	3840.91	3648.3	3685.88	3400.88	3385.66	3336.87	3278.1	3439.89	4213.94	4160.91	4082.27	4196.64	4137.38	4950.18	4875.55	4863.06	4906.38	4980.94	4189.52	4037.09	4152.89	4011.66	4107.8	4439.1	4428.15	4393.41	4463.34	4435.01
ENSMUSG00000007029	0.036	5983	97.453	107.274	88.5989	110.762	131.334	156.224	66.7023	131.017	97.4298	80.0634	82.5145	127.159	453.946	466.923	447.977	474.697	463.959	198.057	207.855	213.967	209.184	231.199	218.31	212.907	212.836	204.293	227.904	295.346	284.306	305.73	299.134	300.143	325.659	290.157	286.169	322.298	287.451	206.12	191.072	216.944	221.486	190.146
ENSMUSG00000007033	0	668	29.0789	36.6721	15.9071	57.1409	62.2161	56.8539	44.2339	63.4406	64.5919	30.6045	42.1655	55.2771	66.6222	36.1278	73.3535	46.2143	40.5527	62.276	63.4521	76.0092	46.2095	77.2923	55.1871	92.6203	71.3357	71.7532	98.4554	57.8138	87.1067	44.9476	57.5014	73.3357	121.195	63.7054	42.3013	68.3418	67.4351	89.5306	78.6546	55.9761	85.13	79.8532
ENSMUSG00000007036	0.082	8518	479.669	501.719	565.996	442.455	448.081	623.733	435.763	453.028	405.028	370.456	426.045	445.942	1278.71	1210.56	1289.83	1310.91	1338.35	1005	893.429	994.634	865.91	913.38	1192.93	1043.03	1127.44	1071.74	1115.53	1128.62	1101.77	1179.69	1209.85	1142.49	668.739	707.526	622.157	623.149	689.133	880.198	1005.96	993.812	949.061	975.696
ENSMUSG00000007038	0.032	5676	239.336	211.071	238.684	234.783	231.284	219.469	216.821	192.72	186.428	285.857	177.153	250.165	817.924	835.988	806.255	742.733	786.46	756.741	695.054	755.495	720.281	721.467	773.301	774.927	780.434	787.644	760.832	802.778	825.121	844.643	821.961	786.489	660.067	687.668	695.669	690.976	727.448	723.668	684.495	717.137	710.898	651.511
ENSMUSG00000007039	0	669	289.729	210.363	267.705	175.679	216.335	223.958	169.049	193.887	127.937	156.187	210.01	254.811	312.072	271.26	227.329	240.406	261.352	227.657	277.559	224.261	243.561	260.973	562.779	558.177	500.411	519.902	548.674	402.78	426.837	317.145	362.983	326.654	288.242	295.602	204.983	285.221	252.237	315.689	327.64	349.5	292.215	373.284
ENSMUSG00000007041	0	670	47.2449	68.3681	130.413	73.2172	98.5786	146.419	78.3181	82.1109	58.3264	77.0709	178.854	109.663	224.901	214.132	194.518	216.498	225.229	691.47	576.246	598.524	510.793	550.627	403.333	436.745	433.731	429.756	400.461	335.644	364.162	419.562	404.328	419.551	463.01	406.036	416.846	419.78	446.776	447.813	435.087	429.386	449.656	442.872
ENSMUSG00000007050	0	671	164.081	174.142	177.309	231.128	171.753	136.478	123.069	204.842	152.783	215.98	139.815	149.427	269.28	244.677	194.864	145.905	158.136	633.075	555.829	473.123	558.5	519.47	491.066	616.272	547.98	577.405	693.986	319.258	321.686	271.379	383.081	418.852	578.68	645.431	617.486	676.644	683.345	571.386	520.132	511.692	546.317	427.4
ENSMUSG00000007097	-0.004	428	2821.74	3123.12	2650.25	2748.29	2990.52	4519.98	2138.97	2775.65	2330.38	2637.96	4656.3	4661.74	9722.09	9689.21	9625.91	9626.69	9633.62	6495.48	6524.21	6496.87	6539.33	6567.78	5332.6	5381.41	5382.05	5448.66	5369.99	9140.16	9225.29	9198.74	9307.12	9211.97	8721.18	8543.28	8628.94	8570.82	8562.14	5429.64	5458.2	5370.49	5404.15	5162.34
ENSMUSG00000007207	0.296	12489	398.711	311.129	277.363	410.222	549.125	265.223	394.545	459.044	547.227	562.977	468.745	341.747	4671.05	4522.99	4453.5	4544.77	4531.31	3523.5	3585.42	3667.92	3534.06	3790.65	7028.14	7191.71	7008.6	7143.13	7159.2	7023.43	6914.89	6940.69	7059.42	6815.05	5313.45	5127.78	5008.28	5151.47	5158.46	7267.62	7211	7121.94	7316.41	7205.19
ENSMUSG00000007216	0.048	6573	51.1768	41.926	34.5979	24.6527	11.0908	43.3881	30.6802	26.2993	31.7412	15.3544	27.8569	46.6257	79.7207	63.0947	63.2983	58.2734	81.8005	52.4221	45.9881	75.3273	80.0841	70.1836	106.339	103.363	88.4972	87.6455	97.2349	80.9414	72.439	85.9732	82.2552	81.0928	72.8678	72.4951	75.3307	79.2668	66.9618	75.3686	75.9114	76.9625	78.0613	82.1665
ENSMUSG00000007338	0.021	5147	113.144	118.264	238.492	216.913	170.707	393.205	275.78	178.075	245.865	319.641	222.088	290.575	632.143	754.658	671.528	584.702	569.073	579.25	466.744	627.955	567.311	475.424	1409.22	1282.73	1199	1204.25	1235.64	971.35	833.592	939.493	876.16	805.889	856.914	698.761	704.885	786.934	689.661	934.275	936.594	924.267	840.399	984.05
ENSMUSG00000007411	0.233	11898	557.203	546.618	537.732	621.693	613.498	427.477	555.449	666.172	676.012	625.49	595.419	516.643	962.024	948.789	918.457	969.357	964.075	368.205	366.729	389.839	355.311	369.602	765.654	780.635	799.901	795.931	828.835	805.275	796.12	788.446	809.009	832.74	437.544	427.307	428.34	421.555	427.587	683.359	722.043	683.011	689.284	721.738
ENSMUSG00000007415	0.047	6514	1083.59	979.315	1174.58	1278.56	1152.41	1405.53	1046.21	1057.77	1173.37	1308.1	1433.44	1009.48	629.616	583.244	592.677	561.013	636.93	2896.1	2730.03	3027.96	3062.18	3020.28	1067.53	978.795	1029.11	1068.16	989.083	708.341	673.175	714.518	678.399	710.737	2980.84	3136.42	3288.18	3292.19	3138.77	1202.65	1230.09	1237.05	1192.93	1166.4
ENSMUSG00000007440	1.065	14060	928.369	983.918	827.006	1143.76	1146.44	777.397	926.45	935.68	1390.22	1130.38	1065.96	933.976	1297.2	1407.83	1345.81	1405.36	1339.87	869.682	989.407	949.899	900.685	944.459	1018.22	995.945	1034.96	1030.71	1035.7	1317.57	1333.14	1353.83	1366.76	1308.45	1154.56	1128.31	1127.71	1151.03	1118.03	1207.1	1155.09	1151.9	1257.57	1153.67
ENSMUSG00000007458	0.311	12605	849.395	919.202	1055.99	1149.32	1062.73	953.974	943.796	807.369	993.947	981.506	990.268	812.089	984.258	926.288	1023.31	986.089	950.906	1280.04	1211.52	1234.07	1304.59	1266.72	1133.05	1183.33	1120.13	1159.29	1099.31	994.831	1038.09	1098.61	1104.95	1092.26	1124.09	1095.33	1074.74	1090.45	1155.3	1149.67	1153.65	1195.6	1188.7	1136.23
ENSMUSG00000007476	-0.032	255	1043.68	1268.54	850.766	870.824	973.057	1166.95	926.946	1023.86	827.574	1006.53	1197.74	949.812	428.738	446.419	412.66	436.257	438.26	329.365	367.486	327.262	333.952	331.446	391.841	402.217	406.814	405.332	400.938	420.099	434.723	416.482	405.368	389.089	314.033	333.08	339.108	326.544	344.792	360.204	326.882	337.382	368.048	328.956
ENSMUSG00000007564	0.336	12764	4065.87	3082.28	3928.2	4105.2	3880.38	3490.77	3569.14	3804.23	4506.95	3979.87	3823.85	2995.04	18228.8	18097.9	17712.8	17884.2	17887.3	4921.19	4859.37	4925.63	4952.5	5076.42	7480.34	7394.02	7394.9	7687.95	7471.5	11588.1	11333.9	11392.7	11539.6	11417.4	6903	6888.19	6896.16	6960.43	7040.9	6870.42	6914.28	6995.26	6850.2	6588.9
ENSMUSG00000007570	0.052	6953	497.72	573.18	320.592	265.212	204.308	494.411	325.406	305.867	219.777	211.404	266.353	389.938	268.368	310.047	410.885	246.053	315.67	315.994	343.315	412.277	402.685	379.393	561.784	522.596	564.973	510.688	653.361	468.115	517.246	489.115	505.705	428.501	518.219	660.901	579.094	492.048	469.257	618.34	599.456	607.847	605.802	559.324
ENSMUSG00000007589	0	672	67.59	101.317	65.7951	110.828	68.1766	88.0494	87.0234	86.2449	86.7445	82.7488	55.0501	106.761	104.985	103.053	103.97	139.451	110.357	237.693	267.726	221.569	259.528	260.659	204.408	223.89	226.232	229.802	214.608	144.057	184.995	140.911	150.77	147.865	323.303	294.548	298.47	275.579	354.065	210.79	192.181	189.178	218.486	192.011
ENSMUSG00000007594	0.056	7125	1067.15	1426.36	1031.88	1526	1552.31	1266.55	790.9	1344.81	1273.88	1006.36	1151.8	526.336	2085.79	2223.94	2144.13	2129.56	2096.35	1229.35	1192.32	1234.73	1209.49	1207.48	1480.71	1551.33	1578.49	1519.92	1552.43	1625.23	1595.31	1608.41	1676.49	1607.93	1285.76	1212.89	1258.69	1199.37	1183.51	1123	1184.97	1155	1173.75	1073.01
ENSMUSG00000007603	0.149	10583	423.94	370.282	318.962	356.07	365.246	376.303	302.272	423.989	359.528	355.301	350.213	307.067	785.605	821.687	857.847	764.163	811.83	191.408	220.803	184.918	190.976	185.701	364.615	389.729	380.238	378.898	393.653	544.324	516.058	518.654	544.952	539.524	269.696	227.327	202.248	188.621	221.692	319.775	329.18	335.999	340.532	310.751
ENSMUSG00000007610	0.085	8601	98.0774	53.0211	93.6316	85.9958	82.4443	94.093	59.1905	68.0763	61.2014	93.2121	148.409	37.3454	286.358	373.043	319.024	313.318	313.938	278.408	276.912	311.682	258.241	327.793	558.668	512.053	516.8	479.755	570.418	331.266	330.584	428.57	307.32	341.965	242.677	261.916	275.588	278.782	259.722	371.327	379.856	336.985	386.576	367.318
ENSMUSG00000007613	0.271	12275	102.746	115.417	158.133	155.727	123.01	206.346	107.56	105.829	93.6847	131.972	231.109	248.035	123.7	110.84	109.118	125.958	128.262	161.763	163.27	198.836	154.151	172.478	127.71	119.042	148.875	128.134	126.127	140.566	137.984	147.507	142.578	135.979	193.024	169.431	172.123	185.292	182.826	136.822	137.288	146.945	139.464	143.805
ENSMUSG00000007617	0.047	6515	1099.21	1340.16	1907.91	2470.72	2901.32	2204.87	2213.25	2617.97	2074.81	2587.07	3017.54	1323.81	1119.46	1084.06	1099.73	1144.24	1102.5	1283.05	1155.11	1240.11	1144.72	1238.1	1668.63	1656.15	1667.63	1655.18	1643.65	1242.81	1268.42	1208.78	1312.98	1260.87	1428.77	1411.65	1346.35	1376.83	1417.21	1710.73	1732.63	1659.53	1686.61	1676.83
ENSMUSG00000007646	0	673	1.45488	9.14001	11.8099	14.1921	22.4605	17.4401	23.367	32.8995	27.0192	25.8598	37.14	9.05588	36.4875	33.6177	66.7998	33.7324	77.6451	46.9214	31.9826	34.4785	25.76	39.4963	45.4505	49.5836	46.3997	44.4759	57.4906	36.6812	51.4096	36.7534	40.7845	54.0293	46.4049	72.7827	55.1083	29.8209	41.523	49.1047	41.9188	50.1744	35.8875	37.0836
ENSMUSG00000007653	0.09	8741	1522.7	1751.74	1522.39	2398.29	2059.54	1839.43	1761.96	1620.45	2603.11	2140.36	1634.43	1730.32	679.974	598.856	612.648	577.489	617.718	328.201	312.717	299.451	312.657	335.55	498.66	516.217	494.513	529.079	502.46	464.144	442.798	453.265	468.7	457.375	264.458	263.638	249.259	234.379	264.055	379.103	378.262	337.414	366.46	380.037
ENSMUSG00000007655	0	674	278.581	315.388	338.391	115.632	181.49	540.831	191.324	239.899	135.097	159.386	388.967	430.507	73.0619	85.9131	68.3914	86.6925	102.399	1606.64	1658.41	1655.72	1519.48	1713.9	188.274	196.83	157.898	186.63	174.356	165.98	193.249	164.749	144.977	238.59	626.507	580.438	622.59	548.986	618.982	622.088	587.048	585.028	572.474	577.127
ENSMUSG00000007656	0.136	10250	573.629	616.566	918.898	938.935	980.04	827.117	856.439	663.599	773.667	830.856	740.954	646.437	2185.18	2208.53	2188.92	2143.25	2204.55	3627.33	3587.5	3598.22	3635.98	3708.59	4418.01	4374.16	4387.55	4470.44	4394.43	2845.04	2818.31	2820.98	2851.11	2829.56	3500.43	3460.99	3419.71	3518.85	3445.73	4090.31	4154.04	4083.67	4171.49	4156.82
ENSMUSG00000007659	0.111	9437	376.976	532.764	502.397	379.358	394.928	413.514	544.063	797.857	496.09	513.388	555.729	508.881	1318.99	1258.17	1297.6	1241.48	1308.2	1399.06	1368.51	1328.08	1324.54	1332.6	2174.55	2281.77	2153.92	2140.16	2224.41	1931.15	1906.67	1943.81	1934.89	1846.58	1880.94	1814.28	1777.88	1730.46	1734.49	2000.6	2001.18	2018.89	2022.58	1946.59
ENSMUSG00000007670	-0.011	378	332.867	471.749	307.214	373.554	367.343	300.926	321.817	556.559	379.373	275.604	387.48	340.188	1126.31	1148.77	1164.43	1119.05	1102.47	256.211	283.457	250.773	294.377	276.934	372.287	369.524	357.596	376.98	395.766	753.374	737.796	731.179	744.192	744.86	356.04	419.724	370.19	415.862	391.329	425.435	407.769	418.803	402.948	370.957
ENSMUSG00000007682	0.08	8244	588.37	735.526	493.639	820.92	774.146	1021.86	982.245	559.331	405.611	1243.4	1428.15	1237.94	448.605	470.717	496.648	483.587	472.37	565.278	477.608	520.962	529.952	527.116	763.428	728.458	740.743	705.012	745.128	751.657	724.566	743.184	742.176	725.901	613.144	603.269	619.167	582.851	611.536	663.332	657.628	675.279	686.349	678.258
ENSMUSG00000007721	0	675	666.339	931.631	755.579	754.112	648.639	754.02	859.12	971.389	769.3	707.45	565.908	505.107	1701.09	1720.14	1757.31	1702.14	1870.71	2260.96	2220.22	2210.21	2261.53	2187.43	3509.39	3506.46	3371.87	3266.37	3451.39	2416.57	2330.77	2548.53	2492.74	2677.39	2980.3	2734.09	2622.07	2650.96	2843.67	2656.68	2936.74	2781.13	2592.06	2598.06
ENSMUSG00000007739	0.05	6859	778.371	929.342	1035.88	1138.24	1119.93	829.456	1053.42	1128.76	1266.83	1088.19	1014.63	973.399	2388.59	2372.86	2350.86	2428.09	2337.55	1504.3	1576.15	1455.05	1342.04	1491.45	1139.55	1130.57	1134.48	1111.37	1110.63	1759.42	1820.71	1798.01	1785.95	1751.36	1617.18	1498.37	1635.79	1592.44	1647.09	1206.64	1226.18	1172.98	1174.78	1258.61
ENSMUSG00000007777	0.129	9982	1038.83	774.958	1293.99	992.686	920.419	1051.76	988.423	681.608	969.177	878.325	988.396	826.587	419.565	487.631	437.051	420.955	339.151	641.494	663.324	606.302	622.64	603.366	966.12	932.45	922.92	911.443	930.474	587.926	611.881	608.699	562.234	632.237	609.79	516.28	565.182	587.311	545.375	685.177	830.135	764.046	702.438	663.748
ENSMUSG00000007783	0.052	6954	803.946	834.852	778.928	981.002	880.296	736.482	678.889	1048.26	924.22	959.289	915.559	580.454	1116.57	1140.54	1097.66	1146.74	1192.01	552.606	505.122	577.498	490.056	546.248	883.516	810.306	780.79	864.528	907.798	1056.41	1056.53	1006.97	1011.31	1010.34	728.854	729.644	715.6	703.938	724.359	778.988	815.842	764.224	862.178	809.593
ENSMUSG00000007812	0.422	13193	171.238	213.821	212.279	203.151	293.159	196.293	276.733	307.529	258.687	235.834	223.01	213.503	370.497	417.137	379.25	384.552	373.126	274.075	348.219	311.711	283.587	291.903	380.15	375.071	331.809	314.835	383.852	375.915	307.804	290.606	325.691	309.176	274.254	272.913	271.892	254.779	271.607	317.596	288.089	320.427	314.47	344.893
ENSMUSG00000007815	0.018	5003	1786.48	1993.59	2298.65	1616.07	1645.12	1674.49	1759.74	1866.67	1608.54	1439.32	1804.24	1624.67	3639.34	3549.63	3604.02	3592.18	3417.28	2327.6	2281.31	2301.86	2386.15	2454.37	4951.43	4977.85	4911.05	4896.63	4935.19	4062.97	3930.81	3977.78	4146.83	4055.38	1997.16	2125.17	1916.11	2041.76	1933.29	4687.1	4601.08	4576.27	4483.73	4911.03
ENSMUSG00000007817	0.183	11224	1616.79	1607.7	1501.27	1812.78	1404.51	1504.94	1152.1	1733.48	1170.55	1365.47	2001.38	1432.98	500.405	518.557	494.695	551.572	502.876	149.202	127.684	160.866	199.54	147.942	311.505	304.207	296.81	330.613	285.17	413.067	387.218	391.262	400.252	402.275	223.009	221.587	202.051	187.581	182.431	296.75	280.269	285.038	280.394	278.792
ENSMUSG00000007827	0.549	13552	148.748	116.883	120.002	105.817	110.604	145.869	116.394	55.8632	80.4515	117.415	124.042	162.16	83.9963	77.077	83.5323	83.4188	77.01	16.134	19.0611	22.4443	15.0764	17.8244	24.9237	25.9706	30.059	31.0194	31.1652	45.4568	47.427	42.9314	53.3834	58.4206	11.9288	9.7063	11.6328	12.0163	10.8507	28.1399	25.2626	29.4675	31.5357	25.6289
ENSMUSG00000007833	0	676	38.3142	8.82937	0	3.04277	0	24.8653	40.4312	43.196	21.8471	21.8082	28.5602	22.7471	179.003	0	218.395	150.326	213.407	63.4419	41.5773	61.1466	120.012	103.152	86.3824	48.7767	46.2126	42.1945	98.2535	86.2742	131.058	73.7811	117.646	0	0	77.7451	99.9703	181.898	163.861	80.0877	68.4516	98.279	0	83.4641
ENSMUSG00000007836	0.491	13421	4.35229	4.87476	10.8943	16.0186	0	8.59266	6.05897	11.4719	34.7889	8.05555	0	8.23899	2032.41	2160.33	2155.39	2001.56	2162.63	398.634	429.62	480.536	352.115	416.542	1888.51	2115.1	1985.94	2063.96	1990.68	1890.94	1976.29	1996.67	1890.96	1781.03	423.262	416.179	420.157	331.467	321.377	1486.6	1367.52	1557.35	1474.83	1210.84
ENSMUSG00000007837	0	677	70.8246	37.4929	49.5307	48.0261	50.0627	90.8681	39.5281	53.1546	53.4548	36.6852	47.9461	21.7898	88.0684	83.7861	72.9274	89.1258	86.801	154.686	174.932	188.988	211.745	181.642	148.593	148.93	169.198	150.414	150.794	112.749	117.16	145.301	163.305	126.368	168.69	81.811	80.6209	115.318	140.557	164.378	116.283	83.8503	135.038	161.922
ENSMUSG00000007850	0.001	4366	2339.26	2347.73	2707.03	3322.93	4154.91	2440.17	3707.87	2258.53	2542.23	4109.47	2256.9	2788.51	4644.06	4662.59	4798.13	4712.84	4507.1	2656.77	2727.9	2673.05	2318.4	2626.21	2496.15	2498.79	2439.71	2266.41	2392.38	3082.79	3252.06	3034.13	3517.1	3246.02	2850.11	2967.97	2883.17	2920.06	2676.02	2659.33	2480.16	2601.73	2586.86	2208.02
ENSMUSG00000007867	0.083	8546	184.982	126.313	141.526	143.817	80.3658	81.6883	211.095	100.819	147.23	76.6262	51.3323	82.1383	218.835	306.692	242.723	293.941	215.425	155.239	110.284	191.275	217.963	111.557	491.918	472.96	468.11	505.436	505.311	346.923	400.877	346.836	330.164	379.404	149.858	216.248	112.616	178.671	134.536	321.951	342.541	387.286	334.921	295.577
ENSMUSG00000007872	0.099	9170	249.78	92.8708	181.14	142.07	200.049	686.419	107.781	78.419	160.067	244.589	538.345	597.929	332.52	391.6	373.677	348.536	296.67	834.862	714.377	693.887	742.797	589.987	841.565	762.555	850.95	934.899	838.647	670.438	600.601	729.623	714.15	691.806	608.988	619.355	656.701	618.401	758.404	794.534	711.798	729.63	717.681	708.147
ENSMUSG00000007880	0.017	4963	2390.66	2671.67	2064.07	2696.96	2239.6	2715.37	1997.88	2146.89	2039.24	2150.5	2687.74	2225.92	1095.81	1047.7	1090.57	1006.74	1073.69	244.572	250.458	291.578	259.712	282.165	469.866	419.408	458.327	410.57	462.039	691.344	771.85	763.085	741.323	758.034	398.603	407.053	382.701	375.987	390.925	446.009	469.281	463.688	471.61	426.445
ENSMUSG00000007888	0	678	0	0	0	0	0	0	0	0	0	14.9531	0	17.8998	183.258	96.6304	181.982	112.619	126.974	119.54	73.4197	96.4375	96.0738	78.1392	151.71	184.271	176.823	145.684	119.661	194.358	246.776	167.273	231.787	181.942	193.829	254.826	265.01	446.12	328.853	165.604	215.671	148.937	171.298	140.066
ENSMUSG00000007891	0.012	4727	3966.84	4484.34	4797.11	4217.53	4322.52	5714.92	4362.12	4196.26	3657.29	4640.48	5654.83	4100.5	7989.33	8007.62	7646.88	7548.42	7873.93	7021.25	7212.49	7193.79	7127.37	7248.57	5423.16	4979.99	5290.53	5259.39	5220.04	7043.74	7093.52	7204.07	7307.29	7079.26	5985.05	5813.16	5833.66	6051.34	6006.09	5199.76	5051.62	4951.2	5124.87	4976.63
ENSMUSG00000007892	0.021	5148	7492.23	7652.6	9024.43	6692.24	8314.64	7892.5	7958.3	8817.71	7735.13	7749.84	9081.5	7197.83	2484.56	2644.57	2467.3	2526.46	2705.03	16834.7	18656.8	17917.1	17517.3	17539.7	3812.73	3807.08	3775.91	3593.64	3984.69	3220.65	3505.37	3317.9	3207.9	3253.13	15195.2	14704.7	14778.5	15216.2	15017.2	3730.87	3745.03	3770.1	3547.92	3835.83
ENSMUSG00000007908	0.01	4642	102.932	82.8164	91.3167	107.75	115.067	86.3284	114.523	140.322	114.006	146.931	147.68	71.9896	112.472	112.947	97.3093	114.353	100.506	135.029	124.414	112.877	129.69	128.226	129.595	134.894	137.981	162.584	145.067	108.632	99.6166	104.711	110.092	111.426	126.346	107.106	115.102	111.234	107.663	148.05	143.006	133.597	129.09	134.275
ENSMUSG00000007944	0.008	4561	304.994	436.735	363.073	401.452	557.244	398.592	314.352	582.473	397.074	471.094	419.273	331.336	2590.36	2523.86	2384.95	2661.85	2581.41	10434.4	9935.42	10140.7	9917.01	9738.69	4946.87	5088.41	5041.01	5044.15	5142.06	3431.81	3349.31	3412.41	3279.69	3374.25	12408.4	11639.2	11722.3	11895.5	11503.8	5063.78	5171.48	4959.84	5220.4	4416.17
ENSMUSG00000007950	0.015	4864	945.134	1137.54	1010.47	1317.69	1688.77	1853.37	1105.31	1649.27	1455.62	1661.37	2219.68	1441.95	3263.26	3269.95	3309.42	3390.65	3301.06	6822.33	6587.1	6465.76	6608.59	6634.04	5508.91	5596.54	5545.53	5464.72	5730.95	4037.92	4032.82	3937.64	4093.81	4021.5	8412.45	8374.99	8125.17	8349.3	8276.79	4969.52	5044.6	4716.08	4930.48	4573.1
ENSMUSG00000007987	0.025	5350	600.578	736.181	671.951	837.194	690.037	872.011	800.409	900.23	783.58	708.671	865.119	658.515	1329.83	1230.54	1292.83	1212.89	1326.48	1507.83	1293.91	1607.37	1377.86	1552.96	2440.49	2310.81	2215.56	2187.79	2247.33	1956.05	1836.71	1779.33	1956.59	1893.77	1663.69	1484.09	1539.61	1419.38	1492.39	1901.35	2098.72	2087.66	2036.55	1887.46
ENSMUSG00000007989	2.533	14252	246.671	265.89	339.525	359.181	444.538	239.851	361.164	382.271	471.679	335.623	443.457	263.532	27.207	26.1301	11.0861	20.3322	38.1152	58.5408	59.6564	51.8461	37.2924	41.3795	28.5142	34.6469	32.6245	38.1576	33.9257	37.4252	38.786	42.738	47.7277	30.0676	65.9887	64.1855	52.5148	47.8733	62.3099	29.4542	39.9639	37.5147	29.9119	37.2766
ENSMUSG00000008028	0	679	16.3333	56.8841	17.5877	15.2882	17.8081	38.5094	35.4747	10.9873	14.9405	24.7746	42.9217	81.0611	2.03084	0	7.73526	3.75978	0	0	0	26.1084	11.1216	36.2354	13.3048	0.768278	30.7795	46.7348	11.4888	8.74333	20.6229	4.99111	6.25173	15.4575	40.5997	44.6351	26.4611	42.2492	51.9876	26.3144	27.727	16.4809	27.5845	9.24372
ENSMUSG00000008035	0.042	6276	682.184	759.769	1144.75	629.063	573.823	1049.02	486.675	390.365	587.97	560.114	617.361	823.587	2279.95	2290.03	2202.29	2192.56	2180.67	1345.22	1306.93	1313.33	1329.48	1297.4	3098.97	3115.33	2929.59	3030.27	3155.37	2646.85	2726.21	2507.58	2645.32	2726.55	1300.84	1348.6	1300.86	1351.65	1325.64	2458.73	2505.49	2445.74	2487.99	2269.36
ENSMUSG00000008036	0.058	7212	2051.94	2406.88	2139.87	2181.49	2142.07	2357.71	2476.53	2885.66	2505.04	2777.52	2117.95	1962.06	4447.47	4687.38	4297.91	4409.55	4248.04	6636.16	5852.8	6068.42	5924.46	6309.5	8995.95	8831.03	8894.9	9071.85	9007.47	7331.98	7242.64	7179.17	7565.92	7414.99	8790.49	8840.33	8310.22	8446.45	8858.53	8631.07	8638.02	8568.78	8811.33	8250.47
ENSMUSG00000008090	0.097	8943	166.439	165.402	102.436	110.403	113.746	239.596	61.4608	103.23	88.1128	123.396	232.9	151.184	202.565	201.131	195.096	198.982	183.22	495.859	531.131	482.288	487.991	483.031	261.599	298.459	240.226	268.315	243.545	258.992	244.114	269.106	293.717	255.669	468.271	452.039	457.051	414.229	433.84	264.299	251.94	279.878	269.493	241.425
ENSMUSG00000008129	0.097	8944	103.973	23.2062	17.3708	11.4215	0	0	16.6467	0.532064	18.3103	23.9658	10.4249	15.5326	84.9547	119.733	65.0225	71.1941	98.9828	6.43856	0	25.1791	3.05324	4.74601	19.6546	40.746	36.7786	24.0318	20.8339	57.2779	74.7137	70.7925	71.3316	64.7869	20.9343	25.1871	5.14706	39.9481	6.97211	24.1966	28.9215	30.6307	25.6883	50.2167
ENSMUSG00000008136	0.078	8189	575.221	358.712	549.683	733.022	658.717	225.597	484.252	433.443	656.64	582.483	280.878	240.089	1054.58	1045.01	987.253	992.439	1010.26	883.703	730.617	699.674	787.951	704.507	974.53	973.234	1013.53	1027.73	1069.16	897.665	970.841	812.85	987.705	932.174	849.088	884.176	828.111	855.245	867.995	849.901	898.842	872.34	908.001	908.647
ENSMUSG00000008140	0.144	10393	4660.14	5122.71	6305.48	6023.01	6493.37	6329.65	4453.91	5366.61	5532.3	4731.76	5009.28	3267.26	3979.19	3956.92	3944.76	3892.95	3900.26	4117.41	3926.89	4263.34	3870.29	4211.61	4670.9	4632.49	4608.06	4868.16	4746.26	4334.23	4268.65	4106.96	4271.19	4427.99	4335.97	4086.36	4291.24	4025.77	4384.92	4210.01	4447.86	4255.96	4229.64	3454.99
ENSMUSG00000008153	0.191	11308	723.792	817.897	790.146	916.964	892.315	929.216	673.372	943.896	838.844	779.176	796.79	617.087	7324.25	7507.44	7272.24	7364.5	7369.13	3944.03	4133.74	3662.46	3926	4002.83	4170.88	4164.92	4024.72	4245.04	3960.53	6255.31	6559.55	6260.33	6529.49	6369.13	5010.03	4960.92	5309.27	4962.37	4957.03	4622.81	4794.17	4477.76	4447.21	4134.33
ENSMUSG00000008167	0.036	5984	95.0631	149.081	87.662	118.81	62.4777	43.9686	89.3843	80.2531	126.31	110.642	90.5825	79.9199	253.73	200.471	192.788	248.969	191.21	395.652	364.253	392.321	463.841	364.629	293.111	342.556	331.758	326.47	329.861	212.953	280.484	196.833	233.33	272.033	496.478	437.143	406.955	507.418	429.258	326.498	273.466	269.481	247.75	232.272
ENSMUSG00000008200	0.034	5882	924.101	1076.02	476.873	803.425	780.831	687.954	826.753	692.724	634.531	716.848	671.964	613.179	277.606	283.405	280.608	277.903	313.279	157.232	153.333	139.036	190.419	226.532	151.07	148.61	163.889	155.315	148.199	197.767	195.647	208.217	210.959	221.081	141.889	151.904	165.972	156.319	156.252	172.796	217.884	189.738	217.345	170.881
ENSMUSG00000008206	0.129	9983	155.45	103.958	182.287	138.72	174.699	194.053	159.208	274.765	185.279	159.078	269.792	184.668	387.287	490.509	443.716	425.556	391.786	275.519	265.006	198.452	296.171	216.169	226.192	236.368	208.698	229.192	243.708	315.358	302.266	324.946	352.969	329.937	182.241	198.898	210.473	213.379	220.994	217.605	225.076	210.536	217.229	214.666
ENSMUSG00000008226	0.401	13110	574.649	485.808	526.427	570.419	355.14	492.21	555.081	545.342	569.863	522.201	411.362	547.245	444.34	504.996	474.036	468.757	435.595	327.369	285.686	370.426	311.223	314.725	451.471	395.193	393.47	395.518	402.957	332.654	373.895	402.091	404.181	362.761	310.345	333.854	330.507	324.51	324.08	365.821	387.506	374.893	370.875	375.04
ENSMUSG00000008301	0.023	5250	440.644	459.945	778.425	784.123	702.025	585.107	758.714	534.078	823.686	608.834	686.232	553.367	1089.81	1043.47	1003.21	1033.63	1194.56	625.96	551.82	672.935	561.356	617.813	1494.98	1494.03	1467.17	1593.54	1557.21	1197.22	1114.17	1158.31	1207.58	1215.16	636.621	653.422	635.9	652.878	670.076	1322.76	1261.6	1178.25	1259.18	1289.05
ENSMUSG00000008305	0.207	11558	455.814	418.986	263.821	365.97	502.627	256.881	483.724	422.173	464.62	433.643	430.647	481.066	604.709	576.027	532.054	606.397	625.02	269.502	251.516	252.042	229.946	309.515	457.925	463.68	428.568	540.574	509.939	433.639	453.363	470.973	482.056	457.472	334.354	318.582	298.196	351.447	304.129	400.92	366.383	367.929	402.099	389.736
ENSMUSG00000008318	0	680	15.1186	27.9188	26.1609	6.50765	3.53654	32.2715	18.8911	19.5645	12.4234	18.3322	19.4423	9.10749	266.644	276.005	245.295	270.881	253.78	213.138	209.527	253.69	210.68	220.599	237.358	245.632	211.435	269.35	287.977	251.598	209.562	194.378	158.246	215.586	171.895	201.038	196.337	194.847	185.686	225.664	191.998	191.232	214.079	170.218
ENSMUSG00000008333	0.026	5391	192.094	195.998	205.383	200.829	307.303	256.932	189.915	201.525	317.487	252.074	225.135	211.676	345.655	358.531	339.331	301.845	347.652	492.714	467.583	515.223	551.639	505.005	547.703	583.389	522.154	549.451	618.242	394.693	347.629	400.409	401.641	458.128	415.719	398.743	415.979	397.094	396.709	585.699	557.91	515.733	528.293	458.912
ENSMUSG00000008348	0.153	10643	0	19157.5	29336.2	22285.2	21567	28288.2	22203.5	14717.6	20636	21106.8	17746.4	18779.9	50468.4	51350.5	48612.4	49824.9	49028.4	12778.5	12659.9	12815.8	12660.4	12923.9	17246.4	17040.2	17670.5	17642	17681.8	31087.9	31588.5	30870.9	31284.6	31043.6	13567.4	13373.3	13633.8	13558.3	13262.5	18497.8	18604	18391.4	18639.7	20499
ENSMUSG00000008373	0	681	488.794	606.806	777.794	648.631	604.635	627.357	608.803	680.634	649.377	618.748	616.368	438.38	1241.18	1211.27	1156.07	1098.34	1125.43	920.737	1110.39	1178.98	1078.16	989.683	1287.98	1323.76	1341.43	1270.65	1337.57	1134.82	1074.09	1109.06	1051.51	1098.09	1033.94	1097.45	1046.96	994.137	1186.48	1122.17	1183.99	1081.36	1093	1100.41
ENSMUSG00000008384	0	682	21.194	28.4553	72.0665	76.6055	23.3451	59.3784	64.6223	17.508	11.9694	72.6566	30.9903	20.9078	291.181	233.81	258.443	272.817	297.842	247.906	243.389	245.878	275.602	195.796	548.324	520.74	478.852	496.041	545.338	424.956	399.386	326.184	413.652	372.261	194.823	242.494	239.596	263.691	226.756	413.53	453.723	447.951	427.619	372.902
ENSMUSG00000008393	-0.062	158	391.401	387.551	1587.88	264.834	451.867	705.292	819.402	861.396	417.096	246.604	662.612	918.022	178.799	243.063	201.196	150.488	200.523	372.627	314.355	324.68	480.066	259.755	530.907	464.734	494.675	489.603	486.43	297.1	282.905	266.287	253.646	260.456	298.954	270.299	328.465	257.165	281.101	357.88	328.013	295.066	324.631	376.634
ENSMUSG00000008398	-0.045	209	137.339	139.962	87.3143	111.895	110.34	155.955	94.7085	104.235	92.5577	125.27	158.214	187.397	31.2611	33.6944	22.7871	17.1995	17.6663	145.182	113.274	141.753	168.576	164.25	67.9126	63.407	53.5701	47.624	48.8763	47.1173	64.6112	51.303	55.622	43.6375	144.445	154.732	163.444	156.357	156.4	76.2738	79.4551	65.3574	59.4454	70.2756
ENSMUSG00000008429	0.395	13087	424.281	418.169	349.924	453.667	453.186	378.84	337.664	380.251	375	355.988	367.626	311.943	681.045	640.586	656.414	654.246	631.517	466.331	462.169	483.251	470.759	491.193	774.861	771.749	782.931	780.838	865.871	707.051	701.835	672.532	687.969	653.369	449.314	472.922	455.413	496.962	464.934	699.347	693.338	699.108	699.862	736.248
ENSMUSG00000008435	0.01	4643	186.249	195.435	135.739	210.773	210.515	199.165	173.53	149.009	166.612	221.004	203.941	127.541	229.391	257.261	215.031	228.934	202.255	162.873	181.425	225.871	198.816	216.404	332.821	329.021	321.248	294.159	328.035	287.428	264.54	287.552	284.658	258.146	332.6	232.845	258.25	212.773	212.999	266.134	261.233	312.259	310.501	282.292
ENSMUSG00000008450	0.129	9984	367.898	407.544	356.871	426.039	397.188	407.753	342.613	354.816	312.235	394.917	390.651	212.635	488.923	497.482	517.5	460.994	449.764	875.197	928.913	932.298	1006.96	968.825	966.636	812.184	971.262	942.068	903.186	686.875	596.537	606.186	636.461	639.653	986.613	842.296	966.497	916.12	992.299	826.416	770.899	869.713	857.638	803.58
ENSMUSG00000008475	0.148	10568	2580.93	2296.21	3378.66	3701.5	3766.26	1933.17	3115.21	2847.34	4346.31	3878.85	3197.33	1984.05	1272.22	1291.82	1262.62	1220.99	1245.53	3043.2	2995	2978.58	2977.46	2876.59	2556.85	2645.04	2623.9	2565.73	2619.61	1929.78	2007.24	1923.63	2036.01	1997.89	2893.36	2941.16	2787.27	2955.66	2874.98	2459.29	2365.35	2251.17	2414.06	2309.39
ENSMUSG00000008489	0.494	13433	212.311	303.685	349.067	273.555	249.904	414.932	297.077	343.266	271.882	204.701	281.097	310.955	1153.37	1116.44	1053.4	1097.85	1141.6	725.177	706.312	737.908	681.907	665.156	826.736	820.774	826.012	831.464	846.694	904.447	937.642	939.241	912.914	916.174	733.948	685.387	722.458	676.16	741.379	830.754	860.656	792.044	859.351	835.21
ENSMUSG00000008496	0.161	10765	50.4281	57.9458	54.982	89.1373	90.9218	100.47	54.4468	82.6003	70.9451	61.0945	42.7164	65.0963	5.44737	20.9939	4.13735	18.4819	15.6862	0	0	0	0	0	6.66321	11.6121	16.0782	14.7812	14.8301	25.9417	5.39813	11.7526	8.9924	14.7118	0	22.4208	0	10.8206	4.0666	10.6973	16.8507	14.3997	17.6542	15.6622
ENSMUSG00000008540	0.142	10359	161.837	52.3101	121.072	96.4149	77.8377	137.505	125.286	92.9829	112.655	149.827	211.355	228.467	240.029	210.245	171.95	259.585	134.681	4226.58	4266.85	4288.64	4117.25	4214.44	428.128	425.7	310.176	424.744	277.328	355.186	392.563	316.245	415.791	325.019	1760.62	1931.81	1901.11	1825.56	1794.36	749.301	957.072	1012.99	1060.3	932.384
ENSMUSG00000008575	0.718	13803	1108.39	1380.31	1019.82	1303.46	1388.17	1389	1181.79	1450.16	1299.46	1281.27	1720.46	1847.83	704.837	689.754	676.639	692.453	690.742	492.645	495.279	542.519	517.663	466.355	540.547	517.9	523.151	558.879	545.948	651.713	628.19	622.941	619.652	634.337	630.983	600.362	625.744	643.381	654.203	573.014	545.085	519.513	560.897	531.913
ENSMUSG00000008604	0.029	5534	897.645	819.881	586.182	881.048	892.461	1113.18	656.778	725.77	700.128	812.433	1040.57	776.042	1440.99	1482.33	1434.35	1477.49	1457.69	1582.93	1618.79	1654.44	1527.17	1600.63	1968.99	1932.79	1872.03	1921.17	2006.86	1738.17	1845.92	1842.73	1797.09	1829.51	2235.58	2068.66	2217.03	2192.99	2202.53	1887.12	1848.37	1881.94	1868.7	1902.25
ENSMUSG00000008658	0.179	11176	3083.39	2905.67	3557.43	4564.24	4321.55	2726.96	3386.44	4439.18	5627.09	4482.09	4373.54	4603.51	4442.56	4280.29	4437.2	4345.53	4358.78	2223.01	2161.32	2384.09	2220.43	2166.94	3734.59	3672.99	3722.26	3698.64	3671.85	3584.35	3655.96	3606.9	3686.1	3606.13	2326.41	2280.43	2113.62	2235.98	2299.61	3511.02	3475.37	3430.72	3479.7	3334.57
ENSMUSG00000008668	0	683	697.59	702.864	1124.38	741.508	754.345	825.073	843.672	788.25	693.165	830.927	829.154	686.843	977.068	894.011	852.311	886.938	1051.02	9628.98	8882.31	8183.98	9194.38	9263.95	1594.88	1532.03	1570.52	1709.69	1580.17	1292.78	1287.23	1342.15	1261.25	1370.13	5333.18	5456.89	5571.4	5469.22	5143.84	1314.6	1414.03	1372.22	1319.13	2050.41
ENSMUSG00000008682	0.075	8085	463.653	488.815	827.564	576.722	533.75	490.943	591.414	458.926	520.915	593.75	635.984	470.982	215.96	238.384	258.656	221.511	270.386	2402.37	2269.95	2377.89	2490.57	2389.18	420.62	444.252	442.79	505.263	492.716	344.446	342.885	347.695	316.141	318.901	1845.83	1736.07	1839.78	1859.83	1660.35	506.805	501.973	491.943	512.731	754.101
ENSMUSG00000008683	0.013	4775	688.158	531.18	1014.19	493.671	496.569	390.973	532.283	544.441	596.366	430.888	592.342	418.333	392.889	580.388	569.964	542.841	713.247	9993.1	8944.58	9743.89	8450.79	8151.73	1953.29	1341.82	1209.55	1178.63	1258.63	822.366	827.448	908.921	747.967	814.734	5545.11	6175.82	5996.44	5764.58	6734.7	1138.5	1101.84	744.75	1303.43	1617.43
ENSMUSG00000008686	0.079	8215	185.46	213.59	295.793	418.983	296.872	282.969	303.392	237.139	293.16	329.83	297.049	264.349	132.551	144.47	122.124	148.415	111.727	57.969	35.7952	46.1571	69.0592	68.7862	82.845	92.6169	80.9732	78.023	74.899	98.6422	85.8775	94.8433	99.5953	102.079	41.2084	51.0127	33.8394	54.8811	43.9539	87.774	74.6999	78.195	68.9323	81.0208
ENSMUSG00000008690	0.026	5392	309.429	403.148	206.583	290.816	360.679	283.646	345.389	225.156	280.728	314.189	310.409	293.566	993.293	850.771	995.828	905.687	947.737	1037.58	1022.42	1067.18	1155.24	1151.3	1241.61	1174.85	1179.6	1127.24	1235.14	1012.93	1015.72	989.616	996.787	1014.91	1079.46	1070.51	1173.06	1091.92	1096.63	1018.19	1060.4	1037.52	1029.72	970.974
ENSMUSG00000008730	0.67	13754	2820.32	3617.01	2297.96	3044	2413.44	2825.23	2652.81	2715.07	2336.38	2742.58	3067.85	2713.22	477.569	473.237	481.525	470.06	484.174	498.972	521.348	493.195	486.189	471.509	470.543	477.757	475.335	466.996	461.278	539.369	529.927	526.496	544.491	533.15	620.654	586.774	584.488	614.879	599.174	519.16	499.361	504.157	527.218	511.236
ENSMUSG00000008734	0.034	5883	1350.36	1402.02	1580.04	788.334	627.269	1540.59	1150.69	1164.9	642.314	620.995	1097.19	1410.73	1595.35	1540.98	1569.46	1548.71	1621.18	1606.74	1660.06	1590.12	1593.93	1604.46	1524.32	1571.82	1515.62	1495.17	1604	1706.95	1693.12	1653.02	1673.87	1603.28	1469.54	1474.3	1456.55	1496.28	1454.91	1344.58	1305.34	1326.44	1399.06	1181.5
ENSMUSG00000008763	0.537	13532	470.053	534.966	543.15	729.232	684.088	538.618	594.591	620.012	691.949	668.495	738.532	491.542	497.764	487.414	466.078	474.873	454.113	485.622	497.541	480.357	492.558	503.035	522.568	539.183	528.783	525.571	497.139	505.775	521.801	475.325	487.994	480.556	528.706	536.751	528.077	576.55	552.542	507.732	494.216	516.679	520.636	534.211
ENSMUSG00000008822	0.458	13319	559.899	517.057	799.07	672.214	495.098	712.412	657.556	416.081	614.911	557.983	509.047	358.968	449.49	460.658	509.03	407.628	481.415	341.734	318.012	404.992	462.022	469.884	1146.64	1084.25	1044.47	1236.11	1001.53	800.641	915.66	759.281	706.831	811.369	347.518	431.196	409.009	431.617	468.524	987.823	907.556	896.401	879.345	724.991
ENSMUSG00000008855	0.004	4432	4007.99	4187.64	1815.85	2625.62	2607.32	3220.72	1960.36	2965.43	2265.12	2302.33	2480.81	4056.91	1678.6	1897.51	1839.76	1868.33	1857.78	1421.01	1441.62	1456.88	1502.85	1645.44	1537.9	1462.52	1604.33	1552.82	1572.23	1758.98	1649.59	1694.91	1587	1753.61	2158.19	1978.67	2048.39	2016.31	2052.5	1475.79	1493.96	1621.95	1450.22	1653.7
ENSMUSG00000008859	0.1	9198	533.752	536.905	621.047	703.773	686.726	442.316	544.937	656.194	760.308	680.157	655.714	483.763	764.982	766.524	782.014	811.705	797.151	1076.64	1008.97	1054.85	1103.37	1011.46	1401.25	1426.79	1438.9	1438.93	1454.22	1031.18	1024.71	1008.1	982.736	995.736	1051.27	1032.98	997.151	1050.46	1069.38	1314.13	1278.06	1269.25	1248.12	1287.1
ENSMUSG00000008892	0.157	10703	853.325	833.543	1045.36	992.648	907.493	913.17	784.146	976.333	933.094	945.978	836.511	823.351	2254.37	2160.74	2269.52	2061.66	2176.43	1923.1	1976.44	1927.34	1863.54	1967.69	1905.11	1922.28	2062.47	1980.33	1869.69	1841.16	1952.78	1857.17	1864.15	1894.18	2057.8	2147.51	2108	1993.07	2101.11	1939.27	1930.36	1947.68	1972.81	2360.74
ENSMUSG00000008958	0.061	7321	832.64	807.164	1169.77	950.651	715.071	814.384	719.454	743.261	840.089	690.658	890.242	848.975	635.262	566.464	568.685	638.263	612.067	493.728	415.971	437.317	330.956	451.619	794.542	825.218	755.872	774.888	763.009	588.393	625.507	705.333	576.955	731.94	490.108	383.48	428.8	471.715	460.437	596.43	650.759	623.652	633.629	578.964
ENSMUSG00000008976	0.02	5100	234.984	200.539	340.352	296.203	326.976	292.079	341.715	243.305	376.259	411.577	359.353	412.93	227.18	234.599	235.63	287.374	227.949	101.181	99.1046	107.667	111.799	156.428	190.882	122.241	158.088	99.7399	102.928	201.981	149.872	158.053	178.485	176.527	104.266	88.1134	100.136	85.0881	92.0337	143.487	146.891	179.368	119.727	132.783
ENSMUSG00000008999	0.129	9985	45.3385	15.6151	51.6026	25.8553	23.6093	66.129	9.67282	19.0151	27.1918	29.7929	51.6031	32.4669	149.708	141.106	163.842	145.806	171.552	153.391	170.373	136.585	154.216	162.245	225.372	216.48	198.746	231.109	223.202	209.082	202.547	196.618	204.648	202.173	155.222	181.55	175.117	166.483	193.128	191.308	197.426	177.771	172.012	179.788
ENSMUSG00000009013	0.055	7088	7717.44	8088.23	11608.4	11728.3	12079.8	7187.23	11661	7590.68	11594	12132.6	7837.13	6440.66	7936.45	7734	7922.09	8213.7	7941.18	21116.5	20874.6	21284.7	21282.8	21306	20527.4	20659	20122.9	20783.3	20938.7	12484.3	12359.8	12644.7	12218	11614.8	27865.2	28414.1	27806.5	29007.4	27617.6	17691.2	17555.3	16997.7	17186.2	16674.4
ENSMUSG00000009030	0.122	9823	75.6079	175.906	156.454	147.225	131.212	130.437	136.303	184.173	144.447	95.4765	130.798	86.7128	473.605	438.218	522.484	464.926	481.727	272.193	218.793	263.886	253.773	206.252	378.837	334.983	376.86	352.257	323.863	350.836	369.66	357.307	375.651	353.605	199.435	184.733	208.378	245.244	246.831	344.316	339	309.621	348.694	344.215
ENSMUSG00000009035	0.088	8688	466.394	439.456	453.808	450.631	541.647	538.743	314.607	472.597	425.286	301.276	385.513	392.168	755.225	781.272	765.06	760.425	756.579	670.827	750.099	677.031	695.06	714.833	710.255	677.177	662.106	701.253	680.842	765.875	736.207	746.216	758.958	777.293	737.631	740.95	713.91	742.08	725.79	714.882	689.852	642.87	638.642	620.84
ENSMUSG00000009073	0.034	5884	512.266	571.866	481.616	582.007	603.311	607.803	500.421	745.564	621.845	541.862	696.084	500.24	587.329	584.834	585.774	582.236	571.939	879.254	953.292	1062.61	940.58	976.909	1041.1	1070.47	1085.77	1027.95	1117.47	792.488	799.404	838.085	812.161	792.032	1143.84	1226.56	1211.84	1229.06	1307.93	1011.23	968.298	1007.84	1003.71	897.036
ENSMUSG00000009075	-0.103	102	1861.85	1369.14	940.174	1728.29	1489.04	1957.35	1008.52	906.132	1203.39	1553.22	2017.78	1919.76	489.954	519.469	508.237	471.962	520.293	855.927	747.669	779.985	790.898	773.356	840.204	865.676	817.958	837.17	825.151	689.897	696.24	667.731	660.229	751.738	907.646	832.541	853.284	848.808	863.699	713.394	635.843	678.399	656.644	602.476
ENSMUSG00000009076	0	684	263.702	327.402	376.389	373.621	353.848	287.843	298.005	394.716	318.624	339.307	198.653	191.37	537.728	639.346	534.3	616.229	591.314	358.57	321.503	329.816	455.013	430.489	1061.06	1036.23	1041.14	1072.86	1114.61	785.138	855.923	832.354	804.171	797.789	415.913	404.117	358.422	406.977	451.491	725.098	983.626	871.034	830.384	837.305
ENSMUSG00000009079	0.058	7213	1842.93	1750.52	1147.84	1864.49	1928.95	1222.39	1786.23	2069.68	1833.95	2049.49	1484.57	1868.06	2813.74	3035.26	3053.03	2919.92	3362.18	997.419	1394.76	1116.83	1103.82	1063.49	1380.41	1553.86	1477.47	1454.52	1483.7	2177.25	2182.15	2169.73	2286.28	2324.1	1285.78	1049.49	1047.76	1200.1	1378.65	1829.81	1768.18	2001.67	1567.31	1920.68
ENSMUSG00000009090	0.021	5149	725.016	714.953	514.475	1013.55	892.854	688.07	703.756	1190.52	715.865	768.391	762.081	884.141	3693.98	3674.93	3748.84	3636.23	3520.32	1068.08	910.356	974.432	964.454	1057.67	1837.98	1669.59	1722.23	1596.56	1730.26	2358.02	2511.6	2596.05	2577.91	2613.51	1212.12	1153.53	1183.98	1243.61	1242.76	1585.52	1636.01	1656.27	1738.49	1498.01
ENSMUSG00000009092	0	685	17.1974	2.05996	1.02727	2.28094	8.08885	1.27047	32.3611	1.07849	14.9438	37.981	6.13315	25.6111	21.6713	21.6134	15.6898	10.2009	24.113	26.1654	25.4327	32.1496	20.7999	26.62	18.827	12.6614	18.6869	22.3086	22.1473	36.2598	32.5759	17.4503	13.4374	34.9355	34.6363	31.3783	42.3	10.1611	17.6674	30.42	22.8708	32.5673	31.9722	37.2838
ENSMUSG00000009112	0.181	11206	126.14	157.59	174.605	220.774	184.1	184.347	166.695	153.425	200.33	195.703	203.657	235.257	284.521	287.735	266.56	276.304	278.074	226.025	240.323	219.737	240.901	247.021	347.011	357.074	379.777	342.626	364.526	325.619	344.566	339.83	347.036	335.968	265.176	260.893	236.246	248.235	259.654	318.36	320.816	319.981	340.933	338.831
ENSMUSG00000009207	0.585	13608	450.791	475.723	501.571	662.966	763.516	611.875	610.929	819.166	778.34	516.471	478.993	473.432	528.197	519.137	611.689	569.352	531.195	403.345	424.176	415.059	413.93	432.743	446.515	505.607	465.763	484.535	447.797	402.412	414.503	401.539	387.822	400.815	349.938	354.121	361.799	395.57	401.009	438.728	415.691	413.192	399.05	383.712
ENSMUSG00000009216	0.068	7843	888.82	955.234	734.547	813.126	666.893	1258.49	393.373	730.793	564.217	558.733	596.346	3892.99	778.76	827.961	849.162	860.418	703.625	1390.02	1286.31	1203.84	1103.26	1279.35	1562.35	1580.79	1575.76	1698.2	1629.7	1182.26	1127.94	1165.78	1093.22	1211.06	1716.97	1859.6	1518.81	1654.46	1789.78	1371.18	1290.09	1328.41	1314.01	1229.58
ENSMUSG00000009281	0	686	470.354	292.369	377.559	63.446	37.0268	48.3089	700.707	172.091	239.018	119.514	93.576	62.5139	102.658	121.582	94.8353	98.6098	90.5241	1451.42	1566.65	1559.04	1591.22	1867.96	148.014	124.686	165.431	156.985	138.79	170.739	145.891	114.819	102.988	149.057	747.74	718.989	635.042	640.34	699.994	235.706	295.381	301.669	297.477	334.057
ENSMUSG00000009291	0.005	4458	582.022	522.558	650.602	551.107	520.142	646.828	523.424	504.972	474.616	538.857	757.936	784.928	613.404	600.264	598.817	672.286	633.281	1245.43	1247.07	1115.03	1154.68	1059.51	996.238	906.392	867.234	988.11	905.242	923.918	871.444	896.152	847.081	918.875	905.126	945.871	925.276	850.082	976.867	848.416	970.834	853.258	855.707	801.993
ENSMUSG00000009292	0.077	8161	88.7994	107.979	80.1569	89.6812	110.77	143.306	72.6197	112.787	112.458	104.847	114.657	62.4306	289.372	297.92	275.384	278.977	282.568	134.401	144.982	125.542	134.188	150.596	202.783	181.657	167.872	199.495	173.973	248.683	217.965	268.278	264.908	221.798	181.56	153.124	140.14	131.234	155.165	189.357	218.341	204.258	191.326	176.522
ENSMUSG00000009293	0.018	5004	66.1051	118.353	107.438	167.256	185.128	67.5769	127.751	187.588	189.117	185.502	144.705	169.963	624.767	676.785	640.428	667.619	607.951	635.249	660.945	607.81	467.462	561.229	1255.35	1130.7	1171.51	1156.6	1148.29	722.959	851.639	738.816	779.093	769.443	581.947	667.349	609.158	644.787	605.468	851.532	794.512	789.003	801.636	742.519
ENSMUSG00000009376	0.388	13052	50.4749	104.576	34.0812	69.3524	125.993	19.264	94.5806	100.997	177.245	126.538	72.758	62.7295	19.81	27.0948	31.4803	18.397	29.6622	56.3595	37.7762	58.5642	36.9662	65.0008	17.8568	17.2154	21.8662	26.2503	19.1945	32.9683	28.0667	31.2088	29.1718	20.0315	39.3479	46.0994	37.0521	33.2021	38.8687	32.621	23.3329	27.6728	30.1361	31.738
ENSMUSG00000009394	0.136	10251	1163.2	1309.9	865.681	1445.29	1555.87	928.391	1101.92	1622.94	1641.24	1541.97	1481.19	1621.18	4435.3	4327.68	4366.77	4378.09	4353.78	750.392	712.128	749.359	810.157	712.854	1801.31	1872.84	1774.75	1839.86	1853.41	4147.09	4290.82	4017.79	4202.6	4094.49	1537.06	1537.36	1496.73	1528.35	1519.46	2265.03	2165.74	2240.58	2201.47	2303.22
ENSMUSG00000009406	-0.065	150	614.646	652.283	484.294	851.61	764.81	580.275	628.376	596.349	662.163	782.591	701.874	787.9	340.702	367.583	361.826	367.047	342.531	1161.95	1104.43	1137.65	1165.47	1132.91	556.869	495.866	496.77	536.447	517.448	382.811	346.391	377.957	368.197	364.321	1230.43	1220.58	1264.53	1218.45	1283.22	554.956	545.261	517.225	541.207	517.367
ENSMUSG00000009418	0.101	9221	746.408	757.683	549.326	648.442	659.979	513.289	554.911	727.679	642.278	612.036	754.212	576.358	254.6	275.604	264.068	257.623	259.071	65.2558	75.33	75.1251	73.7599	71.3708	121.567	99.8127	105.997	114.052	109.993	160.44	167.129	159.549	164.658	163.87	98.2233	92.6434	92.6272	91.025	96.7214	118.557	112.869	106.214	105.661	102.211
ENSMUSG00000009470	0.46	13323	153.423	168.217	190.086	219.275	204.723	208.629	210.155	186.257	171.306	223.095	206.835	232.119	216.989	227.525	208.871	223.437	207.889	241.314	219.066	237.334	234.018	222.818	133.364	137.639	147.482	156.339	140.863	164.206	167.157	165.397	160.132	171.218	249.007	256.067	246.458	257.109	242.006	152.212	150.249	150.634	157.775	154.975
ENSMUSG00000009535	0.125	9894	388.956	436.195	430.764	552.682	658.99	496.706	488.802	534.174	729.884	602.923	528.189	672.894	715.354	683.715	662.777	715.86	768.414	397.321	413.681	420.548	389.205	413.825	437.29	410.233	407.324	376.106	406.747	580.945	561.556	549.844	567.775	559.529	411.946	426.79	456.254	419.953	403.469	426.118	417.142	379.49	419.969	455.008
ENSMUSG00000009549	0.043	6332	2311.78	2727.25	3782.18	3234.47	3175.72	2231.36	2856.41	3600.29	3188.43	2458.32	2639.55	1793.37	2409.02	2216.18	2197.74	2330.66	2243.35	4775.55	5313.81	4824.23	4946.58	5054.34	5772.08	5858.62	5623.14	5797.2	5759.24	3578.89	3084.91	3411.93	3212.41	3327.85	5378.47	5066.2	5469.97	5274.97	5235.27	5135.72	4970.61	5036.18	4953.49	4804.64
ENSMUSG00000009555	0	687	510.863	545.512	439.796	552.555	503.155	434.135	395.904	521.641	486.658	474.821	398.8	442.935	1471.07	1518.87	1600.9	1573.43	1661.01	1185.73	1311.97	1210.87	1102.39	1312.15	1402.08	1478.51	1522.1	1446.48	1558.77	1401.73	1484.58	1454.41	1541.6	1414.9	1460.04	1298.65	1258.05	1274.58	1371.54	1345.76	1320.18	1316.95	1303.4	1341.44
ENSMUSG00000009563	0	688	443.532	258.924	125.489	188.473	319.565	217.515	258.832	306.445	228.476	288.443	179.217	170.871	478.516	360.482	374.482	384.986	363.088	695.536	545.575	625.689	496.317	586.318	559.846	535.672	530.557	634.562	572.437	435.873	430.192	393.602	422.467	461.481	599.505	718.659	640.947	630.987	609.769	543.942	429.432	540.054	456.725	456.105
ENSMUSG00000009566	0.048	6574	40.108	40.8672	0	12.5793	9.9674	0	14.4126	47.3172	35.2377	22.3784	6.84179	9.57703	91.2069	105.259	98.8146	111.695	83.628	47.7055	80.2722	104.439	51.1618	95.4181	49.0508	39.4155	52.488	47.8603	25.5278	80.5388	76.9437	54.9336	80.5226	74.0437	76.0994	69.7045	73.7007	61.498	76.414	48.91	55.7867	39.3953	57.2091	59.4239
ENSMUSG00000009569	0.911	13966	2171.58	1972.03	1829.34	2840.43	2615.79	2221.03	2030.77	2562.87	2862.57	2545.26	2652.88	3308.51	519.87	612.705	544.338	541.37	517.925	105.977	133.38	120.952	125.285	167.998	233.812	217.874	240.529	249.072	231.245	357.017	353.44	373.049	409.373	358.065	176.94	186.44	209.373	172.206	187.517	231.985	208.749	203.139	209.234	209.992
ENSMUSG00000009575	0.076	8121	1464.94	1683.85	1495.55	2012.05	2448.51	1602.79	1584.05	1404.96	2043.78	1881.06	1872.59	2357.48	705.036	671.388	701.949	682.568	769.673	1044.74	828.787	839.977	897.28	952.438	1279.6	1203.61	1162.07	1245.64	1186.79	960.256	951.742	952.522	922.055	969.197	1288.53	1284.4	1191.87	1205.91	1254.36	1238.55	1236.25	1207.58	1270.88	1154.69
ENSMUSG00000009585	0.097	8945	0.0418742	9.8034	4.40203	0.932539	2.6612	11.0604	0	8.8636	11.0622	10.8471	16.419	10.3162	15.0078	24.4495	19.5234	16.8276	6.33946	10.8697	7.48815	12.391	11.9152	14.8351	10.2576	13.6242	15.7783	13.9325	16.7077	17.8007	13.8643	14.3479	17.7546	24.5753	14.7247	9.95655	4.73641	15.88	8.13141	19.0169	15.0421	25.3894	23.9752	17.5878
ENSMUSG00000009614	0	689	21.5115	60.2696	44.1797	7.80308	18.0786	124.455	15.09	5.88211	13.5801	15.2502	63.1807	62.4639	158.881	135.234	166.713	132.813	163.302	422.625	330.633	396.16	363.602	343.404	161.012	152.78	142.158	191.419	154.877	160.854	178.633	179.038	210.693	176.136	269.41	235.613	279.608	316.916	266.821	145.069	173.689	141.365	152.1	156.73
ENSMUSG00000009621	-0.045	210	2.1617	34.2927	0	39.5694	0	6.23356	16.4005	69.4893	10.8154	24.9312	0	10.4511	54.102	63.1407	71.5233	106.696	52.4571	0.0122566	22.5097	16.3212	23.5928	25.5177	53.3503	74.1725	67.2492	75.1669	80.0241	70.3547	48.1203	61.1307	61.4238	43.632	28.8397	39.1013	71.5517	23.9575	27.5709	51.0446	39.1089	40.2577	42.0019	49.0742
ENSMUSG00000009630	0.287	12419	793.812	808.037	1028.28	1100.89	978.917	874.632	963.796	1009.92	1134.49	916.19	1062.92	746.064	1886.7	1966.7	1871.4	1814.35	1826.46	2592.68	2616.86	2506.37	2458.95	2380.93	2969.83	2882.03	2926.71	2905.96	2776.62	2284.91	2343.16	2315.65	2391.07	2344.84	2945.4	2887.51	2875.79	2889.99	2910.62	2474.87	2642.93	2491.28	2564.7	2336.76
ENSMUSG00000009633	0	690	149	148.202	173.371	119.452	112.093	107.471	117.183	59.3443	66.234	87.07	108.708	121.544	107.207	102.663	190.361	131.844	139.695	406.59	304.415	420.341	340.17	298.474	244.715	290.052	252.869	228.984	230.737	199.167	160.339	209.631	178.824	204.19	274.636	238.647	178.927	262.675	163.543	269.819	234.258	275.901	237.845	206.325
ENSMUSG00000009640	0.032	5677	312.039	359.809	460.909	528.949	443.879	495.102	372.151	321.885	388.419	422.297	340.794	390.3	1194.87	1259.74	1203.46	1243.54	1193.82	179.427	178.396	207.922	180.423	200.332	490.826	487.651	459.287	463.904	465.474	737.713	765.557	904.785	775.946	873.135	274.272	239.022	239.919	237.176	285.212	494.946	427.816	459.291	481.002	464.699
ENSMUSG00000009647	0.041	6234	59.2921	119.754	135.102	111.579	104.89	111.97	96.1445	140.178	140.945	106.003	116.649	133.986	431.388	477.682	457.407	420.285	473.312	583.799	506.549	573.65	512.573	486.652	674.443	712.759	695.412	726.678	706.608	518.428	468.429	469.673	517.584	503.422	522.809	552.963	540.927	553.171	527.134	631.69	598.302	617.074	588.696	573.47
ENSMUSG00000009681	0.027	5442	785.703	750.056	468.462	1038.81	832.815	764.991	584.618	779.634	819.343	913.089	969.536	793.539	1044.43	992.423	1001.15	980.898	1051.62	262.632	307.247	260.929	260.225	275.262	618.725	614.949	581.065	595.807	576.265	696.879	743.422	721.273	735.075	686.075	309.629	298.436	284.064	317.399	291.032	537.642	530.667	530.328	551.484	514.561
ENSMUSG00000009687	0.053	7001	216.284	306.553	133.875	282.81	392.755	271.062	138.289	338.032	208.938	313.514	372.147	397.038	44.7977	46.2801	128.328	89.3759	56.09	448.688	268.34	406.565	324.141	321.658	145.982	123.546	101.892	190.307	138.889	177.446	157.336	109.857	144.348	115.596	289.94	200.994	280.532	401.606	330.34	281.39	299.726	201.15	209.157	235.427
ENSMUSG00000009731	0	691	190.809	271.251	147.018	174.862	151.678	140.152	140.175	178.213	197.173	162.411	162.353	137.99	108.201	105.084	105.424	109.706	105.981	80.4051	83.0422	84.6814	66.7868	70.7634	63.8081	62.6582	82.7557	83.7452	71.7518	75.7529	89.1617	83.4859	79.4109	67.9807	95.955	87.1283	75.0902	80.4403	87.9572	67.3131	61.0775	61.9562	53.6122	75.033
ENSMUSG00000009733	0.194	11346	105.658	62.774	70.6249	100.446	66.1952	79.2281	79.5527	96.4603	70.3621	77.4261	76.4542	65.5091	302.095	325.424	310.842	318.309	318.802	104.973	111.91	120.637	127.997	117.138	135.344	158.542	167.804	149.93	173.239	208.705	245.089	214.9	231.573	239.69	153.587	157.487	160.97	150.293	176.008	161.375	163.125	176.559	173.103	166.363
ENSMUSG00000009739	-0.006	414	575.515	577.854	374.234	649.248	611.708	868.958	349.182	518.208	504.22	466.094	743.946	736.232	432.723	430.603	400.843	415.529	363.113	899.415	928.42	956.331	933.533	943.745	608.026	634.182	624.836	625.449	612.645	444.674	443.716	423.859	437.224	427.561	1181.26	1185.77	1113.31	1155.61	1131.38	556.282	551.456	570.094	573.41	466.315
ENSMUSG00000009741	0.14	10325	232.52	291.179	157.96	183.32	198.801	190.791	237.867	320.586	220.865	176.201	167.502	192.059	162.071	129.936	163.928	191.085	142.017	137.916	127.143	81.2184	98.5955	119.414	221.033	184.599	199.626	212.772	162.099	148.295	123.956	142.449	151.355	185.269	131.606	122.985	175.887	198.449	129.798	146.441	172.428	196.314	153.564	108.516
ENSMUSG00000009828	0.097	8946	310.217	328.709	377.512	147.029	179.61	186.873	241.531	297.324	225.909	182.088	244.014	165.542	117.644	140.409	149.766	145.696	149.323	202.3	192.993	176.915	207.442	206.781	240.912	251.251	285.322	253.392	271.002	148.528	149.946	158.601	153.606	143.972	194.71	166.415	176.476	188.071	159.493	179.458	202.827	192.657	189.327	186.483
ENSMUSG00000009863	0.009	4594	1331.94	1363.21	1692.01	1574.68	1413.17	1507.8	1193.05	1676.96	1507.29	1323.85	1196.73	847.508	4305.75	3891.92	4083.03	4130.13	3889.71	3635.41	3560.01	3601.37	3581.25	3771	6018.76	6239.55	6432.98	6108.74	6216.28	4653.71	4828.86	4557.94	4754.87	4464.49	3401.98	3198.2	3202.46	3498.09	3200.43	4996.76	4790.66	4942.42	4919.91	4752.41
ENSMUSG00000009876	0	692	44.0217	0	11.6538	24.8312	1.46038	83.3838	28.2432	50.7359	9.44276	26.5683	15.9206	77.6596	16.0986	19.9455	0	28.7369	8.67081	2.14102	2.02275	7.38653	0	9.83578	48.3554	32.0089	17.3743	72.8641	48.9497	29.8247	17.3786	45.5506	53.793	33.0863	24.2957	36.366	23.7019	36.985	19.9795	31.5282	36.82	33.5688	26.1663	37.8579
ENSMUSG00000009894	0.099	9171	2755.92	3247.35	3994.23	3652.85	3757.58	3441.57	3291.79	4434.61	3608.94	3252.33	2972.32	2366.53	16210.7	16082.8	16003.1	16356.8	16067.4	3605.74	3764.65	3734.2	3772.97	3652.33	6641.4	6544.28	6393.02	6527.13	6645.25	10462.9	10414.3	10445.4	10571.2	10479.7	4506.56	4502.01	4465.01	4511.17	4488.39	5951.14	6101.98	6044.74	6061.96	5908.11
ENSMUSG00000009905	1.053	14056	112.245	128.494	194.728	174.041	150.016	182.496	138.274	146.804	179.594	152.507	158.43	171.493	280.885	244.224	255.502	261.639	258.141	308.505	302.025	364.312	272.347	300.398	245.08	276.587	278.501	247.686	306.576	280.766	280.185	282.534	271.433	274.151	271.089	304.637	279.269	303.801	306.971	280.046	280.226	253.017	319.848	278.928
ENSMUSG00000009907	0.143	10372	205.494	252.063	214.686	219.843	207.762	232.793	239.91	180.412	285.274	195.552	159.081	243.413	500.689	474.977	427.95	455.868	453.602	261.053	214.477	212.304	232.529	223.408	282.111	307.982	278.92	296.547	297.981	368.477	361.118	382.554	381.282	372.924	207.721	257.167	220.555	239.499	229.235	283.224	303.485	300.089	276.542	281.591
ENSMUSG00000009927	0.024	5299	2117.92	2431.89	3189.73	2333.53	2066.59	1838.52	2305.1	1882.13	2347.28	2544.58	2998.89	1969.39	660.735	819.619	753.975	836.358	858.498	8523	7782.84	8797.14	8060.52	9316.37	1843.54	1782.21	1780.9	1824.39	1993.9	1452.57	1295.43	1287.33	1350.36	1314.6	5072.33	5455.8	5484.23	5020.94	5471.51	1363.61	1251.62	1563.26	1634.37	2316.53
ENSMUSG00000009995	0.052	6955	503.759	524.933	415.027	441.555	426.981	521.416	441.021	455.917	356.082	557.127	364.052	449.854	378.324	422.491	510.584	432.878	428.176	519.851	500.624	594.994	640.287	593.25	620.85	666.567	685.007	669.037	707.903	544.293	503.272	558.812	543.352	571.977	486.491	451.617	526.59	585.5	542.448	634.666	670.875	653.403	631.787	700.804
ENSMUSG00000010021	0.065	7479	58.2405	0.919644	23.842	6.89036	0.668764	0	28.635	0	10.2117	1.52622	7.35909	0.588001	156.559	195.357	187.475	138.23	130.813	68.8243	77.7799	70.4454	62.5237	49.7026	78.2735	58.7579	61.1383	76.4091	59.7539	84.6811	57.6512	85.9373	68.2273	93.8805	89.6598	48.5041	84.5069	84.3501	76.7991	45.7038	38.5571	56.2034	77.1709	64.414
ENSMUSG00000010025	0.144	10394	370.957	352.002	458.077	392.613	409.116	0	404.53	488.404	399.007	352.589	358.39	360.291	920.511	962.727	968.184	951.071	921.236	582.282	552.339	508.024	535.686	589.26	501.065	510.19	579.659	518.912	522.382	655.405	664.387	667.487	645.261	654.689	482.796	505.538	472.198	474.556	485.404	483.961	495.033	517.86	488.15	545.154
ENSMUSG00000010044	0	693	131.936	196.802	71.9252	65.9428	36.8095	44.3254	148.607	84.4237	86.4353	46.5569	78.6388	27.8364	61.5183	56.4117	58.2433	49.5625	50.8461	48.0408	20.3964	29.7711	34.9688	25.7628	25.9532	37.0598	41.0365	44.6218	51.6842	59.9427	71.2612	39.2174	64.721	38.2468	50.6891	52.1681	54.2959	73.0275	64.9253	55.9272	52.4844	30.5535	55.0645	56.7557
ENSMUSG00000010045	0	694	228.241	177.872	165.796	190.475	208.229	152.334	205.831	191.819	182.634	145.063	165.534	125.412	683.239	660.93	599.938	597.837	617.163	663.451	672.233	605.744	655.631	639.853	518.917	525.392	572.828	556.65	506.864	588.424	587.76	561.566	573.01	537.76	587.194	578.687	595.892	558.6	581.47	454.191	459.33	455.857	462.785	422.899
ENSMUSG00000010047	0	695	68.1373	57.5347	87.347	61.3169	61.1831	56.0399	43.4838	97.5911	80.1323	67.8331	117.382	93.8448	107.424	86.5059	89.9515	58.4746	115.761	188.268	148.201	186.047	163.018	189.108	112.816	123.694	113.169	110.193	129.963	115.755	121.26	94.4841	97.7314	115.528	125.205	122.526	106.223	117.894	115.609	108.01	100.33	117.158	105.284	83.2007
ENSMUSG00000010048	0	696	36.7757	33.1088	35.5019	20.5519	28.0932	35.0213	21.2167	32.8802	28.851	41.7279	31.2882	39.6552	29.7214	38.0189	32.5193	31.8738	19.1848	157.504	188.329	164.427	186.296	174.03	59.8816	66.331	75.817	62.1833	51.827	41.7261	32.7693	45.0496	47.7146	56.2628	99.7959	121.699	130.447	116.002	116.801	86.1051	83.125	92.0758	85.475	79.737
ENSMUSG00000010051	0	697	85.7011	69.4222	37.2321	40.7959	50.7823	35.2819	54.8546	32.9872	27.1341	32.5206	69.9529	67.5974	34.4041	22.0702	51.0199	34.0942	61.381	46.6918	32.5942	36.7653	27.6853	57.9114	23.3986	21.6055	5.46046	19.1919	27.1631	57.8585	40.7856	40.6648	61.0213	36.589	39.4024	41.824	56.7937	58.4828	30.8319	28.712	33.3927	29.4559	16.897	14.4935
ENSMUSG00000010054	0	698	182.026	290.787	366.263	418.278	349.321	343.733	347.709	401.966	456.321	413.364	443.627	369.291	375.968	412.995	420.412	417.688	486.278	2780.77	2702.76	3101.63	2899.62	2859.06	677.125	721.169	752.895	818.052	773.309	455.062	510.133	590.55	407.464	609.059	3133.42	3402.61	3095.15	3119.38	3108.52	1097.73	885.455	942.653	966.912	911.171
ENSMUSG00000010057	0.024	5300	352.422	403.776	307.049	355.004	297.857	233.764	385.796	341.302	351.151	394.876	230.246	217.448	1234.41	1247.58	1246.84	1194.33	1204.62	323.74	366.528	370.733	323.893	363.246	627.385	678.609	602.28	606.533	576.204	849.046	881.888	878.83	871.186	828.091	372.894	438.955	459.152	436.541	460.398	581.157	618.017	595.751	559.209	609.7
ENSMUSG00000010064	0.027	5443	537.294	579.575	660.875	469.714	523.298	1053.57	479.057	539.605	376.862	383.537	780.52	659.558	1625.73	1597.69	1499.44	1587.03	1595.25	2617.24	2820.52	2635.63	2641.17	2616.71	957.534	982.929	983.14	1017.95	966.513	1366.84	1442.26	1456.08	1407.99	1350.93	1724.01	1840.88	1698.57	1739.32	1665.7	843.36	895.334	830.786	829.843	803.583
ENSMUSG00000010066	0.112	9457	244.995	321.49	171.075	135.116	98.4968	236.511	126.949	176.268	98.9699	96.2776	94.1	99.2293	361.933	395.812	360.449	407.219	365.731	129.835	131.801	134.897	130.121	161.4	218.08	223.973	214.841	221.572	213.207	273.526	264.36	289.78	273.579	260.192	147.544	158.446	150.005	166.952	169.243	160.892	170.019	157.539	159.742	145.978
ENSMUSG00000010067	0	699	164.199	107.007	89.0458	110.743	119.569	160.341	135.551	120.587	88.2851	156.221	119.037	135.743	276.884	315.929	288.908	337.36	281.198	190.822	263.439	217.835	306.157	218.079	386.66	381.094	407.568	424.38	381.887	356.797	340.961	342.576	295.09	335.46	294.615	317.499	246.944	309.875	310.425	346.584	414.967	366.112	391.306	356.206
ENSMUSG00000010086	0.008	4562	883.522	761.216	704.215	1125.09	1229.43	779.032	824.136	822.376	1156.56	1134.12	908.357	1177.17	4933.7	5048.1	4859.4	4854.76	4808.95	1165.79	1141.15	1151.45	1220.87	1182.22	2120.16	2128.71	2056	2125.53	2170.46	3435.6	3312.82	3438.08	3417.99	3348.22	1394.74	1421.93	1345.6	1431.27	1436.29	2141.81	2159.58	2175.37	2279.2	2161.37
ENSMUSG00000010095	0.107	9348	1077.21	1576.67	1343.28	1252.8	1353.69	1454.46	1190.03	1590.88	1237.62	1156.69	1650.44	1260.1	2591.63	2528.12	2545.18	2435.48	2498.22	1395.31	1391.56	1375.89	1412.02	1322.1	1362.38	1303.54	1431.86	1305.15	1370.16	2027.46	2242.73	2139.33	2206.12	2165.75	1342.84	1369.45	1339.25	1377.75	1300.01	1293.68	1257.85	1238.68	1248.7	1212.78
ENSMUSG00000010097	0.037	6035	520.026	644.853	601.057	601.907	635.846	546.13	702.21	597.807	519.2	713.628	604.154	516.074	614.174	568.097	579.682	549.41	572.137	554.519	539.01	520.269	551.803	549.62	336.29	320.281	356.957	341.933	337.398	459.37	443.924	446.061	465.636	423.013	574.779	547.04	563.362	549.139	488.418	367.589	403.799	340.574	359.226	406.981
ENSMUSG00000010110	0.011	4688	586.255	546.435	540.201	567.842	557.799	433.143	529.808	525.381	485.987	517.689	526.092	477.764	858.835	880.135	872.05	898.585	884.418	680.65	713.279	588.492	719.676	568.626	1020.34	1050.65	1043.45	931.267	977.382	832.938	855.841	822.736	806.516	852.19	664.982	635.285	632.507	649.548	582.83	874.538	896.85	900.285	882.975	819.831
ENSMUSG00000010136	0.032	5678	92.1927	22.7245	62.8382	0	0	0	88.2937	0	0	0	0	0	8.0295	0	0	11.6131	0	37.325	26.0751	32.0603	17.0579	48.9306	23.7953	20.7315	10.6599	21.529	10.874	0	8.20115	18.6187	0	0	21.9943	31.8967	14.5361	15.0124	36.3261	13.9928	18.2052	30.0462	14.0495	31.8232
ENSMUSG00000010142	0	700	6.97088	5.80128	0	0	0	1.72596	6.48131	0	0	7.90673	8.79167	27.5929	0	0	10.0396	5.92293	0	5.95832	38.2995	5.98929	23.6106	8.65003	23.8536	6.48821	22.6613	13.456	29.8372	7.22892	6.46802	0	12.7328	23.8653	28.4871	35.7132	2.51782	21.0319	35.3382	33.4286	22.2263	22.7964	13.2292	32.501
ENSMUSG00000010175	0.474	13372	370.392	232.559	317.085	80.4526	130.254	199.946	238.369	179.054	140.073	77.7018	160.782	1597.84	152.979	155.491	155.264	162.731	154.084	53.7916	59.2239	45.7571	38.5346	52.6678	76.421	67.3126	86.8583	79.5515	80.5709	102.248	98.2034	105.704	101.587	103.66	52.0174	57.7744	51.4255	61.6813	52.7762	58.1876	55.926	52.9146	67.2658	58.5045
ENSMUSG00000010205	0.05	6860	449.998	463.516	576.93	459.917	496.744	507.904	421.747	720.983	627.604	465.892	599.919	603.165	420.433	485.289	469.538	469.796	472.062	277.739	276.918	257.682	240.278	310.93	393.771	404.132	388.011	408.42	395.201	411.499	422.993	381.903	440.932	415.023	375.998	398.704	356.128	376.089	365.162	357.405	383.848	388.582	356.48	370.711
ENSMUSG00000010277	0.006	4490	2244.54	2878.28	2270.9	2673.98	3341.47	2853.09	2409.76	4072.87	3217.04	2806.74	4014.64	2838.86	1726.11	1550.06	1631.43	1582.33	1403.99	1007.81	1152.29	1255.2	1118.59	1009.27	1592.62	1676.28	1659.02	1585.08	1595.95	1598.46	1874.81	1665.91	1686.21	1682.12	1157.65	1029.15	1046.05	1283.22	1366.37	1548.91	1676.6	1633.7	1584.43	1822.65
ENSMUSG00000010290	0.287	12420	304.11	187.158	374.483	266.972	273.014	323.048	283.939	230.568	297.948	361.546	289.148	345.873	246.096	231.328	236.502	243.09	231.356	279.687	293.519	287.834	301.758	327.27	408.275	389.231	422.367	430.559	432.112	345.105	327.942	347.248	317.383	344.716	330.871	351.149	338.634	344.25	327.716	413.487	386.112	381.96	388.243	371.143
ENSMUSG00000010307	0	701	150.067	97.0692	140.824	106.146	89.347	212.681	65.0903	147.619	151.588	98.6843	156.396	232.486	311.225	304.907	316.919	311.352	312.742	402.273	341.016	389.075	358.359	417.567	384.789	337.65	335.921	329.865	331.602	340.069	339.409	362.799	379.532	340.193	337.876	362.527	325.894	327.175	320.834	325.16	331.679	337.243	356.806	312.657
ENSMUSG00000010311	0	702	12.13	5.52429	9.0568	16.488	2.41297	0	9.34915	0	0	17.8733	12.3257	22.5281	0	1.63428	0.72185	5.30159	1.57863	26.1582	2.30771	2.75998	0	0	17.2317	11.7959	15.0067	11.7658	5.63382	10.5746	18.8374	12.3827	0	13.9365	17.3079	4.94071	11.8108	8.88277	14.1165	0.455974	14.4264	4.38549	11.7259	3.74268
ENSMUSG00000010358	0	703	0	1.01415	9.01661	5.87772	0	3.47382	0	2.20999	2.12678	21.4562	20.7679	8.75196	19.5862	7.68179	36.2114	23.8924	26.1683	160.591	67.0421	95.5908	102.416	58.9028	24.8998	19.9478	20.8007	30.1249	17.5101	29.6923	22.5842	26.6358	29.1637	36.2901	51.8482	73.2303	67.8235	42.9615	59.2802	48.6649	36.1754	30.9394	32.2815	48.6666
ENSMUSG00000010362	0	704	77.0709	26.2226	62.2641	14.922	0	7.33374	65.77	60.4458	5.49761	18.3484	12.4432	68.3037	2.43693	16.93	21.0998	15.5001	15.1417	61.882	85.0878	116.925	81.8889	59.5387	65.8701	65.1422	72.2843	141.736	57.5625	32.139	10.3446	56.4311	39.8581	18.0751	67.973	115.269	115.827	62.5702	72.0412	71.6053	65.6654	67.393	97.0431	46.1078
ENSMUSG00000010376	0.124	9873	2808.78	3214.49	4028.18	3641.55	3458.53	3591.18	3651.81	3965.66	4137.51	3697.75	2827.49	3067.41	3292.72	3138.88	3097.6	3015.26	3105.51	6099.14	6230.74	5951.9	6495.3	6393.71	8358.98	7752.6	8160.76	8081.92	7903.54	4568.33	4835.1	4956.21	4825.56	4885.7	6954.99	7013.34	7453.26	6967.8	7274.43	6622.07	6745.44	6486.84	7068.45	5889.38
ENSMUSG00000010392	0.072	7988	194.81	170.776	234.433	207.884	236.519	223.269	201.369	178.829	255.609	247.197	195.247	235.049	375.684	392.083	360.694	363.417	375.405	419.003	379.061	421.61	374.193	384.739	620.034	615.166	604.9	607.816	628.054	492.69	501.224	490.111	484.152	461.762	436.484	399.573	390.545	405.566	396.223	524.044	497.032	458.127	528.659	507.021
ENSMUSG00000010406	0	705	1356.61	1391.18	1962.68	1365.09	1528.92	1225.62	1392.63	1820.72	1585.85	1846.35	1706.36	961.562	1024.69	866.303	846.793	946.562	782.34	4199.79	4359.09	4909.2	4528.01	4630.49	1910.13	1875.03	1952.86	1912.42	2205.96	1196.1	1245.21	1231.24	1325.69	1306.59	4325.42	3983.81	4354.83	3771.46	4154.99	1798.91	1822.15	2059.48	1932.6	1357.32
ENSMUSG00000010453	-0.002	445	413.158	404.976	226.675	332.268	311.861	326.849	296.982	328.376	286.959	366.715	312.93	382.897	683.394	712.441	647.782	654.18	656.231	379.399	433.539	400.283	383.776	411.501	451.333	463.152	449.22	462.985	474.411	541.729	549.967	597.135	563.178	539.001	543.349	502.866	496.751	517.726	491.934	469.87	454.891	449.546	486.986	488.504
ENSMUSG00000010461	0	706	22.2971	13.6513	10.4594	15.7834	29.1112	21.4251	20.1163	6.51936	9.08141	19.0674	10.3374	21.738	32.8241	25.8795	36.2373	28.0925	29.2153	5.27087	13.7681	10.9218	12.6901	16.3289	12.7679	15.7776	16.9149	18.8982	16.2266	18.6931	17.574	12.8843	16.1787	19.7713	16.1728	14.3428	13.2693	20.5725	9.7698	14.1442	13.3914	12.1629	15.5597	16.0347
ENSMUSG00000010476	0.274	12304	0.10931	7.31619	4.16544	4.87934	0.176217	12.3196	2.0428	1.10481	1.81918	8.70481	13.3791	10.0391	17.9902	13.3652	15.2267	15.5901	14.3612	15.9008	17.8194	12.7182	15.4217	17.8245	3.94662	13.6325	7.35962	5.57442	11.1549	13.5279	10.51	9.87004	9.3734	15.4707	14.1544	12.5946	13.2608	10.3554	11.2379	14.0804	15.8133	18.8744	13.0369	13.1298
ENSMUSG00000010505	-0.009	392	156.982	175.483	37.4467	140.582	78.5297	157.522	77.5366	70.1003	46.5192	153.091	112.109	243.194	47.7693	71.0586	63.5286	80.7258	51.0614	13.5072	8.1574	23.7868	0	37.1335	30.4002	27.5618	62.262	40.9084	33.7451	50.0949	41.3942	50.8926	70.7886	50.6201	18.9387	25.5366	20.7457	17.0995	15.9186	49.2158	35.2409	39.163	36.6937	32.0818
ENSMUSG00000010517	0.156	10690	161.124	180.021	267.239	318.052	237.581	221.454	224.962	259.609	269.705	222.615	258.963	196.393	469.158	479.918	510.729	448.189	472.832	308.856	270.866	270.949	347.451	266.156	280.064	255.274	284.733	278.999	259.879	309.277	342.422	315.306	373.208	339.243	229.593	254.601	259.635	272.919	257.224	279.347	281.673	273.519	257.831	300.01
ENSMUSG00000010538	0	707	8.18039	0	0	13.688	0	88.557	11.9517	16.0625	7.17375	0.226887	0	0	0	0	0	0	0	26.6707	21.095	26.674	0	22.074	25.0772	23.0952	65.1071	51.9313	17.5812	18.3764	7.14892	0	7.51226	20.1196	75.3856	42.1879	19.3952	41.1562	31.3058	51.7277	36.2564	27.7998	34.1917	56.7089
ENSMUSG00000010554	0.085	8602	152.724	194.537	135.34	206.385	154.109	211.21	215.306	137.849	184.99	316.436	230.071	217.288	317.291	295.393	342.835	320.055	350.989	216.571	168.188	186.201	116.666	127.403	344.346	387.705	362.762	347.966	383.19	370.694	394.356	383.299	371.331	373.008	185.827	221.4	191.107	220.729	226.566	355.871	352.048	328.355	351.386	376.809
ENSMUSG00000010592	0	708	17.649	26.2212	30.06	65.7571	35.8713	19.6444	44.0425	43.1124	43.4761	36.809	39.4453	19.6537	17.6718	8.92333	9.79562	5.00385	10.8205	112.267	116.358	113.867	117.717	94.6832	30.0339	25.3686	37.5566	22.8171	31.8344	14.9781	18.1	9.74676	10.7498	13.7618	106.118	124.464	106.515	121.443	106.852	38.454	33.2248	41.396	31.6366	38.3526
ENSMUSG00000010607	0	709	621.447	796.527	1251.64	840.134	686.688	772.034	775.505	625.823	664.034	744.443	579.764	589.511	528.233	535.931	444.701	455.745	450.323	2198.16	2027.01	1971.2	1887.3	1800.46	1157.97	1042.56	1075.82	1031.4	1103.79	656.377	658.541	728.701	698.587	659.384	1604.86	1738.4	1516.9	1368.7	1647.27	938.889	948.73	940.904	1021.26	733.764
ENSMUSG00000010608	0.01	4644	1179.91	1094.56	941.939	1260.55	1127.12	877.075	1054.92	801.123	980.93	1284.28	1098.76	880.738	1123.42	1160.12	1123.81	1145.84	1088.18	441.951	502.298	420.642	466.602	478.923	434.046	438.439	452.291	437.965	442.472	774.562	703.373	740.194	776.379	761.703	396.567	367.541	380.621	412.243	383.023	486.685	523.121	502.23	505.339	491.678
ENSMUSG00000010609	0.572	13591	93.2165	198.445	102.838	61.9059	28.3738	129.669	99.3194	51.2129	90.6931	72.4579	32.6656	90.0788	324.116	288.875	323.982	406.617	191.473	531.136	536.1	497.313	506.359	495.257	273.721	241.218	243.893	249.721	309.031	402.886	363.1	370.166	272.815	385.448	354.938	422.628	354.171	424.693	346.016	315.576	262.211	290.904	285.698	253.579
ENSMUSG00000010651	0	710	28.7909	39.8732	12.4126	9.22882	6.24936	16.3373	41.5544	19.0723	15.2586	25.0836	5.47866	8.34951	162.265	139.941	188.867	140.148	153.84	758.611	838.436	870.999	820.013	925.221	87.2286	101.439	81.908	86.8231	75.4909	110.561	112.636	108.506	122.23	116.418	411.67	469.224	410.227	383.965	400.079	124.362	136.561	134.263	132.926	155.669
ENSMUSG00000010660	0	711	28.1016	29.926	19.1559	13.4501	27.5065	31.0397	25.9049	26.2776	12.6023	29.7131	18.9006	38.1722	164.205	148.955	159.723	177.648	148.39	52.2038	56.8457	46.0295	39.1264	64.3238	61.3952	38.2252	52.1153	46.1837	45.0398	113.912	114.821	132.746	132.932	105.586	69.4596	68.1723	60.1715	57.6982	66.4118	57.0559	60.645	63.6309	55.8557	63.8896
ENSMUSG00000010663	0.015	4865	2886.47	2329.45	2400.55	2675.41	2590.29	3459.87	1963.58	1507.48	1910.25	2628.6	3450.95	3790.3	3123.44	3141.56	3037.94	3086.85	2963.21	3579.92	3402.55	3576.58	3471.64	3450.76	2831.89	2866.69	2842.68	2818.68	2874.13	4080.65	3994.13	4145.21	4185.49	4183.33	3864.89	3793.34	3849.78	3804.73	3737.72	3022.92	3009.28	3117.8	2967.97	3136.13
ENSMUSG00000010721	0.519	13486	144.018	59.5342	106.034	164.011	92.9984	102.198	110.628	59.1607	216.375	160.67	198.243	157.239	119.169	118.354	117.511	115.696	214.645	156.951	171.441	159.373	290.32	146.244	140.403	161.11	157.38	162.151	166.595	109.541	112.786	128.08	113.789	181.642	187.691	162.38	189.863	151.034	266.768	152.006	141.533	205.295	151.495	179.222
ENSMUSG00000010755	0.028	5489	251.416	287.968	177.625	218.024	225.519	199.61	185.941	239.473	175.135	202.775	148.373	221.591	745.031	717.001	776.421	785.964	773.097	176.715	135.956	145.495	218.265	203.458	487.302	389.178	342.772	390.003	424.731	610.117	628.539	541.88	664.587	486.415	304.07	335.565	305.356	223.276	288.199	295.989	411.95	344.336	474.29	430.699
ENSMUSG00000010797	0	712	82.6909	105.803	80.1461	86.6354	74.9334	56.4832	91.8993	64.4255	54.6147	55.4243	32.5726	0	38.7589	41.1138	16.3706	20.1922	33.6113	49.5524	48.9709	50.4246	40.9452	47.9926	45.6159	45.0732	47.9066	52.5376	49.7995	41.565	45.2276	42.8022	33.2886	43.5414	49.2677	48.5789	44.7918	41.2284	41.0192	43.7255	38.2307	49.9342	35.9856	27.3842
ENSMUSG00000010803	0.937	13987	2482.59	2975.15	3533.98	3991.02	3010.99	3356.22	2750.82	3313.03	3490.54	2774.12	2486.72	1868.85	3364.08	3438.94	3453.75	3417.33	3396.35	3032.51	3041.5	3076.89	3107.06	3228.58	2482.86	2536.13	2494.66	2556.63	2565.03	2551.01	2569.1	2549.64	2555.79	2591.1	2784.19	2742.21	2790.32	2763.62	2753.99	2446.48	2453.73	2417.35	2404.83	2396.11
ENSMUSG00000010911	0.062	7353	234.55	337.83	444.895	286.484	490.832	354.431	427.881	346.292	349.193	375.024	278.139	338.583	287.265	288.234	248.922	286.617	333.897	228.003	218.733	252.794	239.646	242.872	515.55	516.682	499.95	496.919	468.14	369.262	379.654	423.97	432.807	369.743	339.113	240.886	285.565	244.507	290.495	436.374	393.149	444.799	475.86	513.456
ENSMUSG00000010914	0.05	6861	603.901	652.303	899.764	764.411	622.269	611.305	529.104	674.569	626.099	695.995	536.77	643.711	1095.89	1158.75	1112.46	1108.6	1135.69	533.201	472.457	473.533	483.964	493.348	694.561	704.172	695.641	681.601	701.208	749.897	781.239	822.437	824.219	799.093	513.515	492.172	477.887	540.454	513.433	598.884	625.126	625.219	611.367	599.123
ENSMUSG00000010936	0.072	7989	234.665	289.894	263.98	350.135	240.432	431.629	192.63	323.995	231.775	227.926	302.67	291.322	540.201	560.823	556.812	510.684	544.602	175.999	155.124	149.924	134.707	150.728	269.838	283.172	277.061	273.482	289.405	389.187	370.345	364.458	343.449	375.3	157.202	182.649	179.968	167.503	153.037	255.999	259.468	255.029	233.193	265.022
ENSMUSG00000011096	0.045	6435	169.39	123.197	400.635	199.986	232.765	303.19	178.335	269.022	283.306	303.852	329.158	206.833	640.833	718.254	571.545	662.313	763.44	1090.37	1129.64	1199.35	1084.68	1381.64	1418.41	1414.81	1331.79	1227.78	1250.14	897.25	825.364	798.084	993.711	856.968	1261.27	1222.92	1214.25	1337.35	1189.73	1100.49	1029.54	1032.96	1116.04	842.62
ENSMUSG00000011114	0.017	4964	405.815	339.481	418.806	411.061	327.143	240.073	366.755	435.515	456.194	463.206	340.891	333.482	1826.78	1913.32	1815.52	1946.05	1872.46	657.415	642.414	690.697	565.409	673.533	935.96	961.893	942.56	996.014	909.59	1333.33	1368.27	1330.15	1307.41	1259.16	604.27	674.462	688.317	635.945	689.853	846.084	868.263	874.31	849.013	892.542
ENSMUSG00000011148	0	713	155.906	119.837	183.539	40.6949	33.8106	123.51	92.6573	115.078	69.3667	7.32489	56.1312	35.4452	859.768	828.231	818.054	839.577	810.897	449.666	429.373	428.927	445.81	403.791	884.227	946.336	960.898	834.308	951.305	684.084	665.014	643.729	653.279	620.218	303.319	263.417	276.493	267.441	264.031	703.023	701.687	652.232	738.256	689.701
ENSMUSG00000011154	0	714	99.5912	97.8817	260.542	0	0	2.29025	305.683	4.1467	100.44	0	0	0	0	9.16242	0	8.2465	6.60201	0	8.95033	0	0	0	10.1353	9.41059	1.49239	2.06642	9.70887	8.07576	3.77613	0	2.09392	3.95737	4.39332	12.4345	0.746444	0	5.55146	11.1897	8.25843	15.1353	2.2325	1.00018
ENSMUSG00000011158	0.079	8216	172.324	155.604	194.083	172.354	149.577	147.371	161.196	151.275	160.945	152.365	147.406	162.05	380.652	361.595	361.63	359.89	372.12	305.594	298.659	251.457	310.476	307.564	430.036	423.92	452.666	453.955	464.224	416.003	405.283	395.938	394.717	372.164	302.482	285.58	326.234	316.194	317.956	375.1	396.647	398.394	373.731	374.857
ENSMUSG00000011179	0	715	220.343	179.17	160.159	179.805	186.826	190.016	248.359	163.183	174.552	208.272	135.085	142.423	283.516	270.584	283.131	291.512	293.013	483.434	432.052	449.348	519.733	466.096	407.07	388.417	350.521	385.88	430.385	281.265	299.906	297.511	323.621	275.501	381.82	337.812	360.085	426.598	364.774	362.328	357.127	342.469	366.922	430.399
ENSMUSG00000011254	0	716	184.931	214.914	185.527	239.069	194.672	147.556	222.926	120.043	243.508	163.393	147.2	127.758	145.29	135.459	171.889	197.56	138.284	301.372	259.541	256.868	275.062	256.755	260.458	291.899	310.878	280.569	282.086	174.229	178.032	173.379	184.344	195.795	311.302	351.025	300.464	255.484	345.103	257.069	246.701	270.224	265.796	253.634
ENSMUSG00000011256	0.214	11682	224.431	269.5	458.08	366.927	359.39	285.3	250.653	330.198	463.418	376.287	423.302	167.571	161.514	175.12	141.25	168.226	182.959	175.005	175.476	172.366	165.262	169.521	135.645	146.112	150.456	135.376	146.183	157.268	143.725	143.251	147.801	157.907	162.101	168.149	166.987	169.713	152.87	150.725	138.495	126.981	126.415	122.492
ENSMUSG00000011257	0	717	81.4313	144.375	81.3085	147.014	140.061	185.166	70.2652	71.7277	92.4019	147.384	143.494	160.672	82.4786	80.8953	80.6023	69.9132	125.462	184.314	223.622	196.539	196.521	181.406	68.3279	130.668	118.503	87.4354	81.9804	110.582	107.023	97.301	118.383	91.4753	145.571	194.079	157.478	199.163	202.03	104.279	124.343	94.1846	123.716	128.582
ENSMUSG00000011305	0	718	19.3637	0	4.386	5.81847	3.86587	0	14.0634	1.17322	4.8188	4.14244	1.50468	6.7878	6.36541	15.5238	10.2273	3.99504	5.20579	2.32149	0.679585	5.79886	5.91763	5.89427	1.14229	12.1519	5.53897	0.351731	12.5292	12.0357	9.32243	3.7689	7.78431	6.60715	15.2699	11.3015	7.54797	5.22814	6.13137	14.4961	4.011	4.02117	7.47691	5.66259
ENSMUSG00000011306	0.168	10956	344.988	299.782	201.677	403.15	325.828	289.004	298.724	284.244	334.472	303.879	333.772	302.212	1192.67	1171.09	1123.33	1132.73	1122.83	403.872	377.83	360.657	369.976	368.511	545.773	552.863	512.301	504.865	560.323	771.418	774.126	748.942	756.612	776.032	422.647	404.468	413.507	411.218	422.652	496.912	517.542	508.915	518.572	490.059
ENSMUSG00000011382	0.081	8274	134.067	156.205	103.849	177.308	90.0859	105.242	99.6606	108.145	155.044	112.859	163.991	206.154	67.9337	89.2236	93.0479	74.1958	70.8321	257.462	251.67	227.85	247.75	292.412	124.44	128.793	124.197	137.176	141.553	120.28	130.56	136.26	123.32	120	205.007	217.557	202.731	212.641	202.499	179.166	215.149	194.684	200.279	199.135
ENSMUSG00000011427	0.081	8275	89.8685	111.982	123.34	78.8586	130.753	97.0226	120.988	111.982	148.669	135.614	100.415	89.4037	141.897	172.069	140.24	139.147	152.283	62.3508	42.8131	52.5986	64.9508	59.9035	125.562	134.658	143.167	135.266	125.826	137.086	124.368	110.289	144.143	121.341	73.9766	73.9577	78.0469	79.7334	84.168	119.321	111.542	114.053	128.964	122.926
ENSMUSG00000011589	0.057	7163	355.143	456.975	585.032	476.376	412.911	558.548	338.971	408.152	449.375	361.989	480.716	308.233	1134.33	1198.81	1161.29	1152.52	1216.54	386.011	372.612	386.376	402.491	422.706	592.355	600.396	586.633	605.483	660.499	809.677	763.133	793.563	810.835	738.747	518.807	418.364	462.332	503.774	451.674	558.945	487.107	461.3	470.729	545.129
ENSMUSG00000011658	0	719	78.5445	134.361	58.0138	55.3507	128.568	68.8896	103.101	59.7374	57.585	84.1107	70.3214	103.065	120.894	183.797	147.554	154.956	153.759	106.81	125.529	79.3014	121.002	102.308	233.262	244.744	210.926	233.666	249.577	228.248	247.455	256.535	229.481	222.308	189.679	164.899	163.246	172.471	160.021	224.175	251.527	245.589	233.708	229.597
ENSMUSG00000011751	0.066	7775	269.267	315.813	234.289	386.327	356.364	282.133	243.939	360.071	328.881	354.192	366.564	352.4	1320.27	1330.2	1281.77	1331.35	1359.9	483.773	492.165	481.621	473.343	511.176	575.424	560.152	554.98	529.844	549.992	767.905	842.658	765.031	786.472	783.3	535.738	517.479	512.644	530.871	510.097	477.819	469.058	472.715	477.153	425.412
ENSMUSG00000011752	0.002	4392	5287.72	5276.94	6002.99	6672.59	5537.07	6923.31	5501.98	4621.37	6541.86	6319.53	5070.45	5114.6	12293.7	12254.4	12266.4	12108.6	12283.7	9737.22	10155.2	9790.95	9928.72	10241	15795.9	15596.6	16042.2	15915.8	16077.9	12992.9	13243.6	13048.1	13031.5	12943.3	11264.4	11057.9	10821.8	10790.5	10820.4	15205.9	15378.7	15099.7	15036.7	14615.7
ENSMUSG00000011831	0.127	9932	581.007	464.408	890.038	1048.14	1130.94	1036.86	992.336	733.839	667.804	1090.27	1175.86	890.758	257.953	241.245	247.833	235.952	227.41	394.873	331.433	328.808	403.032	418.11	337.477	322.378	270.314	338.945	318.418	261.764	268.12	285.097	277.06	257.594	315.924	322.603	365.787	338.815	420.126	310.274	301.677	286.184	277.14	304.237
ENSMUSG00000011832	0.032	5679	436.917	436.574	446.753	476.792	459.636	597.879	429.787	577.455	452.015	462.034	577.26	473.15	1748.79	1843.48	1774.83	1758.69	1802.91	629.361	596.378	585.908	583.475	646.702	1186.27	1152.25	1162.41	1143.45	1170.18	1397.9	1392.22	1381.89	1449.81	1417.95	761.818	769.977	764.134	760.981	763.337	981.243	948.572	997.375	997.058	974.048
ENSMUSG00000011837	0	720	391.941	376.733	382.652	413.866	398.903	339.076	255.617	370.397	311.226	331.789	435.115	286.99	663.864	690.436	697.026	745.15	746.226	408.613	566.52	519.689	520.618	479.895	957.063	957.279	1001.52	908.749	945.958	766.737	778.52	791.227	744.466	686.638	500.871	511.409	520.633	522.195	514.253	800.399	811.012	813.053	855.478	730.253
ENSMUSG00000011877	0.019	5050	10996	10230.4	6489.19	12096	11338.3	11233.2	5762.33	8537.94	8121.5	8173.13	13085.5	9183.39	3289.6	3189.24	3234.07	3101.31	3223.48	3191.77	3006.97	3052.26	3067.93	3126.34	3183.54	3121.28	3125.72	3094.59	3299.87	3139.09	3140.69	3119.08	3181.98	3123.32	3900.54	3858.71	3835.64	3887.75	3833.74	2806.16	2666.74	2728.71	2704.11	2654.41
ENSMUSG00000011884	-0.015	345	1473.8	1401.45	2130.08	512.872	509.084	1113.28	1095.16	1045.22	540.335	341.588	579.338	586.13	901.37	827.93	729.12	876.34	703.409	3159.08	3029.8	2951.61	3037.85	2869.09	1738.25	1776.11	1753.16	1741.26	1730.73	963.792	820.331	850.243	956.797	917.567	2752.86	2709.3	2658.69	2699.38	2692.58	1428.34	1415.18	1333.4	1320.58	1316.08
ENSMUSG00000011958	0.054	7051	393.345	317.255	559.394	500.375	698.879	595.075	542.853	555.916	468.56	633.85	649.011	630.074	143.989	144.728	133.091	135.883	150.089	405.082	407.415	442.498	380.432	404.209	273.482	262.399	259.016	275.224	290.968	216.677	216.803	227.546	205.45	207.432	340.041	341.291	373.477	321.452	337.102	275.739	281.659	307.443	301.144	299.576
ENSMUSG00000011960	0.25	12078	406.114	539.731	398.078	551.796	551.451	440.93	478.912	435.384	525.149	534.564	448.635	521.752	91.4467	117.019	103.894	95.8098	79.4448	39.411	31.4929	38.0377	46.0661	38.6629	51.9295	67.8968	44.94	62.0895	70.0053	77.805	77.4801	74.1774	76.7261	73.8689	47.5742	61.6305	72.2484	62.2098	66.0554	63.6876	41.5648	52.6084	49.9835	48.6002
ENSMUSG00000012076	0.153	10644	510.311	419.583	616.876	776.895	776.886	536.969	629.288	650.348	778.959	706.258	562.063	555.587	711.956	659.522	745.838	691.475	734.057	833.201	825.933	802.871	804.362	775.13	1057.59	1109.61	1121.73	1106.02	1128.29	873.996	843.812	871.441	875.326	835.339	770.121	766.787	716.496	743.206	766.477	1028.88	983.469	1005.81	982.851	1036.82
ENSMUSG00000012114	-0.027	282	803.622	898.076	850.806	938.249	858.141	879.663	726.917	807.34	803.205	721.194	850.689	681.968	1359.66	1305.63	1311.36	1287.94	1324.87	312.197	323.735	351.007	322.502	392.384	558.691	514.006	565.978	571.886	553.355	825.384	800.024	831.606	886.535	819.839	437.906	394.005	465.482	434.766	429.951	500.531	554.036	516.782	491.386	521.399
ENSMUSG00000012117	0.032	5680	226.595	243.036	295.685	368.672	309.309	265.695	295.225	401.958	333.081	302.349	216.225	225.661	1442.94	1444.18	1451.66	1341.89	1360.7	718.798	739.439	742.618	730.133	721.108	1373.37	1394.34	1387.98	1405.17	1403.4	1248.3	1251.49	1296.64	1291.07	1276.14	812.858	760.695	759.672	770.625	856.436	1231.05	1189.12	1239.06	1227.88	1189.54
ENSMUSG00000012126	0.402	13116	300.457	255.327	186.637	114.01	141.226	201.758	473.951	221.15	133.174	203.923	236.978	120.054	26.2707	5.17827	37.641	57.1479	47.6903	209.554	152.535	140.35	166.835	164.432	74.8128	143.052	68.7276	83.5711	112.647	30.3259	92.196	49.88	69.2712	89.5662	240.933	317.459	266.601	184.997	255.446	151.853	142.216	99.6136	162.418	128.778
ENSMUSG00000012296	0	721	186.785	242.512	205.324	80.1844	102.906	130.774	185.058	183.153	84.2762	90.3904	82.3292	94.6941	184.42	246.323	213.824	218.857	183.665	283.727	357.041	261.339	268.617	263.72	185.294	186.561	188.599	192.805	217.144	152.301	144.657	163.936	155.96	158.323	237.458	219.351	241.745	237.885	206.651	180.138	167.001	150.394	148.444	151.683
ENSMUSG00000012405	0.135	10221	506.022	567.217	2459.83	2217.97	2673.62	1815.12	2068.36	1119.2	883.199	1672.44	948.06	938.991	1233.38	1119.23	1148.94	1121.66	1134.66	3103.49	3105.39	3042.75	3233.51	3058.62	1767.86	1818.76	1831.91	1885.32	1870.7	1430.33	1470.66	1479.21	1516.17	1421.11	2771.71	2767.31	2924.8	2926.03	2900.83	1827.54	1989.34	1890.44	1892.76	1941.81
ENSMUSG00000012422	0.395	13088	176.693	168.503	270.686	314.087	321.718	193.298	233.879	242.094	235.56	236.416	238.271	178.504	96.913	93.2575	85.578	89.3204	84.2103	458.546	420.485	468.792	396.31	445.821	183.405	190.125	192.046	181.047	200.682	117.073	101.462	119.114	105.093	112.531	406.434	383.004	422.135	428.427	428.847	220.823	226.382	209.144	221.358	232.102
ENSMUSG00000012429	0.24	11962	71.6355	82.4708	76.1188	79.1356	124.403	67.7659	112.711	80.0397	120.611	107.511	102.115	95.7278	46.48	54.1687	53.2128	70.7692	56.3783	106.642	80.8327	88.1736	108.947	94.9004	100.552	96.5266	91.7397	92.9358	102.545	80.9759	85.677	93.8571	85.7695	79.1407	97.8884	106.897	92.0904	106.796	102.423	97.2101	103.671	100.243	114.854	86.684
ENSMUSG00000012443	-0.116	81	19.2624	12.0993	9.05798	11.7134	5.60547	6.49948	17.7282	9.06312	10.7851	9.66025	7.55585	4.53229	11.0559	9.42993	19.2454	11.8807	12.8932	24.6336	35.273	45.8042	30.2817	25.9086	5.00852	6.41348	7.55212	4.34888	7.3051	8.9175	11.9805	8.93883	8.01456	4.96794	14.529	12.4262	21.9306	18.6092	18.2475	12.0558	16.8634	18.3679	18.0891	18.7459
ENSMUSG00000012483	0	722	50.0331	4.69651	109.072	46.0542	24.5697	45.2781	43.6045	26.9411	76.946	29.5654	13.3546	15.0862	40.4394	22.2323	22.5144	46.202	34.1459	101.369	147.991	101.434	125.556	118.053	139.198	121.612	122.911	134.031	179.7	68.6314	71.2812	84.4481	59.8599	69.3191	102.834	108.948	102.081	131.195	124.784	99.3727	106.795	113.707	123.283	74.7341
ENSMUSG00000012535	0.052	6956	490.551	449.548	477.964	611.039	515.373	443.83	481.227	478.639	577.532	566.175	458.691	522.214	1046.93	1087.67	1003.18	1080.06	1049.31	649.292	591.629	680.225	636.022	615.781	684.865	643.417	661.404	686.704	697.531	821.656	817.733	770.951	799.368	821.045	740.686	725.39	752.835	730.855	761.583	674.953	678.088	703.941	691.165	698.27
ENSMUSG00000012609	0.042	6277	538.816	627.649	560.837	435.441	486.125	435.615	551.947	443.356	429.785	557.291	436.058	355.105	259.31	253.213	246.087	255.728	251.893	257.801	279.166	269.378	248.289	261.322	263.545	260.722	270.056	258.441	269.75	217.604	223.668	229.11	215.308	190.312	310.84	318.538	311.564	314.215	314.38	224.133	197.29	233.633	208.04	206.061
ENSMUSG00000012640	0.302	12526	220.312	272.413	399.456	463.058	447.518	246.619	323.02	360.952	311.212	320.716	295.349	281.608	136.327	128.652	135.192	139.641	156.983	99.6101	97.8431	118.251	108.337	102.252	76.0379	95.8419	87.2198	99.5459	91.6031	110.176	105.097	117.763	90.1126	102.729	108.132	127.638	93.1584	126.822	107.663	90.7574	94.0489	94.7368	90.6542	108.281
ENSMUSG00000012848	0.004	4433	6393.06	6606.46	7328.31	6302.8	6350.85	6792.49	6792.51	7385.58	6313.09	6667.51	7084.6	5990.1	3981.24	3993.62	4101.52	3822.76	3827.58	26357	26863.5	26879.5	25962	27353.7	5872.64	5994.67	6034.98	5833.7	6146.52	4712.04	4587.73	4548.88	4534.39	4578.55	22726.4	22002.7	22221.4	22168.7	22277.8	5447.36	5548.6	5611.6	5234.38	5029.32
ENSMUSG00000013033	0.158	10716	5700.53	6460.56	3738.08	6996.43	7004.9	5612.8	4081.95	5553.93	6002.54	4721.1	6593.74	4855.41	2785.36	2711.57	2763.55	3081.47	2836.24	1483.35	1458.15	1521.85	1505.4	1475.03	1911.22	2043.4	1981.26	1912.39	2092.57	2503.05	2404.5	2455.14	2382.93	2542.05	1535.07	1515.32	1519.14	1533.4	1557.86	1755.38	1731.76	1835.14	1725.1	1649.8
ENSMUSG00000013076	0.462	13331	95.9989	96.5699	85.1089	51.3522	69.3747	103.435	94.4809	94.1779	86.3668	80.8449	187.251	171.181	204.44	182.322	181.895	181.77	187.609	124.634	113.959	136.667	120.267	129.34	118.724	109.568	112.966	127.125	116.712	137.811	139.582	135.584	143.147	134.94	92.9054	96.595	96.8763	93.2485	105.103	144.638	142.644	148.595	141.844	137.371
ENSMUSG00000013089	0.047	6516	575.112	600.519	654.103	862.596	557.285	1102.66	639.384	586.663	490.076	548.637	501.559	395.092	1583.19	1621.49	1603.83	1516.77	1538.51	526.261	453.973	505.475	467.345	511.364	864.598	849.59	866.596	855.678	816.903	1148.48	1188.07	1168.26	1202.38	1172.22	670.497	665.885	650.822	630.891	594.429	794.063	789.381	775.96	830.23	757.1
ENSMUSG00000013150	0.15	10596	25.0574	15.0268	16.9344	29.2584	11.7372	22.3946	14.6431	25.7692	20.4298	30.5297	23.6214	24.0128	148.892	231.003	162.969	208.687	157.703	271.769	286.185	291.592	281.109	266.931	305.284	345.542	310.009	342.701	330.129	212.414	234.755	320.568	237.32	234.409	403.206	384.369	403.186	421.748	435.498	278.792	249.933	271.717	255.913	267.78
ENSMUSG00000013155	0.081	8276	34.7186	122.246	103.925	77.0474	42.8972	44.9335	71.9241	52.4361	81.0734	74.7567	48.8516	56.644	112.787	120.435	108.875	131.918	104.61	103.385	94.9494	89.26	59.8456	87.8583	94.0835	133.056	107.979	124.525	135.677	121.228	109.278	136.492	124.132	122.253	114.312	96.8523	88.074	79.019	75.5481	120.921	119.38	109.374	101.66	111.345
ENSMUSG00000013160	0.045	6436	2527.43	2544.06	2979.35	3236.04	3161.86	2862.19	2443.86	2570.84	2849.39	2981.08	2445.51	2083.37	7464.6	7837.11	7724.83	7452.08	7484.8	4404.12	4334.4	4288.82	4295.51	4434.08	9046.26	8813.49	8787.07	8936	8842.94	7611.9	7572.99	7788.83	7653.24	7943.62	4997.97	4789.36	4999.57	5243.85	5052.99	7592.63	7747.76	7532.63	7525.24	7563.03
ENSMUSG00000013236	0.04	6182	3345.41	3518.79	2582.37	3935.34	4104.14	3039.14	2639.16	3578.18	3762.26	3419.67	3458.01	2476.82	2749.25	2668.44	2703.29	2666.54	2705.19	1637.17	1655.62	1550.59	1590.97	1579.39	1882.07	1913.46	1919.36	1844.82	1894.45	2507.25	2536.65	2475.78	2578.17	2450.55	1825.12	1836.98	1793.28	1836.56	1862.56	1688.36	1769.62	1704.2	1700.74	1715.81
ENSMUSG00000013275	0.041	6235	717.151	800.972	685.76	906.828	755.93	843.718	785.644	1513.28	926.999	928.688	1109.52	764.985	496.202	481.658	507.19	533.017	459.28	485.987	428.254	433.13	426.865	446.263	634.052	619.742	615.864	646.185	668.198	657.295	657.419	621.476	625.514	660.946	594.814	578.492	565.684	614.177	544.154	558.255	571.328	570.287	577.985	586.639
ENSMUSG00000013367	0.02	5101	255.159	263.709	251.613	218.78	197.092	257.471	191.625	283.891	239.521	165.423	246.777	220.558	340.907	394.73	353.026	405.515	350.298	822.698	796.214	845.058	860.53	888.156	470.625	483.844	479.471	485.383	489.016	444.36	372.734	393.023	452.43	384.747	992.514	1106.96	1038.01	1037.13	1059.76	503.704	475.863	470.188	496.406	457.714
ENSMUSG00000013419	0.031	5620	308.33	319.351	195.272	199.522	185.019	211.167	154.792	216.89	115.859	239.886	214.001	221.85	403.177	392.999	377.823	355.167	334.013	263.742	333.507	330.129	347.751	262.988	441.292	425.352	431.328	451.415	418.047	387.826	333.158	312.959	361.431	357.027	319.964	273.785	313.997	365.108	325.266	319.262	281.702	324.211	308.694	315.516
ENSMUSG00000013465	0.038	6090	251.805	298.594	222.487	146.644	213.936	288.03	207.207	371.152	200.046	241.09	173.759	182.281	932.157	904.332	874.661	781.6	1016.7	569.635	627.771	682.199	545.926	839.267	1211.7	1090.77	1116.76	1101.41	1194.5	945.399	888.467	997.875	1011.43	891.657	742.085	634.238	748.142	708.616	795.501	1041.86	1093.45	1009.6	1204.58	1036.95
ENSMUSG00000013495	0.053	7002	528.314	699.266	580.167	704.441	646.178	685.843	517.478	524.748	582.903	527.891	495.172	512.541	483.578	509.72	453.596	483.798	448.615	495.002	475.069	450.673	438.499	493.212	514.66	519.893	506.556	435.32	512.571	480.616	529.048	472.115	552.469	481.364	489.819	516.276	548.674	495.059	492.409	464.063	490.009	456.142	453.905	464.724
ENSMUSG00000013523	-0.046	203	7684.16	6986.37	11167.6	1618.49	1511.66	3935.59	5629.28	4340.07	2091.53	1274.69	2465.36	1901.52	2149.35	2151.27	2060.89	2164.75	2189	913.748	882.76	818.01	835.866	870.92	1223.43	1134.88	1283.75	1256.55	1310.12	1593.36	1681.15	1737.9	1781.85	1684.44	774.698	789.661	738.966	787.209	752.995	1067.74	1112.72	1014.08	1089.35	1092.54
ENSMUSG00000013539	0.107	9349	442.922	437.329	259.729	322.793	434.702	255.21	326.601	322.521	268.66	301.567	212.52	278.845	1617.71	1587.22	1521.58	1602.67	1610.18	2343.31	2177.72	2350.88	2178.27	2080.42	2977.75	3033.15	3053.32	2983.23	2770.33	1925.76	1930.34	1919.18	2016.66	1964.86	2594.3	2480.76	2589.59	2450.96	2426.72	2564.74	2393.36	2552.48	2466.19	2437.7
ENSMUSG00000013584	0.032	5681	8.63996	0	6.88538	8.99053	0	20.6422	0	0	0	0	19.0322	32.5956	162.228	199.611	173.127	191.154	217.357	107.242	96.7866	80.6432	95.8581	107.158	147.335	165.23	153.169	183.853	150.174	173.066	147.941	171.454	172.142	158.354	107.624	119.546	104.97	119.231	108.954	136.183	137.293	141.093	134.113	156.623
ENSMUSG00000013593	0.029	5535	5603.02	4966.26	4829.31	5171.36	4778.08	5540.67	4459.83	3474.91	4680.75	4970.85	4098.72	4768.06	8127.95	7861.16	8212.6	8017.54	8799.55	6348.19	6578.01	5924.93	6121.36	6495.31	7454.57	7090	7499.59	7810.56	7741.91	6887.53	7077.08	7276.65	6916.64	6473.15	6572.22	6208.76	6502.24	6551.47	6279.97	6705.37	6544.97	6703.75	6712.64	5920.77
ENSMUSG00000013622	0.021	5150	761.009	648.842	1051.84	827.259	622.325	759.273	735.723	1161.48	695.749	712.881	786.187	779.955	941.745	919.394	914.2	1048.24	904.352	2142.12	2117.91	2225.21	2021.96	1994.3	1713.03	1814.73	1732.35	1661.98	1663.5	1448.93	1387.24	1206.57	1308.22	1219.53	2005.9	2031.23	2012.05	1961.95	1903.72	1424.16	1339.97	1255.98	1454.36	1436.75
ENSMUSG00000013629	0.018	5005	63.5844	93.1819	44.0327	83.7515	14.8327	129.137	49.5555	37.8645	25.4457	73.7304	13.5143	162.044	125.037	114.391	72.7772	108.195	105.548	0	0	4.83595	0	18.0021	19.9383	15.3489	27.4388	39.8016	23.2047	66.7988	85.9144	90.5522	93.0625	100.314	25.4047	31.0342	31.0365	9.36509	29.5045	30.6538	24.42	41.0283	25.6549	35.3231
ENSMUSG00000013646	0.046	6468	133.522	124.892	127.532	113.128	88.0658	88.9947	119.329	114.206	89.7602	108.241	90.3247	86.6827	535.516	577.851	537.327	613.481	522.181	707.53	643.097	631.437	559.338	645.06	958.855	1037.62	1023.3	969.055	1038.68	759.979	709.556	752.12	716.15	717.123	753.497	874.477	825.403	822.96	778.896	853.588	910.021	834.041	844.495	814.411
ENSMUSG00000013662	0.299	12510	1317.84	1184.87	1954.12	1763.25	1833.7	1490.8	1458.21	1534.26	1724.07	1524.59	1526.34	1475.86	1438.83	1418.23	1413.79	1413.15	1380.73	1415.92	1292.21	1292.42	1369.85	1418.61	1138.07	1144.25	1103.54	1206.1	1114.68	1257.54	1218.89	1262.98	1302.08	1246.52	1374.87	1407.5	1316.51	1248.23	1352.4	1143.52	1142.4	1163.91	1219.41	1255.92
ENSMUSG00000013663	0.15	10597	825.626	956.579	855.612	1200.14	1175.98	1086.19	890.57	918.414	1135.86	1112.52	1241.51	1045.76	711.367	710.267	714.808	732.747	709.747	1213.26	1187.98	1202.29	1217.72	1198.31	1109.99	1133.98	1138.5	1118.6	1136.73	926.858	920.587	924.148	928.969	917.263	1390.53	1405.01	1406.46	1395.63	1377.66	1174.67	1198.51	1200.33	1203.84	1182.29
ENSMUSG00000013698	-0.016	339	6453.5	6810.78	7306.3	4990.95	5675.2	6053.92	5966.38	4882.65	4811.87	6211.61	6369.57	6088.63	5292.5	5095.47	5171.28	5198.69	5094.12	10447	10404.1	10302.6	10187.6	10497.2	11811.5	12033.5	11720.3	11975.5	12024.8	8791.47	8878.94	8775.97	8831.81	8822.38	13116.9	13165	12984.5	13001.9	13120.9	11032.9	10995.6	11063.9	11029.9	10891.8
ENSMUSG00000013701	0.026	5393	141.203	148.46	228.18	193.512	172.791	166.998	149.636	162.011	166.509	194.195	144.731	126.866	152.668	140.121	145.909	137.881	134.522	403.043	428.273	394.617	402.539	425.812	320.741	306.193	332.134	296.685	327.11	201.133	208.563	193.875	192.526	203.244	433.412	389.915	407.963	362.393	426.095	292.014	264.054	281.286	277.427	274.284
ENSMUSG00000013707	0	723	0	3.82446	18.6183	31.2747	14.0903	86.0291	24.0406	27.0432	10.7694	15.3083	57.0912	9.41679	18.7265	14.088	35.7818	26.5136	46.7158	56.6687	33.7611	75.7286	50.2864	42.6428	58.6561	65.3843	50.4258	38.0586	65.399	49.1259	31.4006	39.5253	34.9627	49.5385	54.4156	27.7061	35.328	60.1604	38.3018	58.7805	71.2633	69.691	59.024	58.1978
ENSMUSG00000013736	0.04	6183	385.988	567.471	680.474	504.735	574.48	451.36	499.443	508.325	525.288	615.161	373.269	437.768	772.455	702.961	802.615	761.768	782.12	405.495	462.939	478.841	477.508	420.718	650.291	626.889	602.805	627.502	673.091	595.801	629.132	625.572	549.159	579.92	437.022	419.79	428.28	515.251	389.759	527.45	558.046	526.419	614.369	599.459
ENSMUSG00000013766	0	724	99.6917	77.1254	113.986	21.3568	20.6992	108.932	161.785	90.4792	26.8393	4.86816	0	1.12063	18.4377	16.1103	16.1618	23.6707	11.9035	44.8627	36.6636	34.2324	17.7005	38.375	29.3466	36.0829	32.7808	41.3035	20.6094	36.9487	34.5871	40.8132	42.2173	35.3682	50.9793	32.043	27.542	28.4444	40.2119	44.1578	34.9172	41.5737	37.5773	19.3566
ENSMUSG00000013787	0.016	4914	1246.26	1231.43	670.068	1237.2	1167.58	1077.31	919.451	1573.18	1130.82	1192.64	1583.2	1214.91	2767.46	2857.81	2783.39	2862.09	2756.52	1315.86	1246.77	1267.43	1258.72	1248.71	1458.3	1470.13	1445.88	1493.62	1519.04	2229.34	2328.98	2292.34	2384.91	2184.07	1936.1	1993.8	1897.24	1923.54	1998.51	1629.82	1766.6	1762.95	1605.51	1693.33
ENSMUSG00000013822	0	725	607.279	680.342	600.406	452.846	545.743	532.928	660.237	527.531	559.793	583.773	428.434	345.364	657.377	647.515	589.046	599.061	697.221	4485.14	4383.44	4345.53	4479.14	4777.76	1573.54	1577.95	1549.51	1455.28	1417.11	790.771	812.519	843.827	772.826	785.197	5019.5	5031.35	5125.48	4990.48	4796.68	2241.98	2237.32	2208.1	2185.65	1923.06
ENSMUSG00000013833	0.057	7164	334.581	339.289	347.646	392.936	396.036	358.431	273.666	476.302	413.717	376.991	504.786	474.253	900.312	894.724	826.826	808.935	886.87	269	321.525	333.849	312.816	331.152	797.553	764.905	797.243	758.624	768.799	821.892	829.574	829.959	832.538	861.031	365.509	398.24	408.939	354.171	353.875	661.628	705.868	696.503	668.935	622.323
ENSMUSG00000013846	0.694	13784	179.154	116.707	107.836	66.6271	48.0984	117.279	90.9531	73.7196	46.8188	27.6006	24.0308	226.392	198.307	170.767	191.366	203.405	184.208	197.245	201.418	226.117	251	240.137	166.92	186.131	171.691	177.304	180.427	183.082	185.897	178.909	191.528	188.991	230.958	244.272	240.28	260.918	237.556	172.285	166.394	177.844	181.13	182.076
ENSMUSG00000013858	0.039	6144	669.185	803.799	604.783	652.219	715.128	541.767	552.592	903.44	657.189	565.407	676.187	506.594	1523.44	1501.28	1493.34	1503.86	1620.62	1570.25	1517.35	1538.56	1481.79	1553.01	1483.27	1455.92	1467.03	1468.92	1490.26	1566.29	1578.83	1586.57	1591.75	1532.21	1359.31	1374.02	1293.57	1369.7	1260.58	1176.01	1227.41	1282.73	1192.76	1120.61
ENSMUSG00000013878	0.143	10373	421.395	521.472	431.398	554.644	505.798	472.666	354.426	433.992	410.611	475.55	436.98	281.336	158.576	157.025	166.01	139.533	158.282	546.804	598.194	537.83	503.611	505.202	202.546	220.016	219.417	223.899	216.459	162.224	176	160.242	167.888	172.356	545.993	537.967	504.845	524.167	475.437	225.17	230.491	212.952	245.698	206.875
ENSMUSG00000013921	0.004	4434	14339.1	16170.9	15135.7	14276.7	13815.8	14038	11250.2	16987.5	14895.2	12458.3	13450.4	10567	24180.6	24814.3	24213.8	24467.8	24350	10495.3	10644.1	10157.7	10694.6	10313.9	18678.5	18303.2	18674.4	18826.8	18741.2	20150.7	20274.5	20074.6	20681.2	19722.1	17777.3	16657.2	16639.1	16949	16775.9	16748.8	16134.6	16436.7	17082.3	15284.7
ENSMUSG00000013973	0.013	4776	201.853	144.378	119.627	191.703	184.848	289.012	210.471	237.187	279.303	243.156	250.467	138.74	506.609	383.084	458.848	450.739	437.576	757.741	898.96	936.769	747.17	767.51	603.185	561.584	590.649	619.417	688.798	467.758	436.265	428.314	505.403	445.883	1008.33	975.897	884.657	909.988	948.183	604.864	549.754	566.236	571.389	565.312
ENSMUSG00000013997	0.024	5301	309.185	273.222	398.828	345.216	323.294	327.837	339.054	350.564	349.593	321.502	263.14	244.441	671.965	638.469	669.141	627.228	703.343	526.352	541.436	537.255	452.291	429.525	603.305	583.107	642.027	620.553	661.772	626.734	606.679	579.668	574.109	668.44	419.23	503.335	565.593	446.155	510.768	602.582	612.47	549.788	564.591	548.085
ENSMUSG00000014039	0.102	9240	133.368	111.563	76.1921	134.457	114.729	170.444	103.334	224.668	165.328	339.07	134.436	89.3402	83.4392	85.6412	97.6348	101.303	73.0337	12.9237	0	27.6518	0	26.2978	49.481	33.7691	28.1649	25.1182	23.7192	56.3238	58.7733	54.5405	67.3652	47.9155	42.2513	45.309	65.6255	55.2665	33.7378	33.2185	38.1558	33.7183	46.4519	46.6104
ENSMUSG00000014074	-0.034	250	516.524	430.047	431.745	452.186	476.852	384.904	499.258	273.207	335.911	386.369	402.28	278.076	376.277	359.624	350.571	384.753	397.038	253.798	245.591	273.615	268.647	271.09	358.935	375.78	354.024	363.717	372.192	327.411	348.06	350.868	322.642	347.759	302.958	307.528	281.574	290.8	271.848	341.007	354.28	354.698	362.612	331.846
ENSMUSG00000014075	0.048	6575	256.859	203.717	401.543	262.934	318.407	284.027	221.57	223.345	269.248	251.982	235.682	288.687	217.368	245.246	244.334	326.776	248.293	193.939	204.103	181.069	177.315	304.72	586.957	466.641	461.559	526.01	513.642	282.746	318.286	315.062	342.795	371.813	188.187	188.124	212.747	203.099	316.951	401.509	375.682	394.232	344.843	349.483
ENSMUSG00000014077	0.145	10417	947.179	1142.37	929.768	1188.7	1127.14	821.726	898.683	1258.33	1096.7	892.698	986.622	688.778	2192.03	2083.19	2133.52	2091.49	2095.52	2447.51	2543.4	2448.34	2492.63	2650.31	3836.59	3896.35	3917.04	3884.49	4065.32	2869	2894.84	2985.49	2963.92	2921.77	2599.96	2622.79	2516.26	2564.56	2661.37	3274.2	3259.63	3301.46	3329.09	3569.59
ENSMUSG00000014164	0.02	5102	112.039	107.974	87.2047	210.244	177.349	136.503	169.77	175.502	193.873	215.357	201.049	153.776	172.657	152.09	180.475	160.176	143.387	34.4437	43.6575	46.28	51.2867	36.3669	99.6485	101.28	103.777	118.767	108.675	148.837	150.988	152.039	121.271	142.227	43.3221	40.9628	32.4857	51.063	49.1581	77.4952	91.3092	81.2885	87.0821	88.318
ENSMUSG00000014177	0.651	13715	267.399	165.142	322.275	294.053	211.082	276.608	245.292	108.59	222.614	285.75	227.58	318.149	285.871	316.802	309.853	373.473	296.193	643.182	558.363	507.924	570.072	690.896	459.125	493.194	483.921	509.829	474.774	435.595	421.753	428.058	425.027	417.584	690.238	747.207	611.295	699.635	664.938	502.302	526.095	530.385	513.15	563.532
ENSMUSG00000014195	0.023	5251	1533.79	1447.47	1842.64	1804.86	1883.07	1790.56	1736.7	1609.66	1842.23	1709.89	1631.88	1559.8	5651.48	6133.25	5992.42	5597.31	5941.53	3199.77	3324.21	3157.43	3180.16	3001.86	3584.35	3646.23	4033.76	3812.72	4074.71	5148.65	4940.16	5206.75	5217.08	5108.54	4017.95	4042.47	3932.28	4151.79	4114.79	4063.14	4199.01	4213.02	4240.89	4249.12
ENSMUSG00000014226	0.09	8742	517.255	711.563	969.079	767.446	920.591	615.887	919.291	1023.87	875.387	796.229	649.782	579.083	1748.85	1578.79	1525.6	1590.81	1666.67	1582.41	1554.95	1415.67	1427.37	1519.16	2704.38	2786.75	2766.65	2830.73	2830.64	1992.64	2104.93	2106.37	2085.54	2077.55	1476.73	1415.08	1419.52	1430.38	1395.59	2658.63	2650.67	2765	2816.02	2679.39
ENSMUSG00000014232	0.054	7052	482.473	466.905	350.926	399.094	477.045	306.029	489.683	377.658	390.093	445.258	401.533	517.001	738.274	748.822	668.537	717.331	702.556	291.973	286.432	296.503	221.519	300.614	375.897	415.072	432.933	410.42	427.227	553.042	505.037	484.077	608.574	527.67	299.809	363.476	328.134	292.88	366.754	390.556	394.303	366.712	406.345	402.312
ENSMUSG00000014243	0	726	171.847	182.704	134.845	94.0906	65.0022	73.3174	123.445	89.7189	76.6438	23.2809	71.4121	84.7663	200.339	223.267	191.04	181.29	208.475	427.768	505.606	378.709	444.077	292.925	353.987	464.906	419.382	416.115	391.18	305.791	220.662	245.517	253.972	239.902	491.27	431.247	411.144	419.626	406.666	341.174	373.779	355.856	400.383	309.067
ENSMUSG00000014245	0.065	7480	309.325	177.787	203.183	197.707	197.374	231.89	285.467	241.004	201.495	280.168	216.882	226.428	26.5572	36.1208	41.4155	42.0309	25.6189	71.5906	86.5154	100.823	98.2861	124.704	76.8898	62.5124	58.8639	67.827	55.2007	63.6424	40.9171	35.3296	58.0496	55.9139	95.0413	90.4829	105.551	121.497	88.7235	68.9489	65.2881	80.5993	72.149	100.486
ENSMUSG00000014294	0	727	2645.3	2214.07	3315.72	2334.46	2815.15	2786.93	2497.05	2869.9	1987.93	2385.4	2439.5	1791.52	3647.05	3458.92	3729.92	3395.18	3791.89	16969.2	16676.2	16024.6	15818.1	16470.2	8000.78	7534.56	7647.61	7589.77	7661.82	4334.86	4325.97	4675.07	4936.58	4545.91	16436.1	16826.1	15243.1	16546.4	16475.3	9707.17	9807.31	9865.45	9555	7935.67
ENSMUSG00000014301	0.014	4822	47.2926	56.6507	65.421	77.0764	0	79.5866	43.7475	123.087	29.6731	54.5055	30.401	38.6441	9.63002	3.01631	24.0405	0	0	209.317	83.7714	158.957	144.071	140.788	61.4356	73.5538	58.5021	24.8123	63.1807	82.0927	50.0537	61.671	76.0272	48.4741	204.182	95.2775	99.3758	167.487	37.0316	57.328	83.5496	129.568	59.9467	207.012
ENSMUSG00000014303	0	728	169.565	205.079	88.2038	114.985	174.199	272.626	113.587	112.492	49.7983	99.8885	109.881	166.929	97.7537	91.3475	92.1795	99.6195	97.1086	130.823	142.087	136.459	133.608	102.993	127.734	132.649	107.211	107.626	140.084	105.36	110.203	96.6586	118.323	93.8778	146.025	138.346	160.971	141.579	172.406	98.6199	106.026	100.166	89.819	105.052
ENSMUSG00000014313	-0.001	461	1532.55	1737.8	1875.36	1320.87	1465.88	1662.17	1496.27	1471.02	1305.93	1223.12	1166.36	930.89	2578.42	2348.99	2109.78	2588	2493.39	7136.58	7287.87	6937.65	7074.09	6972.81	5647.13	5726.89	5841.74	6028.57	5926.39	3195.26	3054.92	3097.92	3038.7	3018.25	6368.84	6100.26	5903.72	5993.04	5981.45	4833.57	4923.7	4825.2	4941.95	4979.88
ENSMUSG00000014329	-0.077	135	68.393	54.4984	46.2936	10.1709	24.3973	27.2199	54.265	32.7772	40.0099	10.6124	23.7261	25.8143	41.4827	34.9207	38.9099	45.7727	34.5206	48.2573	49.2511	49.163	64.7598	53.1836	42.5412	36.8634	37.4522	36.125	54.3944	30.8456	38.8344	40.4328	29.0076	40.0128	43.5742	44.4717	44.9984	44.4911	44.4281	39.936	41.8235	46.2499	44.8011	42.7239
ENSMUSG00000014349	0.121	9802	247.934	289.093	300.103	327.889	260.187	268.676	286.044	307.44	356.789	307.61	259.395	265.83	1388.23	1446.06	1335.4	1357.78	1455.87	1070.91	1009.28	1039.37	1028.53	1035.12	1689.95	1667.45	1683.41	1699.87	1695.72	1554.43	1589.27	1522.51	1529.1	1550.68	1229.09	1145.59	1244.87	1168.89	1246.46	1645.73	1566.18	1584.81	1584.79	1592.98
ENSMUSG00000014353	0.052	6957	309.15	274.532	510.138	442.691	517.435	408.598	432.317	338.194	592.059	492.249	460.813	398.87	269.926	279.139	277.145	278.383	286.654	210.73	242.478	230.944	213.202	215.199	209.072	201.796	195.187	211.574	236.423	233.082	258.495	220.482	223.562	231.675	252.226	273.049	242.351	275.18	262.765	227.537	204.106	224.398	222.241	226.599
ENSMUSG00000014355	0.121	9803	586.429	530.47	559.277	848.526	800.652	574.662	650.893	755.509	890.286	638.113	656.783	683.57	432.343	349.25	381.07	360.82	354.906	130.843	118.959	152.179	137.579	140.647	162.339	170.299	172.35	153.345	188.842	323.286	247.326	271.212	253.284	316.577	140.21	148.068	160.218	133.914	143.829	197.293	162.298	161.985	169.086	170.87
ENSMUSG00000014361	0.081	8277	396.462	385.744	348.941	720.708	506.84	639.83	472.337	308.524	397.378	771.397	751.09	807.434	317.093	320.014	348.297	341.447	319.385	251.672	260.722	250.517	294.919	236.098	254.74	271.83	272.913	248.822	246.118	348.033	369.183	370.699	340.372	359.7	296.285	285.094	280.056	278.092	279.494	240.536	227.187	225.146	227.793	257.286
ENSMUSG00000014402	0.037	6036	171.29	227.446	245.04	197.726	196.38	155.854	215.851	255.587	229.2	233.508	187.429	119.005	570.86	589.053	567.897	567.08	615.795	740.472	773.764	775.105	797.937	782.894	780.985	802.814	804.224	687.034	754.689	560.447	608.154	570.404	626.915	671.742	756.645	810.384	796.045	752.039	703.122	729.059	673.125	693.826	684.504	729.017
ENSMUSG00000014418	0.149	10584	133.391	16.8508	94.6952	42.6365	53.4106	105.871	76.6603	90.0197	42.3371	65.3956	118.293	185.451	124.096	68.7575	98.9268	106.765	65.3334	88.4842	76.3216	63.2139	28.9928	92.2151	69.2321	54.5716	41.1568	30.6292	86.3655	129.995	108.574	104.372	74.1259	92.3809	94.9936	57.5467	69.0613	113.214	81.3162	103.582	117.298	94.9659	117.338	77.0677
ENSMUSG00000014426	0.281	12377	187.948	185.677	160.839	164.199	183.965	159.571	158.898	161.769	202.619	200.966	123.036	282.021	426.963	417.158	421.48	444.403	410.877	128.664	127.102	129.794	124.967	122.285	164.798	153.492	151.296	164.086	154.721	268.842	264.363	271.915	262.366	262.145	147.627	126.254	150.429	131.717	121.184	167.288	151.806	160.594	158.965	172.926
ENSMUSG00000014496	0.038	6091	322.22	346.197	440.728	348.055	386.797	288.338	363.907	419.064	425.294	346.51	373.965	320.081	321.868	333.321	325.008	287.22	295.748	186.306	192.711	197.602	196.416	200.847	248.402	249.39	236.795	235.402	243.674	246.864	239.201	241.838	238.531	264.643	193.456	186.874	208.205	176.554	200.962	209.368	211.131	216.134	222.06	229.185
ENSMUSG00000014498	0.029	5536	284.151	296.833	243.761	267.538	271.08	275.575	250.159	291.382	252.003	259.636	266.488	196.851	388.655	395.522	427.015	401.104	408.448	105.047	113.068	109.798	101.234	129.858	182.248	172.021	173.239	189.313	177.704	279.473	293.103	276.388	279.874	294.238	149.599	140.501	131.992	129.835	144.581	165.888	166.948	147.595	177.346	157.459
[truncated: 13,185 more rows]
