# Supplementary material for: CELF4 Regulates Translation and Local Abundance of a Vast Set of mRNAs, Including Genes Associated with Regulation of Synaptic Function
Source: PLoS Genet. 2012 Nov 29;8(11):e1003067. doi: 10.1371/journal.pgen.1003067 (PMC3510034; doi:10.1371/journal.pgen.1003067)
Supplement: File S3 — GO annotation clustering for top vs. bottom 500 targets ranks. Workbook with multiple worksheets that summarizes the first pass at functional annotation clustering of CELF4 iCLIP targets, comparing the top 500 ranking targets with the bottom 500 ranking targets. Genes are listed by the Mouse Genome Database ID as well as by their International Nomenclature gene symbols. (XLSX) [file pgen.1003067.s005.xlsx]

## Sheet: Summary
Top 500 vs. bottom 500 CELF4 ranked targets from iCLIP ranking, 14,288 IDs total		top 500			bot 500
Vlad version	v1.5.1	MGI:1913367	1110001J03Rik		MGI:1921348	0610037L13Rik
Date	Wed May 30 14:35:13 2012	MGI:1921383	1200011M11Rik		MGI:1913459	1110054O05Rik
Run time	110.35 sec	MGI:1919001	1300002E11Rik		MGI:1920795	1700094D03Rik
Ontology file	gene_ontology.obo	MGI:1916214	1500010J02Rik		MGI:1917143	2010305A19Rik
Ontology date	Tue May 29 19:30:00 2012	MGI:1913486	1500011B03Rik		MGI:1925573	2310046O06Rik
Annotation file	gene_association.mgi	MGI:1921423	1700012B15Rik		MGI:1919197	2310067B10Rik
Annotation date	Wed May 23 00:00:00 2012	MGI:1913852	1700020I14Rik		MGI:1919398	2610019F03Rik
Analysis type	enrichment	MGI:1914278	2610002M06Rik		MGI:1921450	2810403A07Rik
Excluded evidence codes	ND	MGI:1915208	2610101N10Rik		MGI:1918903	4930506M07Rik
Number of query sets	2	MGI:1913747	2610528E23Rik		MGI:1914027	4933434E20Rik
Query set 1	top 500 (n=490; 12 not found)	MGI:1926154	4930452B06Rik		MGI:2444899	5031439G07Rik
Query set 2	bot 500 (n=497; 5 not found)	MGI:1914662	6330407J23Rik		MGI:1924317	5930434B04Rik
Universe set	default (everything)	MGI:2139080	6330439K17Rik		MGI:2685174	9430020K01Rik
Graph display	Top 25 scoring terms and their ancestors. Interior nodes have been culled.	MGI:2442704	6430704M03Rik		MGI:2443215	A330008L17Rik
Jump to	biological_process	MGI:2443135	9430031J16Rik		MGI:2442790	A930011G23Rik
	cellular_component	MGI:1915359	A030009H04Rik		MGI:99606	Abca2
	molecular_function	MGI:2443193	A330076H08Rik		MGI:1351617	Abca3
		MGI:2444149	A830018L16Rik		MGI:1914727	Abhd15
		MGI:1915419	A930038C07Rik		MGI:1194915	Accn2
Column Descriptions		MGI:2142079	AI987944		MGI:87879	Aco1
TermID	ID of the ontology term.	MGI:2386607	Abca5		MGI:1890773	Actn4
Term	The text of the term.	MGI:2147183	Abhd3		MGI:1098667	Adam11
Term Min P	The smallest P-val for any query set for this term.	MGI:1353636	Abt1		MGI:2663075	Adap2
Term Max P	The largest P-val for any query set for this term.	MGI:1100867	Accn1		MGI:87917	Adcy6
Term P ratio	Term Min P divided by Term Max P.	MGI:1354713	Acsl4		MGI:104847	Adora3
P	P value (significance score) for this query set for this ontology term.	MGI:1891654	Actr10		MGI:87938	Adrb2
Q	The False Discovery Rate (FDR) statistic.	MGI:2661081	Acvr1c		MGI:1932075	Agpat1
*logp	log base 10 of the P value	MGI:102806	Acvr2a		MGI:1859150	Akap7
*abslogpdiff	absolute value of difference between top and bottom logp values	MGI:105094	Adcyap1		MGI:1928488	Akap8
k	The number of objects in the query set annotated to this term (or a descendant).	MGI:87919	Add2		MGI:1915300	Akirin1
n	The size of the query set.	MGI:1338758	Adnp		MGI:1929955	Akr1a1
K	The number of objects in the database annotated to this term (or a descendant).	MGI:87937	Adrb1		MGI:2444031	Alg6
N	Number of annotated objects in the database.	MGI:2136171	Aff4		MGI:1341044	Alyref
k/n	Percent of query set objects annotated to this term (or a descendant).	MGI:87971	Ahi1		MGI:108440	Amot
K/N	Percent of database objects annotated to this term (or a descendant).	MGI:2684060	Akap11		MGI:1929286	Amotl2
k/K	Percent of all objects annotated to this term present in the query set.	MGI:3050566	Akap6		MGI:2145448	Ankrd32
n/N	Percent of database in the query set.	MGI:2146159	Alg10b		MGI:1914816	Ankrd39
Qset	The name of the query set.	MGI:1914731	Alg2		MGI:1337060	Ap3s2
Symbols	The symbols query set objects annotated to this term (or a descendant).	MGI:3613666	Ano3		MGI:1346052	Apc2
		MGI:88059	App		MGI:99595	Arf2
		MGI:3028577	Arl5c		MGI:1913501	Arfgap3
* these two statistics were calculated in Excel by WNF after VLAD analysis		MGI:1097716	Arx		MGI:2442985	Arglu1
		MGI:1923469	Arxes1		MGI:2443818	Arhgap29
		MGI:1924226	Arxes2		MGI:103264	Arhgef2
		MGI:1914186	Asph		MGI:2175912	Arid5b
		MGI:1921241	Atl1		MGI:1344361	Arih2
		MGI:1859661	Atp11c		MGI:1922673	Arl5a
		MGI:2685387	Atp13a3		MGI:2145242	Arrdc3
		MGI:88108	Atp1b1		MGI:1929735	Asb1
		MGI:107788	Atp1b3		MGI:2448730	Atcay
		MGI:88110	Atp2a2		MGI:88106	Atp1a2
		MGI:105368	Atp2b2		MGI:106341	Atp5o
		MGI:88111	Atp2b4		MGI:2180561	Atpaf2
		MGI:1917745	Atp6ap2		MGI:2446242	Atxn2l
		MGI:1330848	Atp8a1		MGI:1270862	Axin2
		MGI:104783	Atxn1		MGI:1915420	B230118H07Rik
		MGI:1859169	Azin1		MGI:1351471	B9d1
		MGI:1349405	B3galnt1		MGI:1924210	Bcas1
		MGI:1927169	B4galt5		MGI:1913415	Bccip
		MGI:1928380	B4galt6		MGI:88158	Bgn
		MGI:2147918	B630019K06Rik		MGI:1933388	Bicc1
		MGI:2676921	BC057079		MGI:1098242	Bpgm
		MGI:1914634	Bag4		MGI:99495	Brd2
		MGI:2685783	Baiap3		MGI:1891374	Brdt
		MGI:101917	Bcap29		MGI:2685946	Brsk1
		MGI:1929913	Bcl11b		MGI:88208	Bsg
		MGI:88145	Bdnf		MGI:1919264	Btbd17
		MGI:1338017	Bex2		MGI:2442366	C230081A13Rik
		MGI:1095407	Bmpr2		MGI:2685084	C2cd4c
		MGI:1277955	Bsn		MGI:2183437	Cabp7
		MGI:2385155	Btbd3		MGI:109482	Cacna1a
		MGI:1915378	C030044B11Rik		MGI:102522	Cacnb1
		MGI:2387350	C1ql3		MGI:88248	Calb1
		MGI:3041217	C230004F18Rik		MGI:1923275	Cant1
		MGI:2444817	C530008M17Rik		MGI:1196368	Carhsp1
		MGI:2148050	C77370		MGI:1277950	Casp9
		MGI:88293	Cacna1d		MGI:2146430	Cblb
		MGI:88295	Cacna2d1		MGI:1923801	Ccdc6
		MGI:2442190	Camk1d		MGI:1918079	Ccdc93
		MGI:1913509	Camk2n1		MGI:88313	Ccnd1
		MGI:2384865	Casd1		MGI:88329	Cd34
		MGI:99851	Cbfb		MGI:1346088	Cd52
		MGI:108515	Cbx3		MGI:2684867	Cdr2l
		MGI:1195985	Cbx4		MGI:2442333	Celf5
		MGI:2443502	Ccdc45		MGI:88376	Cenpb
		MGI:1196990	Cd200		MGI:1336166	Cflar
		MGI:96617	Cd47		MGI:1921527	Chic2
		MGI:2442792	Cdh7		MGI:1306784	Cited2
		MGI:1196224	Cdk8		MGI:2136957	Clmn
		MGI:1278336	Cdkl5		MGI:1100517	Clpb
		MGI:1347085	Cetn2		MGI:2447165	Cmtm6
		MGI:1098266	Chl1		MGI:1277225	Cnih2
		MGI:88397	Chrm2		MGI:1925828	Cnih4
		MGI:88398	Chrm3		MGI:2151055	Cnnm3
		MGI:99779	Chrna7		MGI:1919318	Cnot2
		MGI:1926173	Chsy3		MGI:104518	Cntn2
		MGI:103555	Clcn3		MGI:101813	Coq3
		MGI:2447166	Cmtm7		MGI:103099	Cox6a1
		MGI:2661175	Cnksr2		MGI:104614	Cox6c
		MGI:104615	Cnr1		MGI:1913392	Cox7b
		MGI:1095737	Cntn4		MGI:2386621	Cpne1
		MGI:1924268	Col25a1		MGI:1930190	Cramp1l
		MGI:1914829	Cpeb4		MGI:2443973	Creb5
		MGI:1921270	Cpne4		MGI:1891221	Crtap
		MGI:1354756	Crim1		MGI:2386852	Csrnp2
		MGI:2137383	Csmd1		MGI:2144281	Cuedc1
		MGI:1932622	Cstf2t		MGI:103556	Cxcl12
		MGI:95537	Ctgf		MGI:90673	D17H6S53E
		MGI:1195966	Ctnnd2		MGI:1277150	D18Ertd653e
		MGI:1201679	Cxadr		MGI:107577	D19Wsu162e
		MGI:103253	Cyb561		MGI:2442827	D630037F22Rik
		MGI:88613	Cyr61		MGI:91860	Dcaf8
		MGI:106387	D10Bwg1379e		MGI:2142792	Dcun1d2
		MGI:106530	D3Bwg0562e		MGI:108101	Ddn
		MGI:1277991	Dach1		MGI:1347059	Decr2
		MGI:2444462	Dcaf12l1		MGI:1278339	Dgkz
		MGI:2151114	Dgcr8		MGI:1918965	Dhx35
		MGI:2442474	Dgkb		MGI:1277959	Dlg4
		MGI:1889276	Dgke		MGI:3039563	Dlgap3
		MGI:2444188	Dgkh		MGI:94910	Dmp1
		MGI:3028576	Dhx37		MGI:1914093	Dolpp1
		MGI:108177	Dhx9		MGI:1203728	Dtnb
		MGI:1344351	Dlg2		MGI:2135610	Dync1li1
		MGI:1351618	Dnajb9		MGI:3807476	Dynlt1c
		MGI:2152889	Dner		MGI:1277169	Echdc1
		MGI:1341299	Dnm3		MGI:1921607	Efhd1
		MGI:94912	Dnmt1		MGI:1858599	Egfl6
		MGI:1918006	Dock4		MGI:95304	Eif4b
		MGI:3639495	Dok6		MGI:1914440	Eif4e2
		MGI:2442409	Dpp10		MGI:109198	Eif4ebp2
		MGI:1349763	Dpysl2		MGI:101833	Elk1
		MGI:1196281	Dscam		MGI:101762	Elk3
		MGI:1913294	Dtd1		MGI:1919455	Eml2
		MGI:2442192	Eea1		MGI:1926048	Eml4
		MGI:2137092	Eefsec		MGI:2135885	Entpd7
		MGI:1915764	Efha1		MGI:109169	Epas1
		MGI:1925756	Efha2		MGI:97838	Eprs
		MGI:2141969	Eftud1		MGI:1100494	Ercc6
		MGI:95295	Egr1		MGI:1914647	Erp29
		MGI:99252	Egr4		MGI:1921405	Errfi1
		MGI:1913485	Eif1ax		MGI:95455	Ets1
		MGI:3583900	Elmod1		MGI:1923816	Fam101b
		MGI:2442513	Eml5		MGI:2385851	Fam193b
		MGI:1859149	Epb4.1l4b		MGI:2443990	Fam20b
		MGI:99654	Epha5		MGI:1913556	Fam53c
		MGI:108034	Epha6		MGI:1924792	Fam55d
		MGI:1925031	Epm2aip1		MGI:2145011	Fam84a
		MGI:104771	Erbb4		MGI:2141676	Fbxl14
		MGI:1098749	Erc2		MGI:2444508	Fitm2
		MGI:1354385	Ero1l		MGI:2442184	Flcn
		MGI:1347056	Esrrg		MGI:3026647	Flrt1
		MGI:1261845	Esyt2		MGI:1347488	Foxk1
		MGI:2446163	Fam120a		MGI:1891915	Foxo4
		MGI:2149839	Fam126a		MGI:108474	Fzd6
		MGI:1917613	Fam135b		MGI:1858277	Gal3st1
		MGI:2142765	Fam155a		MGI:1202388	Gas7
		MGI:3045722	Fam70a		MGI:1921625	Gcc1
		MGI:1915059	Fam82a2		MGI:1913385	Ggt7
		MGI:1914180	Fank1		MGI:1888677	Gigyf1
		MGI:1914072	Fbxo25		MGI:95742	Glo1
		MGI:1926188	Fbxo34		MGI:1929253	Gltp
		MGI:109189	Fgf14		MGI:95762	Gm2a
		MGI:3603594	Flrt2		MGI:3647624	Gm5879
		MGI:95574	Fos		MGI:2685842	Gm996
		MGI:102858	Fosl2		MGI:2652836	Gmeb2
		MGI:2676586	Foxo6		MGI:95767	Gna12
		MGI:2148705	Foxp2		MGI:1858963	Gnpnat1
		MGI:1922790	Fpgt		MGI:1918396	Golga7b
		MGI:3042378	Frmpd4		MGI:1194891	Gpc1
		MGI:2443895	Fry		MGI:2139054	Gpr107
		MGI:892032	Frzb		MGI:1933113	Gpr146
		MGI:1330859	Fut9		MGI:1933289	Gtf2a2
		MGI:1890226	Fxyd6		MGI:107887	Gtf3c1
		MGI:108476	Fzd3		MGI:109443	Gtpbp1
		MGI:95613	Gabra1		MGI:2685307	H1fx
		MGI:95624	Gabrg3		MGI:3606192	H2afj
		MGI:1334209	Gjd2		MGI:1891835	Hdac7
		MGI:2179717	Glcci1		MGI:1194494	Hdgf
		MGI:95748	Glra2		MGI:99256	Hdlbp
		MGI:95749	Glra3		MGI:2685226	Hdx
		MGI:95751	Glrb		MGI:2442345	Hif1an
		MGI:3642340	Gm10118		MGI:1321133	Hint1
		MGI:3642823	Gm10419		MGI:1315197	Hk2
		MGI:3781262	Gm3086		MGI:96163	Hmox1
		MGI:3647581	Gm5567		MGI:1096361	Hn1
		MGI:2448526	Gmps		MGI:1925213	Hook1
		MGI:107852	Gp1bb		MGI:1916782	Hopx
		MGI:104902	Gpc4		MGI:1330808	Hsd17b7
		MGI:99778	Gpd2		MGI:1920692	Hspa12a
		MGI:107671	Gpm6a		MGI:1347352	Hunk
		MGI:2685211	Gpr101		MGI:1925619	Icam4
		MGI:1917963	Gpr137c		MGI:96414	Idh2
		MGI:2441697	Gpr158		MGI:1915585	Ift20
		MGI:1923456	Gpr165		MGI:1915509	Ift80
		MGI:1924785	Gprin3		MGI:96434	Igf2
		MGI:103232	Grb10		MGI:1313288	Incenp
		MGI:95810	Gria3		MGI:1915392	Ino80
		MGI:95820	Grin2a		MGI:3027003	Ino80d
		MGI:95821	Grin2b		MGI:103257	Inpp5b
		MGI:1933206	Grin3a		MGI:2677208	Iqsec3
		MGI:1351345	Grm8		MGI:1915450	Itfg2
		MGI:2660877	Gucy1a2		MGI:96611	Itgb2
		MGI:1261831	Hap1		MGI:1925751	Itih5
		MGI:1096392	Hcn1		MGI:2446159	Itpk1
		MGI:1298209	Hcn4		MGI:1933820	Jam2
		MGI:1352760	Hdgfrp3		MGI:2443113	Jph4
		MGI:103234	Herc2		MGI:2384568	Kank2
		MGI:1314882	Hipk3		MGI:1098615	Kank3
		MGI:3710645	Hist1h2br		MGI:1918055	Kansl3
		MGI:1338076	Hivep2		MGI:109239	Kcnab2
		MGI:96113	Hmgb1		MGI:107501	Kcnj11
		MGI:1354959	Hs6st2		MGI:1919508	Kcnk10
		MGI:96281	Htr2c		MGI:1920094	Kctd17
		MGI:96417	Ids		MGI:2451333	Khnyn
		MGI:96433	Igf1r		MGI:1336214	Khsrp
		MGI:1098233	Impact		MGI:1098231	Kif11
		MGI:1915720	Impad1		MGI:109234	Kif21b
		MGI:1924315	Ints7		MGI:109187	Kifc2
		MGI:2443921	Irf2bp2		MGI:2653368	Klf11
		MGI:1916296	Isca1		MGI:1346318	Klf6
		MGI:106419	Itfg1		MGI:1919288	Klhl21
		MGI:96608	Itgav		MGI:1923734	Kndc1
		MGI:1309517	Itm2b		MGI:96680	Kras
		MGI:2685141	Kbtbd7		MGI:99914	Lamc1
		MGI:96660	Kcna3		MGI:2142973	Lars2
		MGI:96661	Kcna4		MGI:96756	Lck
		MGI:96668	Kcnc2		MGI:894762	Ldb1
		MGI:3584508	Kcnh5		MGI:96765	Ldlr
		MGI:2159566	Kcnh7		MGI:96770	Lef1
		MGI:1336181	Kcnq3		MGI:1095413	Lfng
		MGI:1924937	Kcnq5		MGI:109496	Lgals9
		MGI:1197011	Kcns2		MGI:1278335	Lnx1
		MGI:2443804	Kctd8		MGI:3609241	Lonrf1
		MGI:1918000	Kdsr		MGI:1337004	Loxl3
		MGI:1914953	Kirrel3		MGI:1891340	Lpin1
		MGI:2388648	Klhl11		MGI:3584516	Lrp3
		MGI:2385305	Klhl36		MGI:1919666	Lrpprc
		MGI:3610315	Ksr2		MGI:3027390	Lrrc4b
		MGI:2443335	Lancl3		MGI:2652847	Lrrc8a
		MGI:1923032	Lca5		MGI:1927471	Lsr
		MGI:3580376	Lemd3		MGI:109151	Ltbp1
		MGI:1891468	Lgr4		MGI:107527	Ly6a
		MGI:2444173	Lmbrd2		MGI:1915906	Lysmd3
		MGI:2387123	Lnpep		MGI:96909	Maf
		MGI:2443132	Lrp12		MGI:1195262	Man2b2
		MGI:2151136	Lrp1b		MGI:1346870	Map2k6
		MGI:2443542	Lrrc58		MGI:1346871	Map2k7
		MGI:2676665	Lrrc7		MGI:3607784	Map6d1
		MGI:2148149	Magee1		MGI:1925915	March2
		MGI:2444484	Manea		MGI:1920955	Mark4
		MGI:1346866	Map2k1		MGI:103263	Mcf2l
		MGI:1354946	Mapk6		MGI:96952	Mdm2
		MGI:96907	Marcks		MGI:2137379	Med15
		MGI:1298379	Matr3		MGI:2446294	Megf8
		MGI:2444506	Mbtps2		MGI:108519	Meis3
		MGI:2444706	Mdga2		MGI:1917333	Metrn
		MGI:2139916	Med12l		MGI:894279	Mknk2
		MGI:1891420	Mesdc1		MGI:1914277	Mkrn2
		MGI:1924144	Mettl15		MGI:1929514	Mlst8
		MGI:2443157	Mib1		MGI:1919449	Mms19
		MGI:3050795	Mkl2		MGI:1261813	Mn1
		MGI:1355332	Myadm		MGI:108511	Mobp
		MGI:105976	Myo5a		MGI:1922996	Morc4
		MGI:107563	Nab2		MGI:1924013	Mospd2
		MGI:106654	Nap1l2		MGI:2137202	Mrpl1
		MGI:1859565	Nap1l3		MGI:1289321	Mrpl48
		MGI:1196326	Ncald		MGI:1913743	Mrpl51
		MGI:97290	Ndn		MGI:1915749	Mrpl53
		MGI:1916602	Necab1		MGI:2153089	Mrps2
		MGI:1858510	Nell2		MGI:1924971	Mrps5
		MGI:3643092	Neurl1b		MGI:97167	Msn
		MGI:1339708	Neurod1		MGI:1346340	Mta2
		MGI:103188	Nfib		MGI:107624	Mvk
		MGI:1929485	Nif3l1		MGI:1929864	Myg1
		MGI:2442058	Nipa1		MGI:107717	Myh9
		MGI:1924536	Nkrf		MGI:2388271	Mylip
		MGI:2179435	Nlgn1		MGI:1931415	Mynn
		MGI:104716	Nnat		MGI:1100535	Myt1
		MGI:109185	Nov		MGI:2442218	N4bp3
		MGI:104297	Nova1		MGI:1929865	Nampt
		MGI:2148811	Npnt		MGI:1922013	Nat15
		MGI:97369	Nppc		MGI:2444343	Nbeal1
		MGI:108077	Nptn		MGI:104591	Nbl1
		MGI:1920590	Nptxr		MGI:1276535	Ncoa3
		MGI:97374	Npy		MGI:1861755	Nelf
		MGI:1352466	Nr2c2		MGI:1927138	Net1
		MGI:1352457	Nr4a3		MGI:1316706	Nfs1
		MGI:1097165	Nrg3		MGI:1100492	Nrp2
		MGI:1315213	Nrip1		MGI:108471	Ntan1
		MGI:104560	Nsf		MGI:1098824	Odf2
		MGI:1202070	Nsg2		MGI:97438	Oprd1
		MGI:1930957	Nudt11		MGI:1859615	Otud5
		MGI:107492	Nxph1		MGI:1917378	Oxsr1
		MGI:1345185	Odz1		MGI:894684	Pa2g4
		MGI:1345184	Odz2		MGI:2387464	Pank3
		MGI:1345183	Odz3		MGI:2141505	Parp11
		MGI:1917405	Ogfrl1		MGI:1914537	Parp6
		MGI:2387329	Olfm3		MGI:1891832	Patz1
		MGI:97447	Osbp		MGI:99161	Pcgf2
		MGI:1098801	Otud4		MGI:1353431	Pcsk1n
		MGI:1339656	Pak3		MGI:3606062	Pcyox1l
		MGI:1922802	Paqr9		MGI:99558	Pde4a
		MGI:2442849	Pcdh11x		MGI:1927489	Pdlim5
		MGI:2684924	Pcdh17		MGI:1914649	Pdlim7
		MGI:2685563	Pcdh19		MGI:104799	Pea15a
		MGI:2443376	Pcdh20		MGI:97537	Pecam1
		MGI:1306800	Pcdh8		MGI:104535	Pemt
		MGI:1298370	Pcdha12		MGI:107815	Pfkfb2
		MGI:2136754	Pcdhb17		MGI:2140327	Phactr4
		MGI:2136756	Pcdhb18		MGI:2443812	Phf21b
		MGI:2136735	Pcdhb2		MGI:1913126	Pias3
		MGI:2136737	Pcdhb3		MGI:1914806	Pigm
		MGI:2136738	Pcdhb4		MGI:1919864	Pih1d2
		MGI:2136739	Pcdhb5		MGI:1913600	Pla2g12a
		MGI:2136740	Pcdhb6		MGI:1919022	Plbd2
		MGI:2136741	Pcdhb7		MGI:1277961	Plec
		MGI:2136742	Pcdhb8		MGI:2676551	Plekhg1
		MGI:2136744	Pcdhb9		MGI:2144989	Plekhh1
		MGI:1935201	Pcdhgc3		MGI:1916832	Plekhm2
		MGI:102722	Pcnt		MGI:2443627	Plekhm3
		MGI:2677270	Pdzd8		MGI:97623	Plp1
		MGI:1098283	Per1		MGI:104809	Pls1
		MGI:1918224	Pgm2l1		MGI:2144151	Pnpo
		MGI:1858305	Pgrmc1		MGI:1921076	Poldip3
		MGI:104747	Pkia		MGI:102935	Pou6f1
		MGI:97613	Plcb1		MGI:1924258	Ppp1r12c
		MGI:3647874	Plcxd2		MGI:2151841	Ppp1r16b
		MGI:2442605	Plcxd3		MGI:1346006	Ppp2r4
		MGI:1914698	Plxdc2		MGI:2388480	Ppp2r5b
		MGI:105308	Pnoc		MGI:1914479	Prpf18
		MGI:2445173	Ppig		MGI:1917302	Prpf4
		MGI:2442401	Ppp1r9a		MGI:2443403	Prr18
		MGI:107163	Ppp3cb		MGI:2444810	Prrt3
		MGI:1925144	Prickle2		MGI:105373	Ptch1
		MGI:97769	Prnp		MGI:1351664	Ptdss2
		MGI:2685214	Prrg3		MGI:97809	Ptprb
		MGI:97814	Ptprg		MGI:1921717	Pus10
		MGI:104574	Ptprj		MGI:1891701	Pxmp4
		MGI:1097152	Ptpro		MGI:97836	Qdpr
		MGI:103079	Pura		MGI:1330818	Qsox1
		MGI:1919385	Pygo1		MGI:2448514	R3hdm1
		MGI:1917786	Qpct		MGI:2183454	Rab40c
		MGI:1916043	Rab3gap2		MGI:1933196	Rad54l2
		MGI:894323	Ranbp2		MGI:103291	Rai1
		MGI:2444365	Rapgef5		MGI:1927244	Ralb
		MGI:894835	Rbbp6		MGI:3036245	Ralgapa2
		MGI:1343045	Rbmxl1		MGI:2441741	Rapgef3
		MGI:2685397	Rc3h1		MGI:1333849	Rasgrp2
		MGI:2442789	Rc3h2		MGI:2685575	Rasl10b
		MGI:104559	Rcn1		MGI:1933204	Rbm5
		MGI:1349765	Rcn2		MGI:1343044	Rbmx
		MGI:1098827	Reep1		MGI:1855698	Reck
		MGI:1270152	Reep5		MGI:103021	Recql
		MGI:3045324	Rgag4		MGI:1916538	Rhobtb1
		MGI:1927469	Rgs17		MGI:2674366	Rims4
		MGI:2179276	Rhbdl3		MGI:2385695	Rin1
		MGI:1926007	Rictor		MGI:1914128	Riok3
		MGI:2685449	Rimbp3		MGI:1913339	Rmnd5b
		MGI:109483	Rnf103		MGI:1859162	Rnf10
		MGI:1914139	Rnf128		MGI:2677438	Rnf149
		MGI:2443787	Rnf152		MGI:1917488	Rnf168
		MGI:2444521	Rnf165		MGI:1914475	Rnpc3
		MGI:107926	Rock2		MGI:1922387	Rprd2
		MGI:1920336	Rps6ka5		MGI:1917682	Rufy2
		MGI:107612	Rtn2		MGI:1915110	S100a16
		MGI:2384298	Sbno1		MGI:1330282	S100a4
		MGI:1928948	Scamp5		MGI:1339467	S100a6
		MGI:103033	Scg2		MGI:1921898	S100pbp
		MGI:98248	Scn2a1		MGI:1889585	Sall1
		MGI:1349165	Sdc2		MGI:1354373	Sall2
		MGI:107558	Sema3a		MGI:2142433	Samd1
		MGI:107557	Sema3c		MGI:2443872	Samd10
		MGI:1340034	Sema3e		MGI:2448542	Samd4b
		MGI:109252	Sema4c		MGI:1277978	Sap18
		MGI:107556	Sema5a		MGI:2176606	Scrt1
		MGI:1926228	Serinc1		MGI:2139287	Scrt2
		MGI:1194506	Serpini1		MGI:1915362	Sdccag3
		MGI:2443496	Sertad4		MGI:1914175	Sdhd
		MGI:1346525	Sgcd		MGI:2443847	Sdk2
		MGI:2388820	Sgcz		MGI:108012	Sebox
		MGI:106179	Shc3		MGI:1338759	Sec22b
		MGI:1917581	Shprh		MGI:2155302	Sec63
		MGI:1862037	Slc12a5		MGI:894288	Sepp1
		MGI:1330284	Slc16a7		MGI:108080	Serpinf1
		MGI:2156052	Slc17a6		MGI:1860267	Set
		MGI:1920211	Slc17a7		MGI:1913875	Sfrs18
		MGI:97851	Slc20a2		MGI:2137679	Sfxn3
		MGI:1923626	Slc24a2		MGI:1098703	Sgta
		MGI:2146030	Slc2a13		MGI:2442062	Sh3pxd2b
		MGI:1194488	Slc32a1		MGI:2446134	Sidt2
		MGI:2442595	Slc36a4		MGI:107157	Sin3a
		MGI:1914515	Slc39a10		MGI:1354161	Sirt6
		MGI:2147279	Slc39a6		MGI:2135960	Slc12a6
		MGI:2150150	Slc4a10		MGI:106013	Slc16a1
		MGI:1858226	Slc5a3		MGI:1203732	Slc16a2
		MGI:3040688	Slc7a14		MGI:1915913	Slc25a25
		MGI:107956	Slc8a1		MGI:2444391	Slc25a44
		MGI:2443511	Slc9a6		MGI:1347098	Slc27a1
		MGI:2444530	Slc9a7		MGI:1918529	Slc29a3
		MGI:1315202	Slit3		MGI:2443301	Slc35c1
		MGI:2679449	Slitrk2		MGI:2653235	Slc45a1
		MGI:2442509	Slitrk4		MGI:109350	Slc4a3
		MGI:1913910	Sltm		MGI:2149330	Slc5a5
		MGI:1935129	Smarca5		MGI:98488	Slc6a6
		MGI:1277151	Snca		MGI:1337120	Slc7a7
		MGI:98347	Snrpn		MGI:1100518	Smad7
		MGI:1921968	Snx16		MGI:1917030	Smap2
		MGI:2142610	Snx25		MGI:1915344	Smarcc2
		MGI:104665	Soat1		MGI:2441845	Snhg11
		MGI:2385459	Socs5		MGI:2139270	Snph
		MGI:98354	Sos1		MGI:98341	Snrnp70
		MGI:107595	Sp4		MGI:2443882	Snx30
		MGI:1924879	Sphkap		MGI:1201787	Socs2
		MGI:2686240	Ssh1		MGI:98360	Sox12
		MGI:98327	Sstr1		MGI:2146885	Spata2
		MGI:98328	Sstr2		MGI:109282	Speg
		MGI:1919399	Strada		MGI:1313261	Spnb3
		MGI:2443815	Stxbp5l		MGI:1858303	Srrm1
		MGI:2442392	Sybu		MGI:1920309	Srrm3
		MGI:1341881	Syngr3		MGI:1920040	Ssbp1
		MGI:1919253	Synpr		MGI:1316743	St3gal4
		MGI:98467	Syp		MGI:1355316	St6galnac6
		MGI:99667	Syt1		MGI:1928487	Stk3
		MGI:1859546	Syt10		MGI:2142346	Strn4
		MGI:2673872	Syt16		MGI:1890948	Supt16h
		MGI:101759	Syt4		MGI:107726	Supt6h
		MGI:98474	Tac1		MGI:2138351	Susd4
		MGI:107404	Tbr1		MGI:2661187	Synm
		MGI:98753	Timp2		MGI:99665	Syt3
		MGI:1921173	Tmco1		MGI:2385326	Tbc1d13
		MGI:1921586	Tmed5		MGI:2652878	Tbc1d16
		MGI:1913926	Tmed7		MGI:1925543	Tbcel
		MGI:3607706	Tmem130		MGI:1336172	Tbl1x
		MGI:2147713	Tmem151a		MGI:1100868	Tbrg4
		MGI:1917634	Tmem185b		MGI:98507	Tcf7
		MGI:1916046	Tmem214		MGI:1860486	Tdp2
		MGI:2685365	Tmem22		MGI:1917631	Tecpr1
		MGI:2138365	Tmem237		MGI:107810	Tfam
		MGI:106402	Tmem30a		MGI:104637	Tgfbr3
		MGI:1915128	Tmem33		MGI:2446078	Thtpa
		MGI:1914814	Tmem35		MGI:106923	Tll1
		MGI:1923195	Tmem56		MGI:2443317	Tmc7
		MGI:1919348	Tmem68		MGI:1916125	Tmcc2
		MGI:1341264	Tpbg		MGI:1917459	Tmem143
		MGI:2443503	Tram1l1		MGI:2148020	Tmem164
		MGI:2384311	Trhde		MGI:2442812	Tmem229a
		MGI:98824	Trhr		MGI:2444389	Tmem229b
		MGI:1914123	Tril		MGI:1924049	Tmem234
		MGI:1933161	Trim23		MGI:2444329	Tmem88b
		MGI:97904	Trim27		MGI:3039590	Tmtc1
		MGI:1917057	Trim32		MGI:2443265	Tnrc6c
		MGI:106652	Trove2		MGI:104552	Tns1
		MGI:109524	Trpc5		MGI:102749	Trim25
		MGI:106393	Tspyl4		MGI:1860040	Trim3
		MGI:2155779	Ttbk2		MGI:2442815	Trim65
		MGI:1860283	Ubqln2		MGI:3045323	Trim67
		MGI:1332243	Ugcg		MGI:1930751	Trpc4ap
		MGI:1095412	Unc5c		MGI:1926079	Tsc22d4
		MGI:1888998	Usp29		MGI:1914375	Tspan31
		MGI:1923429	Usp31		MGI:1914370	Ttc14
		MGI:2159711	Usp33		MGI:2138153	Txndc9
		MGI:104631	Utrn		MGI:1889549	Txnip
		MGI:1343180	Vgf		MGI:1914500	Ube2l6
		MGI:98933	Vip		MGI:98512	Ubtf
		MGI:1890563	Wasf1		MGI:109354	Ucp2
		MGI:1916017	Wash		MGI:109522	Ugt8a
		MGI:2137600	Wbscr16		MGI:894703	Unc5b
		MGI:1919654	Wdr44		MGI:2442456	Unk
		MGI:1328355	Wfs1		MGI:1353665	Usp21
		MGI:103569	Xk		MGI:102718	Vav2
		MGI:3528744	Xkr4		MGI:106199	Vegfb
		MGI:2447765	Xkr6		MGI:2159402	Vps37d
		MGI:1914307	Yaf2		MGI:2178798	Vps54
		MGI:2444487	Zbtb41		MGI:1859606	Wdr45
		MGI:1925123	Zbtb44		MGI:2142581	Whsc1l1
		MGI:2442133	Zc3h12b		MGI:98958	Wnt5a
		MGI:1919943	Zcchc12		MGI:1926139	Wsb1
		MGI:1921134	Zdbf2		MGI:99146	Ybx1
		MGI:2445110	Zdhhc17		MGI:99147	Yes1
		MGI:1915518	Zdhhc21		MGI:1926195	Ylpm1
		MGI:2137668	Zfhx4		MGI:1925114	Ypel2
		MGI:1924514	Zfp142		MGI:2442326	Zbtb1
		MGI:1353609	Zfp238		MGI:2685195	Zbtb34
		MGI:3029290	Zfp281		MGI:1335091	Zbtb7a
		MGI:2143676	Zfp365		MGI:2679294	Zc4h2
		MGI:2442338	Zfp608		MGI:1919168	Zcchc24
		MGI:2442105	Zfp672		MGI:1916335	Zcchc9
		MGI:1334444	Zfpm2		MGI:1926134	Zdhhc3
		MGI:106679	Zic2		MGI:1921370	Zfp263
		MGI:3694898	Zxdb		MGI:1353423	Zfp292
					MGI:2388656	Zfp334
					MGI:2442266	Zfp367
					MGI:2682318	Zfp395
					MGI:1917345	Zfp512
					MGI:2687278	Zfp523
					MGI:107768	Zfp87
					MGI:2685478	Znf512b

## Sheet: biological_process
TermID	Term	Term Min P	Term Max P	Term P ratio	P	Q	logp	abslogpdiff	k	n	K	N	k/n	K/N	k/K	n/N	Query set	Symbols
GO:0051084	'de novo' posttranslational protein folding	0.342423	1	0.342423	0.342423	0.514802	-0.465437	0.465437	1	374	17	15363	0.0026738	0.00110655	0.0588235	0.0243442	top 500	Ero1l
GO:0051084	'de novo' posttranslational protein folding	0.342423	1	0.342423	1	1	0	0.465437	0	374	17	15363	0	0.00110655	0	0.0243442	bot 500
GO:0006458	'de novo' protein folding	0.342423	1	0.342423	0.342423	0.514802	-0.465437	0.465437	1	374	17	15363	0.0026738	0.00110655	0.0588235	0.0243442	top 500	Ero1l
GO:0006458	'de novo' protein folding	0.342423	1	0.342423	1	1	0	0.465437	0	374	17	15363	0	0.00110655	0	0.0243442	bot 500
GO:0006666	3-keto-sphinganine metabolic process	0.0243442	1	0.0243442	0.0243442	0.152584	-1.6136	1.6136	1	374	1	15363	0.0026738	6.50915e-05	1	0.0243442	top 500	Kdsr
GO:0006666	3-keto-sphinganine metabolic process	0.0243442	1	0.0243442	1	1	0	1.6136	0	374	1	15363	0	6.50915e-05	0	0.0243442	bot 500
GO:0046356	acetyl-CoA catabolic process	0.0176625	1	0.0176625	1	1	0	1.75295	0	374	23	15363	0	0.0014971	0	0.0243442	top 500
GO:0046356	acetyl-CoA catabolic process	0.0176625	1	0.0176625	0.0176625	0.248968	-1.75295	1.75295	3	374	23	15363	0.00802139	0.0014971	0.130435	0.0243442	bot 500	Aco1,Idh2,Sdhd
GO:0006084	acetyl-CoA metabolic process	0.0202131	1	0.0202131	1	1	0	1.69437	0	374	43	15363	0	0.00279893	0	0.0243442	top 500
GO:0006084	acetyl-CoA metabolic process	0.0202131	1	0.0202131	0.0202131	0.248968	-1.69437	1.69437	4	374	43	15363	0.0106952	0.00279893	0.0930233	0.0243442	bot 500	Aco1,Idh2,Mvk,Sdhd
GO:0015800	acidic amino acid transport	0.0769941	1	0.0769941	0.0769941	0.261015	-1.11354	1.11354	2	374	19	15363	0.00534759	0.00123674	0.105263	0.0243442	top 500	Slc17a6,Slc17a7
GO:0015800	acidic amino acid transport	0.0769941	1	0.0769941	1	1	0	1.11354	0	374	19	15363	0	0.00123674	0	0.0243442	bot 500
GO:0007340	acrosome reaction	0.274226	1	0.274226	0.274226	0.460026	-0.561891	0.561891	1	374	13	15363	0.0026738	0.000846189	0.0769231	0.0243442	top 500	Glrb
GO:0007340	acrosome reaction	0.274226	1	0.274226	1	1	0	0.561891	0	374	13	15363	0	0.000846189	0	0.0243442	bot 500
GO:0030036	actin cytoskeleton organization	0.0588541	0.1959	0.30043	0.0588541	0.346234	-1.23022	0.522257	11	374	264	15363	0.0294118	0.0171841	0.0416667	0.0243442	bot 500	Actn4,Amot,Arhgef2,Fam101b,Gas7,Iqsec3,Kras,Lpin1,Myh9,Pdlim7,Phactr4
GO:0030036	actin cytoskeleton organization	0.0588541	0.1959	0.30043	0.1959	0.396916	-0.707966	0.522257	9	374	264	15363	0.0240642	0.0171841	0.0340909	0.0243442	top 500	Add2,Cxadr,Epb4.1l4b,Hmgb1,Ppp1r9a,Rictor,Rock2,Ssh1,Wash
GO:0031532	actin cytoskeleton reorganization	0.0491166	0.200324	0.245186	0.200324	0.461338	-0.698268	0.610504	2	374	34	15363	0.00534759	0.00221311	0.0588235	0.0243442	bot 500	Lpin1,Myh9
GO:0031532	actin cytoskeleton reorganization	0.0491166	0.200324	0.245186	0.0491166	0.212219	-1.30877	0.610504	3	374	34	15363	0.00802139	0.00221311	0.0882353	0.0243442	top 500	Cxadr,Hmgb1,Rictor
GO:0051017	actin filament bundle assembly	0.165109	0.52292	0.315745	0.165109	0.440622	-0.782229	0.500664	2	374	30	15363	0.00534759	0.00195274	0.0666667	0.0243442	bot 500	Actn4,Gas7
GO:0051017	actin filament bundle assembly	0.165109	0.52292	0.315745	0.52292	0.65312	-0.281565	0.500664	1	374	30	15363	0.0026738	0.00195274	0.0333333	0.0243442	top 500	Add2
GO:0051693	actin filament capping	0.41875	1	0.41875	0.41875	0.571613	-0.378045	0.378045	1	374	22	15363	0.0026738	0.00143201	0.0454545	0.0243442	top 500	Add2
GO:0051693	actin filament capping	0.41875	1	0.41875	1	1	0	0.378045	0	374	22	15363	0	0.00143201	0	0.0243442	bot 500
GO:0007015	actin filament organization	0.375622	0.375622	1	0.375622	0.571894	-0.425249	0	3	374	90	15363	0.00802139	0.00585823	0.0333333	0.0243442	bot 500	Actn4,Arhgef2,Gas7
GO:0007015	actin filament organization	0.375622	0.375622	1	0.375622	0.538473	-0.425249	0	3	374	90	15363	0.00802139	0.00585823	0.0333333	0.0243442	top 500	Add2,Ppp1r9a,Wash
GO:0030041	actin filament polymerization	0.21849	1	0.21849	0.21849	0.471399	-0.660568	0.660568	1	374	10	15363	0.0026738	0.000650915	0.1	0.0243442	bot 500	Gas7
GO:0030041	actin filament polymerization	0.21849	1	0.21849	1	1	0	0.660568	0	374	10	15363	0	0.000650915	0	0.0243442	top 500
GO:0030048	actin filament-based movement	0.486239	0.486239	1	0.486239	0.64301	-0.31315	0	1	374	27	15363	0.0026738	0.00175747	0.037037	0.0243442	bot 500	Myh9
GO:0030048	actin filament-based movement	0.486239	0.486239	1	0.486239	0.627372	-0.31315	0	1	374	27	15363	0.0026738	0.00175747	0.037037	0.0243442	top 500	Myo5a
GO:0030029	actin filament-based process	0.0847024	0.151558	0.55888	0.0847024	0.379033	-1.0721	0.252682	11	374	282	15363	0.0294118	0.0183558	0.0390071	0.0243442	bot 500	Actn4,Amot,Arhgef2,Fam101b,Gas7,Iqsec3,Kras,Lpin1,Myh9,Pdlim7,Phactr4
GO:0030029	actin filament-based process	0.0847024	0.151558	0.55888	0.151558	0.360301	-0.819422	0.252682	10	374	282	15363	0.026738	0.0183558	0.035461	0.0243442	top 500	Add2,Cxadr,Epb4.1l4b,Hmgb1,Myo5a,Ppp1r9a,Rictor,Rock2,Ssh1,Wash
GO:0045010	actin nucleation	0.0938872	1	0.0938872	0.0938872	0.281806	-1.02739	1.02739	1	374	4	15363	0.0026738	0.000260366	0.25	0.0243442	top 500	Wash
GO:0045010	actin nucleation	0.0938872	1	0.0938872	1	1	0	1.02739	0	374	4	15363	0	0.000260366	0	0.0243442	bot 500
GO:0008154	actin polymerization or depolymerization	0.358449	1	0.358449	1	1	0	0.445573	0	374	18	15363	0	0.00117165	0	0.0243442	top 500
GO:0008154	actin polymerization or depolymerization	0.358449	1	0.358449	0.358449	0.55693	-0.445573	0.445573	1	374	18	15363	0.0026738	0.00117165	0.0555556	0.0243442	bot 500	Gas7
GO:0050798	activated T cell proliferation	0.13748	1	0.13748	1	1	0	0.861761	0	374	6	15363	0	0.000390549	0	0.0243442	top 500
GO:0050798	activated T cell proliferation	0.13748	1	0.13748	0.13748	0.410591	-0.861761	0.861761	1	374	6	15363	0.0026738	0.000390549	0.166667	0.0243442	bot 500	Itgb2
GO:0007190	activation of adenylate cyclase activity	0.0631952	0.342423	0.184553	0.0631952	0.346234	-1.19932	0.733878	2	374	17	15363	0.00534759	0.00110655	0.117647	0.0243442	bot 500	Adcy6,Adrb2
GO:0007190	activation of adenylate cyclase activity	0.0631952	0.342423	0.184553	0.342423	0.514802	-0.465437	0.733878	1	374	17	15363	0.0026738	0.00110655	0.0588235	0.0243442	top 500	Adcyap1
GO:0032857	activation of ARF GTPase activity	0.0243442	1	0.0243442	1	1	0	1.6136	0	374	1	15363	0	6.50915e-05	0	0.0243442	top 500
GO:0032857	activation of ARF GTPase activity	0.0243442	1	0.0243442	0.0243442	0.248968	-1.6136	1.6136	1	374	1	15363	0.0026738	6.50915e-05	1	0.0243442	bot 500	Iqsec3
GO:0097202	activation of cysteine-type endopeptidase activity	0.472079	0.799179	0.590705	0.472079	0.634941	-0.325985	0.228629	2	374	65	15363	0.00534759	0.00423094	0.0307692	0.0243442	bot 500	Casp9,Lck
GO:0097202	activation of cysteine-type endopeptidase activity	0.472079	0.799179	0.590705	0.799179	0.854877	-0.0973561	0.228629	1	374	65	15363	0.0026738	0.00423094	0.0153846	0.0243442	top 500	Snca
GO:0006919	activation of cysteine-type endopeptidase activity involved in apoptotic process	0.472079	0.799179	0.590705	0.472079	0.634941	-0.325985	0.228629	2	374	65	15363	0.00534759	0.00423094	0.0307692	0.0243442	bot 500	Casp9,Lck
GO:0006919	activation of cysteine-type endopeptidase activity involved in apoptotic process	0.472079	0.799179	0.590705	0.799179	0.854877	-0.0973561	0.228629	1	374	65	15363	0.0026738	0.00423094	0.0153846	0.0243442	top 500	Snca
GO:0002253	activation of immune response	0.962827	0.962827	1	0.962827	0.973694	-0.0164516	0	1	374	133	15363	0.0026738	0.00865716	0.0075188	0.0243442	bot 500	Lck
GO:0002253	activation of immune response	0.962827	0.962827	1	0.962827	0.977401	-0.0164516	0	1	374	133	15363	0.0026738	0.00865716	0.0075188	0.0243442	top 500	Tril
GO:0002218	activation of innate immune response	0.608461	1	0.608461	0.608461	0.715905	-0.215767	0.215767	1	374	38	15363	0.0026738	0.00247348	0.0263158	0.0243442	top 500	Tril
GO:0002218	activation of innate immune response	0.608461	1	0.608461	1	1	0	0.215767	0	374	38	15363	0	0.00247348	0	0.0243442	bot 500
GO:0007256	activation of JNKK activity	0.13748	1	0.13748	1	1	0	0.861761	0	374	6	15363	0	0.000390549	0	0.0243442	top 500
GO:0007256	activation of JNKK activity	0.13748	1	0.13748	0.13748	0.410591	-0.861761	0.861761	1	374	6	15363	0.0026738	0.000390549	0.166667	0.0243442	bot 500	Ercc6
GO:0007257	activation of JUN kinase activity	0.0221353	1	0.0221353	1	1	0	1.65491	0	374	25	15363	0	0.00162729	0	0.0243442	top 500
GO:0007257	activation of JUN kinase activity	0.0221353	1	0.0221353	0.0221353	0.248968	-1.65491	1.65491	3	374	25	15363	0.00802139	0.00162729	0.12	0.0243442	bot 500	Ercc6,Map2k7,Wnt5a
GO:0000187	activation of MAPK activity	0.162176	0.355666	0.455978	0.162176	0.43541	-0.790014	0.341056	4	374	87	15363	0.0106952	0.00566296	0.045977	0.0243442	bot 500	Ercc6,Map2k6,Map2k7,Wnt5a
GO:0000187	activation of MAPK activity	0.162176	0.355666	0.455978	0.355666	0.526328	-0.448958	0.341056	3	374	87	15363	0.00802139	0.00566296	0.0344828	0.0243442	top 500	Chrna7,Map2k1,Pak3
GO:0000186	activation of MAPKK activity	0.670657	1	0.670657	0.670657	0.764103	-0.1735	0.1735	1	374	45	15363	0.0026738	0.00292912	0.0222222	0.0243442	bot 500	Ercc6
GO:0000186	activation of MAPKK activity	0.670657	1	0.670657	1	1	0	0.1735	0	374	45	15363	0	0.00292912	0	0.0243442	top 500
GO:0090427	activation of meiosis	0.0480973	1	0.0480973	0.0480973	0.208692	-1.31788	1.31788	1	374	2	15363	0.0026738	0.000130183	0.5	0.0243442	top 500	Plcb1
GO:0090427	activation of meiosis	0.0480973	1	0.0480973	1	1	0	1.31788	0	374	2	15363	0	0.000130183	0	0.0243442	bot 500
GO:0060466	activation of meiosis involved in egg activation	0.0480973	1	0.0480973	0.0480973	0.208692	-1.31788	1.31788	1	374	2	15363	0.0026738	0.000130183	0.5	0.0243442	top 500	Plcb1
GO:0060466	activation of meiosis involved in egg activation	0.0480973	1	0.0480973	1	1	0	1.31788	0	374	2	15363	0	0.000130183	0	0.0243442	bot 500
GO:0032147	activation of protein kinase activity	0.422746	0.619785	0.682084	0.619785	0.730168	-0.207759	0.166162	4	374	175	15363	0.0106952	0.011391	0.0228571	0.0243442	bot 500	Ercc6,Map2k6,Map2k7,Wnt5a
GO:0032147	activation of protein kinase activity	0.422746	0.619785	0.682084	0.422746	0.575539	-0.373921	0.166162	5	374	175	15363	0.013369	0.011391	0.0285714	0.0243442	top 500	Adnp,Chrna7,Map2k1,Pak3,Strada
GO:0032148	activation of protein kinase B activity	0.29191	1	0.29191	1	1	0	0.534751	0	374	14	15363	0	0.00091128	0	0.0243442	top 500
GO:0032148	activation of protein kinase B activity	0.29191	1	0.29191	0.29191	0.511871	-0.534751	0.534751	1	374	14	15363	0.0026738	0.00091128	0.0714286	0.0243442	bot 500	Wnt5a
GO:0032859	activation of Ral GTPase activity	0.0243442	1	0.0243442	1	1	0	1.6136	0	374	1	15363	0	6.50915e-05	0	0.0243442	top 500
GO:0032859	activation of Ral GTPase activity	0.0243442	1	0.0243442	0.0243442	0.248968	-1.6136	1.6136	1	374	1	15363	0.0026738	6.50915e-05	1	0.0243442	bot 500	Ralgapa2
GO:0032856	activation of Ras GTPase activity	0.0842161	1	0.0842161	1	1	0	1.0746	0	374	20	15363	0	0.00130183	0	0.0243442	top 500
GO:0032856	activation of Ras GTPase activity	0.0842161	1	0.0842161	0.0842161	0.379033	-1.0746	1.0746	2	374	20	15363	0.00534759	0.00130183	0.1	0.0243442	bot 500	Iqsec3,Ralgapa2
GO:0032924	activin receptor signaling pathway	0.256103	1	0.256103	0.256103	0.444363	-0.591586	0.591586	1	374	12	15363	0.0026738	0.000781097	0.0833333	0.0243442	top 500	Acvr2a
GO:0032924	activin receptor signaling pathway	0.256103	1	0.256103	1	1	0	0.591586	0	374	12	15363	0	0.000781097	0	0.0243442	bot 500
GO:0031032	actomyosin structure organization	0.662415	1	0.662415	0.662415	0.75603	-0.17887	0.17887	1	374	44	15363	0.0026738	0.00286402	0.0227273	0.0243442	top 500	Epb4.1l4b
GO:0031032	actomyosin structure organization	0.662415	1	0.662415	1	1	0	0.17887	0	374	44	15363	0	0.00286402	0	0.0243442	bot 500
GO:0006639	acylglycerol metabolic process	0.439461	0.778282	0.564655	0.778282	0.840167	-0.108863	0.248217	1	374	61	15363	0.0026738	0.00397058	0.0163934	0.0243442	bot 500	Lpin1
GO:0006639	acylglycerol metabolic process	0.439461	0.778282	0.564655	0.439461	0.588939	-0.35708	0.248217	2	374	61	15363	0.00534759	0.00397058	0.0327869	0.0243442	top 500	Acsl4,Dgkh
GO:0023058	adaptation of signaling pathway	0.404227	1	0.404227	1	1	0	0.393375	0	374	21	15363	0	0.00136692	0	0.0243442	top 500
GO:0023058	adaptation of signaling pathway	0.404227	1	0.404227	0.404227	0.591129	-0.393375	0.393375	1	374	21	15363	0.0026738	0.00136692	0.047619	0.0243442	bot 500	Adrb2
GO:0002250	adaptive immune response	0.932522	1	0.932522	0.932522	0.949005	-0.0303408	0.0303408	1	374	109	15363	0.0026738	0.00709497	0.00917431	0.0243442	bot 500	Lef1
GO:0002250	adaptive immune response	0.932522	1	0.932522	1	1	0	0.0303408	0	374	109	15363	0	0.00709497	0	0.0243442	top 500
GO:0002460	adaptive immune response based on somatic recombination of immune receptors built from immunoglobulin superfamily domains	0.91972	1	0.91972	0.91972	0.939359	-0.0363443	0.0363443	1	374	102	15363	0.0026738	0.00663933	0.00980392	0.0243442	bot 500	Lef1
GO:0002460	adaptive immune response based on somatic recombination of immune receptors built from immunoglobulin superfamily domains	0.91972	1	0.91972	1	1	0	0.0363443	0	374	102	15363	0	0.00663933	0	0.0243442	top 500
GO:0001973	adenosine receptor signaling pathway	0.158486	1	0.158486	1	1	0	0.80001	0	374	7	15363	0	0.00045564	0	0.0243442	top 500
GO:0001973	adenosine receptor signaling pathway	0.158486	1	0.158486	0.158486	0.428462	-0.80001	0.80001	1	374	7	15363	0.0026738	0.00045564	0.142857	0.0243442	bot 500	Adora3
GO:0007189	adenylate cyclase-activating G-protein coupled receptor signaling pathway	0.0865632	0.653967	0.132366	0.0865632	0.281806	-1.06267	0.878223	3	374	43	15363	0.00802139	0.00279893	0.0697674	0.0243442	top 500	Adcyap1,Adrb1,Vip
GO:0007189	adenylate cyclase-activating G-protein coupled receptor signaling pathway	0.0865632	0.653967	0.132366	0.653967	0.751362	-0.184444	0.878223	1	374	43	15363	0.0026738	0.00279893	0.0232558	0.0243442	bot 500	Adrb2
GO:0007196	adenylate cyclase-inhibiting G-protein coupled glutamate receptor signaling pathway	0.158486	1	0.158486	0.158486	0.360301	-0.80001	0.80001	1	374	7	15363	0.0026738	0.00045564	0.142857	0.0243442	top 500	Grm8
GO:0007196	adenylate cyclase-inhibiting G-protein coupled glutamate receptor signaling pathway	0.158486	1	0.158486	1	1	0	0.80001	0	374	7	15363	0	0.00045564	0	0.0243442	bot 500
GO:0007193	adenylate cyclase-inhibiting G-protein coupled receptor signaling pathway	0.209265	0.578341	0.361838	0.578341	0.702105	-0.237816	0.441486	1	374	35	15363	0.0026738	0.0022782	0.0285714	0.0243442	bot 500	Oprd1
GO:0007193	adenylate cyclase-inhibiting G-protein coupled receptor signaling pathway	0.209265	0.578341	0.361838	0.209265	0.408856	-0.679302	0.441486	2	374	35	15363	0.00534759	0.0022782	0.0571429	0.0243442	top 500	Grm8,Sstr2
GO:0007188	adenylate cyclase-modulating G-protein coupled receptor signaling pathway	0.008953	0.415112	0.0215677	0.415112	0.600505	-0.381834	1.6662	3	374	96	15363	0.00802139	0.00624878	0.03125	0.0243442	bot 500	Adrb2,Gna12,Oprd1
GO:0007188	adenylate cyclase-modulating G-protein coupled receptor signaling pathway	0.008953	0.415112	0.0215677	0.008953	0.0948128	-2.04803	1.6662	7	374	96	15363	0.0187166	0.00624878	0.0729167	0.0243442	top 500	Adcyap1,Adrb1,Cacna1d,Cnr1,Grm8,Sstr2,Vip
GO:0034333	adherens junction assembly	0.115952	1	0.115952	1	1	0	0.935724	0	374	5	15363	0	0.000325457	0	0.0243442	top 500
GO:0034333	adherens junction assembly	0.115952	1	0.115952	0.115952	0.391415	-0.935724	0.935724	1	374	5	15363	0.0026738	0.000325457	0.2	0.0243442	bot 500	Smad7
GO:0034332	adherens junction organization	0.237528	1	0.237528	1	1	0	0.624286	0	374	11	15363	0	0.000716006	0	0.0243442	top 500
GO:0034332	adherens junction organization	0.237528	1	0.237528	0.237528	0.480152	-0.624286	0.624286	1	374	11	15363	0.0026738	0.000716006	0.0909091	0.0243442	bot 500	Smad7
GO:0033211	adiponectin-mediated signaling pathway	0.115952	1	0.115952	1	1	0	0.935724	0	374	5	15363	0	0.000325457	0	0.0243442	top 500
GO:0033211	adiponectin-mediated signaling pathway	0.115952	1	0.115952	0.115952	0.391415	-0.935724	0.935724	1	374	5	15363	0.0026738	0.000325457	0.2	0.0243442	bot 500	Slc27a1
GO:0060612	adipose tissue development	0.00633145	1	0.00633145	1	1	0	2.1985	0	374	16	15363	0	0.00104146	0	0.0243442	top 500
GO:0060612	adipose tissue development	0.00633145	1	0.00633145	0.00633145	0.21637	-2.1985	2.1985	3	374	16	15363	0.00802139	0.00104146	0.1875	0.0243442	bot 500	Arid5b,Creb5,Sh3pxd2b
GO:0030325	adrenal gland development	0.0699822	1	0.0699822	1	1	0	1.15501	0	374	18	15363	0	0.00117165	0	0.0243442	top 500
GO:0030325	adrenal gland development	0.0699822	1	0.0699822	0.0699822	0.346234	-1.15501	1.15501	2	374	18	15363	0.00534759	0.00117165	0.111111	0.0243442	bot 500	Arid5b,Cited2
GO:0071875	adrenergic receptor signaling pathway	0.158486	0.158486	1	0.158486	0.428462	-0.80001	0	1	374	7	15363	0.0026738	0.00045564	0.142857	0.0243442	bot 500	Adrb2
GO:0071875	adrenergic receptor signaling pathway	0.158486	0.158486	1	0.158486	0.360301	-0.80001	0	1	374	7	15363	0.0026738	0.00045564	0.142857	0.0243442	top 500	Adrb1
GO:0030534	adult behavior	0.0026575	0.0729665	0.0364208	0.0729665	0.350623	-1.13688	1.43865	6	374	120	15363	0.0160428	0.00781097	0.05	0.0243442	bot 500	Atp1a2,Cacna1a,Cntn2,Cxcl12,Ntan1,Oprd1
GO:0030534	adult behavior	0.0026575	0.0729665	0.0364208	0.0026575	0.0426999	-2.57553	1.43865	9	374	120	15363	0.0240642	0.00781097	0.075	0.0243442	top 500	App,Atxn1,Chl1,Chrna7,Glrb,Htr2c,Npy,Nr4a3,Snca
GO:0008343	adult feeding behavior	0.21849	1	0.21849	0.21849	0.411448	-0.660568	0.660568	1	374	10	15363	0.0026738	0.000650915	0.1	0.0243442	top 500	Npy
GO:0008343	adult feeding behavior	0.21849	1	0.21849	1	1	0	0.660568	0	374	10	15363	0	0.000650915	0	0.0243442	bot 500
GO:0008344	adult locomotory behavior	0.0132636	0.0454333	0.291935	0.0132636	0.248968	-1.87734	0.534714	6	374	80	15363	0.0160428	0.00520732	0.075	0.0243442	bot 500	Atp1a2,Cacna1a,Cntn2,Cxcl12,Ntan1,Oprd1
GO:0008344	adult locomotory behavior	0.0132636	0.0454333	0.291935	0.0454333	0.208692	-1.34263	0.534714	5	374	80	15363	0.013369	0.00520732	0.0625	0.0243442	top 500	App,Atxn1,Chl1,Glrb,Snca
GO:0007527	adult somatic muscle development	0.0480973	1	0.0480973	0.0480973	0.208692	-1.31788	1.31788	1	374	2	15363	0.0026738	0.000130183	0.5	0.0243442	top 500	Utrn
GO:0007527	adult somatic muscle development	0.0480973	1	0.0480973	1	1	0	1.31788	0	374	2	15363	0	0.000130183	0	0.0243442	bot 500
GO:0007628	adult walking behavior	0.209265	0.578341	0.361838	0.209265	0.471399	-0.679302	0.441486	2	374	35	15363	0.00534759	0.0022782	0.0571429	0.0243442	bot 500	Cacna1a,Cntn2
GO:0007628	adult walking behavior	0.209265	0.578341	0.361838	0.578341	0.692348	-0.237816	0.441486	1	374	35	15363	0.0026738	0.0022782	0.0285714	0.0243442	top 500	Glrb
GO:0009060	aerobic respiration	0.0388966	1	0.0388966	1	1	0	1.41009	0	374	31	15363	0	0.00201784	0	0.0243442	top 500
GO:0009060	aerobic respiration	0.0388966	1	0.0388966	0.0388966	0.310883	-1.41009	1.41009	3	374	31	15363	0.00802139	0.00201784	0.0967742	0.0243442	bot 500	Aco1,Idh2,Sdhd
GO:0007568	aging	0.653632	0.894539	0.730692	0.894539	0.919379	-0.0484009	0.136266	1	374	91	15363	0.0026738	0.00592332	0.010989	0.0243442	bot 500	Sin3a
GO:0007568	aging	0.653632	0.894539	0.730692	0.653632	0.749161	-0.184667	0.136266	2	374	91	15363	0.00534759	0.00592332	0.021978	0.0243442	top 500	Cnr1,Map2k1
GO:0032328	alanine transport	0.158486	1	0.158486	0.158486	0.360301	-0.80001	0.80001	1	374	7	15363	0.0026738	0.00045564	0.142857	0.0243442	top 500	Slc36a4
GO:0032328	alanine transport	0.158486	1	0.158486	1	1	0	0.80001	0	374	7	15363	0	0.00045564	0	0.0243442	bot 500
GO:0046165	alcohol biosynthetic process	0.236174	0.81811	0.288683	0.236174	0.428871	-0.626767	0.539579	3	374	69	15363	0.00802139	0.00449131	0.0434783	0.0243442	top 500	Fpgt,Gpd2,Snca
GO:0046165	alcohol biosynthetic process	0.236174	0.81811	0.288683	0.81811	0.863962	-0.087188	0.539579	1	374	69	15363	0.0026738	0.00449131	0.0144928	0.0243442	bot 500	Gnpnat1
GO:0046164	alcohol catabolic process	0.275574	1	0.275574	1	1	0	0.559762	0	374	75	15363	0	0.00488186	0	0.0243442	top 500
GO:0046164	alcohol catabolic process	0.275574	1	0.275574	0.275574	0.50457	-0.559762	0.559762	3	374	75	15363	0.00802139	0.00488186	0.04	0.0243442	bot 500	Bpgm,Hk2,Pfkfb2
GO:0006066	alcohol metabolic process	0.0135993	0.687399	0.0197837	0.0135993	0.248968	-1.86648	1.70369	18	374	416	15363	0.0481283	0.027078	0.0432692	0.0243442	bot 500	Abca2,Akr1a1,Bpgm,Cacna1a,Coq3,Epas1,Gnpnat1,Hdlbp,Hk2,Hsd17b7,Igf2,Kcnj11,Ldlr,Man2b2,Mvk,Pemt,Pfkfb2,Slc27a1
GO:0006066	alcohol metabolic process	0.0135993	0.687399	0.0197837	0.687399	0.775933	-0.162791	1.70369	9	374	416	15363	0.0240642	0.027078	0.0216346	0.0243442	top 500	App,Fpgt,Gpd2,Grin2a,Mbtps2,Pgm2l1,Slc5a3,Snca,Soat1
GO:0046185	aldehyde catabolic process	0.13748	1	0.13748	1	1	0	0.861761	0	374	6	15363	0	0.000390549	0	0.0243442	top 500
GO:0046185	aldehyde catabolic process	0.13748	1	0.13748	0.13748	0.410591	-0.861761	0.861761	1	374	6	15363	0.0026738	0.000390549	0.166667	0.0243442	bot 500	Akr1a1
GO:0019400	alditol metabolic process	0.510993	0.510993	1	0.510993	0.661945	-0.291585	0	1	374	29	15363	0.0026738	0.00188765	0.0344828	0.0243442	bot 500	Coq3
GO:0019400	alditol metabolic process	0.510993	0.510993	1	0.510993	0.642911	-0.291585	0	1	374	29	15363	0.0026738	0.00188765	0.0344828	0.0243442	top 500	Gpd2
GO:0097113	alpha-amino-3-hydroxy-5-methyl-4-isoxazole propionate receptor clustering	0.0712736	0.0712736	1	0.0712736	0.346234	-1.14707	0	1	374	3	15363	0.0026738	0.000195274	0.333333	0.0243442	bot 500	Dlg4
GO:0097113	alpha-amino-3-hydroxy-5-methyl-4-isoxazole propionate receptor clustering	0.0712736	0.0712736	1	0.0712736	0.246778	-1.14707	0	1	374	3	15363	0.0026738	0.000195274	0.333333	0.0243442	top 500	Nlgn1
GO:0046631	alpha-beta T cell activation	0.245358	0.618016	0.397009	0.245358	0.490242	-0.6102	0.4012	2	374	39	15363	0.00534759	0.00253857	0.0512821	0.0243442	bot 500	Lef1,Tcf7
GO:0046631	alpha-beta T cell activation	0.245358	0.618016	0.397009	0.618016	0.722737	-0.209	0.4012	1	374	39	15363	0.0026738	0.00253857	0.025641	0.0243442	top 500	Bcl11b
GO:0002287	alpha-beta T cell activation involved in immune response	0.309163	1	0.309163	1	1	0	0.509812	0	374	15	15363	0	0.000976372	0	0.0243442	top 500
GO:0002287	alpha-beta T cell activation involved in immune response	0.309163	1	0.309163	0.309163	0.522954	-0.509812	0.509812	1	374	15	15363	0.0026738	0.000976372	0.0666667	0.0243442	bot 500	Lef1
GO:0046632	alpha-beta T cell differentiation	0.18259	0.54591	0.334468	0.18259	0.448398	-0.738524	0.475645	2	374	32	15363	0.00534759	0.00208293	0.0625	0.0243442	bot 500	Lef1,Tcf7
GO:0046632	alpha-beta T cell differentiation	0.18259	0.54591	0.334468	0.54591	0.670969	-0.262879	0.475645	1	374	32	15363	0.0026738	0.00208293	0.03125	0.0243442	top 500	Bcl11b
GO:0002293	alpha-beta T cell differentiation involved in immune response	0.29191	1	0.29191	1	1	0	0.534751	0	374	14	15363	0	0.00091128	0	0.0243442	top 500
GO:0002293	alpha-beta T cell differentiation involved in immune response	0.29191	1	0.29191	0.29191	0.511871	-0.534751	0.534751	1	374	14	15363	0.0026738	0.00091128	0.0714286	0.0243442	bot 500	Lef1
GO:0035881	amacrine cell differentiation	0.0712736	1	0.0712736	0.0712736	0.246778	-1.14707	1.14707	1	374	3	15363	0.0026738	0.000195274	0.333333	0.0243442	top 500	Neurod1
GO:0035881	amacrine cell differentiation	0.0712736	1	0.0712736	1	1	0	1.14707	0	374	3	15363	0	0.000195274	0	0.0243442	bot 500
GO:0001667	ameboidal cell migration	0.000387034	0.533748	0.000725125	0.000387034	0.0435098	-3.41225	3.13959	8	374	73	15363	0.0213904	0.00475168	0.109589	0.0243442	bot 500	Amot,Arid5b,Cxcl12,Lef1,Nrp2,Phactr4,Tns1,Wnt5a
GO:0001667	ameboidal cell migration	0.000387034	0.533748	0.000725125	0.533748	0.663891	-0.272664	3.13959	2	374	73	15363	0.00534759	0.00475168	0.0273973	0.0243442	top 500	Erbb4,Sema3c
GO:0009309	amine biosynthetic process	0.789816	0.789816	1	0.789816	0.848493	-0.102474	0	2	374	119	15363	0.00534759	0.00774588	0.0168067	0.0243442	bot 500	Ggt7,Slc27a1
GO:0009309	amine biosynthetic process	0.789816	0.789816	1	0.789816	0.849576	-0.102474	0	2	374	119	15363	0.00534759	0.00774588	0.0168067	0.0243442	top 500	Azin1,Snca
GO:0009310	amine catabolic process	0.874556	0.874556	1	0.874556	0.905426	-0.0582122	0	1	374	84	15363	0.0026738	0.00546768	0.0119048	0.0243442	bot 500	Pcyox1l
GO:0009310	amine catabolic process	0.874556	0.874556	1	0.874556	0.912105	-0.0582122	0	1	374	84	15363	0.0026738	0.00546768	0.0119048	0.0243442	top 500	Dtd1
GO:0009308	amine metabolic process	0.450958	0.692108	0.651572	0.450958	0.622294	-0.345864	0.186038	12	374	462	15363	0.0320856	0.0300723	0.025974	0.0243442	bot 500	Bgn,Cacna1a,Cd34,Epas1,Eprs,Ggt7,Glo1,Itih5,Lars2,Pcyox1l,Pemt,Slc27a1
GO:0009308	amine metabolic process	0.450958	0.692108	0.651572	0.692108	0.780964	-0.159826	0.186038	10	374	462	15363	0.026738	0.0300723	0.021645	0.0243442	top 500	A930038C07Rik,Atp2b2,Azin1,Dnmt1,Dtd1,Gmps,Grin2a,Impad1,Kdsr,Snca
GO:0015837	amine transport	0.0182112	0.237224	0.0767678	0.237224	0.480152	-0.624841	1.11482	5	374	136	15363	0.013369	0.00885244	0.0367647	0.0243442	bot 500	Adora3,Cacna1a,Slc16a2,Slc6a6,Slc7a7
GO:0015837	amine transport	0.0182112	0.237224	0.0767678	0.0182112	0.149817	-1.73966	1.11482	8	374	136	15363	0.0213904	0.00885244	0.0588235	0.0243442	top 500	Adcyap1,Serinc1,Slc17a6,Slc17a7,Slc32a1,Slc36a4,Slc7a14,Xk
GO:0043038	amino acid activation	0.281659	1	0.281659	1	1	0	0.550276	0	374	43	15363	0	0.00279893	0	0.0243442	top 500
GO:0043038	amino acid activation	0.281659	1	0.281659	0.281659	0.511871	-0.550276	0.550276	2	374	43	15363	0.00534759	0.00279893	0.0465116	0.0243442	bot 500	Eprs,Lars2
GO:0043090	amino acid import	0.21849	1	0.21849	0.21849	0.411448	-0.660568	0.660568	1	374	10	15363	0.0026738	0.000650915	0.1	0.0243442	top 500	Slc17a7
GO:0043090	amino acid import	0.21849	1	0.21849	1	1	0	0.660568	0	374	10	15363	0	0.000650915	0	0.0243442	bot 500
GO:0003333	amino acid transmembrane transport	0.132745	0.362359	0.366337	0.362359	0.560763	-0.440861	0.43612	2	374	52	15363	0.00534759	0.00338476	0.0384615	0.0243442	bot 500	Slc16a2,Slc7a7
GO:0003333	amino acid transmembrane transport	0.132745	0.362359	0.366337	0.132745	0.339844	-0.876981	0.43612	3	374	52	15363	0.00802139	0.00338476	0.0576923	0.0243442	top 500	Serinc1,Slc17a6,Slc7a14
GO:0006865	amino acid transport	0.00847194	0.201034	0.0421419	0.201034	0.462288	-0.696731	1.37529	4	374	95	15363	0.0106952	0.00618369	0.0421053	0.0243442	bot 500	Cacna1a,Slc16a2,Slc6a6,Slc7a7
GO:0006865	amino acid transport	0.00847194	0.201034	0.0421419	0.00847194	0.092028	-2.07202	1.37529	7	374	95	15363	0.0187166	0.00618369	0.0736842	0.0243442	top 500	Serinc1,Slc17a6,Slc17a7,Slc32a1,Slc36a4,Slc7a14,Xk
GO:0046349	amino sugar biosynthetic process	0.115952	1	0.115952	1	1	0	0.935724	0	374	5	15363	0	0.000325457	0	0.0243442	top 500
GO:0046349	amino sugar biosynthetic process	0.115952	1	0.115952	0.115952	0.391415	-0.935724	0.935724	1	374	5	15363	0.0026738	0.000325457	0.2	0.0243442	bot 500	Gnpnat1
GO:0006040	amino sugar metabolic process	0.510993	1	0.510993	0.510993	0.661945	-0.291585	0.291585	1	374	29	15363	0.0026738	0.00188765	0.0344828	0.0243442	bot 500	Gnpnat1
GO:0006040	amino sugar metabolic process	0.510993	1	0.510993	1	1	0	0.291585	0	374	29	15363	0	0.00188765	0	0.0243442	top 500
GO:0006022	aminoglycan metabolic process	0.518797	0.518797	1	0.518797	0.668715	-0.285002	0	2	374	71	15363	0.00534759	0.00462149	0.028169	0.0243442	bot 500	Bgn,Itih5
GO:0006022	aminoglycan metabolic process	0.518797	0.518797	1	0.518797	0.65193	-0.285002	0	2	374	71	15363	0.00534759	0.00462149	0.028169	0.0243442	top 500	A930038C07Rik,Impad1
GO:0015696	ammonium transport	0.13748	1	0.13748	0.13748	0.339844	-0.861761	0.861761	1	374	6	15363	0.0026738	0.000390549	0.166667	0.0243442	top 500	Slc12a5
GO:0015696	ammonium transport	0.13748	1	0.13748	1	1	0	0.861761	0	374	6	15363	0	0.000390549	0	0.0243442	bot 500
GO:0042640	anagen	0.237528	1	0.237528	0.237528	0.428871	-0.624286	0.624286	1	374	11	15363	0.0026738	0.000716006	0.0909091	0.0243442	top 500	Myo5a
GO:0042640	anagen	0.237528	1	0.237528	1	1	0	0.624286	0	374	11	15363	0	0.000716006	0	0.0243442	bot 500
GO:0051322	anaphase	0.158486	1	0.158486	1	1	0	0.80001	0	374	7	15363	0	0.00045564	0	0.0243442	top 500
GO:0051322	anaphase	0.158486	1	0.158486	0.158486	0.428462	-0.80001	0.80001	1	374	7	15363	0.0026738	0.00045564	0.142857	0.0243442	bot 500	Klhl21
GO:0048856	anatomical structure development	2.24548e-07	0.0465453	4.82429e-06	0.0465453	0.310883	-1.33212	5.31657	92	374	3216	15363	0.245989	0.209334	0.028607	0.0243442	bot 500	4930506M07Rik,Adap2,Amot,Arhgef2,Arid5b,Arih2,Asb1,Axin2,B9d1,Bpgm,Brsk1,C230081A13Rik,Cacna1a,Ccnd1,Cd34,Cited2,Clmn,Cntn2,Creb5,Cxcl12,Dlg4,Dmp1,Efhd1,Elk3,Epas1,Errfi1,Fam101b,Foxk1,Foxo4,Fzd6,Gal3st1,Gas7,Gna12,Gpc1,Hdac7,Hmox1,Hook1,Hopx,Igf2,Kndc1,Kras,Lamc1,Lck,Ldb1,Lef1,Lfng,Lrrc8a,Lsr,Maf,Mark4,Med15,Metrn,Mknk2,Myh9,Mylip,Myt1,Nbl1,Ncoa3,Nrp2,Patz1,Pcgf2,Pdlim5,Phactr4,Plp1,Ppp2r5b,Ptch…
GO:0048856	anatomical structure development	2.24548e-07	0.0465453	4.82429e-06	2.24548e-07	1.57439e-05	-6.64869	5.31657	120	374	3216	15363	0.320856	0.209334	0.0373134	0.0243442	top 500	9430031J16Rik,A930038C07Rik,Abt1,Acsl4,Acvr1c,Acvr2a,Adcyap1,Add2,Adnp,Aff4,Ahi1,App,Arx,Asph,Atl1,Atp2b2,Bcl11b,Bdnf,Bmpr2,Camk1d,Cbfb,Chl1,Cnr1,Cntn4,Ctgf,Ctnnd2,Cxadr,Cyr61,D3Bwg0562e,Dlg2,Dner,Dnm3,Dpysl2,Dscam,Egr1,Epha5,Erbb4,Fos,Foxo6,Foxp2,Frzb,Fut9,Fzd3,Glrb,Gpm6a,Grin2a,Grin2b,Grin3a,Hap1,Hcn1,Hcn4,Hmgb1,Igf1r,Impad1,Itgav,Kirrel3,Lemd3,Lgr4,Lrrc7,Map2k1,Mib1,Mkl2,Myo5a,Nab2,Ndn,Neurod1…
GO:0048646	anatomical structure formation involved in morphogenesis	0.0194576	0.185258	0.10503	0.0194576	0.248968	-1.71091	0.978687	25	374	660	15363	0.0668449	0.0429604	0.0378788	0.0243442	bot 500	Axin2,B9d1,Cacna1a,Cited2,Cxcl12,Elk3,Epas1,Fzd6,Gpc1,Hmox1,Hopx,Kndc1,Ldb1,Lef1,Myh9,Phactr4,Ptch1,Ptprb,Sall1,Stk3,Tgfbr3,Ugt8a,Vav2,Vegfb,Wnt5a
GO:0048646	anatomical structure formation involved in morphogenesis	0.0194576	0.185258	0.10503	0.185258	0.385642	-0.732223	0.978687	20	374	660	15363	0.0534759	0.0429604	0.030303	0.0243442	top 500	Ahi1,Atp2b2,Bmpr2,Ctgf,Cyr61,Fzd3,Itgav,Mib1,Nr4a3,Nrg3,Pcdh8,Pcnt,Rock2,Scg2,Sema3e,Sema4c,Sema5a,Tmem237,Zfpm2,Zic2
GO:0060249	anatomical structure homeostasis	0.22826	0.637199	0.358225	0.22826	0.480152	-0.641569	0.445844	5	374	134	15363	0.013369	0.00872225	0.0373134	0.0243442	bot 500	Adrb2,Cd34,Epas1,Ldb1,Vps54
GO:0060249	anatomical structure homeostasis	0.22826	0.637199	0.358225	0.637199	0.735688	-0.195725	0.445844	3	374	134	15363	0.00802139	0.00872225	0.0223881	0.0243442	top 500	1500010J02Rik,Cxadr,Erbb4
GO:0071695	anatomical structure maturation	0.254429	0.627339	0.405568	0.254429	0.49089	-0.594434	0.391936	2	374	40	15363	0.00534759	0.00260366	0.05	0.0243442	bot 500	Cacna1a,Reck
GO:0071695	anatomical structure maturation	0.254429	0.627339	0.405568	0.627339	0.728942	-0.202498	0.391936	1	374	40	15363	0.0026738	0.00260366	0.025	0.0243442	top 500	Myo5a
GO:0009653	anatomical structure morphogenesis	8.62936e-05	0.058281	0.00148065	0.058281	0.346234	-1.23447	2.82955	48	374	1571	15363	0.128342	0.102259	0.0305538	0.0243442	bot 500	4930506M07Rik,Amot,Arhgef2,Arid5b,Axin2,B9d1,Brsk1,C230081A13Rik,Cacna1a,Cited2,Cntn2,Cxcl12,Dlg4,Elk3,Epas1,Errfi1,Fam101b,Fzd6,Gas7,Gna12,Gpc1,Hdac7,Hmox1,Hopx,Igf2,Kndc1,Lamc1,Ldb1,Lef1,Myh9,Nbl1,Ncoa3,Nrp2,Pcgf2,Phactr4,Ptch1,Ptprb,Sall1,Smad7,Ssbp1,Stk3,Tcf7,Tgfbr3,Ugt8a,Unc5b,Vav2,Vegfb,Wnt5a
GO:0009653	anatomical structure morphogenesis	8.62936e-05	0.058281	0.00148065	8.62936e-05	0.00323061	-4.06402	2.82955	62	374	1571	15363	0.165775	0.102259	0.0394653	0.0243442	top 500	9430031J16Rik,Acvr2a,Ahi1,App,Arx,Asph,Atl1,Atp2b2,Bcl11b,Bdnf,Bmpr2,Chl1,Ctgf,Ctnnd2,Cyr61,D3Bwg0562e,Dscam,Epha5,Erbb4,Frzb,Fzd3,Gpm6a,Hcn1,Hmgb1,Igf1r,Impad1,Itgav,Lgr4,Map2k1,Mib1,Mkl2,Myo5a,Nab2,Ndn,Neurod1,Nfib,Npnt,Nppc,Nr4a3,Nrg3,Olfm3,Pak3,Pcdh8,Pcnt,Ptprj,Ptpro,Rock2,Scg2,Sema3a,Sema3c,Sema3e,Sema4c,Sema5a,Slit3,Slitrk2,Slitrk4,Ssh1,Tbr1,Tmem237,Usp33,Zfpm2,Zic2
GO:0060033	anatomical structure regression	0.21849	1	0.21849	0.21849	0.471399	-0.660568	0.660568	1	374	10	15363	0.0026738	0.000650915	0.1	0.0243442	bot 500	Lef1
GO:0060033	anatomical structure regression	0.21849	1	0.21849	1	1	0	0.660568	0	374	10	15363	0	0.000650915	0	0.0243442	top 500
GO:0001525	angiogenesis	0.0455756	0.455971	0.0999528	0.0455756	0.310883	-1.34127	1.00021	10	374	222	15363	0.026738	0.0144503	0.045045	0.0243442	bot 500	Cxcl12,Elk3,Epas1,Fzd6,Hmox1,Lef1,Myh9,Ptprb,Vav2,Vegfb
GO:0001525	angiogenesis	0.0455756	0.455971	0.0999528	0.455971	0.603204	-0.341062	1.00021	6	374	222	15363	0.0160428	0.0144503	0.027027	0.0243442	top 500	Ctgf,Cyr61,Itgav,Scg2,Sema3e,Sema5a
GO:0002003	angiotensin maturation	0.0480973	1	0.0480973	0.0480973	0.208692	-1.31788	1.31788	1	374	2	15363	0.0026738	0.000130183	0.5	0.0243442	top 500	Atp6ap2
GO:0002003	angiotensin maturation	0.0480973	1	0.0480973	1	1	0	1.31788	0	374	2	15363	0	0.000130183	0	0.0243442	bot 500
GO:0055081	anion homeostasis	0.404227	1	0.404227	1	1	0	0.393375	0	374	21	15363	0	0.00136692	0	0.0243442	top 500
GO:0055081	anion homeostasis	0.404227	1	0.404227	0.404227	0.591129	-0.393375	0.393375	1	374	21	15363	0.0026738	0.00136692	0.047619	0.0243442	bot 500	Cacna1a
GO:0006820	anion transport	0.000215042	0.57809	0.000371988	0.000215042	0.00691047	-3.66748	3.42947	13	374	166	15363	0.0347594	0.0108052	0.0783133	0.0243442	top 500	Ano3,Clcn3,Gabra1,Gabrg3,Glra2,Glra3,Glrb,Slc12a5,Slc16a7,Slc17a6,Slc17a7,Slc20a2,Slc4a10
GO:0006820	anion transport	0.000215042	0.57809	0.000371988	0.57809	0.702105	-0.238005	3.42947	4	374	166	15363	0.0106952	0.0108052	0.0240964	0.0243442	bot 500	Slc12a6,Slc16a1,Slc4a3,Slc5a5
GO:0021960	anterior commissure morphogenesis	0.0712736	1	0.0712736	0.0712736	0.246778	-1.14707	1.14707	1	374	3	15363	0.0026738	0.000195274	0.333333	0.0243442	top 500	Nfib
GO:0021960	anterior commissure morphogenesis	0.0712736	1	0.0712736	1	1	0	1.14707	0	374	3	15363	0	0.000195274	0	0.0243442	bot 500
GO:0009948	anterior/posterior axis specification	0.245358	1	0.245358	0.245358	0.490242	-0.6102	0.6102	2	374	39	15363	0.00534759	0.00253857	0.0512821	0.0243442	bot 500	Ldb1,Wnt5a
GO:0009948	anterior/posterior axis specification	0.245358	1	0.245358	1	1	0	0.6102	0	374	39	15363	0	0.00253857	0	0.0243442	top 500
GO:0008595	anterior/posterior axis specification, embryo	0.237528	1	0.237528	1	1	0	0.624286	0	374	11	15363	0	0.000716006	0	0.0243442	top 500
GO:0008595	anterior/posterior axis specification, embryo	0.237528	1	0.237528	0.237528	0.480152	-0.624286	0.624286	1	374	11	15363	0.0026738	0.000716006	0.0909091	0.0243442	bot 500	Wnt5a
GO:0009952	anterior/posterior pattern specification	0.386664	0.565494	0.683764	0.386664	0.581953	-0.412666	0.165094	6	374	206	15363	0.0160428	0.0134088	0.0291262	0.0243442	bot 500	Axin2,Ldb1,Lef1,Lfng,Pcgf2,Wnt5a
GO:0009952	anterior/posterior pattern specification	0.386664	0.565494	0.683764	0.565494	0.68656	-0.247572	0.165094	5	374	206	15363	0.013369	0.0134088	0.0242718	0.0243442	top 500	Acvr2a,Bmpr2,Mib1,Neurod1,Pcdh8
GO:0006916	anti-apoptosis	0.359945	0.359945	1	0.359945	0.558696	-0.443764	0	5	374	162	15363	0.013369	0.0105448	0.0308642	0.0243442	bot 500	Cflar,Glo1,Hmox1,Pea15a,Vegfb
GO:0006916	anti-apoptosis	0.359945	0.359945	1	0.359945	0.528021	-0.443764	0	5	374	162	15363	0.013369	0.0105448	0.0308642	0.0243442	top 500	Bdnf,Hipk3,Prnp,Ptprj,Snca
GO:0050851	antigen receptor-mediated signaling pathway	0.749087	1	0.749087	0.749087	0.820907	-0.125467	0.125467	1	374	56	15363	0.0026738	0.00364512	0.0178571	0.0243442	bot 500	Lck
GO:0050851	antigen receptor-mediated signaling pathway	0.749087	1	0.749087	1	1	0	0.125467	0	374	56	15363	0	0.00364512	0	0.0243442	top 500
GO:0045176	apical protein localization	0.178981	1	0.178981	0.178981	0.376384	-0.747193	0.747193	1	374	8	15363	0.0026738	0.000520732	0.125	0.0243442	top 500	Hcn1
GO:0045176	apical protein localization	0.178981	1	0.178981	1	1	0	0.747193	0	374	8	15363	0	0.000520732	0	0.0243442	bot 500
GO:0043277	apoptotic cell clearance	0.342423	1	0.342423	0.342423	0.514802	-0.465437	0.465437	1	374	17	15363	0.0026738	0.00110655	0.0588235	0.0243442	top 500	Itgav
GO:0043277	apoptotic cell clearance	0.342423	1	0.342423	1	1	0	0.465437	0	374	17	15363	0	0.00110655	0	0.0243442	bot 500
GO:0008637	apoptotic mitochondrial changes	0.618016	1	0.618016	0.618016	0.728359	-0.209	0.209	1	374	39	15363	0.0026738	0.00253857	0.025641	0.0243442	bot 500	Hk2
GO:0008637	apoptotic mitochondrial changes	0.618016	1	0.618016	1	1	0	0.209	0	374	39	15363	0	0.00253857	0	0.0243442	top 500
GO:0006915	apoptotic process	0.140663	0.565706	0.24865	0.565706	0.69829	-0.24741	0.604411	16	374	669	15363	0.0427807	0.0435462	0.0239163	0.0243442	bot 500	Casp9,Cflar,Csrnp2,Hk2,Klf11,Lck,Lef1,Map2k6,Map2k7,Mdm2,Mknk2,Pea15a,Ralb,Rbm5,Stk3,Unc5b
GO:0006915	apoptotic process	0.140663	0.565706	0.24865	0.140663	0.342498	-0.851821	0.604411	21	374	669	15363	0.0561497	0.0435462	0.0313901	0.0243442	top 500	Acvr1c,Adrb1,App,Bag4,Bcap29,Bex2,Ctgf,Cyr61,Erbb4,Fam82a2,Hipk3,Hmgb1,Itm2b,Pcnt,Pura,Rnf152,Scn2a1,Sema3a,Sltm,Snca,Unc5c
GO:0003278	apoptotic process involved in heart morphogenesis	0.0480973	1	0.0480973	0.0480973	0.208692	-1.31788	1.31788	1	374	2	15363	0.0026738	0.000130183	0.5	0.0243442	top 500	Cyr61
GO:0003278	apoptotic process involved in heart morphogenesis	0.0480973	1	0.0480973	1	1	0	1.31788	0	374	2	15363	0	0.000130183	0	0.0243442	bot 500
GO:0060561	apoptotic process involved in morphogenesis	0.178981	0.178981	1	0.178981	0.445836	-0.747193	0	1	374	8	15363	0.0026738	0.000520732	0.125	0.0243442	bot 500	Lef1
GO:0060561	apoptotic process involved in morphogenesis	0.178981	0.178981	1	0.178981	0.376384	-0.747193	0	1	374	8	15363	0.0026738	0.000520732	0.125	0.0243442	top 500	Cyr61
GO:0048736	appendage development	0.297513	0.706938	0.420847	0.297513	0.519352	-0.526495	0.375876	5	374	149	15363	0.013369	0.00969863	0.033557	0.0243442	bot 500	Gna12,Lef1,Ptch1,Sall1,Wnt5a
GO:0048736	appendage development	0.297513	0.706938	0.420847	0.706938	0.790143	-0.150618	0.375876	3	374	149	15363	0.00802139	0.00969863	0.0201342	0.0243442	top 500	Asph,Impad1,Pcnt
GO:0035107	appendage morphogenesis	0.260038	0.671101	0.38748	0.260038	0.495635	-0.584963	0.411751	5	374	141	15363	0.013369	0.00917789	0.035461	0.0243442	bot 500	Gna12,Lef1,Ptch1,Sall1,Wnt5a
GO:0035107	appendage morphogenesis	0.260038	0.671101	0.38748	0.671101	0.761997	-0.173212	0.411751	3	374	141	15363	0.00802139	0.00917789	0.0212766	0.0243442	top 500	Asph,Impad1,Pcnt
GO:0015801	aromatic amino acid transport	0.0243442	1	0.0243442	0.0243442	0.152584	-1.6136	1.6136	1	374	1	15363	0.0026738	6.50915e-05	1	0.0243442	top 500	Slc36a4
GO:0015801	aromatic amino acid transport	0.0243442	1	0.0243442	1	1	0	1.6136	0	374	1	15363	0	6.50915e-05	0	0.0243442	bot 500
GO:0019438	aromatic compound biosynthetic process	0.52292	1	0.52292	0.52292	0.669587	-0.281565	0.281565	1	374	30	15363	0.0026738	0.00195274	0.0333333	0.0243442	bot 500	Qdpr
GO:0019438	aromatic compound biosynthetic process	0.52292	1	0.52292	1	1	0	0.281565	0	374	30	15363	0	0.00195274	0	0.0243442	top 500
GO:0034314	Arp2/3 complex-mediated actin nucleation	0.0480973	1	0.0480973	0.0480973	0.208692	-1.31788	1.31788	1	374	2	15363	0.0026738	0.000130183	0.5	0.0243442	top 500	Wash
GO:0034314	Arp2/3 complex-mediated actin nucleation	0.0480973	1	0.0480973	1	1	0	1.31788	0	374	2	15363	0	0.000130183	0	0.0243442	bot 500
GO:0060840	artery development	0.344654	0.708951	0.486146	0.344654	0.548939	-0.462617	0.313234	2	374	50	15363	0.00534759	0.00325457	0.04	0.0243442	bot 500	Cited2,Smad7
GO:0060840	artery development	0.344654	0.708951	0.486146	0.708951	0.790143	-0.149384	0.313234	1	374	50	15363	0.0026738	0.00325457	0.02	0.0243442	top 500	Bmpr2
GO:0048844	artery morphogenesis	0.272585	1	0.272585	1	1	0	0.564498	0	374	42	15363	0	0.00273384	0	0.0243442	top 500
GO:0048844	artery morphogenesis	0.272585	1	0.272585	0.272585	0.503382	-0.564498	0.564498	2	374	42	15363	0.00534759	0.00273384	0.047619	0.0243442	bot 500	Cited2,Smad7
GO:0008306	associative learning	0.00330743	0.179396	0.0184365	0.179396	0.445836	-0.746188	1.73432	3	374	60	15363	0.00802139	0.00390549	0.05	0.0243442	bot 500	Accn2,Atp1a2,Kras
GO:0008306	associative learning	0.00330743	0.179396	0.0184365	0.00330743	0.0507633	-2.48051	1.73432	6	374	60	15363	0.0160428	0.00390549	0.1	0.0243442	top 500	App,Atxn1,Chrna7,Grin2a,Grin2b,Tac1
GO:0008105	asymmetric protein localization	0.256103	1	0.256103	0.256103	0.444363	-0.591586	0.591586	1	374	12	15363	0.0026738	0.000781097	0.0833333	0.0243442	top 500	Hcn1
GO:0008105	asymmetric protein localization	0.256103	1	0.256103	1	1	0	0.591586	0	374	12	15363	0	0.000781097	0	0.0243442	bot 500
GO:0006754	ATP biosynthetic process	0.0730117	0.254429	0.286964	0.254429	0.49089	-0.594434	0.542173	2	374	40	15363	0.00534759	0.00260366	0.05	0.0243442	bot 500	Atp1a2,Atp5o
GO:0006754	ATP biosynthetic process	0.0730117	0.254429	0.286964	0.0730117	0.251628	-1.13661	0.542173	3	374	40	15363	0.00802139	0.00260366	0.075	0.0243442	top 500	Atp1b1,Atp2a2,Atp2b2
GO:0006200	ATP catabolic process	0.00346247	0.26873	0.0128846	0.26873	0.503382	-0.570684	1.88993	8	374	251	15363	0.0213904	0.016338	0.0318725	0.0243442	bot 500	Abca2,Atp1a2,Atp5o,Ercc6,Ino80,Myh9,Ppp2r4,Recql
GO:0006200	ATP catabolic process	0.00346247	0.26873	0.0128846	0.00346247	0.0513545	-2.46061	1.88993	14	374	251	15363	0.0374332	0.016338	0.0557769	0.0243442	top 500	2610528E23Rik,Abca5,Atp11c,Atp13a3,Atp1b1,Atp1b3,Atp2a2,Atp2b2,Atp2b4,Atp8a1,Cetn2,Dhx9,Nsf,Smarca5
GO:0015991	ATP hydrolysis coupled proton transport	0.460236	1	0.460236	0.460236	0.627576	-0.337019	0.337019	1	374	25	15363	0.0026738	0.00162729	0.04	0.0243442	bot 500	Atp1a2
GO:0015991	ATP hydrolysis coupled proton transport	0.460236	1	0.460236	1	1	0	0.337019	0	374	25	15363	0	0.00162729	0	0.0243442	top 500
GO:0046034	ATP metabolic process	0.00290624	0.347527	0.00836265	0.347527	0.552665	-0.459012	2.07766	8	374	273	15363	0.0213904	0.01777	0.029304	0.0243442	bot 500	Abca2,Atp1a2,Atp5o,Ercc6,Ino80,Myh9,Ppp2r4,Recql
GO:0046034	ATP metabolic process	0.00290624	0.347527	0.00836265	0.00290624	0.045664	-2.53667	2.07766	15	374	273	15363	0.040107	0.01777	0.0549451	0.0243442	top 500	2610528E23Rik,Abca5,Adcyap1,Atp11c,Atp13a3,Atp1b1,Atp1b3,Atp2a2,Atp2b2,Atp2b4,Atp8a1,Cetn2,Dhx9,Nsf,Smarca5
GO:0042773	ATP synthesis coupled electron transport	0.0699822	0.358449	0.195236	0.358449	0.55693	-0.445573	0.70944	1	374	18	15363	0.0026738	0.00117165	0.0555556	0.0243442	bot 500	Sdhd
GO:0042773	ATP synthesis coupled electron transport	0.0699822	0.358449	0.195236	0.0699822	0.246778	-1.15501	0.70944	2	374	18	15363	0.00534759	0.00117165	0.111111	0.0243442	top 500	Bdnf,Snca
GO:0015986	ATP synthesis coupled proton transport	0.309163	1	0.309163	1	1	0	0.509812	0	374	15	15363	0	0.000976372	0	0.0243442	top 500
GO:0015986	ATP synthesis coupled proton transport	0.309163	1	0.309163	0.309163	0.522954	-0.509812	0.509812	1	374	15	15363	0.0026738	0.000976372	0.0666667	0.0243442	bot 500	Atp5o
GO:0043044	ATP-dependent chromatin remodeling	0.198978	1	0.198978	0.198978	0.396916	-0.701194	0.701194	1	374	9	15363	0.0026738	0.000585823	0.111111	0.0243442	top 500	Smarca5
GO:0043044	ATP-dependent chromatin remodeling	0.198978	1	0.198978	1	1	0	0.701194	0	374	9	15363	0	0.000585823	0	0.0243442	bot 500
GO:0003283	atrial septum development	0.256103	1	0.256103	0.256103	0.444363	-0.591586	0.591586	1	374	12	15363	0.0026738	0.000781097	0.0833333	0.0243442	top 500	Cyr61
GO:0003283	atrial septum development	0.256103	1	0.256103	1	1	0	0.591586	0	374	12	15363	0	0.000781097	0	0.0243442	bot 500
GO:0060413	atrial septum morphogenesis	0.21849	1	0.21849	0.21849	0.411448	-0.660568	0.660568	1	374	10	15363	0.0026738	0.000650915	0.1	0.0243442	top 500	Cyr61
GO:0060413	atrial septum morphogenesis	0.21849	1	0.21849	1	1	0	0.660568	0	374	10	15363	0	0.000650915	0	0.0243442	bot 500
GO:0061338	atrioventricular node impulse conduction delay	0.0480973	1	0.0480973	0.0480973	0.208692	-1.31788	1.31788	1	374	2	15363	0.0026738	0.000130183	0.5	0.0243442	top 500	Cxadr
GO:0061338	atrioventricular node impulse conduction delay	0.0480973	1	0.0480973	1	1	0	1.31788	0	374	2	15363	0	0.000130183	0	0.0243442	bot 500
GO:0003171	atrioventricular valve development	0.0190011	1	0.0190011	0.0190011	0.149872	-1.72122	1.72122	2	374	9	15363	0.00534759	0.000585823	0.222222	0.0243442	top 500	Cyr61,Zfpm2
GO:0003171	atrioventricular valve development	0.0190011	1	0.0190011	1	1	0	1.72122	0	374	9	15363	0	0.000585823	0	0.0243442	bot 500
GO:0003181	atrioventricular valve morphogenesis	0.0114466	1	0.0114466	0.0114466	0.10799	-1.94132	1.94132	2	374	7	15363	0.00534759	0.00045564	0.285714	0.0243442	top 500	Cyr61,Zfpm2
GO:0003181	atrioventricular valve morphogenesis	0.0114466	1	0.0114466	1	1	0	1.94132	0	374	7	15363	0	0.00045564	0	0.0243442	bot 500
GO:0031223	auditory behavior	0.158486	1	0.158486	0.158486	0.360301	-0.80001	0.80001	1	374	7	15363	0.0026738	0.00045564	0.142857	0.0243442	top 500	Foxp2
GO:0031223	auditory behavior	0.158486	1	0.158486	1	1	0	0.80001	0	374	7	15363	0	0.00045564	0	0.0243442	bot 500
GO:0060117	auditory receptor cell development	0.274226	1	0.274226	0.274226	0.460026	-0.561891	0.561891	1	374	13	15363	0.0026738	0.000846189	0.0769231	0.0243442	top 500	Atp2b2
GO:0060117	auditory receptor cell development	0.274226	1	0.274226	1	1	0	0.561891	0	374	13	15363	0	0.000846189	0	0.0243442	bot 500
GO:0042491	auditory receptor cell differentiation	0.498768	1	0.498768	0.498768	0.633731	-0.302101	0.302101	1	374	28	15363	0.0026738	0.00182256	0.0357143	0.0243442	top 500	Atp2b2
GO:0042491	auditory receptor cell differentiation	0.498768	1	0.498768	1	1	0	0.302101	0	374	28	15363	0	0.00182256	0	0.0243442	bot 500
GO:0002093	auditory receptor cell morphogenesis	0.21849	1	0.21849	0.21849	0.411448	-0.660568	0.660568	1	374	10	15363	0.0026738	0.000650915	0.1	0.0243442	top 500	Atp2b2
GO:0002093	auditory receptor cell morphogenesis	0.21849	1	0.21849	1	1	0	0.660568	0	374	10	15363	0	0.000650915	0	0.0243442	bot 500
GO:0060088	auditory receptor cell stereocilium organization	0.178981	1	0.178981	0.178981	0.376384	-0.747193	0.747193	1	374	8	15363	0.0026738	0.000520732	0.125	0.0243442	top 500	Atp2b2
GO:0060088	auditory receptor cell stereocilium organization	0.178981	1	0.178981	1	1	0	0.747193	0	374	8	15363	0	0.000520732	0	0.0243442	bot 500
GO:0048483	autonomic nervous system development	0.636435	1	0.636435	0.636435	0.739415	-0.196246	0.196246	1	374	41	15363	0.0026738	0.00266875	0.0243902	0.0243442	bot 500	Phactr4
GO:0048483	autonomic nervous system development	0.636435	1	0.636435	1	1	0	0.196246	0	374	41	15363	0	0.00266875	0	0.0243442	top 500
GO:0000045	autophagic vacuole assembly	0.404227	1	0.404227	1	1	0	0.393375	0	374	21	15363	0	0.00136692	0	0.0243442	top 500
GO:0000045	autophagic vacuole assembly	0.404227	1	0.404227	0.404227	0.591129	-0.393375	0.393375	1	374	21	15363	0.0026738	0.00136692	0.047619	0.0243442	bot 500	Wdr45
GO:0000046	autophagic vacuole fusion	0.0480973	1	0.0480973	1	1	0	1.31788	0	374	2	15363	0	0.000130183	0	0.0243442	top 500
GO:0000046	autophagic vacuole fusion	0.0480973	1	0.0480973	0.0480973	0.310883	-1.31788	1.31788	1	374	2	15363	0.0026738	0.000130183	0.5	0.0243442	bot 500	Tecpr1
GO:0006914	autophagy	0.464031	1	0.464031	0.464031	0.63109	-0.333453	0.333453	2	374	64	15363	0.00534759	0.00416585	0.03125	0.0243442	bot 500	Tecpr1,Wdr45
GO:0006914	autophagy	0.464031	1	0.464031	1	1	0	0.333453	0	374	64	15363	0	0.00416585	0	0.0243442	top 500
GO:0003401	axis elongation	0.460236	1	0.460236	0.460236	0.627576	-0.337019	0.337019	1	374	25	15363	0.0026738	0.00162729	0.04	0.0243442	bot 500	Wnt5a
GO:0003401	axis elongation	0.460236	1	0.460236	1	1	0	0.337019	0	374	25	15363	0	0.00162729	0	0.0243442	top 500
GO:0009798	axis specification	0.114047	0.847058	0.134639	0.114047	0.391415	-0.942917	0.87083	4	374	76	15363	0.0106952	0.00494695	0.0526316	0.0243442	bot 500	Axin2,Ldb1,Ptch1,Wnt5a
GO:0009798	axis specification	0.114047	0.847058	0.134639	0.847058	0.890956	-0.0720869	0.87083	1	374	76	15363	0.0026738	0.00494695	0.0131579	0.0243442	top 500	Ahi1
GO:0008088	axon cargo transport	0.342423	0.342423	1	0.342423	0.547067	-0.465437	0	1	374	17	15363	0.0026738	0.00110655	0.0588235	0.0243442	bot 500	Ugt8a
GO:0008088	axon cargo transport	0.342423	0.342423	1	0.342423	0.514802	-0.465437	0	1	374	17	15363	0.0026738	0.00110655	0.0588235	0.0243442	top 500	App
GO:0016198	axon choice point recognition	0.115952	1	0.115952	0.115952	0.311053	-0.935724	0.935724	1	374	5	15363	0.0026738	0.000325457	0.2	0.0243442	top 500	App
GO:0016198	axon choice point recognition	0.115952	1	0.115952	1	1	0	0.935724	0	374	5	15363	0	0.000325457	0	0.0243442	bot 500
GO:0008366	axon ensheathment	0.0434227	0.576663	0.0753	0.0434227	0.310883	-1.36228	1.1232	5	374	79	15363	0.013369	0.00514222	0.0632911	0.0243442	bot 500	Cntn2,Gal3st1,Gpc1,Plp1,Ugt8a
GO:0008366	axon ensheathment	0.0434227	0.576663	0.0753	0.576663	0.692348	-0.239078	1.1232	2	374	79	15363	0.00534759	0.00514222	0.0253165	0.0243442	top 500	Myo5a,Nab2
GO:0032291	axon ensheathment in central nervous system	0.0386178	1	0.0386178	1	1	0	1.41321	0	374	13	15363	0	0.000846189	0	0.0243442	top 500
GO:0032291	axon ensheathment in central nervous system	0.0386178	1	0.0386178	0.0386178	0.310883	-1.41321	1.41321	2	374	13	15363	0.00534759	0.000846189	0.153846	0.0243442	bot 500	Cntn2,Plp1
GO:0048675	axon extension	0.0992338	1	0.0992338	0.0992338	0.291836	-1.00334	1.00334	2	374	22	15363	0.00534759	0.00143201	0.0909091	0.0243442	top 500	Ndn,Slit3
GO:0048675	axon extension	0.0992338	1	0.0992338	1	1	0	1.00334	0	374	22	15363	0	0.00143201	0	0.0243442	bot 500
GO:0048846	axon extension involved in axon guidance	0.178981	1	0.178981	0.178981	0.376384	-0.747193	0.747193	1	374	8	15363	0.0026738	0.000520732	0.125	0.0243442	top 500	Slit3
GO:0048846	axon extension involved in axon guidance	0.178981	1	0.178981	1	1	0	0.747193	0	374	8	15363	0	0.000520732	0	0.0243442	bot 500
GO:0048676	axon extension involved in development	0.13748	1	0.13748	0.13748	0.339844	-0.861761	0.861761	1	374	6	15363	0.0026738	0.000390549	0.166667	0.0243442	top 500	Ndn
GO:0048676	axon extension involved in development	0.13748	1	0.13748	1	1	0	0.861761	0	374	6	15363	0	0.000390549	0	0.0243442	bot 500
GO:0007411	axon guidance	2.32937e-06	0.273968	8.50232e-06	0.273968	0.503382	-0.562299	5.07046	5	374	144	15363	0.013369	0.00937317	0.0347222	0.0243442	bot 500	Cntn2,Cxcl12,Nrp2,Unc5b,Wnt5a
GO:0007411	axon guidance	2.32937e-06	0.273968	8.50232e-06	2.32937e-06	0.000128323	-5.63276	5.07046	15	374	144	15363	0.040107	0.00937317	0.104167	0.0243442	top 500	App,Arx,Bdnf,Chl1,Epha5,Fzd3,Nfib,Nr4a3,Ptpro,Sema3a,Sema3c,Sema5a,Slit3,Tbr1,Usp33
GO:0016199	axon midline choice point recognition	0.0712736	1	0.0712736	0.0712736	0.246778	-1.14707	1.14707	1	374	3	15363	0.0026738	0.000195274	0.333333	0.0243442	top 500	App
GO:0016199	axon midline choice point recognition	0.0712736	1	0.0712736	1	1	0	1.14707	0	374	3	15363	0	0.000195274	0	0.0243442	bot 500
GO:0007412	axon target recognition	0.0938872	1	0.0938872	0.0938872	0.281806	-1.02739	1.02739	1	374	4	15363	0.0026738	0.000260366	0.25	0.0243442	top 500	Bdnf
GO:0007412	axon target recognition	0.0938872	1	0.0938872	1	1	0	1.02739	0	374	4	15363	0	0.000260366	0	0.0243442	bot 500
GO:0007413	axonal fasciculation	0.0281137	0.237528	0.11836	0.237528	0.480152	-0.624286	0.926796	1	374	11	15363	0.0026738	0.000716006	0.0909091	0.0243442	bot 500	Cntn2
GO:0007413	axonal fasciculation	0.0281137	0.237528	0.11836	0.0281137	0.167111	-1.55108	0.926796	2	374	11	15363	0.00534759	0.000716006	0.181818	0.0243442	top 500	Ndn,Sema3a
GO:0007409	axonogenesis	4.23033e-08	0.25839	1.63719e-07	0.25839	0.49436	-0.587724	6.7859	8	374	248	15363	0.0213904	0.0161427	0.0322581	0.0243442	bot 500	4930506M07Rik,Brsk1,Cntn2,Cxcl12,Fzd6,Nrp2,Unc5b,Wnt5a
GO:0007409	axonogenesis	4.23033e-08	0.25839	1.63719e-07	4.23033e-08	3.8384e-06	-7.37363	6.7859	23	374	248	15363	0.0614973	0.0161427	0.0927419	0.0243442	top 500	App,Arx,Atl1,Bcl11b,Bdnf,Chl1,D3Bwg0562e,Epha5,Fzd3,Igf1r,Ndn,Nfib,Nr4a3,Pak3,Ptpro,Sema3a,Sema3c,Sema5a,Slit3,Slitrk2,Slitrk4,Tbr1,Usp33
GO:0042113	B cell activation	0.453775	0.91972	0.493384	0.453775	0.625348	-0.34316	0.306815	3	374	102	15363	0.00802139	0.00663933	0.0294118	0.0243442	bot 500	Hdac7,Lef1,Lrrc8a
GO:0042113	B cell activation	0.453775	0.91972	0.493384	0.91972	0.945779	-0.0363443	0.306815	1	374	102	15363	0.0026738	0.00663933	0.00980392	0.0243442	top 500	Chrna7
GO:0030183	B cell differentiation	0.431135	1	0.431135	1	1	0	0.365387	0	374	60	15363	0	0.00390549	0	0.0243442	top 500
GO:0030183	B cell differentiation	0.431135	1	0.431135	0.431135	0.61032	-0.365387	0.365387	2	374	60	15363	0.00534759	0.00390549	0.0333333	0.0243442	bot 500	Hdac7,Lrrc8a
GO:0042100	B cell proliferation	0.309163	1	0.309163	1	1	0	0.509812	0	374	15	15363	0	0.000976372	0	0.0243442	top 500
GO:0042100	B cell proliferation	0.309163	1	0.309163	0.309163	0.522954	-0.509812	0.509812	1	374	15	15363	0.0026738	0.000976372	0.0666667	0.0243442	bot 500	Lef1
GO:0050853	B cell receptor signaling pathway	0.486239	1	0.486239	1	1	0	0.31315	0	374	27	15363	0	0.00175747	0	0.0243442	top 500
GO:0050853	B cell receptor signaling pathway	0.486239	1	0.486239	0.486239	0.64301	-0.31315	0.31315	1	374	27	15363	0.0026738	0.00175747	0.037037	0.0243442	bot 500	Lck
GO:0051016	barbed-end actin filament capping	0.115952	1	0.115952	0.115952	0.311053	-0.935724	0.935724	1	374	5	15363	0.0026738	0.000325457	0.2	0.0243442	top 500	Add2
GO:0051016	barbed-end actin filament capping	0.115952	1	0.115952	1	1	0	0.935724	0	374	5	15363	0	0.000325457	0	0.0243442	bot 500
GO:0001982	baroreceptor response to decreased systemic arterial blood pressure	0.0480973	1	0.0480973	0.0480973	0.208692	-1.31788	1.31788	1	374	2	15363	0.0026738	0.000130183	0.5	0.0243442	top 500	Chrna7
GO:0001982	baroreceptor response to decreased systemic arterial blood pressure	0.0480973	1	0.0480973	1	1	0	1.31788	0	374	2	15363	0	0.000130183	0	0.0243442	bot 500
GO:0006284	base-excision repair	0.13952	0.486239	0.286937	0.486239	0.64301	-0.31315	0.542214	1	374	27	15363	0.0026738	0.00175747	0.037037	0.0243442	bot 500	Ercc6
GO:0006284	base-excision repair	0.13952	0.486239	0.286937	0.13952	0.340252	-0.855364	0.542214	2	374	27	15363	0.00534759	0.00175747	0.0740741	0.0243442	top 500	C77370,Hmgb1
GO:0006288	base-excision repair, DNA ligation	0.0480973	1	0.0480973	0.0480973	0.208692	-1.31788	1.31788	1	374	2	15363	0.0026738	0.000130183	0.5	0.0243442	top 500	Hmgb1
GO:0006288	base-excision repair, DNA ligation	0.0480973	1	0.0480973	1	1	0	1.31788	0	374	2	15363	0	0.000130183	0	0.0243442	bot 500
GO:0006287	base-excision repair, gap-filling	0.13748	1	0.13748	0.13748	0.339844	-0.861761	0.861761	1	374	6	15363	0.0026738	0.000390549	0.166667	0.0243442	top 500	C77370
GO:0006287	base-excision repair, gap-filling	0.13748	1	0.13748	1	1	0	0.861761	0	374	6	15363	0	0.000390549	0	0.0243442	bot 500
GO:0007610	behavior	1.46033e-07	0.195966	7.45196e-07	0.195966	0.461338	-0.707819	6.12773	14	374	444	15363	0.0374332	0.0289006	0.0315315	0.0243442	bot 500	Accn2,Atp1a2,Cacna1a,Calb1,Cntn2,Cxcl12,Dlg4,Gm2a,Igf2,Kras,Ntan1,Oprd1,Sepp1,Serpinf1
GO:0007610	behavior	1.46033e-07	0.195966	7.45196e-07	1.46033e-07	1.06174e-05	-6.83555	6.12773	31	374	444	15363	0.0828877	0.0289006	0.0698198	0.0243442	top 500	Adcyap1,Adnp,Adrb1,App,Atp2b2,Atxn1,Bdnf,Chl1,Chrna7,Cnr1,Ctnnd2,Dach1,Dscam,Egr1,Foxp2,Glrb,Grin2a,Grin2b,Htr2c,Myo5a,Npy,Nr4a3,Plcb1,Prnp,Shc3,Slc12a5,Slc17a7,Slc24a2,Snca,Tac1,Vip
GO:0002209	behavioral defense response	0.0992338	1	0.0992338	0.0992338	0.291836	-1.00334	1.00334	2	374	22	15363	0.00534759	0.00143201	0.0909091	0.0243442	top 500	Adcyap1,Grin2b
GO:0002209	behavioral defense response	0.0992338	1	0.0992338	1	1	0	1.00334	0	374	22	15363	0	0.00143201	0	0.0243442	bot 500
GO:0001662	behavioral fear response	0.091634	1	0.091634	0.091634	0.281806	-1.03794	1.03794	2	374	21	15363	0.00534759	0.00136692	0.0952381	0.0243442	top 500	Adcyap1,Grin2b
GO:0001662	behavioral fear response	0.091634	1	0.091634	1	1	0	1.03794	0	374	21	15363	0	0.00136692	0	0.0243442	bot 500
GO:0051705	behavioral interaction between organisms	0.161391	0.755218	0.213701	0.161391	0.365023	-0.79212	0.670193	3	374	57	15363	0.00802139	0.00371021	0.0526316	0.0243442	top 500	App,Dach1,Grin2b
GO:0051705	behavioral interaction between organisms	0.161391	0.755218	0.213701	0.755218	0.825879	-0.121928	0.670193	1	374	57	15363	0.0026738	0.00371021	0.0175439	0.0243442	bot 500	Dlg4
GO:0048148	behavioral response to cocaine	0.198978	1	0.198978	0.198978	0.396916	-0.701194	0.701194	1	374	9	15363	0.0026738	0.000585823	0.111111	0.0243442	top 500	Snca
GO:0048148	behavioral response to cocaine	0.198978	1	0.198978	1	1	0	0.701194	0	374	9	15363	0	0.000585823	0	0.0243442	bot 500
GO:0048149	behavioral response to ethanol	0.198978	1	0.198978	0.198978	0.396916	-0.701194	0.701194	1	374	9	15363	0.0026738	0.000585823	0.111111	0.0243442	top 500	Chrna7
GO:0048149	behavioral response to ethanol	0.198978	1	0.198978	1	1	0	0.701194	0	374	9	15363	0	0.000585823	0	0.0243442	bot 500
GO:0035095	behavioral response to nicotine	0.0190011	1	0.0190011	0.0190011	0.149872	-1.72122	1.72122	2	374	9	15363	0.00534759	0.000585823	0.222222	0.0243442	top 500	Chrna7,Htr2c
GO:0035095	behavioral response to nicotine	0.0190011	1	0.0190011	1	1	0	1.72122	0	374	9	15363	0	0.000585823	0	0.0243442	bot 500
GO:0048266	behavioral response to pain	0.309163	0.309163	1	0.309163	0.522954	-0.509812	0	1	374	15	15363	0.0026738	0.000976372	0.0666667	0.0243442	bot 500	Cacna1a
GO:0048266	behavioral response to pain	0.309163	0.309163	1	0.309163	0.489866	-0.509812	0	1	374	15	15363	0.0026738	0.000976372	0.0666667	0.0243442	top 500	Grin2b
GO:0042537	benzene-containing compound metabolic process	0.422744	0.422744	1	0.422744	0.604003	-0.373923	0	2	374	59	15363	0.00534759	0.0038404	0.0338983	0.0243442	bot 500	Cacna1a,Epas1
GO:0042537	benzene-containing compound metabolic process	0.422744	0.422744	1	0.422744	0.575539	-0.373923	0	2	374	59	15363	0.00534759	0.0038404	0.0338983	0.0243442	top 500	Grin2a,Snca
GO:0001762	beta-alanine transport	0.0243442	1	0.0243442	1	1	0	1.6136	0	374	1	15363	0	6.50915e-05	0	0.0243442	top 500
GO:0001762	beta-alanine transport	0.0243442	1	0.0243442	0.0243442	0.248968	-1.6136	1.6136	1	374	1	15363	0.0026738	6.50915e-05	1	0.0243442	bot 500	Slc6a6
GO:0022610	biological adhesion	8.57786e-05	0.688818	0.00012453	8.57786e-05	0.00323061	-4.06662	3.90473	32	374	636	15363	0.0855615	0.0413982	0.0503145	0.0243442	top 500	App,Cd47,Cdh7,Chl1,Cntn4,Ctgf,Ctnnd2,Cxadr,Cyr61,Dscam,Gp1bb,Itgav,Nlgn1,Npnt,Nptn,Pcdh11x,Pcdh17,Pcdh19,Pcdh20,Pcdh8,Pcdhb17,Pcdhb18,Pcdhb2,Pcdhb3,Pcdhb4,Pcdhb5,Pcdhb6,Pcdhb7,Pcdhb8,Pcdhb9,Pcdhgc3,Plcb1
GO:0022610	biological adhesion	8.57786e-05	0.688818	0.00012453	0.688818	0.777327	-0.161895	3.90473	14	374	636	15363	0.0374332	0.0413982	0.0220126	0.0243442	bot 500	9430020K01Rik,C230081A13Rik,Cd34,Cntn2,Egfl6,Icam4,Itgb2,Lamc1,Lef1,Lgals9,Myh9,Nrp2,Pecam1,Sdk2
GO:0065007	biological regulation	0.00232504	0.0403647	0.0576009	0.0403647	0.310883	-1.394	1.23957	238	374	9085	15363	0.636364	0.591356	0.026197	0.0243442	bot 500	4930506M07Rik,Abca2,Accn2,Aco1,Actn4,Adam11,Adap2,Adcy6,Adora3,Adrb2,Agpat1,Akap7,Amot,Amotl2,Apc2,Arf2,Arfgap3,Arhgap29,Arhgef2,Arid5b,Arl5a,Arrdc3,Asb1,Atp1a2,Axin2,B9d1,Bccip,Bicc1,Bpgm,Brdt,Brsk1,Cacna1a,Cacnb1,Calb1,Cant1,Carhsp1,Casp9,Cblb,Ccnd1,Cd34,Cd52,Cenpb,Cflar,Cited2,Clmn,Cnih2,Cnih4,Cnot2,Cntn2,Creb5,Csrnp2,Cxcl12,D630037F22Rik,Dgkz,Dlg4,Dmp1,Dync1li1,Egfl6,Eif4e2,Eif4ebp2,Elk1,Elk3…
GO:0065007	biological regulation	0.00232504	0.0403647	0.0576009	0.00232504	0.0383786	-2.63357	1.23957	248	374	9085	15363	0.663102	0.591356	0.0272977	0.0243442	top 500	1200011M11Rik,1500010J02Rik,9430031J16Rik,A830018L16Rik,A930038C07Rik,Abca5,Abt1,Accn1,Acsl4,Acvr1c,Acvr2a,Adcyap1,Add2,Adnp,Adrb1,Aff4,Ahi1,Akap11,Akap6,App,Arl5c,Arx,Asph,Atp2a2,Atp2b2,Atp6ap2,Atxn1,Bag4,Baiap3,Bcl11b,Bdnf,Bex2,Bmpr2,C1ql3,C77370,Cacna1d,Cacna2d1,Camk1d,Camk2n1,Cbfb,Cbx3,Cbx4,Cd47,Cdk8,Cetn2,Chl1,Chrm2,Chrm3,Chrna7,Clcn3,Cnksr2,Cnr1,Cntn4,Crim1,Ctgf,Ctnnd2,Cxadr,Cyr61,D10Bwg137…
GO:0008150	biological_process	1	1	1	1	1	0	0	374	374	15363	15363	1	1	0.0243442	0.0243442	bot 500	1110054O05Rik,4930506M07Rik,4933434E20Rik,5930434B04Rik,9430020K01Rik,Abca2,Abca3,Abhd15,Accn2,Aco1,Actn4,Adam11,Adap2,Adcy6,Adora3,Adrb2,Agpat1,Akap7,Akap8,Akr1a1,Alg6,Alyref,Amot,Amotl2,Ap3s2,Apc2,Arf2,Arfgap3,Arhgap29,Arhgef2,Arid5b,Arih2,Arl5a,Arrdc3,Asb1,Atcay,Atp1a2,Atp5o,Atpaf2,Axin2,B9d1,Bccip,Bgn,Bicc1,Bpgm,Brdt,Brsk1,C230081A13Rik,Cacna1a,Cacnb1,Calb1,Cant1,Carhsp1,Casp9,Cblb,Ccnd1,Cd34…
GO:0008150	biological_process	1	1	1	1	1	0	0	374	374	15363	15363	1	1	0.0243442	0.0243442	top 500	1200011M11Rik,1500010J02Rik,2610002M06Rik,2610101N10Rik,2610528E23Rik,9430031J16Rik,A830018L16Rik,A930038C07Rik,Abca5,Abhd3,Abt1,Accn1,Acsl4,Actr10,Acvr1c,Acvr2a,Adcyap1,Add2,Adnp,Adrb1,Aff4,Ahi1,Akap11,Akap6,Alg10b,Alg2,Ano3,App,Arl5c,Arx,Asph,Atl1,Atp11c,Atp13a3,Atp1b1,Atp1b3,Atp2a2,Atp2b2,Atp2b4,Atp6ap2,Atp8a1,Atxn1,Azin1,B3galnt1,B4galt5,B4galt6,Bag4,Baiap3,Bcap29,Bcl11b,Bdnf,Bex2,Bmpr2,C1ql3…
GO:0031214	biomineral tissue development	0.362359	0.722995	0.501191	0.362359	0.560763	-0.440861	0.299997	2	374	52	15363	0.00534759	0.00338476	0.0384615	0.0243442	bot 500	Axin2,Dmp1
GO:0031214	biomineral tissue development	0.362359	0.722995	0.501191	0.722995	0.799154	-0.140865	0.299997	1	374	52	15363	0.0026738	0.00338476	0.0192308	0.0243442	top 500	Atp2b2
GO:0009058	biosynthetic process	0.000175737	0.630085	0.00027891	0.000175737	0.0248348	-3.75514	3.55454	104	374	3086	15363	0.278075	0.200872	0.0337006	0.0243442	bot 500	Adcy6,Agpat1,Akr1a1,Alg6,Arid5b,Atp1a2,Atp5o,Brdt,Cnot2,Coq3,Creb5,Csrnp2,Decr2,Dolpp1,Eif4b,Eif4e2,Elk1,Elk3,Epas1,Eprs,Ets1,Foxk1,Foxo4,Gal3st1,Ggt7,Gmeb2,Gnpnat1,Gtf2a2,Gtf3c1,Hdac7,Hdgf,Hif1an,Hopx,Hsd17b7,Ino80d,Khsrp,Klf11,Lars2,Ldb1,Lef1,Lpin1,Lrpprc,Maf,Map2k6,Map6d1,Mms19,Mrpl1,Mrpl48,Mrpl51,Mrps2,Mrps5,Mvk,Mynn,Myt1,Nampt,Ncoa3,Nfs1,Pa2g4,Pank3,Pcgf2,Pemt,Pias3,Pigm,Plp1,Pnpo,Pou6f1,Ptd…
GO:0009058	biosynthetic process	0.000175737	0.630085	0.00027891	0.630085	0.731306	-0.200601	3.55454	73	374	3086	15363	0.195187	0.200872	0.0236552	0.0243442	top 500	Abt1,Aff4,Alg2,Arx,Atp1b1,Atp2a2,Atp2b2,Atxn1,Azin1,B3galnt1,B4galt6,Bcl11b,Bmpr2,C77370,Cbx4,Cdk8,Ctnnd2,Dach1,Dnmt1,Eefsec,Eftud1,Egr1,Egr4,Eif1ax,Erbb4,Esrrg,Fos,Fosl2,Foxo6,Foxp2,Fpgt,Fut9,Gmps,Gpd2,Gucy1a2,Hipk3,Hivep2,Htr2c,Isca1,Kdsr,Med12l,Mkl2,Myo5a,Nab2,Ndn,Neurod1,Nfib,Nkrf,Nppc,Nr2c2,Nr4a3,Nrip1,Per1,Pura,Serinc1,Slc4a10,Sltm,Smarca5,Snca,Sp4,Tbr1,Trim27,Ugcg,Yaf2,Zbtb41,Zbtb44,Zcchc1…
GO:0001824	blastocyst development	0.216865	0.804088	0.269703	0.216865	0.471399	-0.66381	0.569114	3	374	66	15363	0.00802139	0.00429604	0.0454545	0.0243442	bot 500	Cited2,Hopx,Tgfbr3
GO:0001824	blastocyst development	0.216865	0.804088	0.269703	0.804088	0.858047	-0.0946962	0.569114	1	374	66	15363	0.0026738	0.00429604	0.0151515	0.0243442	top 500	Acvr1c
GO:0001825	blastocyst formation	0.13952	1	0.13952	0.13952	0.412719	-0.855364	0.855364	2	374	27	15363	0.00534759	0.00175747	0.0740741	0.0243442	bot 500	Cited2,Hopx
GO:0001825	blastocyst formation	0.13952	1	0.13952	1	1	0	0.855364	0	374	27	15363	0	0.00175747	0	0.0243442	top 500
GO:0001832	blastocyst growth	0.374085	1	0.374085	0.374085	0.537269	-0.42703	0.42703	1	374	19	15363	0.0026738	0.00123674	0.0526316	0.0243442	top 500	Acvr1c
GO:0001832	blastocyst growth	0.374085	1	0.374085	1	1	0	0.42703	0	374	19	15363	0	0.00123674	0	0.0243442	bot 500
GO:0007350	blastoderm segmentation	0.237528	1	0.237528	1	1	0	0.624286	0	374	11	15363	0	0.000716006	0	0.0243442	top 500
GO:0007350	blastoderm segmentation	0.237528	1	0.237528	0.237528	0.480152	-0.624286	0.624286	1	374	11	15363	0.0026738	0.000716006	0.0909091	0.0243442	bot 500	Wnt5a
GO:0008015	blood circulation	0.0174812	0.160611	0.108842	0.160611	0.433454	-0.794225	0.963203	8	374	217	15363	0.0213904	0.0141248	0.0368664	0.0243442	bot 500	Adrb2,Amot,Atp1a2,Cd34,Hmox1,Map2k6,Tgfbr3,Vegfb
GO:0008015	blood circulation	0.0174812	0.160611	0.108842	0.0174812	0.145756	-1.75743	0.963203	11	374	217	15363	0.0294118	0.0141248	0.0506912	0.0243442	top 500	Accn1,Adrb1,Atp6ap2,Bmpr2,Chrna7,Cnr1,Nppc,Npy,Ptprj,Ptpro,Tac1
GO:0007596	blood coagulation	0.635495	0.886396	0.716943	0.886396	0.912821	-0.0523721	0.144516	1	374	88	15363	0.0026738	0.00572805	0.0113636	0.0243442	bot 500	Fzd6
GO:0007596	blood coagulation	0.635495	0.886396	0.716943	0.635495	0.735081	-0.196888	0.144516	2	374	88	15363	0.00534759	0.00572805	0.0227273	0.0243442	top 500	Gp1bb,Ptprj
GO:0001568	blood vessel development	0.0198558	0.121164	0.163875	0.0198558	0.248968	-1.70211	0.785486	16	374	371	15363	0.0427807	0.0241489	0.0431267	0.0243442	bot 500	Amot,Cited2,Cxcl12,Elk3,Epas1,Fzd6,Hdac7,Hmox1,Lef1,Myh9,Ptprb,Reck,Smad7,Tgfbr3,Vav2,Vegfb
GO:0001568	blood vessel development	0.0198558	0.121164	0.163875	0.121164	0.323069	-0.916627	0.785486	13	374	371	15363	0.0347594	0.0241489	0.0350404	0.0243442	top 500	Bmpr2,Ctgf,Cyr61,Egr1,Itgav,Map2k1,Mib1,Mkl2,Ptprj,Scg2,Sema3e,Sema5a,Zfpm2
GO:0043534	blood vessel endothelial cell migration	0.0992338	1	0.0992338	0.0992338	0.390529	-1.00334	1.00334	2	374	22	15363	0.00534759	0.00143201	0.0909091	0.0243442	bot 500	Amot,Myh9
GO:0043534	blood vessel endothelial cell migration	0.0992338	1	0.0992338	1	1	0	1.00334	0	374	22	15363	0	0.00143201	0	0.0243442	top 500
GO:0001955	blood vessel maturation	0.0938872	1	0.0938872	1	1	0	1.02739	0	374	4	15363	0	0.000260366	0	0.0243442	top 500
GO:0001955	blood vessel maturation	0.0938872	1	0.0938872	0.0938872	0.379033	-1.02739	1.02739	1	374	4	15363	0.0026738	0.000260366	0.25	0.0243442	bot 500	Reck
GO:0048514	blood vessel morphogenesis	0.00917632	0.342988	0.026754	0.00917632	0.234695	-2.03733	1.57261	15	374	310	15363	0.040107	0.0201784	0.0483871	0.0243442	bot 500	Amot,Cited2,Cxcl12,Elk3,Epas1,Fzd6,Hdac7,Hmox1,Lef1,Myh9,Ptprb,Smad7,Tgfbr3,Vav2,Vegfb
GO:0048514	blood vessel morphogenesis	0.00917632	0.342988	0.026754	0.342988	0.515401	-0.464721	1.57261	9	374	310	15363	0.0240642	0.0201784	0.0290323	0.0243442	top 500	Ctgf,Cyr61,Itgav,Mkl2,Ptprj,Scg2,Sema3e,Sema5a,Zfpm2
GO:0001974	blood vessel remodeling	0.209265	0.578341	0.361838	0.578341	0.702105	-0.237816	0.441486	1	374	35	15363	0.0026738	0.0022782	0.0285714	0.0243442	bot 500	Epas1
GO:0001974	blood vessel remodeling	0.209265	0.578341	0.361838	0.209265	0.408856	-0.679302	0.441486	2	374	35	15363	0.00534759	0.0022782	0.0571429	0.0243442	top 500	Bmpr2,Sema3c
GO:0030509	BMP signaling pathway	0.0610849	0.439461	0.139	0.439461	0.616276	-0.35708	0.856986	2	374	61	15363	0.00534759	0.00397058	0.0327869	0.0243442	bot 500	Lef1,Tgfbr3
GO:0030509	BMP signaling pathway	0.0610849	0.439461	0.139	0.0610849	0.246658	-1.21407	0.856986	4	374	61	15363	0.0106952	0.00397058	0.0655738	0.0243442	top 500	Acvr2a,Bmpr2,Egr1,Zcchc12
GO:0007589	body fluid secretion	0.281659	0.281659	1	0.281659	0.511871	-0.550276	0	2	374	43	15363	0.00534759	0.00279893	0.0465116	0.0243442	bot 500	Ccnd1,Socs2
GO:0007589	body fluid secretion	0.281659	0.281659	1	0.281659	0.469432	-0.550276	0	2	374	43	15363	0.00534759	0.00279893	0.0465116	0.0243442	top 500	Atp2b2,Erbb4
GO:0010171	body morphogenesis	0.281659	0.653967	0.430693	0.281659	0.511871	-0.550276	0.365833	2	374	43	15363	0.00534759	0.00279893	0.0465116	0.0243442	bot 500	Arid5b,Lef1
GO:0010171	body morphogenesis	0.281659	0.653967	0.430693	0.653967	0.749161	-0.184444	0.365833	1	374	43	15363	0.0026738	0.00279893	0.0232558	0.0243442	top 500	Asph
GO:0060348	bone development	0.328943	0.328943	1	0.328943	0.538532	-0.48288	0	3	374	83	15363	0.00802139	0.00540259	0.0361446	0.0243442	bot 500	Axin2,Cited2,Sh3pxd2b
GO:0060348	bone development	0.328943	0.328943	1	0.328943	0.508411	-0.48288	0	3	374	83	15363	0.00802139	0.00540259	0.0361446	0.0243442	top 500	Impad1,Nab2,Nppc
GO:0030282	bone mineralization	0.460236	1	0.460236	0.460236	0.627576	-0.337019	0.337019	1	374	25	15363	0.0026738	0.00162729	0.04	0.0243442	bot 500	Axin2
GO:0030282	bone mineralization	0.460236	1	0.460236	1	1	0	0.337019	0	374	25	15363	0	0.00162729	0	0.0243442	top 500
GO:0060349	bone morphogenesis	0.185515	0.439461	0.422142	0.439461	0.616276	-0.35708	0.374541	2	374	61	15363	0.00534759	0.00397058	0.0327869	0.0243442	bot 500	Axin2,Cited2
GO:0060349	bone morphogenesis	0.185515	0.439461	0.422142	0.185515	0.385656	-0.731621	0.374541	3	374	61	15363	0.00802139	0.00397058	0.0491803	0.0243442	top 500	Impad1,Nab2,Nppc
GO:0046849	bone remodeling	0.556988	1	0.556988	0.556988	0.691287	-0.254154	0.254154	1	374	33	15363	0.0026738	0.00214802	0.030303	0.0243442	bot 500	Adrb2
GO:0046849	bone remodeling	0.556988	1	0.556988	1	1	0	0.254154	0	374	33	15363	0	0.00214802	0	0.0243442	top 500
GO:0045453	bone resorption	0.389341	1	0.389341	1	1	0	0.409669	0	374	20	15363	0	0.00130183	0	0.0243442	top 500
GO:0045453	bone resorption	0.389341	1	0.389341	0.389341	0.581953	-0.409669	0.409669	1	374	20	15363	0.0026738	0.00130183	0.05	0.0243442	bot 500	Adrb2
GO:0007420	brain development	0.000253508	0.248572	0.00101986	0.248572	0.49089	-0.604549	2.99146	12	374	392	15363	0.0320856	0.0255158	0.0306122	0.0243442	bot 500	Cacna1a,Cntn2,Cxcl12,Fzd6,Kndc1,Ldb1,Lef1,Ptch1,Sall1,Sepp1,Tcf7,Wnt5a
GO:0007420	brain development	0.000253508	0.248572	0.00101986	0.000253508	0.00782073	-3.59601	2.99146	22	374	392	15363	0.0588235	0.0255158	0.0561224	0.0243442	top 500	Ahi1,App,Arx,Atp2b2,Bcl11b,Epha5,Erbb4,Foxp2,Frzb,Fzd3,Igf1r,Kirrel3,Neurod1,Nfib,Nnat,Nr2c2,Nr4a3,Pcnt,Plcb1,Sema4c,Tbr1,Unc5c
GO:0048854	brain morphogenesis	0.486239	0.486239	1	0.486239	0.64301	-0.31315	0	1	374	27	15363	0.0026738	0.00175747	0.037037	0.0243442	bot 500	Wnt5a
GO:0048854	brain morphogenesis	0.486239	0.486239	1	0.486239	0.627372	-0.31315	0	1	374	27	15363	0.0026738	0.00175747	0.037037	0.0243442	top 500	Pcnt
GO:0060751	branch elongation involved in mammary gland duct branching	0.13748	1	0.13748	1	1	0	0.861761	0	374	6	15363	0	0.000390549	0	0.0243442	top 500
GO:0060751	branch elongation involved in mammary gland duct branching	0.13748	1	0.13748	0.13748	0.410591	-0.861761	0.861761	1	374	6	15363	0.0026738	0.000390549	0.166667	0.0243442	bot 500	Wnt5a
GO:0060602	branch elongation of an epithelium	0.29191	1	0.29191	1	1	0	0.534751	0	374	14	15363	0	0.00091128	0	0.0243442	top 500
GO:0060602	branch elongation of an epithelium	0.29191	1	0.29191	0.29191	0.511871	-0.534751	0.534751	1	374	14	15363	0.0026738	0.00091128	0.0714286	0.0243442	bot 500	Wnt5a
GO:0060444	branching involved in mammary gland duct morphogenesis	0.122996	1	0.122996	0.122996	0.40594	-0.910108	0.910108	2	374	25	15363	0.00534759	0.00162729	0.08	0.0243442	bot 500	Ncoa3,Wnt5a
GO:0060444	branching involved in mammary gland duct morphogenesis	0.122996	1	0.122996	1	1	0	0.910108	0	374	25	15363	0	0.00162729	0	0.0243442	top 500
GO:0060445	branching involved in salivary gland morphogenesis	0.0699822	1	0.0699822	0.0699822	0.246778	-1.15501	1.15501	2	374	18	15363	0.00534759	0.00117165	0.111111	0.0243442	top 500	Sema3a,Sema3c
GO:0060445	branching involved in salivary gland morphogenesis	0.0699822	1	0.0699822	1	1	0	1.15501	0	374	18	15363	0	0.00117165	0	0.0243442	bot 500
GO:0001658	branching involved in ureteric bud morphogenesis	0.645309	0.645309	1	0.645309	0.744993	-0.190232	0	1	374	42	15363	0.0026738	0.00273384	0.0238095	0.0243442	bot 500	Ptch1
GO:0001658	branching involved in ureteric bud morphogenesis	0.645309	0.645309	1	0.645309	0.742274	-0.190232	0	1	374	42	15363	0.0026738	0.00273384	0.0238095	0.0243442	top 500	Npnt
GO:0048754	branching morphogenesis of a tube	0.260038	0.671101	0.38748	0.260038	0.495635	-0.584963	0.411751	5	374	141	15363	0.013369	0.00917789	0.035461	0.0243442	bot 500	Cxcl12,Lef1,Ncoa3,Ptch1,Wnt5a
GO:0048754	branching morphogenesis of a tube	0.260038	0.671101	0.38748	0.671101	0.761997	-0.173212	0.411751	3	374	141	15363	0.00802139	0.00917789	0.0212766	0.0243442	top 500	Npnt,Sema3e,Sema5a
GO:0050873	brown fat cell differentiation	0.147953	0.498768	0.296636	0.498768	0.652364	-0.302101	0.527776	1	374	28	15363	0.0026738	0.00182256	0.0357143	0.0243442	bot 500	Adrb2
GO:0050873	brown fat cell differentiation	0.147953	0.498768	0.296636	0.147953	0.355755	-0.829877	0.527776	2	374	28	15363	0.00534759	0.00182256	0.0714286	0.0243442	top 500	Adrb1,Ero1l
GO:0090116	C-5 methylation of cytosine	0.0712736	1	0.0712736	0.0712736	0.246778	-1.14707	1.14707	1	374	3	15363	0.0026738	0.000195274	0.333333	0.0243442	top 500	Dnmt1
GO:0090116	C-5 methylation of cytosine	0.0712736	1	0.0712736	1	1	0	1.14707	0	374	3	15363	0	0.000195274	0	0.0243442	bot 500
GO:0055074	calcium ion homeostasis	0.00155386	0.81485	0.00190693	0.00155386	0.0297335	-2.80859	2.71966	14	374	230	15363	0.0374332	0.014971	0.0608696	0.0243442	top 500	Adcyap1,App,Atp2a2,Atp2b2,Chrna7,Htr2c,Itgav,Ndn,Nptn,Slc24a2,Slc8a1,Tac1,Trhr,Wfs1
GO:0055074	calcium ion homeostasis	0.00155386	0.81485	0.00190693	0.81485	0.861983	-0.0889225	2.71966	4	374	230	15363	0.0106952	0.014971	0.0173913	0.0243442	bot 500	Atp1a2,Cacna1a,Cd52,Lck
GO:0070588	calcium ion transmembrane transport	0.000286223	0.166875	0.00171519	0.166875	0.44192	-0.777609	2.76569	4	374	88	15363	0.0106952	0.00572805	0.0454545	0.0243442	bot 500	5930434B04Rik,Accn2,Cacna1a,Cacnb1
GO:0070588	calcium ion transmembrane transport	0.000286223	0.166875	0.00171519	0.000286223	0.00865684	-3.5433	2.76569	9	374	88	15363	0.0240642	0.00572805	0.102273	0.0243442	top 500	Asph,Atp2a2,Atp2b2,Atp2b4,Cacna1d,Cacna2d1,Gpm6a,Itgav,Trpc5
GO:0006816	calcium ion transport	1.03943e-06	0.408306	2.54571e-06	0.408306	0.594577	-0.389015	5.59419	5	374	172	15363	0.013369	0.0111957	0.0290698	0.0243442	bot 500	5930434B04Rik,Accn2,Cacna1a,Cacnb1,Lck
GO:0006816	calcium ion transport	1.03943e-06	0.408306	2.54571e-06	1.03943e-06	6.05025e-05	-5.98321	5.59419	17	374	172	15363	0.0454545	0.0111957	0.0988372	0.0243442	top 500	Asph,Atp2a2,Atp2b2,Atp2b4,Cacna1d,Cacna2d1,Chrna7,Ctgf,Gpm6a,Grin2a,Grin2b,Grin3a,Htr2c,Itgav,Slc24a2,Slc8a1,Trpc5
GO:0060402	calcium ion transport into cytosol	0.0455773	0.556988	0.0818282	0.0455773	0.208692	-1.34125	1.0871	3	374	33	15363	0.00802139	0.00214802	0.0909091	0.0243442	top 500	Htr2c,Itgav,Slc8a1
GO:0060402	calcium ion transport into cytosol	0.0455773	0.556988	0.0818282	0.556988	0.691287	-0.254154	1.0871	1	374	33	15363	0.0026738	0.00214802	0.030303	0.0243442	bot 500	Lck
GO:0017156	calcium ion-dependent exocytosis	0.131197	0.473398	0.27714	0.473398	0.634941	-0.324774	0.557301	1	374	26	15363	0.0026738	0.00169238	0.0384615	0.0243442	bot 500	Cacna1a
GO:0017156	calcium ion-dependent exocytosis	0.131197	0.473398	0.27714	0.131197	0.339844	-0.882074	0.557301	2	374	26	15363	0.00534759	0.00169238	0.0769231	0.0243442	top 500	Glrb,Ppp3cb
GO:0048791	calcium ion-dependent exocytosis of neurotransmitter	0.0712736	1	0.0712736	1	1	0	1.14707	0	374	3	15363	0	0.000195274	0	0.0243442	top 500
GO:0048791	calcium ion-dependent exocytosis of neurotransmitter	0.0712736	1	0.0712736	0.0712736	0.346234	-1.14707	1.14707	1	374	3	15363	0.0026738	0.000195274	0.333333	0.0243442	bot 500	Cacna1a
GO:0016339	calcium-dependent cell-cell adhesion	0.0566489	1	0.0566489	0.0566489	0.233016	-1.24681	1.24681	2	374	16	15363	0.00534759	0.00104146	0.125	0.0243442	top 500	Nlgn1,Pcdhgc3
GO:0016339	calcium-dependent cell-cell adhesion	0.0566489	1	0.0566489	1	1	0	1.24681	0	374	16	15363	0	0.00104146	0	0.0243442	bot 500
GO:0019722	calcium-mediated signaling	0.106133	1	0.106133	0.106133	0.30935	-0.974149	0.974149	3	374	47	15363	0.00802139	0.0030593	0.0638298	0.0243442	top 500	Cacna1d,Ksr2,Ppp1r9a
GO:0019722	calcium-mediated signaling	0.106133	1	0.106133	1	1	0	0.974149	0	374	47	15363	0	0.0030593	0	0.0243442	bot 500
GO:0043010	camera-type eye development	0.144835	0.940045	0.154073	0.144835	0.350444	-0.839126	0.812275	9	374	245	15363	0.0240642	0.0159474	0.0367347	0.0243442	top 500	Ahi1,Bcl11b,Bmpr2,Dscam,Foxp2,Gpm6a,Hcn1,Neurod1,Rcn1
GO:0043010	camera-type eye development	0.144835	0.940045	0.154073	0.940045	0.955722	-0.0268515	0.812275	3	374	245	15363	0.00802139	0.0159474	0.0122449	0.0243442	bot 500	Cited2,Maf,Phactr4
GO:0048593	camera-type eye morphogenesis	0.362329	0.635495	0.570152	0.635495	0.739415	-0.196888	0.244009	2	374	88	15363	0.00534759	0.00572805	0.0227273	0.0243442	bot 500	Cited2,Phactr4
GO:0048593	camera-type eye morphogenesis	0.362329	0.635495	0.570152	0.362329	0.529548	-0.440897	0.244009	3	374	88	15363	0.00802139	0.00572805	0.0340909	0.0243442	top 500	Ahi1,Dscam,Hcn1
GO:0060219	camera-type eye photoreceptor cell differentiation	0.256103	1	0.256103	0.256103	0.444363	-0.591586	0.591586	1	374	12	15363	0.0026738	0.000781097	0.0833333	0.0243442	top 500	Hcn1
GO:0060219	camera-type eye photoreceptor cell differentiation	0.256103	1	0.256103	1	1	0	0.591586	0	374	12	15363	0	0.000781097	0	0.0243442	bot 500
GO:0006171	cAMP biosynthetic process	0.325998	1	0.325998	1	1	0	0.486785	0	374	16	15363	0	0.00104146	0	0.0243442	top 500
GO:0006171	cAMP biosynthetic process	0.325998	1	0.325998	0.325998	0.535125	-0.486785	0.486785	1	374	16	15363	0.0026738	0.00104146	0.0625	0.0243442	bot 500	Adcy6
GO:0006198	cAMP catabolic process	0.256103	1	0.256103	1	1	0	0.591586	0	374	12	15363	0	0.000781097	0	0.0243442	top 500
GO:0006198	cAMP catabolic process	0.256103	1	0.256103	0.256103	0.49089	-0.591586	0.591586	1	374	12	15363	0.0026738	0.000781097	0.0833333	0.0243442	bot 500	Pde4a
GO:0046058	cAMP metabolic process	0.156486	1	0.156486	1	1	0	0.805525	0	374	29	15363	0	0.00188765	0	0.0243442	top 500
GO:0046058	cAMP metabolic process	0.156486	1	0.156486	0.156486	0.428462	-0.805525	0.805525	2	374	29	15363	0.00534759	0.00188765	0.0689655	0.0243442	bot 500	Adcy6,Pde4a
GO:0019933	cAMP-mediated signaling	0.342423	0.342423	1	0.342423	0.547067	-0.465437	0	1	374	17	15363	0.0026738	0.00110655	0.0588235	0.0243442	bot 500	Eif4ebp2
GO:0019933	cAMP-mediated signaling	0.342423	0.342423	1	0.342423	0.514802	-0.465437	0	1	374	17	15363	0.0026738	0.00110655	0.0588235	0.0243442	top 500	Epha5
GO:0060070	canonical Wnt receptor signaling pathway	0.0193748	0.629287	0.0307885	0.0193748	0.248968	-1.71276	1.51161	6	374	87	15363	0.0160428	0.00566296	0.0689655	0.0243442	bot 500	Ccnd1,Fzd6,Lef1,Tbl1x,Tcf7,Wnt5a
GO:0060070	canonical Wnt receptor signaling pathway	0.0193748	0.629287	0.0307885	0.629287	0.730655	-0.201151	1.51161	2	374	87	15363	0.00534759	0.00566296	0.0229885	0.0243442	top 500	Fzd3,Lgr4
GO:0061290	canonical Wnt receptor signaling pathway involved in metanephric kidney development	0.0480973	1	0.0480973	0.0480973	0.208692	-1.31788	1.31788	1	374	2	15363	0.0026738	0.000130183	0.5	0.0243442	top 500	Lgr4
GO:0061290	canonical Wnt receptor signaling pathway involved in metanephric kidney development	0.0480973	1	0.0480973	1	1	0	1.31788	0	374	2	15363	0	0.000130183	0	0.0243442	bot 500
GO:0016051	carbohydrate biosynthetic process	0.312719	0.77787	0.40202	0.312719	0.494738	-0.504845	0.395752	4	374	116	15363	0.0106952	0.00755061	0.0344828	0.0243442	top 500	Alg2,B3galnt1,Fpgt,Gpd2
GO:0016051	carbohydrate biosynthetic process	0.312719	0.77787	0.40202	0.77787	0.840167	-0.109093	0.395752	2	374	116	15363	0.00534759	0.00755061	0.0172414	0.0243442	bot 500	Gnpnat1,St6galnac6
GO:0016052	carbohydrate catabolic process	0.0970851	0.703735	0.137957	0.0970851	0.387468	-1.01285	0.860257	5	374	100	15363	0.013369	0.00650915	0.05	0.0243442	bot 500	Akr1a1,Bpgm,Gm2a,Hk2,Pfkfb2
GO:0016052	carbohydrate catabolic process	0.0970851	0.703735	0.137957	0.703735	0.788316	-0.152591	0.860257	2	374	100	15363	0.00534759	0.00650915	0.02	0.0243442	top 500	Adrb1,Pgm2l1
GO:0033500	carbohydrate homeostasis	0.33563	0.61017	0.55006	0.61017	0.723777	-0.214549	0.25959	2	374	84	15363	0.00534759	0.00546768	0.0238095	0.0243442	bot 500	Ptch1,Sin3a
GO:0033500	carbohydrate homeostasis	0.33563	0.61017	0.55006	0.33563	0.514802	-0.474139	0.25959	3	374	84	15363	0.00802139	0.00546768	0.0357143	0.0243442	top 500	Neurod1,Vgf,Wfs1
GO:0005975	carbohydrate metabolic process	0.0125124	0.461378	0.0271197	0.0125124	0.248968	-1.90266	1.56672	21	374	506	15363	0.0561497	0.0329363	0.041502	0.0243442	bot 500	Akr1a1,Alg6,Bgn,Bpgm,Cacna1a,Coq3,Dolpp1,Glo1,Gm2a,Gnpnat1,Hk2,Idh2,Igf2,Itih5,Kcnj11,Man2b2,Pfkfb2,Slc35c1,St3gal4,St6galnac6,Vegfb
GO:0005975	carbohydrate metabolic process	0.0125124	0.461378	0.0271197	0.461378	0.606714	-0.335943	1.56672	13	374	506	15363	0.0347594	0.0329363	0.0256917	0.0243442	top 500	A930038C07Rik,Adrb1,Alg2,B3galnt1,B4galt5,B4galt6,Fpgt,Fut9,Gpd2,Impad1,Pgm2l1,Slc4a10,Slc5a3
GO:0046835	carbohydrate phosphorylation	0.358449	1	0.358449	1	1	0	0.445573	0	374	18	15363	0	0.00117165	0	0.0243442	top 500
GO:0046835	carbohydrate phosphorylation	0.358449	1	0.358449	0.358449	0.55693	-0.445573	0.445573	1	374	18	15363	0.0026738	0.00117165	0.0555556	0.0243442	bot 500	Hk2
GO:0034219	carbohydrate transmembrane transport	0.358449	1	0.358449	1	1	0	0.445573	0	374	18	15363	0	0.00117165	0	0.0243442	top 500
GO:0034219	carbohydrate transmembrane transport	0.358449	1	0.358449	0.358449	0.55693	-0.445573	0.445573	1	374	18	15363	0.0026738	0.00117165	0.0555556	0.0243442	bot 500	Slc45a1
GO:0008643	carbohydrate transport	0.0803239	1	0.0803239	1	1	0	1.09516	0	374	67	15363	0	0.00436113	0	0.0243442	top 500
GO:0008643	carbohydrate transport	0.0803239	1	0.0803239	0.0803239	0.371618	-1.09516	1.09516	4	374	67	15363	0.0106952	0.00436113	0.0597015	0.0243442	bot 500	Pea15a,Slc35c1,Slc45a1,Yes1
GO:0046394	carboxylic acid biosynthetic process	0.430114	0.995306	0.432142	0.430114	0.61032	-0.366417	0.364373	6	374	216	15363	0.0160428	0.0140598	0.0277778	0.0243442	bot 500	Agpat1,Akr1a1,Decr2,Ggt7,Plp1,Slc27a1
GO:0046394	carboxylic acid biosynthetic process	0.430114	0.995306	0.432142	0.995306	0.999961	-0.00204335	0.364373	1	374	216	15363	0.0026738	0.0140598	0.00462963	0.0243442	top 500	Myo5a
GO:0046395	carboxylic acid catabolic process	0.584687	0.953508	0.613196	0.584687	0.706488	-0.233076	0.212401	3	374	124	15363	0.00802139	0.00807134	0.0241935	0.0243442	bot 500	Akr1a1,Lpin1,Pcyox1l
GO:0046395	carboxylic acid catabolic process	0.584687	0.953508	0.613196	0.953508	0.969856	-0.0206754	0.212401	1	374	124	15363	0.0026738	0.00807134	0.00806452	0.0243442	top 500	Dtd1
GO:0019752	carboxylic acid metabolic process	0.376136	0.998393	0.376741	0.998393	1	-0.000698406	0.423957	6	374	634	15363	0.0160428	0.041268	0.00946372	0.0243442	top 500	Acsl4,Dnmt1,Dtd1,Gmps,Myo5a,Snca
GO:0019752	carboxylic acid metabolic process	0.376136	0.998393	0.376741	0.376136	0.572117	-0.424655	0.423957	17	374	634	15363	0.0454545	0.041268	0.0268139	0.0243442	bot 500	Aco1,Agpat1,Akr1a1,Cacna1a,Cd34,Decr2,Eprs,Ggt7,Glo1,Idh2,Lars2,Lpin1,Pcyox1l,Pemt,Pfkfb2,Plp1,Slc27a1
GO:0046942	carboxylic acid transport	0.0159275	0.191973	0.0829675	0.191973	0.461338	-0.716761	1.08109	6	374	159	15363	0.0160428	0.0103495	0.0377358	0.0243442	bot 500	Cacna1a,Slc16a1,Slc16a2,Slc27a1,Slc6a6,Slc7a7
GO:0046942	carboxylic acid transport	0.0159275	0.191973	0.0829675	0.0159275	0.13649	-1.79785	1.08109	9	374	159	15363	0.0240642	0.0103495	0.0566038	0.0243442	top 500	Acsl4,Serinc1,Slc16a7,Slc17a6,Slc17a7,Slc32a1,Slc36a4,Slc7a14,Xk
GO:0003230	cardiac atrium development	0.404227	0.404227	1	0.404227	0.591129	-0.393375	0	1	374	21	15363	0.0026738	0.00136692	0.047619	0.0243442	bot 500	Wnt5a
GO:0003230	cardiac atrium development	0.404227	0.404227	1	0.404227	0.562744	-0.393375	0	1	374	21	15363	0.0026738	0.00136692	0.047619	0.0243442	top 500	Cyr61
GO:0003209	cardiac atrium morphogenesis	0.374085	0.374085	1	0.374085	0.570113	-0.42703	0	1	374	19	15363	0.0026738	0.00123674	0.0526316	0.0243442	bot 500	Wnt5a
GO:0003209	cardiac atrium morphogenesis	0.374085	0.374085	1	0.374085	0.537269	-0.42703	0	1	374	19	15363	0.0026738	0.00123674	0.0526316	0.0243442	top 500	Cyr61
GO:0055006	cardiac cell development	0.510993	1	0.510993	0.510993	0.642911	-0.291585	0.291585	1	374	29	15363	0.0026738	0.00188765	0.0344828	0.0243442	top 500	Slc8a1
GO:0055006	cardiac cell development	0.510993	1	0.510993	1	1	0	0.291585	0	374	29	15363	0	0.00188765	0	0.0243442	bot 500
GO:0035051	cardiac cell differentiation	0.839291	0.839291	1	0.839291	0.88035	-0.0760872	0	1	374	74	15363	0.0026738	0.00481677	0.0135135	0.0243442	bot 500	Cited2
GO:0035051	cardiac cell differentiation	0.839291	0.839291	1	0.839291	0.883389	-0.0760872	0	1	374	74	15363	0.0026738	0.00481677	0.0135135	0.0243442	top 500	Slc8a1
GO:0003205	cardiac chamber development	0.123585	0.743078	0.166314	0.123585	0.407018	-0.908035	0.77907	5	374	108	15363	0.013369	0.00702988	0.0462963	0.0243442	bot 500	Cited2,Sall1,Smad7,Tgfbr3,Wnt5a
GO:0003205	cardiac chamber development	0.123585	0.743078	0.166314	0.743078	0.8158	-0.128965	0.77907	2	374	108	15363	0.00534759	0.00702988	0.0185185	0.0243442	top 500	Cyr61,Zfpm2
GO:0003206	cardiac chamber morphogenesis	0.216271	0.693149	0.312013	0.216271	0.471399	-0.665001	0.505827	4	374	98	15363	0.0106952	0.00637896	0.0408163	0.0243442	bot 500	Cited2,Smad7,Tgfbr3,Wnt5a
GO:0003206	cardiac chamber morphogenesis	0.216271	0.693149	0.312013	0.693149	0.781321	-0.159173	0.505827	2	374	98	15363	0.00534759	0.00637896	0.0204082	0.0243442	top 500	Cyr61,Zfpm2
GO:0061337	cardiac conduction	0.115952	1	0.115952	0.115952	0.311053	-0.935724	0.935724	1	374	5	15363	0.0026738	0.000325457	0.2	0.0243442	top 500	Cxadr
GO:0061337	cardiac conduction	0.115952	1	0.115952	1	1	0	0.935724	0	374	5	15363	0	0.000325457	0	0.0243442	bot 500
GO:0060317	cardiac epithelial to mesenchymal transition	0.309163	1	0.309163	1	1	0	0.509812	0	374	15	15363	0	0.000976372	0	0.0243442	top 500
GO:0060317	cardiac epithelial to mesenchymal transition	0.309163	1	0.309163	0.309163	0.522954	-0.509812	0.509812	1	374	15	15363	0.0026738	0.000976372	0.0666667	0.0243442	bot 500	Tgfbr3
GO:0055013	cardiac muscle cell development	0.486239	1	0.486239	0.486239	0.627372	-0.31315	0.31315	1	374	27	15363	0.0026738	0.00175747	0.037037	0.0243442	top 500	Slc8a1
GO:0055013	cardiac muscle cell development	0.486239	1	0.486239	1	1	0	0.31315	0	374	27	15363	0	0.00175747	0	0.0243442	bot 500
GO:0055007	cardiac muscle cell differentiation	0.694198	1	0.694198	0.694198	0.781321	-0.158517	0.158517	1	374	48	15363	0.0026738	0.00312439	0.0208333	0.0243442	top 500	Slc8a1
GO:0055007	cardiac muscle cell differentiation	0.694198	1	0.694198	1	1	0	0.158517	0	374	48	15363	0	0.00312439	0	0.0243442	bot 500
GO:0060038	cardiac muscle cell proliferation	0.237528	1	0.237528	1	1	0	0.624286	0	374	11	15363	0	0.000716006	0	0.0243442	top 500
GO:0060038	cardiac muscle cell proliferation	0.237528	1	0.237528	0.237528	0.480152	-0.624286	0.624286	1	374	11	15363	0.0026738	0.000716006	0.0909091	0.0243442	bot 500	Tgfbr3
GO:0060048	cardiac muscle contraction	0.114927	1	0.114927	1	1	0	0.939576	0	374	24	15363	0	0.00156219	0	0.0243442	top 500
GO:0060048	cardiac muscle contraction	0.114927	1	0.114927	0.114927	0.391415	-0.939576	0.939576	2	374	24	15363	0.00534759	0.00156219	0.0833333	0.0243442	bot 500	Map2k6,Vegfb
GO:0048739	cardiac muscle fiber development	0.178981	1	0.178981	0.178981	0.376384	-0.747193	0.747193	1	374	8	15363	0.0026738	0.000520732	0.125	0.0243442	top 500	Cxadr
GO:0048739	cardiac muscle fiber development	0.178981	1	0.178981	1	1	0	0.747193	0	374	8	15363	0	0.000520732	0	0.0243442	bot 500
GO:0048738	cardiac muscle tissue development	0.269033	0.491341	0.547549	0.491341	0.648654	-0.308617	0.261577	3	374	108	15363	0.00802139	0.00702988	0.0277778	0.0243442	bot 500	Smad7,Tgfbr3,Wnt5a
GO:0048738	cardiac muscle tissue development	0.269033	0.491341	0.547549	0.269033	0.460026	-0.570194	0.261577	4	374	108	15363	0.0106952	0.00702988	0.037037	0.0243442	top 500	Cxadr,Mkl2,Slc8a1,Zfpm2
GO:0055017	cardiac muscle tissue growth	0.29191	1	0.29191	1	1	0	0.534751	0	374	14	15363	0	0.00091128	0	0.0243442	top 500
GO:0055017	cardiac muscle tissue growth	0.29191	1	0.29191	0.29191	0.511871	-0.534751	0.534751	1	374	14	15363	0.0026738	0.00091128	0.0714286	0.0243442	bot 500	Tgfbr3
GO:0055008	cardiac muscle tissue morphogenesis	0.127248	0.71606	0.177706	0.127248	0.410591	-0.89535	0.750299	3	374	51	15363	0.00802139	0.00331966	0.0588235	0.0243442	bot 500	Smad7,Tgfbr3,Wnt5a
GO:0055008	cardiac muscle tissue morphogenesis	0.127248	0.71606	0.177706	0.71606	0.793479	-0.145051	0.750299	1	374	51	15363	0.0026738	0.00331966	0.0196078	0.0243442	top 500	Zfpm2
GO:0061026	cardiac muscle tissue regeneration	0.0243442	1	0.0243442	0.0243442	0.152584	-1.6136	1.6136	1	374	1	15363	0.0026738	6.50915e-05	1	0.0243442	top 500	Erbb4
GO:0061026	cardiac muscle tissue regeneration	0.0243442	1	0.0243442	1	1	0	1.6136	0	374	1	15363	0	6.50915e-05	0	0.0243442	bot 500
GO:0061308	cardiac neural crest cell development involved in heart development	0.115952	1	0.115952	1	1	0	0.935724	0	374	5	15363	0	0.000325457	0	0.0243442	top 500
GO:0061308	cardiac neural crest cell development involved in heart development	0.115952	1	0.115952	0.115952	0.391415	-0.935724	0.935724	1	374	5	15363	0.0026738	0.000325457	0.2	0.0243442	bot 500	Cited2
GO:0061307	cardiac neural crest cell differentiation involved in heart development	0.13748	1	0.13748	1	1	0	0.861761	0	374	6	15363	0	0.000390549	0	0.0243442	top 500
GO:0061307	cardiac neural crest cell differentiation involved in heart development	0.13748	1	0.13748	0.13748	0.410591	-0.861761	0.861761	1	374	6	15363	0.0026738	0.000390549	0.166667	0.0243442	bot 500	Cited2
GO:0003213	cardiac right atrium morphogenesis	0.0243442	1	0.0243442	1	1	0	1.6136	0	374	1	15363	0	6.50915e-05	0	0.0243442	top 500
GO:0003213	cardiac right atrium morphogenesis	0.0243442	1	0.0243442	0.0243442	0.248968	-1.6136	1.6136	1	374	1	15363	0.0026738	6.50915e-05	1	0.0243442	bot 500	Wnt5a
GO:0003215	cardiac right ventricle morphogenesis	0.29191	1	0.29191	0.29191	0.474219	-0.534751	0.534751	1	374	14	15363	0.0026738	0.00091128	0.0714286	0.0243442	top 500	Zfpm2
GO:0003215	cardiac right ventricle morphogenesis	0.29191	1	0.29191	1	1	0	0.534751	0	374	14	15363	0	0.00091128	0	0.0243442	bot 500
GO:0003279	cardiac septum development	0.0397661	0.371144	0.107145	0.0397661	0.310883	-1.40049	0.97003	4	374	53	15363	0.0106952	0.00344985	0.0754717	0.0243442	bot 500	Cited2,Sall1,Smad7,Wnt5a
GO:0003279	cardiac septum development	0.0397661	0.371144	0.107145	0.371144	0.537269	-0.430457	0.97003	2	374	53	15363	0.00534759	0.00344985	0.0377358	0.0243442	top 500	Cyr61,Zfpm2
GO:0060411	cardiac septum morphogenesis	0.077416	0.263506	0.293792	0.077416	0.360845	-1.11117	0.53196	3	374	41	15363	0.00802139	0.00266875	0.0731707	0.0243442	bot 500	Cited2,Smad7,Wnt5a
GO:0060411	cardiac septum morphogenesis	0.077416	0.263506	0.293792	0.263506	0.452867	-0.579209	0.53196	2	374	41	15363	0.00534759	0.00266875	0.0487805	0.0243442	top 500	Cyr61,Zfpm2
GO:0003231	cardiac ventricle development	0.073836	0.659516	0.111955	0.073836	0.354174	-1.13173	0.950957	5	374	92	15363	0.013369	0.00598841	0.0543478	0.0243442	bot 500	Cited2,Sall1,Smad7,Tgfbr3,Wnt5a
GO:0003231	cardiac ventricle development	0.073836	0.659516	0.111955	0.659516	0.754676	-0.180775	0.950957	2	374	92	15363	0.00534759	0.00598841	0.0217391	0.0243442	top 500	Cyr61,Zfpm2
GO:0003208	cardiac ventricle morphogenesis	0.431135	0.772728	0.557939	0.431135	0.61032	-0.365387	0.253413	2	374	60	15363	0.00534759	0.00390549	0.0333333	0.0243442	bot 500	Smad7,Tgfbr3
GO:0003208	cardiac ventricle morphogenesis	0.431135	0.772728	0.557939	0.772728	0.836444	-0.111973	0.253413	1	374	60	15363	0.0026738	0.00390549	0.0166667	0.0243442	top 500	Zfpm2
GO:0032049	cardiolipin biosynthetic process	0.0712736	1	0.0712736	1	1	0	1.14707	0	374	3	15363	0	0.000195274	0	0.0243442	top 500
GO:0032049	cardiolipin biosynthetic process	0.0712736	1	0.0712736	0.0712736	0.346234	-1.14707	1.14707	1	374	3	15363	0.0026738	0.000195274	0.333333	0.0243442	bot 500	Slc27a1
GO:0032048	cardiolipin metabolic process	0.0938872	1	0.0938872	1	1	0	1.02739	0	374	4	15363	0	0.000260366	0	0.0243442	top 500
GO:0032048	cardiolipin metabolic process	0.0938872	1	0.0938872	0.0938872	0.379033	-1.02739	1.02739	1	374	4	15363	0.0026738	0.000260366	0.25	0.0243442	bot 500	Slc27a1
GO:0072358	cardiovascular system development	0.00920966	0.0780033	0.118068	0.00920966	0.234695	-2.03576	0.927869	25	374	618	15363	0.0668449	0.0402265	0.0404531	0.0243442	bot 500	Adap2,Amot,Cited2,Cxcl12,Elk3,Epas1,Errfi1,Fzd6,Hdac7,Hmox1,Hopx,Lef1,Myh9,Nrp2,Ptch1,Ptprb,Reck,Sall1,Sh3pxd2b,Smad7,Stk3,Tgfbr3,Vav2,Vegfb,Wnt5a
GO:0072358	cardiovascular system development	0.00920966	0.0780033	0.118068	0.0780033	0.262421	-1.10789	0.927869	21	374	618	15363	0.0561497	0.0402265	0.0339806	0.0243442	top 500	Ahi1,Bmpr2,Ctgf,Cxadr,Cyr61,Egr1,Erbb4,Frzb,Fzd3,Itgav,Map2k1,Mib1,Mkl2,Ppp3cb,Ptprj,Scg2,Sema3c,Sema3e,Sema5a,Slc8a1,Zfpm2
GO:0001502	cartilage condensation	0.342423	1	0.342423	0.342423	0.514802	-0.465437	0.465437	1	374	17	15363	0.0026738	0.00110655	0.0588235	0.0243442	top 500	Ctgf
GO:0001502	cartilage condensation	0.342423	1	0.342423	1	1	0	0.465437	0	374	17	15363	0	0.00110655	0	0.0243442	bot 500
GO:0051216	cartilage development	0.189298	0.59015	0.320763	0.59015	0.70833	-0.229037	0.493816	3	374	125	15363	0.00802139	0.00813643	0.024	0.0243442	bot 500	Axin2,Wnt5a,Zbtb7a
GO:0051216	cartilage development	0.189298	0.59015	0.320763	0.189298	0.392727	-0.722853	0.493816	5	374	125	15363	0.013369	0.00813643	0.04	0.0243442	top 500	Ctgf,Cyr61,Impad1,Nfib,Nppc
GO:0060351	cartilage development involved in endochondral bone morphogenesis	0.358449	0.358449	1	0.358449	0.55693	-0.445573	0	1	374	18	15363	0.0026738	0.00117165	0.0555556	0.0243442	bot 500	Axin2
GO:0060351	cartilage development involved in endochondral bone morphogenesis	0.358449	0.358449	1	0.358449	0.526328	-0.445573	0	1	374	18	15363	0.0026738	0.00117165	0.0555556	0.0243442	top 500	Nppc
GO:0009056	catabolic process	0.103598	0.28846	0.359141	0.103598	0.391415	-0.98465	0.444735	41	374	1378	15363	0.109626	0.089696	0.0297533	0.0243442	bot 500	Abca2,Aco1,Akr1a1,Arih2,Atp1a2,Atp5o,Bpgm,Cant1,Entpd7,Ercc6,Fbxl14,Gm2a,Gna12,Hk2,Hmox1,Idh2,Ino80,Kras,Ldlr,Lnx1,Lpin1,Lysmd3,Mdm2,Myh9,Mylip,Pcyox1l,Pde4a,Pfkfb2,Pla2g12a,Plbd2,Ppp2r4,Ralb,Rasl10b,Recql,Sdhd,Tbl1x,Tecpr1,Trpc4ap,Ube2l6,Usp21,Wdr45
GO:0009056	catabolic process	0.103598	0.28846	0.359141	0.28846	0.474219	-0.539915	0.444735	37	374	1378	15363	0.0989305	0.089696	0.0268505	0.0243442	top 500	1200011M11Rik,2610528E23Rik,Abca5,Adrb1,Atl1,Atp11c,Atp13a3,Atp1b1,Atp1b3,Atp2a2,Atp2b2,Atp2b4,Atp8a1,C77370,Cetn2,Dhx9,Dnajb9,Dnm3,Dpysl2,Dtd1,Eefsec,Eftud1,Herc2,Lnpep,Nsf,Pgm2l1,Plcb1,Plcxd3,Rbbp6,Rc3h1,Rnf103,Smarca5,Trim23,Trim32,Usp29,Usp33,Wfs1
GO:0009713	catechol-containing compound biosynthetic process	0.309163	1	0.309163	0.309163	0.489866	-0.509812	0.509812	1	374	15	15363	0.0026738	0.000976372	0.0666667	0.0243442	top 500	Snca
GO:0009713	catechol-containing compound biosynthetic process	0.309163	1	0.309163	1	1	0	0.509812	0	374	15	15363	0	0.000976372	0	0.0243442	bot 500
GO:0009712	catechol-containing compound metabolic process	0.200324	0.567796	0.35281	0.567796	0.69829	-0.245808	0.45246	1	374	34	15363	0.0026738	0.00221311	0.0294118	0.0243442	bot 500	Epas1
GO:0009712	catechol-containing compound metabolic process	0.200324	0.567796	0.35281	0.200324	0.396916	-0.698268	0.45246	2	374	34	15363	0.00534759	0.00221311	0.0588235	0.0243442	top 500	Grin2a,Snca
GO:0042423	catecholamine biosynthetic process	0.309163	1	0.309163	0.309163	0.489866	-0.509812	0.509812	1	374	15	15363	0.0026738	0.000976372	0.0666667	0.0243442	top 500	Snca
GO:0042423	catecholamine biosynthetic process	0.309163	1	0.309163	1	1	0	0.509812	0	374	15	15363	0	0.000976372	0	0.0243442	bot 500
GO:0006584	catecholamine metabolic process	0.200324	0.567796	0.35281	0.567796	0.69829	-0.245808	0.45246	1	374	34	15363	0.0026738	0.00221311	0.0294118	0.0243442	bot 500	Epas1
GO:0006584	catecholamine metabolic process	0.200324	0.567796	0.35281	0.200324	0.396916	-0.698268	0.45246	2	374	34	15363	0.00534759	0.00221311	0.0588235	0.0243442	top 500	Grin2a,Snca
GO:0055080	cation homeostasis	0.00119841	0.640661	0.00187059	0.00119841	0.0248128	-2.92139	2.72802	19	374	356	15363	0.0508021	0.0231726	0.0533708	0.0243442	top 500	Adcyap1,App,Atp2a2,Atp2b2,Chrna7,Htr2c,Itgav,Ndn,Nptn,Prnp,Slc12a5,Slc24a2,Slc39a6,Slc4a10,Slc8a1,Slc9a7,Tac1,Trhr,Wfs1
GO:0055080	cation homeostasis	0.00119841	0.640661	0.00187059	0.640661	0.744048	-0.193371	2.72802	8	374	356	15363	0.0213904	0.0231726	0.0224719	0.0243442	bot 500	Aco1,Atp1a2,Cacna1a,Cd52,Hmox1,Lck,Sfxn3,Slc4a3
GO:0006811	ion transport	1.68475e-13	0.52977	3.18015e-13	1.68475e-13	1.68852e-10	-12.7735	12.4976	58	374	820	15363	0.15508	0.053375	0.0707317	0.0243442	top 500	Accn1,Ano3,Asph,Atp11c,Atp13a3,Atp1b1,Atp1b3,Atp2a2,Atp2b2,Atp2b4,Atp8a1,Cacna1d,Cacna2d1,Chrna7,Fxyd6,Gabra1,Gabrg3,Glra2,Glra3,Glrb,Gpm6a,Gria3,Grin2a,Grin2b,Grin3a,Hcn1,Hcn4,Itgav,Kcna3,Kcna4,Kcnc2,Kcnh5,Kcnh7,Kcnq3,Kcnq5,Kcns2,Scn2a1,Slc12a5,Slc20a2,Slc39a10,Slc39a6,Slc4a10,Slc9a7,Trpc5,Zdhhc17
GO:0006811	ion transport	1.68475e-13	0.52977	3.18015e-13	0.52977	0.676687	-0.275912	12.4976	20	374	820	15363	0.0534759	0.053375	0.0243902	0.0243442	bot 500	9430031J16Rik,A930038C07Rik,Abt1,Acsl4,Adcyap1,Adnp,Ahi1,App,Arx,Atl1,Atp2b2,Bcl11b,Bdnf,Camk1d,Chl1,Cnr1,Cntn4,D3Bwg0562e,Dlg2,Dner,Dnm3,Dpysl2,Dscam,Epha5,Erbb4,Fos,Foxp2,Frzb,Fut9,Fzd3,Glrb,Gpm6a,Grin2a,Grin3a,Hap1,Hcn1,Hmgb1,Igf1r,Kirrel3,Lrrc7,Map2k1,Mib1,Myo5a,Nab2,Ndn,Neurod1,Nfib,Nlgn1,Nnat,Nova1,Nptn,Nr2c2,Nr4a3,Olfm3,Pak3,Pcnt,Plcb1,Ppp1r9a,Prickle2,Ptprg,Ptpro,Pura,Rock2,Scn2a1,Sema3a,…
GO:0021757	caudate nucleus development	0.0243442	1	0.0243442	0.0243442	0.152584	-1.6136	1.6136	1	374	1	15363	0.0026738	6.50915e-05	1	0.0243442	top 500	Foxp2
GO:0021757	caudate nucleus development	0.0243442	1	0.0243442	1	1	0	1.6136	0	374	1	15363	0	6.50915e-05	0	0.0243442	bot 500
GO:0035710	CD4-positive, alpha-beta T cell activation	0.374085	1	0.374085	1	1	0	0.42703	0	374	19	15363	0	0.00123674	0	0.0243442	top 500
GO:0035710	CD4-positive, alpha-beta T cell activation	0.374085	1	0.374085	0.374085	0.570113	-0.42703	0.42703	1	374	19	15363	0.0026738	0.00123674	0.0526316	0.0243442	bot 500	Lef1
GO:0043367	CD4-positive, alpha-beta T cell differentiation	0.358449	1	0.358449	1	1	0	0.445573	0	374	18	15363	0	0.00117165	0	0.0243442	top 500
GO:0043367	CD4-positive, alpha-beta T cell differentiation	0.358449	1	0.358449	0.358449	0.55693	-0.445573	0.445573	1	374	18	15363	0.0026738	0.00117165	0.0555556	0.0243442	bot 500	Lef1
GO:0002294	CD4-positive, alpha-beta T cell differentiation involved in immune response	0.256103	1	0.256103	1	1	0	0.591586	0	374	12	15363	0	0.000781097	0	0.0243442	top 500
GO:0002294	CD4-positive, alpha-beta T cell differentiation involved in immune response	0.256103	1	0.256103	0.256103	0.49089	-0.591586	0.591586	1	374	12	15363	0.0026738	0.000781097	0.0833333	0.0243442	bot 500	Lef1
GO:0001775	cell activation	0.192891	0.682717	0.282534	0.192891	0.461338	-0.714688	0.548929	12	374	370	15363	0.0320856	0.0240838	0.0324324	0.0243442	bot 500	Adora3,Cblb,Cxcl12,Fzd6,Hdac7,Itgb2,Lck,Lef1,Lrrc8a,Myh9,Patz1,Tcf7
GO:0001775	cell activation	0.192891	0.682717	0.282534	0.682717	0.772627	-0.165759	0.548929	8	374	370	15363	0.0213904	0.0240838	0.0216216	0.0243442	top 500	Bcl11b,Cbfb,Chrna7,Egr1,Itgav,Plcb1,Ppp3cb,Snca
GO:0002263	cell activation involved in immune response	0.583529	1	0.583529	0.583529	0.705637	-0.233937	0.233937	2	374	80	15363	0.00534759	0.00520732	0.025	0.0243442	bot 500	Adora3,Lef1
GO:0002263	cell activation involved in immune response	0.583529	1	0.583529	1	1	0	0.233937	0	374	80	15363	0	0.00520732	0	0.0243442	top 500
GO:0007155	cell adhesion	7.18343e-05	0.675342	0.000106367	7.18343e-05	0.00280517	-4.14367	3.97319	32	374	630	15363	0.0855615	0.0410076	0.0507937	0.0243442	top 500	App,Cd47,Cdh7,Chl1,Cntn4,Ctgf,Ctnnd2,Cxadr,Cyr61,Dscam,Gp1bb,Itgav,Nlgn1,Npnt,Nptn,Pcdh11x,Pcdh17,Pcdh19,Pcdh20,Pcdh8,Pcdhb17,Pcdhb18,Pcdhb2,Pcdhb3,Pcdhb4,Pcdhb5,Pcdhb6,Pcdhb7,Pcdhb8,Pcdhb9,Pcdhgc3,Plcb1
GO:0007155	cell adhesion	7.18343e-05	0.675342	0.000106367	0.675342	0.767973	-0.170476	3.97319	14	374	630	15363	0.0374332	0.0410076	0.0222222	0.0243442	bot 500	9430020K01Rik,C230081A13Rik,Cd34,Cntn2,Egfl6,Icam4,Itgb2,Lamc1,Lef1,Lgals9,Myh9,Nrp2,Pecam1,Sdk2
GO:0033627	cell adhesion mediated by integrin	0.198978	1	0.198978	0.198978	0.396916	-0.701194	0.701194	1	374	9	15363	0.0026738	0.000585823	0.111111	0.0243442	top 500	Npnt
GO:0033627	cell adhesion mediated by integrin	0.198978	1	0.198978	1	1	0	0.701194	0	374	9	15363	0	0.000585823	0	0.0243442	bot 500
GO:0007569	cell aging	0.708951	1	0.708951	0.708951	0.790143	-0.149384	0.149384	1	374	50	15363	0.0026738	0.00325457	0.02	0.0243442	top 500	Map2k1
GO:0007569	cell aging	0.708951	1	0.708951	1	1	0	0.149384	0	374	50	15363	0	0.00325457	0	0.0243442	bot 500
GO:0060326	cell chemotaxis	0.171622	0.641622	0.267482	0.171622	0.376384	-0.765426	0.572706	4	374	89	15363	0.0106952	0.00579314	0.0449438	0.0243442	top 500	Cxadr,Dock4,Ptpro,Scg2
GO:0060326	cell chemotaxis	0.171622	0.641622	0.267482	0.641622	0.74443	-0.192721	0.572706	2	374	89	15363	0.00534759	0.00579314	0.0224719	0.0243442	bot 500	Itgb2,Lef1
GO:0007154	cell communication	0.0274302	0.797472	0.0343964	0.0274302	0.166029	-1.56177	1.46349	125	374	4425	15363	0.334225	0.28803	0.0282486	0.0243442	top 500	9430031J16Rik,A830018L16Rik,Accn1,Acvr1c,Acvr2a,Adcyap1,Adnp,Adrb1,Ahi1,App,Arl5c,Atp2a2,Atxn1,Baiap3,Bdnf,Bmpr2,C1ql3,Cacna1d,Cd47,Chrm2,Chrm3,Chrna7,Cnksr2,Cnr1,Ctgf,Dgkb,Dgke,Dgkh,Dlg2,Dner,Dpysl2,Egr1,Epha5,Epha6,Erbb4,Ero1l,Esrrg,Fgf14,Fos,Foxo6,Frmpd4,Frzb,Fzd3,Gabra1,Gabrg3,Gjd2,Glra2,Glrb,Gpr101,Gpr158,Gpr165,Grb10,Gria3,Grin2a,Grin2b,Grin3a,Grm8,Hivep2,Htr2c,Igf1r,Itgav,Kcnh5,Kcnh7,Ksr2,…
GO:0007154	cell communication	0.0274302	0.797472	0.0343964	0.797472	0.853768	-0.0982845	1.46349	101	374	4425	15363	0.270053	0.28803	0.0228249	0.0243442	bot 500	5930434B04Rik,Adam11,Adap2,Adcy6,Adora3,Adrb2,Akap7,Amot,Amotl2,Arf2,Arhgap29,Arhgef2,Arid5b,Arl5a,Arrdc3,Asb1,Atp1a2,Axin2,B9d1,Brsk1,Cacna1a,Cant1,Cblb,Ccnd1,Cd34,Cited2,Cnih2,Cnih4,Cntn2,Cxcl12,Dgkz,Dlg4,Dlgap3,Eif4ebp2,Epas1,Ercc6,Errfi1,Foxo4,Fzd6,Gal3st1,Gigyf1,Gna12,Gpc1,Gpr146,Hmox1,Igf2,Inpp5b,Itgb2,Klf6,Kndc1,Kras,Lck,Ldb1,Lef1,Lgals9,Lrrc4b,Ltbp1,Map2k6,Map2k7,Mcf2l,Mdm2,Mknk2,Net1,Nrp…
GO:0007049	cell cycle	0.761309	0.956393	0.796021	0.761309	0.829912	-0.118439	0.0990754	18	374	849	15363	0.0481283	0.0552626	0.0212014	0.0243442	bot 500	Akap8,Arhgef2,Bccip,Brsk1,Ccnd1,Dync1li1,Foxo4,Incenp,Ino80,Kif11,Klf11,Klhl21,Lfng,Mdm2,Myh9,Ralb,Sin3a,Txnip
GO:0007049	cell cycle	0.761309	0.956393	0.796021	0.956393	0.971823	-0.0193638	0.0990754	14	374	849	15363	0.0374332	0.0552626	0.01649	0.0243442	top 500	2610002M06Rik,App,Bex2,C77370,Cdk8,Cdkl5,Cetn2,Map2k1,Mapk6,Nr2c2,Pcnt,Plcb1,Rock2,Strada
GO:0007050	cell cycle arrest	0.899641	0.899641	1	0.899641	0.923097	-0.0459308	0	1	374	93	15363	0.0026738	0.00605351	0.0107527	0.0243442	bot 500	Foxo4
GO:0007050	cell cycle arrest	0.899641	0.899641	1	0.899641	0.931027	-0.0459308	0	1	374	93	15363	0.0026738	0.00605351	0.0107527	0.0243442	top 500	Map2k1
GO:0000075	cell cycle checkpoint	0.16084	0.785898	0.204658	0.16084	0.433678	-0.793605	0.688972	5	374	118	15363	0.013369	0.00768079	0.0423729	0.0243442	bot 500	Brsk1,Ccnd1,Dgkz,Foxo4,Mdm2
GO:0000075	cell cycle checkpoint	0.16084	0.785898	0.204658	0.785898	0.847134	-0.104634	0.688972	2	374	118	15363	0.00534759	0.00768079	0.0169492	0.0243442	top 500	Ints7,Pura
GO:0022403	cell cycle phase	0.192512	0.977678	0.196907	0.192512	0.461338	-0.715542	0.705738	15	374	479	15363	0.040107	0.0311788	0.0313152	0.0243442	bot 500	Akap8,Arhgef2,Brsk1,Ccnd1,Dync1li1,Foxo4,Incenp,Ino80,Kif11,Klf11,Klhl21,Lfng,Mdm2,Myh9,Sin3a
GO:0022403	cell cycle phase	0.192512	0.977678	0.196907	0.977678	0.989222	-0.00980401	0.705738	6	374	479	15363	0.0160428	0.0311788	0.0125261	0.0243442	top 500	App,C77370,Cetn2,Map2k1,Pcnt,Plcb1
GO:0022402	cell cycle process	0.477107	0.99084	0.481518	0.477107	0.63909	-0.321384	0.317387	15	374	593	15363	0.040107	0.0385992	0.0252951	0.0243442	bot 500	Akap8,Arhgef2,Brsk1,Ccnd1,Dync1li1,Foxo4,Incenp,Ino80,Kif11,Klf11,Klhl21,Lfng,Mdm2,Myh9,Sin3a
GO:0022402	cell cycle process	0.477107	0.99084	0.481518	0.99084	0.997631	-0.00399654	0.317387	7	374	593	15363	0.0187166	0.0385992	0.0118044	0.0243442	top 500	App,C77370,Cetn2,Map2k1,Pcnt,Plcb1,Rock2
GO:0008219	cell death	0.262437	0.436739	0.600901	0.436739	0.614399	-0.359778	0.221197	19	374	739	15363	0.0508021	0.0481026	0.0257104	0.0243442	bot 500	Axin2,Cacna1a,Casp9,Cflar,Csrnp2,Hk2,Hmox1,Klf11,Lck,Lef1,Map2k6,Map2k7,Mdm2,Mknk2,Pea15a,Ralb,Rbm5,Stk3,Unc5b
GO:0008219	cell death	0.262437	0.436739	0.600901	0.262437	0.452806	-0.580975	0.221197	21	374	739	15363	0.0561497	0.0481026	0.0284168	0.0243442	top 500	Acvr1c,Adrb1,App,Bag4,Bcap29,Bex2,Ctgf,Cyr61,Erbb4,Fam82a2,Hipk3,Hmgb1,Itm2b,Pcnt,Pura,Rnf152,Scn2a1,Sema3a,Sltm,Snca,Unc5c
GO:0048468	cell development	1.30641e-05	0.0997231	0.000131004	0.0997231	0.391415	-1.0012	3.88272	32	374	1038	15363	0.0855615	0.0675649	0.0308285	0.0243442	bot 500	4930506M07Rik,Arid5b,Arih2,Bpgm,Brsk1,C230081A13Rik,Cacna1a,Cited2,Clmn,Cntn2,Cxcl12,Dlg4,Efhd1,Epas1,Fam101b,Fzd6,Gas7,Hook1,Lamc1,Ldb1,Lef1,Maf,Med15,Myh9,Nbl1,Nrp2,Phactr4,Plp1,Tgfbr3,Ugt8a,Unc5b,Wnt5a
GO:0048468	cell development	1.30641e-05	0.0997231	0.000131004	1.30641e-05	0.000601535	-4.88392	3.88272	48	374	1038	15363	0.128342	0.0675649	0.0462428	0.0243442	top 500	9430031J16Rik,Acsl4,Aff4,Ahi1,App,Arx,Atl1,Atp2b2,Bcl11b,Bdnf,Cbfb,Chl1,Cntn4,Cxadr,Cyr61,D3Bwg0562e,Dlg2,Dner,Dscam,Epha5,Erbb4,Fzd3,Gpm6a,Grin3a,Hcn1,Hmgb1,Igf1r,Impad1,Map2k1,Ndn,Nfib,Nr4a3,Olfm3,Pak3,Plcb1,Ppp1r9a,Prickle2,Ptpro,Sema3a,Sema3c,Sema5a,Slc8a1,Slit3,Slitrk2,Slitrk4,Tbr1,Usp33,Utrn
GO:0030154	cell differentiation	8.95067e-08	0.00351054	2.54966e-05	0.00351054	0.186781	-2.45463	4.59352	74	374	2245	15363	0.197861	0.14613	0.0329621	0.0243442	bot 500	4930506M07Rik,Adrb2,Amot,Arhgef2,Arid5b,Arih2,Axin2,Bccip,Bpgm,Brsk1,C230081A13Rik,Cacna1a,Ccnd1,Cited2,Clmn,Cntn2,Creb5,Cxcl12,Dlg4,Efhd1,Egfl6,Epas1,Fam101b,Foxk1,Foxo4,Fzd6,Gas7,Gna12,Gpc1,Hdac7,Hook1,Hopx,Igf2,Kndc1,Kras,Lamc1,Lck,Ldb1,Lef1,Lpin1,Lrrc8a,Maf,Med15,Metrn,Myh9,Myt1,Nbl1,Nrp2,Odf2,Patz1,Pdlim5,Pdlim7,Phactr4,Plp1,Ppp2r5b,Ptch1,Rnf10,Sall1,Sebox,Serpinf1,Sh3pxd2b,Socs2,Speg,Stk3,T…
GO:0030154	cell differentiation	8.95067e-08	0.00351054	2.54966e-05	8.95067e-08	7.26653e-06	-7.04814	4.59352	93	374	2245	15363	0.248663	0.14613	0.0414254	0.0243442	top 500	9430031J16Rik,A930038C07Rik,Abt1,Acsl4,Acvr1c,Adcyap1,Adnp,Adrb1,Aff4,Ahi1,App,Arx,Atl1,Atp2b2,Bcl11b,Bdnf,Bmpr2,Camk1d,Cbfb,Chl1,Cnr1,Cntn4,Ctgf,Cxadr,Cyr61,D3Bwg0562e,Dlg2,Dner,Dpysl2,Dscam,Egr1,Epha5,Erbb4,Ero1l,Fam82a2,Frzb,Fzd3,Gpm6a,Grin2a,Grin3a,Hap1,Hcn1,Hmgb1,Igf1r,Impad1,Itgav,Kirrel3,Lemd3,Lgr4,Lrrc7,Map2k1,Mib1,Mkl2,Myo5a,Nab2,Ndn,Neurod1,Nfib,Nlgn1,Npnt,Nppc,Nptn,Nr2c2,Nr4a3,Olfm3,Pa…
GO:0021533	cell differentiation in hindbrain	0.0103808	0.374085	0.0277497	0.0103808	0.248968	-1.98377	1.55674	3	374	19	15363	0.00802139	0.00123674	0.157895	0.0243442	bot 500	Cacna1a,Kndc1,Ldb1
GO:0021533	cell differentiation in hindbrain	0.0103808	0.374085	0.0277497	0.374085	0.537269	-0.42703	1.55674	1	374	19	15363	0.0026738	0.00123674	0.0526316	0.0243442	top 500	Atp2b2
GO:0021515	cell differentiation in spinal cord	0.71606	0.71606	1	0.71606	0.79736	-0.145051	0	1	374	51	15363	0.0026738	0.00331966	0.0196078	0.0243442	bot 500	Cacna1a
GO:0021515	cell differentiation in spinal cord	0.71606	0.71606	1	0.71606	0.793479	-0.145051	0	1	374	51	15363	0.0026738	0.00331966	0.0196078	0.0243442	top 500	Abt1
GO:0060706	cell differentiation involved in embryonic placenta development	0.342423	0.342423	1	0.342423	0.547067	-0.465437	0	1	374	17	15363	0.0026738	0.00110655	0.0588235	0.0243442	bot 500	Stk3
GO:0060706	cell differentiation involved in embryonic placenta development	0.342423	0.342423	1	0.342423	0.514802	-0.465437	0	1	374	17	15363	0.0026738	0.00110655	0.0588235	0.0243442	top 500	Itgav
GO:0061005	cell differentiation involved in kidney development	0.091634	0.404227	0.226689	0.404227	0.591129	-0.393375	0.644569	1	374	21	15363	0.0026738	0.00136692	0.047619	0.0243442	bot 500	Ptch1
GO:0061005	cell differentiation involved in kidney development	0.091634	0.404227	0.226689	0.091634	0.281806	-1.03794	0.644569	2	374	21	15363	0.00534759	0.00136692	0.0952381	0.0243442	top 500	Lgr4,Ptpro
GO:0072202	cell differentiation involved in metanephros development	0.178981	1	0.178981	0.178981	0.376384	-0.747193	0.747193	1	374	8	15363	0.0026738	0.000520732	0.125	0.0243442	top 500	Lgr4
GO:0072202	cell differentiation involved in metanephros development	0.178981	1	0.178981	1	1	0	0.747193	0	374	8	15363	0	0.000520732	0	0.0243442	bot 500
GO:0051301	cell division	0.410245	0.994503	0.412513	0.994503	0.999961	-0.00239377	0.384563	3	374	369	15363	0.00802139	0.0240187	0.00813008	0.0243442	top 500	2610002M06Rik,Cetn2,Rock2
GO:0051301	cell division	0.410245	0.994503	0.412513	0.410245	0.596843	-0.386956	0.384563	10	374	369	15363	0.026738	0.0240187	0.0271003	0.0243442	bot 500	Arhgef2,Ccnd1,Dync1li1,Incenp,Ino80,Kif11,Klhl21,Lef1,Myh9,Ralb
GO:0045165	cell fate commitment	0.956703	0.956703	1	0.956703	0.968856	-0.019223	0	2	374	199	15363	0.00534759	0.0129532	0.0100503	0.0243442	bot 500	Epas1,Sall1
GO:0045165	cell fate commitment	0.956703	0.956703	1	0.956703	0.971823	-0.019223	0	2	374	199	15363	0.00534759	0.0129532	0.0100503	0.0243442	top 500	Erbb4,Neurod1
GO:0016049	cell growth	0.0308643	0.255767	0.120673	0.255767	0.49089	-0.592155	0.918389	3	374	72	15363	0.00802139	0.00468658	0.0416667	0.0243442	bot 500	Arih2,Cacna1a,Tgfbr3
GO:0016049	cell growth	0.0308643	0.255767	0.120673	0.0308643	0.178464	-1.51054	0.918389	5	374	72	15363	0.013369	0.00468658	0.0694444	0.0243442	top 500	A930038C07Rik,App,Ndn,Slit3,Socs5
GO:0034329	cell junction assembly	0.00330743	0.431135	0.00767145	0.00330743	0.183737	-2.48051	2.11512	6	374	60	15363	0.0160428	0.00390549	0.1	0.0243442	bot 500	Hdac7,Lamc1,Plec,Smad7,Tns1,Ugt8a
GO:0034329	cell junction assembly	0.00330743	0.431135	0.00767145	0.431135	0.582377	-0.365387	2.11512	2	374	60	15363	0.00534759	0.00390549	0.0333333	0.0243442	top 500	Itgav,Ptpro
GO:0034330	cell junction organization	0.0236124	0.382248	0.0617725	0.0236124	0.248968	-1.62686	1.2092	6	374	91	15363	0.0160428	0.00592332	0.0659341	0.0243442	bot 500	Hdac7,Lamc1,Plec,Smad7,Tns1,Ugt8a
GO:0034330	cell junction organization	0.0236124	0.382248	0.0617725	0.382248	0.545942	-0.417655	1.2092	3	374	91	15363	0.00802139	0.00592332	0.032967	0.0243442	top 500	Cxadr,Itgav,Ptpro
GO:0048469	cell maturation	0.290763	0.515669	0.563856	0.515669	0.66745	-0.287629	0.248832	3	374	112	15363	0.00802139	0.00729024	0.0267857	0.0243442	bot 500	Cntn2,Epas1,Plp1
GO:0048469	cell maturation	0.290763	0.515669	0.563856	0.290763	0.474219	-0.536461	0.248832	4	374	112	15363	0.0106952	0.00729024	0.0357143	0.0243442	top 500	App,Cbfb,Dlg2,Plcb1
GO:0016477	cell migration	0.0239066	0.119536	0.199995	0.119536	0.40004	-0.922502	0.698981	16	374	475	15363	0.0427807	0.0309184	0.0336842	0.0243442	bot 500	Amot,Arid5b,C230081A13Rik,Cd34,Cntn2,Cxcl12,Itgb2,Lamc1,Lef1,Myh9,Nrp2,Pecam1,Phactr4,Tns1,Vav2,Wnt5a
GO:0016477	cell migration	0.0239066	0.119536	0.199995	0.0239066	0.152584	-1.62148	0.698981	19	374	475	15363	0.0508021	0.0309184	0.04	0.0243442	top 500	A930038C07Rik,Arx,Cd47,Chl1,Ctgf,Cxadr,Cyr61,Dock4,Erbb4,Fzd3,Itgav,Kirrel3,Ndn,Pcnt,Ptpro,Scg2,Sema3c,Sema4c,Usp33
GO:0021535	cell migration in hindbrain	0.21849	0.21849	1	0.21849	0.471399	-0.660568	0	1	374	10	15363	0.0026738	0.000650915	0.1	0.0243442	bot 500	Lef1
GO:0021535	cell migration in hindbrain	0.21849	0.21849	1	0.21849	0.411448	-0.660568	0	1	374	10	15363	0.0026738	0.000650915	0.1	0.0243442	top 500	Sema4c
GO:0042074	cell migration involved in gastrulation	0.325998	1	0.325998	1	1	0	0.486785	0	374	16	15363	0	0.00104146	0	0.0243442	top 500
GO:0042074	cell migration involved in gastrulation	0.325998	1	0.325998	0.325998	0.535125	-0.486785	0.486785	1	374	16	15363	0.0026738	0.00104146	0.0625	0.0243442	bot 500	Amot
GO:0000902	cell morphogenesis	5.86924e-07	0.0174858	3.35658e-05	0.0174858	0.248968	-1.75732	4.4741	21	374	523	15363	0.0561497	0.0340428	0.040153	0.0243442	bot 500	4930506M07Rik,Arhgef2,B9d1,Brsk1,C230081A13Rik,Cacna1a,Cntn2,Cxcl12,Dlg4,Fam101b,Fzd6,Gas7,Lamc1,Lef1,Myh9,Nbl1,Nrp2,Tgfbr3,Ugt8a,Unc5b,Wnt5a
GO:0000902	cell morphogenesis	5.86924e-07	0.0174858	3.35658e-05	5.86924e-07	3.77221e-05	-6.23142	4.4741	33	374	523	15363	0.0882353	0.0340428	0.0630975	0.0243442	top 500	9430031J16Rik,Ahi1,App,Arx,Atl1,Atp2b2,Bcl11b,Bdnf,Chl1,D3Bwg0562e,Dscam,Epha5,Fzd3,Gpm6a,Hmgb1,Igf1r,Map2k1,Ndn,Nfib,Nr4a3,Pak3,Pcnt,Ptpro,Sema3a,Sema3c,Sema5a,Slit3,Slitrk2,Slitrk4,Ssh1,Tbr1,Tmem237,Usp33
GO:0000904	cell morphogenesis involved in differentiation	4.15643e-06	0.0189825	0.000218961	0.0189825	0.248968	-1.72165	3.65963	16	374	369	15363	0.0427807	0.0240187	0.0433604	0.0243442	bot 500	4930506M07Rik,Brsk1,C230081A13Rik,Cacna1a,Cntn2,Cxcl12,Dlg4,Fam101b,Fzd6,Lamc1,Lef1,Myh9,Nrp2,Tgfbr3,Unc5b,Wnt5a
GO:0000904	cell morphogenesis involved in differentiation	4.15643e-06	0.0189825	0.000218961	4.15643e-06	0.000224957	-5.38128	3.65963	25	374	369	15363	0.0668449	0.0240187	0.0677507	0.0243442	top 500	App,Arx,Atl1,Atp2b2,Bcl11b,Bdnf,Chl1,D3Bwg0562e,Dscam,Epha5,Fzd3,Igf1r,Ndn,Nfib,Nr4a3,Pak3,Ptpro,Sema3a,Sema3c,Sema5a,Slit3,Slitrk2,Slitrk4,Tbr1,Usp33
GO:0048667	cell morphogenesis involved in neuron differentiation	2.47921e-08	0.149187	1.66181e-07	0.149187	0.428462	-0.82627	6.77942	10	374	281	15363	0.026738	0.0182907	0.0355872	0.0243442	bot 500	4930506M07Rik,Brsk1,Cacna1a,Cntn2,Cxcl12,Dlg4,Fzd6,Nrp2,Unc5b,Wnt5a
GO:0048667	cell morphogenesis involved in neuron differentiation	2.47921e-08	0.149187	1.66181e-07	2.47921e-08	2.63737e-06	-7.60569	6.77942	25	374	281	15363	0.0668449	0.0182907	0.088968	0.0243442	top 500	App,Arx,Atl1,Atp2b2,Bcl11b,Bdnf,Chl1,D3Bwg0562e,Dscam,Epha5,Fzd3,Igf1r,Ndn,Nfib,Nr4a3,Pak3,Ptpro,Sema3a,Sema3c,Sema5a,Slit3,Slitrk2,Slitrk4,Tbr1,Usp33
GO:0048870	cell motility	0.0206839	0.100309	0.206201	0.100309	0.391415	-0.998659	0.685708	18	374	532	15363	0.0481283	0.0346287	0.0338346	0.0243442	bot 500	Amot,Arid5b,C230081A13Rik,Cd34,Cntn2,Cxcl12,Ets1,Inpp5b,Itgb2,Lamc1,Lef1,Myh9,Nrp2,Pecam1,Phactr4,Tns1,Vav2,Wnt5a
GO:0048870	cell motility	0.0206839	0.100309	0.206201	0.0206839	0.152584	-1.68437	0.685708	21	374	532	15363	0.0561497	0.0346287	0.0394737	0.0243442	top 500	A930038C07Rik,Arx,Cd47,Chl1,Chrna7,Ctgf,Cxadr,Cyr61,Dock4,Erbb4,Fzd3,Itgav,Kirrel3,Map2k1,Ndn,Pcnt,Ptpro,Scg2,Sema3c,Sema4c,Usp33
GO:0032990	cell part morphogenesis	2.61426e-08	0.0541005	4.83223e-07	0.0541005	0.334391	-1.2668	6.31585	15	374	389	15363	0.040107	0.0253206	0.0385604	0.0243442	bot 500	4930506M07Rik,B9d1,Brsk1,Cacna1a,Cntn2,Cxcl12,Dlg4,Fzd6,Gas7,Nbl1,Nrp2,Ssbp1,Ugt8a,Unc5b,Wnt5a
GO:0032990	cell part morphogenesis	2.61426e-08	0.0541005	4.83223e-07	2.61426e-08	2.68833e-06	-7.58265	6.31585	30	374	389	15363	0.0802139	0.0253206	0.0771208	0.0243442	top 500	9430031J16Rik,Ahi1,App,Arx,Atl1,Bcl11b,Bdnf,Chl1,D3Bwg0562e,Dscam,Epha5,Fzd3,Gpm6a,Igf1r,Map2k1,Ndn,Nfib,Nr4a3,Pak3,Pcnt,Ptpro,Sema3a,Sema3c,Sema5a,Slit3,Slitrk2,Slitrk4,Tbr1,Tmem237,Usp33
GO:0030031	cell projection assembly	0.109167	0.841419	0.129742	0.109167	0.311053	-0.961908	0.88692	6	374	134	15363	0.0160428	0.00872225	0.0447761	0.0243442	top 500	Ahi1,Bag4,Dnm3,Pcnt,Ptpro,Tmem237
GO:0030031	cell projection assembly	0.109167	0.841419	0.129742	0.841419	0.882284	-0.0749875	0.88692	2	374	134	15363	0.00534759	0.00872225	0.0149254	0.0243442	bot 500	B9d1,Vav2
GO:0048858	cell projection morphogenesis	1.13681e-08	0.0754787	1.50613e-07	0.0754787	0.359913	-1.12218	6.82214	14	374	375	15363	0.0374332	0.0244093	0.0373333	0.0243442	bot 500	4930506M07Rik,B9d1,Brsk1,Cacna1a,Cntn2,Cxcl12,Dlg4,Fzd6,Gas7,Nbl1,Nrp2,Ugt8a,Unc5b,Wnt5a
GO:0048858	cell projection morphogenesis	1.13681e-08	0.0754787	1.50613e-07	1.13681e-08	1.46127e-06	-7.94431	6.82214	30	374	375	15363	0.0802139	0.0244093	0.08	0.0243442	top 500	9430031J16Rik,Ahi1,App,Arx,Atl1,Bcl11b,Bdnf,Chl1,D3Bwg0562e,Dscam,Epha5,Fzd3,Gpm6a,Igf1r,Map2k1,Ndn,Nfib,Nr4a3,Pak3,Pcnt,Ptpro,Sema3a,Sema3c,Sema5a,Slit3,Slitrk2,Slitrk4,Tbr1,Tmem237,Usp33
GO:0030030	cell projection organization	4.96004e-09	0.0375915	1.31946e-07	0.0375915	0.310883	-1.42491	6.8796	21	374	567	15363	0.0561497	0.0369069	0.037037	0.0243442	bot 500	4930506M07Rik,B9d1,Brsk1,Cacna1a,Clmn,Cntn2,Cxcl12,Dlg4,Efhd1,Fzd6,Gas7,Ift20,Lamc1,Lpin1,Myh9,Nbl1,Nrp2,Ugt8a,Unc5b,Vav2,Wnt5a
GO:0030030	cell projection organization	4.96004e-09	0.0375915	1.31946e-07	4.96004e-09	6.65292e-07	-8.30452	6.8796	39	374	567	15363	0.104278	0.0369069	0.0687831	0.0243442	top 500	9430031J16Rik,Acsl4,Ahi1,App,Arx,Atl1,Atp2b2,Bag4,Bcl11b,Bdnf,Chl1,Cntn4,D3Bwg0562e,Dnm3,Dscam,Epha5,Fzd3,Gpm6a,Grin3a,Hmgb1,Igf1r,Map2k1,Ndn,Nfib,Nr4a3,Pak3,Pcnt,Ppp1r9a,Prickle2,Ptpro,Sema3a,Sema3c,Sema5a,Slit3,Slitrk2,Slitrk4,Tbr1,Tmem237,Usp33
GO:0008283	cell proliferation	0.145599	0.145599	1	0.145599	0.426642	-0.836842	0	13	374	384	15363	0.0347594	0.0249951	0.0338542	0.0243442	bot 500	Arih2,Axin2,Ccnd1,Cd34,Cited2,Cxcl12,Fzd6,Itgb2,Lef1,Nat15,Ptch1,Tgfbr3,Wnt5a
GO:0008283	cell proliferation	0.145599	0.145599	1	0.145599	0.352016	-0.836842	0	13	374	384	15363	0.0347594	0.0249951	0.0338542	0.0243442	top 500	Acvr1c,Acvr2a,Arx,Dach1,Egr1,Fzd3,Hdgfrp3,Hmgb1,Lgr4,Map2k1,Nppc,Pcnt,Pura
GO:0021846	cell proliferation in forebrain	0.498768	1	0.498768	0.498768	0.633731	-0.302101	0.302101	1	374	28	15363	0.0026738	0.00182256	0.0357143	0.0243442	top 500	Arx
GO:0021846	cell proliferation in forebrain	0.498768	1	0.498768	1	1	0	0.302101	0	374	28	15363	0	0.00182256	0	0.0243442	bot 500
GO:0033278	cell proliferation in midbrain	0.0480973	0.0480973	1	0.0480973	0.310883	-1.31788	0	1	374	2	15363	0.0026738	0.000130183	0.5	0.0243442	bot 500	Fzd6
GO:0033278	cell proliferation in midbrain	0.0480973	0.0480973	1	0.0480973	0.208692	-1.31788	0	1	374	2	15363	0.0026738	0.000130183	0.5	0.0243442	top 500	Fzd3
GO:0072111	cell proliferation involved in kidney development	0.178981	0.178981	1	0.178981	0.445836	-0.747193	0	1	374	8	15363	0.0026738	0.000520732	0.125	0.0243442	bot 500	Ptch1
GO:0072111	cell proliferation involved in kidney development	0.178981	0.178981	1	0.178981	0.376384	-0.747193	0	1	374	8	15363	0.0026738	0.000520732	0.125	0.0243442	top 500	Egr1
GO:0072203	cell proliferation involved in metanephros development	0.158486	1	0.158486	1	1	0	0.80001	0	374	7	15363	0	0.00045564	0	0.0243442	top 500
GO:0072203	cell proliferation involved in metanephros development	0.158486	1	0.158486	0.158486	0.428462	-0.80001	0.80001	1	374	7	15363	0.0026738	0.00045564	0.142857	0.0243442	bot 500	Ptch1
GO:0008037	cell recognition	0.0162569	0.439461	0.0369927	0.439461	0.616276	-0.35708	1.43188	2	374	61	15363	0.00534759	0.00397058	0.0327869	0.0243442	bot 500	Cntn2,St6galnac6
GO:0008037	cell recognition	0.0162569	0.439461	0.0369927	0.0162569	0.138543	-1.78896	1.43188	5	374	61	15363	0.013369	0.00397058	0.0819672	0.0243442	top 500	App,Bdnf,Dscam,Ndn,Sema3a
GO:0045454	cell redox homeostasis	0.397198	1	0.397198	1	1	0	0.400993	0	374	56	15363	0	0.00364512	0	0.0243442	top 500
GO:0045454	cell redox homeostasis	0.397198	1	0.397198	0.397198	0.590291	-0.400993	0.400993	2	374	56	15363	0.00534759	0.00364512	0.0357143	0.0243442	bot 500	Qsox1,Txndc9
GO:0007166	cell surface receptor signaling pathway	0.780543	0.999963	0.780572	0.999963	1	-1.60617e-05	0.107587	42	374	2846	15363	0.112299	0.18525	0.0147576	0.0243442	bot 500	Adam11,Adcy6,Adora3,Adrb2,Akap7,Arid5b,Axin2,B9d1,Cacna1a,Cblb,Ccnd1,Cited2,Cxcl12,Dgkz,Eif4ebp2,Foxo4,Fzd6,Gigyf1,Gna12,Gpr146,Igf2,Itgb2,Klf6,Kras,Lck,Ldb1,Lef1,Ltbp1,Nrp2,Oprd1,Pcsk1n,Plp1,Ptch1,Slc27a1,Smad7,Socs2,Tbl1x,Tcf7,Tgfbr3,Txnip,Unc5b,Wnt5a
GO:0007166	cell surface receptor signaling pathway	0.780543	0.999963	0.780572	0.780543	0.843424	-0.107603	0.107587	64	374	2846	15363	0.171123	0.18525	0.0224877	0.0243442	top 500	Acvr1c,Acvr2a,Adcyap1,Adrb1,Ahi1,App,Baiap3,Bmpr2,Cacna1d,Chrm2,Chrm3,Cnr1,Ctgf,Dgkb,Dgke,Dgkh,Dner,Egr1,Epha5,Epha6,Erbb4,Fos,Foxo6,Frzb,Fzd3,Gabra1,Glra2,Glrb,Gpr101,Gpr158,Gpr165,Grb10,Gria3,Grin2a,Grin2b,Grin3a,Grm8,Htr2c,Igf1r,Itgav,Lgr4,Lnpep,Mib1,Ndn,Nppc,Npy,Nsg2,Plcb1,Pnoc,Ptprj,Pygo1,Rgs17,Rps6ka5,Sema3e,Sema4c,Slit3,Socs5,Sos1,Sstr1,Sstr2,Tac1,Trhr,Vip,Zcchc12
GO:0061311	cell surface receptor signaling pathway involved in heart development	0.237528	1	0.237528	1	1	0	0.624286	0	374	11	15363	0	0.000716006	0	0.0243442	top 500
GO:0061311	cell surface receptor signaling pathway involved in heart development	0.237528	1	0.237528	0.237528	0.480152	-0.624286	0.624286	1	374	11	15363	0.0026738	0.000716006	0.0909091	0.0243442	bot 500	Wnt5a
GO:0016998	cell wall macromolecule catabolic process	0.274226	1	0.274226	1	1	0	0.561891	0	374	13	15363	0	0.000846189	0	0.0243442	top 500
GO:0016998	cell wall macromolecule catabolic process	0.274226	1	0.274226	0.274226	0.503382	-0.561891	0.561891	1	374	13	15363	0.0026738	0.000846189	0.0769231	0.0243442	bot 500	Lysmd3
GO:0044036	cell wall macromolecule metabolic process	0.274226	1	0.274226	1	1	0	0.561891	0	374	13	15363	0	0.000846189	0	0.0243442	top 500
GO:0044036	cell wall macromolecule metabolic process	0.274226	1	0.274226	0.274226	0.503382	-0.561891	0.561891	1	374	13	15363	0.0026738	0.000846189	0.0769231	0.0243442	bot 500	Lysmd3
GO:0071554	cell wall organization or biogenesis	0.274226	1	0.274226	1	1	0	0.561891	0	374	13	15363	0	0.000846189	0	0.0243442	top 500
GO:0071554	cell wall organization or biogenesis	0.274226	1	0.274226	0.274226	0.503382	-0.561891	0.561891	1	374	13	15363	0.0026738	0.000846189	0.0769231	0.0243442	bot 500	Lysmd3
GO:0016337	cell-cell adhesion	0.0308913	0.519191	0.0594989	0.519191	0.668945	-0.284673	1.22549	6	374	237	15363	0.0160428	0.0154267	0.0253165	0.0243442	bot 500	Cd34,Icam4,Itgb2,Lef1,Lgals9,Myh9
GO:0016337	cell-cell adhesion	0.0308913	0.519191	0.0594989	0.0308913	0.178464	-1.51016	1.22549	11	374	237	15363	0.0294118	0.0154267	0.0464135	0.0243442	top 500	Cdh7,Ctgf,Cxadr,Cyr61,Nlgn1,Npnt,Nptn,Pcdh19,Pcdh20,Pcdh8,Pcdhgc3
GO:0033631	cell-cell adhesion mediated by integrin	0.0712736	1	0.0712736	0.0712736	0.246778	-1.14707	1.14707	1	374	3	15363	0.0026738	0.000195274	0.333333	0.0243442	top 500	Npnt
GO:0033631	cell-cell adhesion mediated by integrin	0.0712736	1	0.0712736	1	1	0	1.14707	0	374	3	15363	0	0.000195274	0	0.0243442	bot 500
GO:0007043	cell-cell junction assembly	0.147953	0.498768	0.296636	0.147953	0.428462	-0.829877	0.527776	2	374	28	15363	0.00534759	0.00182256	0.0714286	0.0243442	bot 500	Hdac7,Ugt8a
GO:0007043	cell-cell junction assembly	0.147953	0.498768	0.296636	0.498768	0.633731	-0.302101	0.527776	1	374	28	15363	0.0026738	0.00182256	0.0357143	0.0243442	top 500	Ptpro
GO:0045216	cell-cell junction organization	0.191689	0.44772	0.428144	0.191689	0.461338	-0.717403	0.36841	3	374	62	15363	0.00802139	0.00403567	0.0483871	0.0243442	bot 500	Hdac7,Smad7,Ugt8a
GO:0045216	cell-cell junction organization	0.191689	0.44772	0.428144	0.44772	0.594583	-0.348993	0.36841	2	374	62	15363	0.00534759	0.00403567	0.0322581	0.0243442	top 500	Cxadr,Ptpro
GO:0009988	cell-cell recognition	0.446746	1	0.446746	1	1	0	0.349939	0	374	24	15363	0	0.00156219	0	0.0243442	top 500
GO:0009988	cell-cell recognition	0.446746	1	0.446746	0.446746	0.618404	-0.349939	0.349939	1	374	24	15363	0.0026738	0.00156219	0.0416667	0.0243442	bot 500	St6galnac6
GO:0007267	cell-cell signaling	2.99233e-10	0.172142	1.73829e-09	0.172142	0.445836	-0.764112	8.75988	15	374	469	15363	0.040107	0.0305279	0.0319829	0.0243442	bot 500	5930434B04Rik,Adora3,Adrb2,Atp1a2,Brsk1,Cacna1a,Cd34,Cnih2,Dlg4,Dlgap3,Lrrc4b,Pdlim5,Sall1,Spnb3,Wnt5a
GO:0007267	cell-cell signaling	2.99233e-10	0.172142	1.73829e-09	2.99233e-10	6.15423e-08	-9.52399	8.75988	37	374	469	15363	0.0989305	0.0305279	0.0788913	0.0243442	top 500	Accn1,Adcyap1,Adnp,Adrb1,App,Atxn1,Bdnf,C1ql3,Chrm3,Chrna7,Dlg2,Dpysl2,Frmpd4,Gabra1,Gjd2,Glrb,Grin2a,Grin2b,Grm8,Lgr4,Myo5a,Neurod1,Nlgn1,Npy,Pcdh8,Pnoc,Shc3,Slc12a5,Slc17a6,Slc17a7,Snca,Sstr2,Syp,Syt1,Syt4,Tac1,Vgf
GO:0045168	cell-cell signaling involved in cell fate commitment	0.578341	1	0.578341	0.578341	0.702105	-0.237816	0.237816	1	374	35	15363	0.0026738	0.0022782	0.0285714	0.0243442	bot 500	Sall1
GO:0045168	cell-cell signaling involved in cell fate commitment	0.578341	1	0.578341	1	1	0	0.237816	0	374	35	15363	0	0.0022782	0	0.0243442	top 500
GO:0060995	cell-cell signaling involved in kidney development	0.0480973	1	0.0480973	0.0480973	0.208692	-1.31788	1.31788	1	374	2	15363	0.0026738	0.000130183	0.5	0.0243442	top 500	Lgr4
GO:0060995	cell-cell signaling involved in kidney development	0.0480973	1	0.0480973	1	1	0	1.31788	0	374	2	15363	0	0.000130183	0	0.0243442	bot 500
GO:0007160	cell-matrix adhesion	0.262349	0.533748	0.491522	0.533748	0.677235	-0.272664	0.308457	2	374	73	15363	0.00534759	0.00475168	0.0273973	0.0243442	bot 500	Cntn2,Itgb2
GO:0007160	cell-matrix adhesion	0.262349	0.533748	0.491522	0.262349	0.452806	-0.58112	0.308457	3	374	73	15363	0.00802139	0.00475168	0.0410959	0.0243442	top 500	Ctgf,Itgav,Npnt
GO:0031589	cell-substrate adhesion	0.269033	0.491341	0.547549	0.269033	0.503382	-0.570194	0.261577	4	374	108	15363	0.0106952	0.00702988	0.037037	0.0243442	bot 500	C230081A13Rik,Cntn2,Itgb2,Lamc1
GO:0031589	cell-substrate adhesion	0.269033	0.491341	0.547549	0.491341	0.632369	-0.308617	0.261577	3	374	108	15363	0.00802139	0.00702988	0.0277778	0.0243442	top 500	Ctgf,Itgav,Npnt
GO:0007044	cell-substrate junction assembly	0.0298928	0.498768	0.0599333	0.0298928	0.285959	-1.52443	1.22233	3	374	28	15363	0.00802139	0.00182256	0.107143	0.0243442	bot 500	Lamc1,Plec,Tns1
GO:0007044	cell-substrate junction assembly	0.0298928	0.498768	0.0599333	0.498768	0.633731	-0.302101	1.22233	1	374	28	15363	0.0026738	0.00182256	0.0357143	0.0243442	top 500	Itgav
GO:0097285	cell-type specific apoptotic process	0.778282	1	0.778282	0.778282	0.841276	-0.108863	0.108863	1	374	61	15363	0.0026738	0.00397058	0.0163934	0.0243442	top 500	App
GO:0097285	cell-type specific apoptotic process	0.778282	1	0.778282	1	1	0	0.108863	0	374	61	15363	0	0.00397058	0	0.0243442	bot 500
GO:0006081	cellular aldehyde metabolic process	0.0357584	1	0.0357584	1	1	0	1.44662	0	374	30	15363	0	0.00195274	0	0.0243442	top 500
GO:0006081	cellular aldehyde metabolic process	0.0357584	1	0.0357584	0.0357584	0.307107	-1.44662	1.44662	3	374	30	15363	0.00802139	0.00195274	0.1	0.0243442	bot 500	Akr1a1,Glo1,Idh2
GO:0044106	cellular amine metabolic process	0.429964	0.81143	0.529885	0.429964	0.61032	-0.366568	0.275818	10	374	375	15363	0.026738	0.0244093	0.0266667	0.0243442	bot 500	Cacna1a,Cd34,Epas1,Eprs,Ggt7,Glo1,Lars2,Pcyox1l,Pemt,Slc27a1
GO:0044106	cellular amine metabolic process	0.429964	0.81143	0.529885	0.81143	0.863491	-0.0907491	0.275818	7	374	375	15363	0.0187166	0.0244093	0.0186667	0.0243442	top 500	Atp2b2,Azin1,Dnmt1,Dtd1,Gmps,Grin2a,Snca
GO:0008652	cellular amino acid biosynthetic process	0.874556	1	0.874556	0.874556	0.905426	-0.0582122	0.0582122	1	374	84	15363	0.0026738	0.00546768	0.0119048	0.0243442	bot 500	Ggt7
GO:0008652	cellular amino acid biosynthetic process	0.874556	1	0.874556	1	1	0	0.0582122	0	374	84	15363	0	0.00546768	0	0.0243442	top 500
GO:0009063	cellular amino acid catabolic process	0.839291	0.839291	1	0.839291	0.88035	-0.0760872	0	1	374	74	15363	0.0026738	0.00481677	0.0135135	0.0243442	bot 500	Pcyox1l
GO:0009063	cellular amino acid catabolic process	0.839291	0.839291	1	0.839291	0.883389	-0.0760872	0	1	374	74	15363	0.0026738	0.00481677	0.0135135	0.0243442	top 500	Dtd1
GO:0006520	cellular amino acid metabolic process	0.428869	0.976338	0.439262	0.428869	0.61032	-0.367676	0.357276	8	374	295	15363	0.0213904	0.019202	0.0271186	0.0243442	bot 500	Cacna1a,Cd34,Eprs,Ggt7,Glo1,Lars2,Pcyox1l,Pemt
GO:0006520	cellular amino acid metabolic process	0.428869	0.976338	0.439262	0.976338	0.98819	-0.0103998	0.357276	3	374	295	15363	0.00802139	0.019202	0.0101695	0.0243442	top 500	Dnmt1,Dtd1,Gmps
GO:0030002	cellular anion homeostasis	0.309163	1	0.309163	1	1	0	0.509812	0	374	15	15363	0	0.000976372	0	0.0243442	top 500
GO:0030002	cellular anion homeostasis	0.309163	1	0.309163	0.309163	0.522954	-0.509812	0.509812	1	374	15	15363	0.0026738	0.000976372	0.0666667	0.0243442	bot 500	Cacna1a
GO:0006725	cellular aromatic compound metabolic process	0.369624	0.56848	0.650197	0.56848	0.698578	-0.245285	0.186955	4	374	164	15363	0.0106952	0.010675	0.0243902	0.0243442	bot 500	Cacna1a,Epas1,Qdpr,Thtpa
GO:0006725	cellular aromatic compound metabolic process	0.369624	0.56848	0.650197	0.369624	0.537269	-0.43224	0.186955	5	374	164	15363	0.013369	0.010675	0.0304878	0.0243442	top 500	Atp2b2,Dnmt1,Dpysl2,Grin2a,Snca
GO:0042401	cellular biogenic amine biosynthetic process	0.209265	0.578341	0.361838	0.578341	0.702105	-0.237816	0.441486	1	374	35	15363	0.0026738	0.0022782	0.0285714	0.0243442	bot 500	Slc27a1
GO:0042401	cellular biogenic amine biosynthetic process	0.209265	0.578341	0.361838	0.209265	0.408856	-0.679302	0.441486	2	374	35	15363	0.00534759	0.0022782	0.0571429	0.0243442	top 500	Azin1,Snca
GO:0006576	cellular biogenic amine metabolic process	0.22142	0.434565	0.509521	0.434565	0.611895	-0.361945	0.292838	3	374	99	15363	0.00802139	0.00644405	0.030303	0.0243442	bot 500	Epas1,Pemt,Slc27a1
GO:0006576	cellular biogenic amine metabolic process	0.22142	0.434565	0.509521	0.22142	0.416259	-0.654783	0.292838	4	374	99	15363	0.0106952	0.00644405	0.040404	0.0243442	top 500	Atp2b2,Azin1,Grin2a,Snca
GO:0044249	cellular biosynthetic process	7.60363e-05	0.557675	0.000136345	7.60363e-05	0.0131332	-4.11898	3.86536	103	374	2986	15363	0.275401	0.194363	0.0344943	0.0243442	bot 500	Adcy6,Agpat1,Akr1a1,Alg6,Arid5b,Atp1a2,Atp5o,Brdt,Cnot2,Coq3,Creb5,Csrnp2,Decr2,Dolpp1,Eif4b,Eif4e2,Elk1,Elk3,Epas1,Eprs,Ets1,Foxk1,Foxo4,Gal3st1,Ggt7,Gmeb2,Gnpnat1,Gtf2a2,Gtf3c1,Hdac7,Hdgf,Hif1an,Hopx,Ino80d,Khsrp,Klf11,Lars2,Ldb1,Lef1,Lpin1,Lrpprc,Maf,Map2k6,Map6d1,Mms19,Mrpl1,Mrpl48,Mrpl51,Mrps2,Mrps5,Mvk,Mynn,Myt1,Nampt,Ncoa3,Nfs1,Pa2g4,Pank3,Pcgf2,Pemt,Pias3,Pigm,Plp1,Pnpo,Pou6f1,Ptdss2,Qdpr…
GO:0044249	cellular biosynthetic process	7.60363e-05	0.557675	0.000136345	0.557675	0.679474	-0.253618	3.86536	72	374	2986	15363	0.192513	0.194363	0.0241125	0.0243442	top 500	Abt1,Aff4,Alg2,Arx,Atp1b1,Atp2a2,Atp2b2,Atxn1,Azin1,B3galnt1,B4galt6,Bcl11b,Bmpr2,C77370,Cbx4,Cdk8,Ctnnd2,Dach1,Dnmt1,Eefsec,Eftud1,Egr1,Egr4,Eif1ax,Erbb4,Esrrg,Fos,Fosl2,Foxo6,Foxp2,Fpgt,Fut9,Gmps,Gpd2,Gucy1a2,Hipk3,Hivep2,Htr2c,Isca1,Kdsr,Med12l,Mkl2,Myo5a,Nab2,Ndn,Neurod1,Nfib,Nkrf,Nppc,Nr2c2,Nr4a3,Nrip1,Per1,Pura,Serinc1,Slc4a10,Sltm,Smarca5,Snca,Sp4,Tbr1,Trim27,Yaf2,Zbtb41,Zbtb44,Zcchc12,Zdh…
GO:0006874	cellular calcium ion homeostasis	0.00111011	0.792784	0.00140027	0.00111011	0.0236186	-2.95463	2.85379	14	374	222	15363	0.0374332	0.0144503	0.0630631	0.0243442	top 500	Adcyap1,App,Atp2a2,Atp2b2,Chrna7,Htr2c,Itgav,Ndn,Nptn,Slc24a2,Slc8a1,Tac1,Trhr,Wfs1
GO:0006874	cellular calcium ion homeostasis	0.00111011	0.792784	0.00140027	0.792784	0.851086	-0.100845	2.85379	4	374	222	15363	0.0106952	0.0144503	0.018018	0.0243442	bot 500	Atp1a2,Cacna1a,Cd52,Lck
GO:0034637	cellular carbohydrate biosynthetic process	0.541103	0.839291	0.644715	0.839291	0.88035	-0.0760872	0.190633	1	374	74	15363	0.0026738	0.00481677	0.0135135	0.0243442	bot 500	Gnpnat1
GO:0034637	cellular carbohydrate biosynthetic process	0.541103	0.839291	0.644715	0.541103	0.669865	-0.26672	0.190633	2	374	74	15363	0.00534759	0.00481677	0.027027	0.0243442	top 500	Fpgt,Gpd2
GO:0044275	cellular carbohydrate catabolic process	0.255767	0.831131	0.307734	0.255767	0.49089	-0.592155	0.511825	3	374	72	15363	0.00802139	0.00468658	0.0416667	0.0243442	bot 500	Bpgm,Hk2,Pfkfb2
GO:0044275	cellular carbohydrate catabolic process	0.255767	0.831131	0.307734	0.831131	0.877495	-0.0803303	0.511825	1	374	72	15363	0.0026738	0.00468658	0.0138889	0.0243442	top 500	Adrb1
GO:0044262	cellular carbohydrate metabolic process	0.0231558	0.574484	0.0403071	0.0231558	0.248968	-1.63534	1.39462	16	374	378	15363	0.0427807	0.0246046	0.042328	0.0243442	bot 500	Akr1a1,Alg6,Bpgm,Cacna1a,Coq3,Dolpp1,Gnpnat1,Hk2,Idh2,Igf2,Kcnj11,Man2b2,Pfkfb2,St3gal4,St6galnac6,Vegfb
GO:0044262	cellular carbohydrate metabolic process	0.0231558	0.574484	0.0403071	0.574484	0.692348	-0.240722	1.39462	9	374	378	15363	0.0240642	0.0246046	0.0238095	0.0243442	top 500	Adrb1,Alg2,B3galnt1,Fpgt,Fut9,Gpd2,Pgm2l1,Slc4a10,Slc5a3
GO:0044248	cellular catabolic process	0.103181	0.187531	0.550205	0.103181	0.391415	-0.986402	0.259475	35	374	1153	15363	0.0935829	0.0750504	0.0303556	0.0243442	bot 500	Abca2,Aco1,Akr1a1,Arih2,Atp1a2,Atp5o,Cant1,Entpd7,Ercc6,Fbxl14,Gm2a,Gna12,Hmox1,Idh2,Ino80,Kras,Ldlr,Lnx1,Lpin1,Mdm2,Myh9,Mylip,Pcyox1l,Pde4a,Ppp2r4,Ralb,Rasl10b,Recql,Sdhd,Tbl1x,Tecpr1,Trpc4ap,Ube2l6,Usp21,Wdr45
GO:0044248	cellular catabolic process	0.103181	0.187531	0.550205	0.187531	0.389323	-0.726926	0.259475	33	374	1153	15363	0.0882353	0.0750504	0.028621	0.0243442	top 500	1200011M11Rik,2610528E23Rik,Abca5,Atl1,Atp11c,Atp13a3,Atp1b1,Atp1b3,Atp2a2,Atp2b2,Atp2b4,Atp8a1,C77370,Cetn2,Dhx9,Dnajb9,Dnm3,Dpysl2,Dtd1,Eefsec,Eftud1,Herc2,Lnpep,Nsf,Rbbp6,Rc3h1,Rnf103,Smarca5,Trim23,Trim32,Usp29,Usp33,Wfs1
GO:0030003	cellular cation homeostasis	0.00116844	0.745136	0.0015681	0.00116844	0.0243558	-2.93239	2.80463	17	374	301	15363	0.0454545	0.0195925	0.0564784	0.0243442	top 500	Adcyap1,App,Atp2a2,Atp2b2,Chrna7,Htr2c,Itgav,Ndn,Nptn,Prnp,Slc12a5,Slc24a2,Slc39a6,Slc8a1,Tac1,Trhr,Wfs1
GO:0030003	cellular cation homeostasis	0.00116844	0.745136	0.0015681	0.745136	0.818886	-0.127764	2.80463	6	374	301	15363	0.0160428	0.0195925	0.0199336	0.0243442	bot 500	Aco1,Atp1a2,Cacna1a,Cd52,Lck,Slc4a3
GO:0055082	cellular chemical homeostasis	8.75061e-08	0.0199367	4.38919e-06	0.0199367	0.248968	-1.70035	5.35762	21	374	530	15363	0.0561497	0.0344985	0.0396226	0.0243442	bot 500	4930506M07Rik,Accn2,Aco1,Adrb2,Atp1a2,Cacna1a,Cd52,Cnih2,Cntn2,Dlg4,Fitm2,Gal3st1,Gpc1,Kcnj11,Lck,Pias3,Plp1,Sin3a,Slc4a3,Smad7,Ugt8a
GO:0055082	cellular chemical homeostasis	8.75061e-08	0.0199367	4.38919e-06	8.75061e-08	7.26653e-06	-7.05796	5.35762	35	374	530	15363	0.0935829	0.0344985	0.0660377	0.0243442	top 500	Accn1,Adcyap1,Adrb1,App,Atp2a2,Atp2b2,Atxn1,Bdnf,Chrna7,Cnr1,Gjd2,Glrb,Grin2a,Grin2b,Htr2c,Itgav,Kcnc2,Kcnq3,Myo5a,Nab2,Ndn,Neurod1,Nlgn1,Nptn,Prnp,Scn2a1,Slc12a5,Slc17a7,Slc24a2,Slc39a6,Slc8a1,Snca,Tac1,Trhr,Wfs1
GO:0030644	cellular chloride ion homeostasis	0.178981	1	0.178981	1	1	0	0.747193	0	374	8	15363	0	0.000520732	0	0.0243442	top 500
GO:0030644	cellular chloride ion homeostasis	0.178981	1	0.178981	0.178981	0.445836	-0.747193	0.747193	1	374	8	15363	0.0026738	0.000520732	0.125	0.0243442	bot 500	Cacna1a
GO:0022607	cellular component assembly	0.0299586	0.0454399	0.659302	0.0454399	0.310883	-1.34256	0.180916	34	374	1034	15363	0.0909091	0.0673046	0.032882	0.0243442	bot 500	Actn4,Atpaf2,B9d1,Cacna1a,Cd34,Dlg4,Dlgap3,Gas7,Gpc1,Gtf2a2,H2afj,Hdac7,Hmox1,Ino80,Kcnab2,Kif11,Lamc1,Ldb1,Lnx1,Mdm2,Nat15,Plec,Rbm5,Rbmx,Set,Sh3pxd2b,Smad7,Sox12,Tfam,Tgfbr3,Tns1,Ugt8a,Vav2,Wdr45
GO:0022607	cellular component assembly	0.0299586	0.0454399	0.659302	0.0299586	0.174053	-1.52348	0.180916	35	374	1034	15363	0.0935829	0.0673046	0.0338491	0.0243442	top 500	Acvr1c,Add2,Ahi1,App,Atl1,Bag4,Dach1,Dgkh,Dnm3,Eftud1,Glrb,Igf1r,Itgav,Kcna3,Kcna4,Kcnh7,Kcns2,Kctd8,Map2k1,Nap1l2,Nap1l3,Nell2,Nlgn1,Pcnt,Prnp,Ptpro,Rbmxl1,Rc3h1,Shprh,Smarca5,Soat1,Strada,Tmem237,Trim27,Tspyl4
GO:0071844	cellular component assembly at cellular level	0.007016	0.199458	0.0351753	0.007016	0.227216	-2.15391	1.45376	27	374	668	15363	0.0721925	0.0434811	0.0404192	0.0243442	bot 500	Actn4,Atpaf2,B9d1,Cacna1a,Cd34,Dlg4,Gas7,Gpc1,Gtf2a2,H2afj,Hdac7,Ino80,Kif11,Lamc1,Nat15,Plec,Rbm5,Rbmx,Set,Smad7,Sox12,Tfam,Tgfbr3,Tns1,Ugt8a,Vav2,Wdr45
GO:0071844	cellular component assembly at cellular level	0.007016	0.199458	0.0351753	0.199458	0.396916	-0.700148	1.45376	20	374	668	15363	0.0534759	0.0434811	0.0299401	0.0243442	top 500	Acvr1c,Add2,Ahi1,App,Bag4,Dach1,Dnm3,Eftud1,Itgav,Nap1l2,Nap1l3,Nlgn1,Pcnt,Ptpro,Rbmxl1,Rc3h1,Shprh,Smarca5,Tmem237,Tspyl4
GO:0010927	cellular component assembly involved in morphogenesis	0.550958	0.550958	1	0.550958	0.690697	-0.258882	0	3	374	118	15363	0.00802139	0.00768079	0.0254237	0.0243442	bot 500	B9d1,Gpc1,Ugt8a
GO:0010927	cellular component assembly involved in morphogenesis	0.550958	0.550958	1	0.550958	0.675558	-0.258882	0	3	374	118	15363	0.00802139	0.00768079	0.0254237	0.0243442	top 500	Ahi1,Pcnt,Tmem237
GO:0044085	cellular component biogenesis	0.124259	0.124259	1	0.124259	0.408806	-0.905672	0	35	374	1175	15363	0.0935829	0.0764825	0.0297872	0.0243442	bot 500	Actn4,Atpaf2,B9d1,Cacna1a,Cd34,Dlg4,Dlgap3,Gas7,Gpc1,Gtf2a2,H2afj,Hdac7,Hmox1,Ino80,Kcnab2,Kif11,Lamc1,Ldb1,Lnx1,Mdm2,Nat15,Pa2g4,Plec,Rbm5,Rbmx,Set,Sh3pxd2b,Smad7,Sox12,Tfam,Tgfbr3,Tns1,Ugt8a,Vav2,Wdr45
GO:0044085	cellular component biogenesis	0.124259	0.124259	1	0.124259	0.32764	-0.905672	0	35	374	1175	15363	0.0935829	0.0764825	0.0297872	0.0243442	top 500	Acvr1c,Add2,Ahi1,App,Atl1,Bag4,Dach1,Dgkh,Dnm3,Eftud1,Glrb,Igf1r,Itgav,Kcna3,Kcna4,Kcnh7,Kcns2,Kctd8,Map2k1,Nap1l2,Nap1l3,Nell2,Nlgn1,Pcnt,Prnp,Ptpro,Rbmxl1,Rc3h1,Shprh,Smarca5,Soat1,Strada,Tmem237,Trim27,Tspyl4
GO:0071843	cellular component biogenesis at cellular level	0.771795	0.898247	0.859223	0.771795	0.836786	-0.112498	0.0658941	4	374	215	15363	0.0106952	0.0139947	0.0186047	0.0243442	bot 500	Atpaf2,Pa2g4,Rbm5,Rbmx
GO:0071843	cellular component biogenesis at cellular level	0.771795	0.898247	0.859223	0.898247	0.930209	-0.0466042	0.0658941	3	374	215	15363	0.00802139	0.0139947	0.0139535	0.0243442	top 500	Eftud1,Rbmxl1,Rc3h1
GO:0022411	cellular component disassembly	0.308881	1	0.308881	1	1	0	0.510209	0	374	80	15363	0	0.00520732	0	0.0243442	top 500
GO:0022411	cellular component disassembly	0.308881	1	0.308881	0.308881	0.522954	-0.510209	0.510209	3	374	80	15363	0.00802139	0.00520732	0.0375	0.0243442	bot 500	Lamc1,Sh3pxd2b,Smarcc2
GO:0071845	cellular component disassembly at cellular level	0.295528	1	0.295528	1	1	0	0.529402	0	374	78	15363	0	0.00507713	0	0.0243442	top 500
GO:0071845	cellular component disassembly at cellular level	0.295528	1	0.295528	0.295528	0.51734	-0.529402	0.529402	3	374	78	15363	0.00802139	0.00507713	0.0384615	0.0243442	bot 500	Lamc1,Sh3pxd2b,Smarcc2
GO:0043954	cellular component maintenance	0.578341	1	0.578341	0.578341	0.702105	-0.237816	0.237816	1	374	35	15363	0.0026738	0.0022782	0.0285714	0.0243442	bot 500	Ercc6
GO:0043954	cellular component maintenance	0.578341	1	0.578341	1	1	0	0.237816	0	374	35	15363	0	0.0022782	0	0.0243442	top 500
GO:0032989	cellular component morphogenesis	5.37058e-06	0.0148807	0.000360908	0.0148807	0.248968	-1.82738	3.4426	23	374	579	15363	0.0614973	0.037688	0.0397237	0.0243442	bot 500	4930506M07Rik,Arhgef2,B9d1,Brsk1,C230081A13Rik,Cacna1a,Cntn2,Cxcl12,Dlg4,Fam101b,Fzd6,Gas7,Gpc1,Lamc1,Lef1,Myh9,Nbl1,Nrp2,Ssbp1,Tgfbr3,Ugt8a,Unc5b,Wnt5a
GO:0032989	cellular component morphogenesis	5.37058e-06	0.0148807	0.000360908	5.37058e-06	0.000262988	-5.26998	3.4426	33	374	579	15363	0.0882353	0.037688	0.0569948	0.0243442	top 500	9430031J16Rik,Ahi1,App,Arx,Atl1,Atp2b2,Bcl11b,Bdnf,Chl1,D3Bwg0562e,Dscam,Epha5,Fzd3,Gpm6a,Hmgb1,Igf1r,Map2k1,Ndn,Nfib,Nr4a3,Pak3,Pcnt,Ptpro,Sema3a,Sema3c,Sema5a,Slit3,Slitrk2,Slitrk4,Ssh1,Tbr1,Tmem237,Usp33
GO:0006928	cellular component movement	0.0201094	0.0554934	0.362374	0.0554934	0.340294	-1.25576	0.440843	23	374	662	15363	0.0614973	0.0430905	0.0347432	0.0243442	bot 500	Amot,Arid5b,C230081A13Rik,Cd34,Cntn2,Cxcl12,Dync1li1,Ets1,Inpp5b,Itgb2,Kif11,Kif21b,Lamc1,Lef1,Myh9,Mylip,Nrp2,Pecam1,Phactr4,Tns1,Ugt8a,Vav2,Wnt5a
GO:0006928	cellular component movement	0.0201094	0.0554934	0.362374	0.0201094	0.152584	-1.6966	0.440843	25	374	662	15363	0.0668449	0.0430905	0.0377644	0.0243442	top 500	A930038C07Rik,Actr10,App,Arx,Cd47,Chl1,Chrna7,Ctgf,Cxadr,Cyr61,Dock4,Erbb4,Fzd3,Hap1,Itgav,Kirrel3,Map2k1,Myo5a,Ndn,Pcnt,Ptpro,Scg2,Sema3c,Sema4c,Usp33
GO:0016043	cellular component organization	0.000924947	0.00449828	0.205622	0.00449828	0.202683	-2.34695	0.686929	91	374	2894	15363	0.243316	0.188375	0.0314444	0.0243442	bot 500	4930506M07Rik,Actn4,Akap8,Amot,Arhgef2,Atpaf2,Axin2,B9d1,Brdt,Brsk1,C230081A13Rik,Cacna1a,Cd34,Clmn,Cntn2,Cxcl12,Dlg4,Dlgap3,Dmp1,Dync1li1,Efhd1,Egfl6,Epas1,Ercc6,Ets1,Fam101b,Fitm2,Fzd6,Gas7,Gpc1,Gtf2a2,H2afj,Hdac7,Hk2,Hmox1,Hook1,Hopx,Ift20,Incenp,Ino80,Iqsec3,Kansl3,Kcnab2,Kif11,Klhl21,Kras,Lamc1,Ldb1,Lef1,Lnx1,Lpin1,Mark4,Mdm2,Mlst8,Mta2,Myh9,Nat15,Nbl1,Ncoa3,Nrp2,Pcgf2,Pdlim7,Phactr4,Plec,Pl…
GO:0016043	cellular component organization	0.000924947	0.00449828	0.205622	0.000924947	0.0221198	-3.03388	0.686929	95	374	2894	15363	0.254011	0.188375	0.0328265	0.0243442	top 500	1500010J02Rik,9430031J16Rik,A930038C07Rik,Abca5,Acsl4,Acvr1c,Add2,Adnp,Ahi1,App,Arx,Atl1,Atp2b2,Bag4,Bcl11b,Bdnf,Cbx4,Cetn2,Chl1,Cntn4,Ctgf,Cxadr,Cyr61,D3Bwg0562e,Dach1,Dgkh,Dlg2,Dnm3,Dnmt1,Dpysl2,Dscam,Eea1,Eftud1,Epb4.1l4b,Epha5,Erbb4,Fzd3,Glrb,Gpm6a,Grin2b,Grin3a,Hmgb1,Igf1r,Itgav,Kcna3,Kcna4,Kcnh7,Kcns2,Kctd8,Map2k1,Myo5a,Nap1l2,Nap1l3,Ndn,Nell2,Nfib,Nlgn1,Npnt,Nr4a3,Pak3,Pcnt,Pdzd8,Ppp1r9a,P…
GO:0071842	cellular component organization at cellular level	0.000368787	0.0107006	0.0344643	0.000368787	0.0435098	-3.43322	1.46263	82	374	2351	15363	0.219251	0.15303	0.0348788	0.0243442	bot 500	4930506M07Rik,Actn4,Akap8,Amot,Arhgef2,Atpaf2,Axin2,B9d1,Brdt,Brsk1,Cacna1a,Cd34,Clmn,Cntn2,Cxcl12,Dlg4,Dmp1,Dync1li1,Efhd1,Egfl6,Epas1,Ets1,Fam101b,Fitm2,Fzd6,Gas7,Gpc1,Gtf2a2,H2afj,Hdac7,Hk2,Hook1,Hopx,Ift20,Incenp,Ino80,Iqsec3,Kansl3,Kif11,Klhl21,Kras,Lamc1,Ldb1,Lef1,Lpin1,Mark4,Mta2,Myh9,Nat15,Nbl1,Ncoa3,Nrp2,Pcgf2,Pdlim7,Phactr4,Plec,Plekhm2,Rbm5,Rbmx,Reck,Rnf168,Sap18,Set,Sh3pxd2b,Sirt6,Sma…
GO:0071842	cellular component organization at cellular level	0.000368787	0.0107006	0.0344643	0.0107006	0.105467	-1.97059	1.46263	74	374	2351	15363	0.197861	0.15303	0.031476	0.0243442	top 500	1500010J02Rik,9430031J16Rik,A930038C07Rik,Acsl4,Acvr1c,Add2,Ahi1,App,Arx,Atl1,Atp2b2,Bag4,Bcl11b,Bdnf,Cbx4,Cetn2,Chl1,Cntn4,Ctgf,Cxadr,Cyr61,D3Bwg0562e,Dach1,Dnm3,Dnmt1,Dpysl2,Dscam,Eea1,Eftud1,Epb4.1l4b,Epha5,Fzd3,Gpm6a,Grin3a,Hmgb1,Igf1r,Itgav,Map2k1,Nap1l2,Nap1l3,Ndn,Nfib,Nlgn1,Npnt,Nr4a3,Pak3,Pcnt,Pdzd8,Ppp1r9a,Prickle2,Ptpro,Rbmxl1,Rc3h1,Rictor,Rock2,Rps6ka5,Sema3a,Sema3c,Sema5a,Sgcd,Sgcz,Sh…
GO:0071840	cellular component organization or biogenesis	0.00406041	0.00823207	0.493243	0.00823207	0.230654	-2.08449	0.306939	93	374	3033	15363	0.248663	0.197422	0.0306627	0.0243442	bot 500	4930506M07Rik,Actn4,Akap8,Amot,Arhgef2,Atpaf2,Axin2,B9d1,Brdt,Brsk1,C230081A13Rik,Cacna1a,Cd34,Clmn,Cntn2,Cxcl12,Dlg4,Dlgap3,Dmp1,Dync1li1,Efhd1,Egfl6,Epas1,Ercc6,Ets1,Fam101b,Fitm2,Fzd6,Gas7,Gpc1,Gtf2a2,H2afj,Hdac7,Hk2,Hmox1,Hook1,Hopx,Ift20,Incenp,Ino80,Iqsec3,Kansl3,Kcnab2,Kif11,Klhl21,Kras,Lamc1,Ldb1,Lef1,Lnx1,Lpin1,Lysmd3,Mark4,Mdm2,Mlst8,Mta2,Myh9,Nat15,Nbl1,Ncoa3,Nrp2,Pa2g4,Pcgf2,Pdlim7,Ph…
GO:0071840	cellular component organization or biogenesis	0.00406041	0.00823207	0.493243	0.00406041	0.0564251	-2.39143	0.306939	95	374	3033	15363	0.254011	0.197422	0.0313221	0.0243442	top 500	1500010J02Rik,9430031J16Rik,A930038C07Rik,Abca5,Acsl4,Acvr1c,Add2,Adnp,Ahi1,App,Arx,Atl1,Atp2b2,Bag4,Bcl11b,Bdnf,Cbx4,Cetn2,Chl1,Cntn4,Ctgf,Cxadr,Cyr61,D3Bwg0562e,Dach1,Dgkh,Dlg2,Dnm3,Dnmt1,Dpysl2,Dscam,Eea1,Eftud1,Epb4.1l4b,Epha5,Erbb4,Fzd3,Glrb,Gpm6a,Grin2b,Grin3a,Hmgb1,Igf1r,Itgav,Kcna3,Kcna4,Kcnh7,Kcns2,Kctd8,Map2k1,Myo5a,Nap1l2,Nap1l3,Ndn,Nell2,Nfib,Nlgn1,Npnt,Nr4a3,Pak3,Pcnt,Pdzd8,Ppp1r9a,P…
GO:0071841	cellular component organization or biogenesis at cellular level	0.00114325	0.0320495	0.0356713	0.00114325	0.0993893	-2.94186	1.44768	83	374	2475	15363	0.221925	0.161101	0.0335354	0.0243442	bot 500	4930506M07Rik,Actn4,Akap8,Amot,Arhgef2,Atpaf2,Axin2,B9d1,Brdt,Brsk1,Cacna1a,Cd34,Clmn,Cntn2,Cxcl12,Dlg4,Dmp1,Dync1li1,Efhd1,Egfl6,Epas1,Ets1,Fam101b,Fitm2,Fzd6,Gas7,Gpc1,Gtf2a2,H2afj,Hdac7,Hk2,Hook1,Hopx,Ift20,Incenp,Ino80,Iqsec3,Kansl3,Kif11,Klhl21,Kras,Lamc1,Ldb1,Lef1,Lpin1,Mark4,Mta2,Myh9,Nat15,Nbl1,Ncoa3,Nrp2,Pa2g4,Pcgf2,Pdlim7,Phactr4,Plec,Plekhm2,Rbm5,Rbmx,Reck,Rnf168,Sap18,Set,Sh3pxd2b,Sir…
GO:0071841	cellular component organization or biogenesis at cellular level	0.00114325	0.0320495	0.0356713	0.0320495	0.183891	-1.49418	1.44768	74	374	2475	15363	0.197861	0.161101	0.029899	0.0243442	top 500	1500010J02Rik,9430031J16Rik,A930038C07Rik,Acsl4,Acvr1c,Add2,Ahi1,App,Arx,Atl1,Atp2b2,Bag4,Bcl11b,Bdnf,Cbx4,Cetn2,Chl1,Cntn4,Ctgf,Cxadr,Cyr61,D3Bwg0562e,Dach1,Dnm3,Dnmt1,Dpysl2,Dscam,Eea1,Eftud1,Epb4.1l4b,Epha5,Fzd3,Gpm6a,Grin3a,Hmgb1,Igf1r,Itgav,Map2k1,Nap1l2,Nap1l3,Ndn,Nfib,Nlgn1,Npnt,Nr4a3,Pak3,Pcnt,Pdzd8,Ppp1r9a,Prickle2,Ptpro,Rbmxl1,Rc3h1,Rictor,Rock2,Rps6ka5,Sema3a,Sema3c,Sema5a,Sgcd,Sgcz,Sh…
GO:0006878	cellular copper ion homeostasis	0.0281137	1	0.0281137	0.0281137	0.167111	-1.55108	1.55108	2	374	11	15363	0.00534759	0.000716006	0.181818	0.0243442	top 500	App,Prnp
GO:0006878	cellular copper ion homeostasis	0.0281137	1	0.0281137	1	1	0	1.55108	0	374	11	15363	0	0.000716006	0	0.0243442	bot 500
GO:0048869	cellular developmental process	2.70408e-07	0.00411555	6.5704e-05	0.00411555	0.19685	-2.38557	4.18241	76	374	2332	15363	0.203209	0.151793	0.0325901	0.0243442	bot 500	4930506M07Rik,Adrb2,Amot,Arhgef2,Arid5b,Arih2,Axin2,B9d1,Bccip,Bpgm,Brsk1,C230081A13Rik,Cacna1a,Ccnd1,Cited2,Clmn,Cntn2,Creb5,Cxcl12,Dlg4,Efhd1,Egfl6,Epas1,Fam101b,Foxk1,Foxo4,Fzd6,Gas7,Gna12,Gpc1,Hdac7,Hook1,Hopx,Igf2,Kndc1,Kras,Lamc1,Lck,Ldb1,Lef1,Lpin1,Lrrc8a,Maf,Med15,Metrn,Myh9,Myt1,Nbl1,Nrp2,Odf2,Patz1,Pdlim5,Pdlim7,Phactr4,Plp1,Ppp2r5b,Ptch1,Rnf10,Sall1,Sebox,Serpinf1,Sh3pxd2b,Socs2,Speg,S…
GO:0048869	cellular developmental process	2.70408e-07	0.00411555	6.5704e-05	2.70408e-07	1.8538e-05	-6.56798	4.18241	94	374	2332	15363	0.251337	0.151793	0.0403087	0.0243442	top 500	9430031J16Rik,A930038C07Rik,Abt1,Acsl4,Acvr1c,Adcyap1,Adnp,Adrb1,Aff4,Ahi1,App,Arx,Atl1,Atp2b2,Bcl11b,Bdnf,Bmpr2,Camk1d,Cbfb,Chl1,Cnr1,Cntn4,Ctgf,Cxadr,Cyr61,D3Bwg0562e,Dlg2,Dner,Dpysl2,Dscam,Egr1,Epha5,Erbb4,Ero1l,Fam82a2,Frzb,Fzd3,Gpm6a,Grin2a,Grin3a,Hap1,Hcn1,Hmgb1,Igf1r,Impad1,Itgav,Kirrel3,Lemd3,Lgr4,Lrrc7,Map2k1,Mib1,Mkl2,Myo5a,Nab2,Ndn,Neurod1,Nfib,Nlgn1,Npnt,Nppc,Nptn,Nr2c2,Nr4a3,Olfm3,Pa…
GO:0072503	cellular divalent inorganic cation homeostasis	0.000659477	0.82764	0.000796817	0.000659477	0.0168139	-3.1808	3.09864	15	374	235	15363	0.040107	0.0152965	0.0638298	0.0243442	top 500	Adcyap1,App,Atp2a2,Atp2b2,Chrna7,Htr2c,Itgav,Ndn,Nptn,Slc24a2,Slc39a6,Slc8a1,Tac1,Trhr,Wfs1
GO:0072503	cellular divalent inorganic cation homeostasis	0.000659477	0.82764	0.000796817	0.82764	0.871657	-0.0821588	3.09864	4	374	235	15363	0.0106952	0.0152965	0.0170213	0.0243442	bot 500	Atp1a2,Cacna1a,Cd52,Lck
GO:0045123	cellular extravasation	0.044343	1	0.044343	1	1	0	1.35317	0	374	14	15363	0	0.00091128	0	0.0243442	top 500
GO:0045123	cellular extravasation	0.044343	1	0.044343	0.044343	0.310883	-1.35317	1.35317	2	374	14	15363	0.00534759	0.00091128	0.142857	0.0243442	bot 500	Itgb2,Pecam1
GO:0006073	cellular glucan metabolic process	0.636435	1	0.636435	0.636435	0.735081	-0.196246	0.196246	1	374	41	15363	0.0026738	0.00266875	0.0243902	0.0243442	top 500	Adrb1
GO:0006073	cellular glucan metabolic process	0.636435	1	0.636435	1	1	0	0.196246	0	374	41	15363	0	0.00266875	0	0.0243442	bot 500
GO:0001678	cellular glucose homeostasis	0.389341	0.389341	1	0.389341	0.581953	-0.409669	0	1	374	20	15363	0.0026738	0.00130183	0.05	0.0243442	bot 500	Sin3a
GO:0001678	cellular glucose homeostasis	0.389341	0.389341	1	0.389341	0.549711	-0.409669	0	1	374	20	15363	0.0026738	0.00130183	0.05	0.0243442	top 500	Neurod1
GO:0019725	cellular homeostasis	2.12026e-06	0.024315	8.71996e-05	0.024315	0.248968	-1.61413	4.05949	23	374	607	15363	0.0614973	0.0395105	0.0378913	0.0243442	bot 500	4930506M07Rik,Accn2,Aco1,Adrb2,Atp1a2,Cacna1a,Cd52,Cnih2,Cntn2,Dlg4,Fitm2,Gal3st1,Gpc1,Kcnj11,Lck,Pias3,Plp1,Qsox1,Sin3a,Slc4a3,Smad7,Txndc9,Ugt8a
GO:0019725	cellular homeostasis	2.12026e-06	0.024315	8.71996e-05	2.12026e-06	0.000118927	-5.67361	4.05949	35	374	607	15363	0.0935829	0.0395105	0.0576606	0.0243442	top 500	Accn1,Adcyap1,Adrb1,App,Atp2a2,Atp2b2,Atxn1,Bdnf,Chrna7,Cnr1,Gjd2,Glrb,Grin2a,Grin2b,Htr2c,Itgav,Kcnc2,Kcnq3,Myo5a,Nab2,Ndn,Neurod1,Nlgn1,Nptn,Prnp,Scn2a1,Slc12a5,Slc17a7,Slc24a2,Slc39a6,Slc8a1,Snca,Tac1,Trhr,Wfs1
GO:0071476	cellular hypotonic response	0.0712736	1	0.0712736	1	1	0	1.14707	0	374	3	15363	0	0.000195274	0	0.0243442	top 500
GO:0071476	cellular hypotonic response	0.0712736	1	0.0712736	0.0712736	0.346234	-1.14707	1.14707	1	374	3	15363	0.0026738	0.000195274	0.333333	0.0243442	bot 500	Slc12a6
GO:0071477	cellular hypotonic salinity response	0.0243442	1	0.0243442	1	1	0	1.6136	0	374	1	15363	0	6.50915e-05	0	0.0243442	top 500
GO:0071477	cellular hypotonic salinity response	0.0243442	1	0.0243442	0.0243442	0.248968	-1.6136	1.6136	1	374	1	15363	0.0026738	6.50915e-05	1	0.0243442	bot 500	Slc12a6
GO:0006873	cellular ion homeostasis	9.36904e-08	0.0420917	2.22587e-06	0.0420917	0.310883	-1.3758	5.6525	19	374	507	15363	0.0508021	0.0330014	0.0374753	0.0243442	bot 500	4930506M07Rik,Accn2,Aco1,Adrb2,Atp1a2,Cacna1a,Cd52,Cnih2,Cntn2,Dlg4,Gal3st1,Gpc1,Kcnj11,Lck,Pias3,Plp1,Slc4a3,Smad7,Ugt8a
GO:0006873	cellular ion homeostasis	9.36904e-08	0.0420917	2.22587e-06	9.36904e-08	7.41115e-06	-7.0283	5.6525	34	374	507	15363	0.0909091	0.0330014	0.0670611	0.0243442	top 500	Accn1,Adcyap1,Adrb1,App,Atp2a2,Atp2b2,Atxn1,Bdnf,Chrna7,Cnr1,Gjd2,Glrb,Grin2a,Grin2b,Htr2c,Itgav,Kcnc2,Kcnq3,Myo5a,Nab2,Ndn,Nlgn1,Nptn,Prnp,Scn2a1,Slc12a5,Slc17a7,Slc24a2,Slc39a6,Slc8a1,Snca,Tac1,Trhr,Wfs1
GO:0006879	cellular iron ion homeostasis	0.54591	1	0.54591	0.54591	0.685198	-0.262879	0.262879	1	374	32	15363	0.0026738	0.00208293	0.03125	0.0243442	bot 500	Aco1
GO:0006879	cellular iron ion homeostasis	0.54591	1	0.54591	1	1	0	0.262879	0	374	32	15363	0	0.00208293	0	0.0243442	top 500
GO:0042180	cellular ketone metabolic process	0.322798	0.996461	0.323945	0.322798	0.535125	-0.491069	0.489529	18	374	651	15363	0.0481283	0.0423745	0.0276498	0.0243442	bot 500	Aco1,Agpat1,Akr1a1,Cacna1a,Cd34,Coq3,Decr2,Eprs,Ggt7,Glo1,Idh2,Lars2,Lpin1,Pcyox1l,Pemt,Pfkfb2,Plp1,Slc27a1
GO:0042180	cellular ketone metabolic process	0.322798	0.996461	0.323945	0.996461	1	-0.00153971	0.489529	7	374	651	15363	0.0187166	0.0423745	0.0107527	0.0243442	top 500	Acsl4,Dnmt1,Dtd1,Gmps,Kdsr,Myo5a,Snca
GO:0044242	cellular lipid catabolic process	0.671043	1	0.671043	0.671043	0.764103	-0.17325	0.17325	2	374	94	15363	0.00534759	0.0061186	0.0212766	0.0243442	bot 500	Gm2a,Lpin1
GO:0044242	cellular lipid catabolic process	0.671043	1	0.671043	1	1	0	0.17325	0	374	94	15363	0	0.0061186	0	0.0243442	top 500
GO:0044255	cellular lipid metabolic process	0.334628	0.82525	0.405487	0.334628	0.545645	-0.475437	0.392023	17	374	617	15363	0.0454545	0.0401614	0.0275527	0.0243442	bot 500	Agpat1,Decr2,Dgkz,Gal3st1,Gm2a,Inpp5b,Lpin1,Mvk,Pemt,Pigm,Pla2g12a,Plp1,Ptdss2,Slc27a1,Slc35c1,St6galnac6,Ugt8a
GO:0044255	cellular lipid metabolic process	0.334628	0.82525	0.405487	0.82525	0.874222	-0.0834145	0.392023	12	374	617	15363	0.0320856	0.0401614	0.0194489	0.0243442	top 500	Acsl4,B4galt6,D3Bwg0562e,Dgkh,Htr2c,Impad1,Kdsr,Myo5a,Serinc1,Snca,Soat1,Ugcg
GO:0051641	cellular localization	0.101522	0.308023	0.329593	0.101522	0.391415	-0.993439	0.482023	34	374	1114	15363	0.0909091	0.0725119	0.0305206	0.0243442	bot 500	Adora3,Alyref,Amot,Ap3s2,Arhgef2,Atp5o,Axin2,Brsk1,Cacna1a,Cacnb1,Chic2,Cnih2,Cntn2,Dlg4,Erp29,Gcc1,Hook1,Ift20,Mdm2,Myh9,Oprd1,Ptch1,Rims4,Sec22b,Sh3pxd2b,Sin3a,Smad7,Spnb3,Txnip,Ucp2,Ugt8a,Vps54,Wnt5a,Zdhhc3
GO:0051641	cellular localization	0.101522	0.308023	0.329593	0.308023	0.489866	-0.511416	0.482023	30	374	1114	15363	0.0802139	0.0725119	0.02693	0.0243442	top 500	Ahi1,App,Atxn1,Bag4,Bcap29,Bdnf,Ctgf,Dlg2,Glrb,Grin2b,Hap1,Map2k1,Myo5a,Neurod1,Nlgn1,Ppp3cb,Pygo1,Ranbp2,Reep1,Scamp5,Snx16,Strada,Stxbp5l,Syt1,Syt4,Tmem30a,Trim27,Vgf,Wash,Wfs1
GO:0034622	cellular macromolecular complex assembly	0.109006	0.186684	0.583908	0.109006	0.391415	-0.962549	0.233655	11	374	296	15363	0.0294118	0.0192671	0.0371622	0.0243442	bot 500	Atpaf2,Gas7,Gtf2a2,H2afj,Nat15,Rbm5,Rbmx,Set,Sox12,Tfam,Tgfbr3
GO:0034622	cellular macromolecular complex assembly	0.109006	0.186684	0.583908	0.186684	0.387824	-0.728894	0.233655	10	374	296	15363	0.026738	0.0192671	0.0337838	0.0243442	top 500	Acvr1c,Dach1,Eftud1,Nap1l2,Nap1l3,Rbmxl1,Rc3h1,Shprh,Smarca5,Tspyl4
GO:0034623	cellular macromolecular complex disassembly	0.598667	1	0.598667	0.598667	0.715043	-0.222815	0.222815	1	374	37	15363	0.0026738	0.00240838	0.027027	0.0243442	bot 500	Smarcc2
GO:0034623	cellular macromolecular complex disassembly	0.598667	1	0.598667	1	1	0	0.222815	0	374	37	15363	0	0.00240838	0	0.0243442	top 500
GO:0034621	cellular macromolecular complex subunit organization	0.133701	0.325606	0.410622	0.133701	0.410591	-0.873865	0.386557	12	374	343	15363	0.0320856	0.0223264	0.0349854	0.0243442	bot 500	Atpaf2,Gas7,Gtf2a2,H2afj,Nat15,Rbm5,Rbmx,Set,Smarcc2,Sox12,Tfam,Tgfbr3
GO:0034621	cellular macromolecular complex subunit organization	0.133701	0.325606	0.410622	0.325606	0.505125	-0.487308	0.386557	10	374	343	15363	0.026738	0.0223264	0.0291545	0.0243442	top 500	Acvr1c,Dach1,Eftud1,Nap1l2,Nap1l3,Rbmxl1,Rc3h1,Shprh,Smarca5,Tspyl4
GO:0034645	cellular macromolecule biosynthetic process	0.00023679	0.549166	0.000431181	0.00023679	0.0306742	-3.62564	3.36534	82	374	2319	15363	0.219251	0.150947	0.0353601	0.0243442	bot 500	Alg6,Arid5b,Brdt,Cnot2,Creb5,Csrnp2,Dolpp1,Eif4b,Eif4e2,Elk1,Elk3,Epas1,Eprs,Ets1,Foxk1,Foxo4,Gmeb2,Gtf2a2,Gtf3c1,Hdac7,Hdgf,Hif1an,Hopx,Ino80d,Khsrp,Klf11,Lars2,Ldb1,Lef1,Lpin1,Lrpprc,Maf,Map2k6,Map6d1,Mms19,Mrpl1,Mrpl48,Mrpl51,Mrps2,Mrps5,Mynn,Myt1,Ncoa3,Pa2g4,Pcgf2,Pias3,Pigm,Pou6f1,Rbmx,Recql,Rnf10,Sall2,Scrt1,Scrt2,Sebox,Sin3a,Smad7,Smarcc2,Sox12,Ssbp1,St3gal4,St6galnac6,Supt16h,Supt6h,Tbl1x…
GO:0034645	cellular macromolecule biosynthetic process	0.00023679	0.549166	0.000431181	0.549166	0.673898	-0.260296	3.36534	56	374	2319	15363	0.149733	0.150947	0.0241483	0.0243442	top 500	Abt1,Aff4,Alg2,Arx,Atxn1,B3galnt1,Bcl11b,Bmpr2,C77370,Cbx4,Cdk8,Ctnnd2,Dach1,Dnmt1,Eefsec,Eftud1,Egr1,Egr4,Eif1ax,Erbb4,Esrrg,Fos,Fosl2,Foxo6,Foxp2,Fut9,Hipk3,Hivep2,Med12l,Mkl2,Nab2,Ndn,Neurod1,Nfib,Nkrf,Nr2c2,Nr4a3,Nrip1,Per1,Pura,Slc4a10,Sltm,Smarca5,Sp4,Tbr1,Trim27,Yaf2,Zbtb41,Zbtb44,Zcchc12,Zdhhc17,Zdhhc21,Zfp238,Zfp672,Zfpm2,Zxdb
GO:0044265	cellular macromolecule catabolic process	0.327853	0.452923	0.723859	0.452923	0.624451	-0.343976	0.140346	10	374	382	15363	0.026738	0.0248649	0.026178	0.0243442	bot 500	Arih2,Fbxl14,Ldlr,Lnx1,Mdm2,Mylip,Tbl1x,Trpc4ap,Ube2l6,Usp21
GO:0044265	cellular macromolecule catabolic process	0.327853	0.452923	0.723859	0.327853	0.507234	-0.484321	0.140346	11	374	382	15363	0.0294118	0.0248649	0.0287958	0.0243442	top 500	1200011M11Rik,C77370,Dnajb9,Herc2,Rbbp6,Rc3h1,Rnf103,Trim32,Usp29,Usp33,Wfs1
GO:0070727	cellular macromolecule localization	0.183795	0.768013	0.239313	0.183795	0.450764	-0.735666	0.621034	18	374	585	15363	0.0481283	0.0380785	0.0307692	0.0243442	bot 500	Amot,Ap3s2,Axin2,Cacna1a,Cacnb1,Cntn2,Dlg4,Gcc1,Mdm2,Oprd1,Ptch1,Sh3pxd2b,Sin3a,Smad7,Txnip,Ugt8a,Wnt5a,Zdhhc3
GO:0070727	cellular macromolecule localization	0.183795	0.768013	0.239313	0.768013	0.834267	-0.114632	0.621034	12	374	585	15363	0.0320856	0.0380785	0.0205128	0.0243442	top 500	Ahi1,Bag4,Bcap29,Dlg2,Grin2b,Nlgn1,Pygo1,Reep1,Snx16,Strada,Tmem30a,Wfs1
GO:0044260	cellular macromolecule metabolic process	0.00397963	0.380264	0.0104654	0.00397963	0.193323	-2.40016	1.98024	137	374	4637	15363	0.36631	0.301829	0.029545	0.0243442	bot 500	1110054O05Rik,Akap8,Alg6,Alyref,Arid5b,Arih2,Axin2,Bccip,Bgn,Brdt,Brsk1,C230081A13Rik,Ccnd1,Cnot2,Cntn2,Creb5,Csrnp2,Dolpp1,Eif4b,Eif4e2,Elk1,Elk3,Epas1,Eprs,Ercc6,Ets1,Fbxl14,Foxk1,Foxo4,Gmeb2,Gtf2a2,Gtf3c1,H2afj,Hdac7,Hdgf,Hif1an,Hopx,Hunk,Ino80,Ino80d,Kansl3,Khsrp,Klf11,Klhl21,Lars2,Lck,Ldb1,Ldlr,Lef1,Lnx1,Lpin1,Lrpprc,Maf,Map2k6,Map2k7,Map6d1,March2,Mark4,Mdm2,Mknk2,Mms19,Mrpl1,Mrpl48,Mrpl51,…
GO:0044260	cellular macromolecule metabolic process	0.00397963	0.380264	0.0104654	0.380264	0.54336	-0.419915	1.98024	116	374	4637	15363	0.31016	0.301829	0.0250162	0.0243442	top 500	1200011M11Rik,1500010J02Rik,2610101N10Rik,A930038C07Rik,Abt1,Acvr1c,Acvr2a,Adrb1,Aff4,Alg2,App,Arx,Asph,Atxn1,B3galnt1,Bcl11b,Bmpr2,C77370,Camk1d,Cbx4,Cdk8,Cdkl5,Cetn2,Chrna7,Cstf2t,Ctnnd2,Dach1,Dgcr8,Dnajb9,Dner,Dnmt1,Eefsec,Eftud1,Egr1,Egr4,Eif1ax,Epha5,Epha6,Erbb4,Ero1l,Esrrg,Fbxo25,Fos,Fosl2,Foxo6,Foxp2,Fut9,Herc2,Hipk3,Hivep2,Hmgb1,Igf1r,Impad1,Ints7,Ksr2,Map2k1,Mapk6,Med12l,Mib1,Mkl2,Nab2,N…
GO:0006944	cellular membrane fusion	0.371144	0.729762	0.508583	0.371144	0.570113	-0.430457	0.293638	2	374	53	15363	0.00534759	0.00344985	0.0377358	0.0243442	bot 500	Snph,Tecpr1
GO:0006944	cellular membrane fusion	0.371144	0.729762	0.508583	0.729762	0.804616	-0.136819	0.293638	1	374	53	15363	0.0026738	0.00344985	0.0188679	0.0243442	top 500	Eea1
GO:0016044	cellular membrane organization	0.160168	0.411747	0.388996	0.411747	0.598467	-0.385369	0.410055	7	374	251	15363	0.0187166	0.016338	0.0278884	0.0243442	bot 500	Cacna1a,Cntn2,Dlg4,Ptch1,Sh3pxd2b,Snph,Tecpr1
GO:0016044	cellular membrane organization	0.160168	0.411747	0.388996	0.160168	0.363139	-0.795425	0.410055	9	374	251	15363	0.0240642	0.016338	0.0358566	0.0243442	top 500	Bag4,Dlg2,Eea1,Grin2b,Nlgn1,Reep1,Sgcd,Sgcz,Snca
GO:0044237	cellular metabolic process	0.000117094	0.264622	0.000442496	0.000117094	0.0182023	-3.93147	3.35409	193	374	6473	15363	0.516043	0.421337	0.0298162	0.0243442	bot 500	1110054O05Rik,Abca2,Aco1,Adcy6,Agpat1,Akap8,Akr1a1,Alg6,Alyref,Arid5b,Arih2,Atp1a2,Atp5o,Axin2,Bccip,Bgn,Bpgm,Brdt,Brsk1,C230081A13Rik,Cacna1a,Cant1,Ccnd1,Cd34,Cnot2,Cntn2,Coq3,Creb5,Csrnp2,Decr2,Dgkz,Dolpp1,Eif4b,Eif4e2,Elk1,Elk3,Entpd7,Epas1,Eprs,Ercc6,Ets1,Fam20b,Fbxl14,Foxk1,Foxo4,Gal3st1,Ggt7,Glo1,Gm2a,Gmeb2,Gna12,Gnpnat1,Gtf2a2,Gtf3c1,H2afj,Hdac7,Hdgf,Hif1an,Hk2,Hmox1,Hopx,Hunk,Idh2,Igf2,In…
GO:0044237	cellular metabolic process	0.000117094	0.264622	0.000442496	0.264622	0.454108	-0.577374	3.35409	164	374	6473	15363	0.438503	0.421337	0.025336	0.0243442	top 500	1200011M11Rik,1500010J02Rik,2610101N10Rik,2610528E23Rik,A930038C07Rik,Abca5,Abt1,Acsl4,Acvr1c,Acvr2a,Adcyap1,Adrb1,Aff4,Alg2,App,Arx,Asph,Atl1,Atp11c,Atp13a3,Atp1b1,Atp1b3,Atp2a2,Atp2b2,Atp2b4,Atp8a1,Atxn1,Azin1,B3galnt1,B4galt6,Bcl11b,Bdnf,Bmpr2,C77370,Camk1d,Cbx4,Cdk8,Cdkl5,Cetn2,Chrna7,Cnksr2,Cstf2t,Ctgf,Ctnnd2,Cyb561,Cyr61,D3Bwg0562e,Dach1,Dgcr8,Dgkb,Dgke,Dgkh,Dhx9,Dnajb9,Dner,Dnm3,Dnmt1,Dpys…
GO:0006875	cellular metal ion homeostasis	0.00613999	0.784913	0.00782251	0.00613999	0.0739916	-2.21183	2.10665	14	374	268	15363	0.0374332	0.0174445	0.0522388	0.0243442	top 500	Adcyap1,App,Atp2a2,Atp2b2,Chrna7,Htr2c,Itgav,Ndn,Nptn,Slc24a2,Slc8a1,Tac1,Trhr,Wfs1
GO:0006875	cellular metal ion homeostasis	0.00613999	0.784913	0.00782251	0.784913	0.84527	-0.105178	2.10665	5	374	268	15363	0.013369	0.0174445	0.0186567	0.0243442	bot 500	Aco1,Atp1a2,Cacna1a,Cd52,Lck
GO:0042398	cellular modified amino acid biosynthetic process	0.534556	1	0.534556	0.534556	0.677235	-0.272006	0.272006	1	374	31	15363	0.0026738	0.00201784	0.0322581	0.0243442	bot 500	Ggt7
GO:0042398	cellular modified amino acid biosynthetic process	0.534556	1	0.534556	1	1	0	0.272006	0	374	31	15363	0	0.00201784	0	0.0243442	top 500
GO:0042219	cellular modified amino acid catabolic process	0.13748	1	0.13748	1	1	0	0.861761	0	374	6	15363	0	0.000390549	0	0.0243442	top 500
GO:0042219	cellular modified amino acid catabolic process	0.13748	1	0.13748	0.13748	0.410591	-0.861761	0.861761	1	374	6	15363	0.0026738	0.000390549	0.166667	0.0243442	bot 500	Pcyox1l
GO:0006575	cellular modified amino acid metabolic process	0.156926	0.944678	0.166115	0.156926	0.428462	-0.804306	0.77959	5	374	117	15363	0.013369	0.0076157	0.042735	0.0243442	bot 500	Cacna1a,Ggt7,Glo1,Pcyox1l,Pemt
GO:0006575	cellular modified amino acid metabolic process	0.156926	0.944678	0.166115	0.944678	0.963734	-0.024716	0.77959	1	374	117	15363	0.0026738	0.0076157	0.00854701	0.0243442	top 500	Dnmt1
GO:0030320	cellular monovalent inorganic anion homeostasis	0.198978	1	0.198978	0.198978	0.461338	-0.701194	0.701194	1	374	9	15363	0.0026738	0.000585823	0.111111	0.0243442	bot 500	Cacna1a
GO:0030320	cellular monovalent inorganic anion homeostasis	0.198978	1	0.198978	1	1	0	0.701194	0	374	9	15363	0	0.000585823	0	0.0243442	top 500
GO:0030004	cellular monovalent inorganic cation homeostasis	0.473398	0.473398	1	0.473398	0.634941	-0.324774	0	1	374	26	15363	0.0026738	0.00169238	0.0384615	0.0243442	bot 500	Slc4a3
GO:0030004	cellular monovalent inorganic cation homeostasis	0.473398	0.473398	1	0.473398	0.615956	-0.324774	0	1	374	26	15363	0.0026738	0.00169238	0.0384615	0.0243442	top 500	Slc12a5
GO:0044271	cellular nitrogen compound biosynthetic process	0.429582	0.711126	0.604087	0.711126	0.796228	-0.148054	0.2189	7	374	335	15363	0.0187166	0.0218056	0.0208955	0.0243442	bot 500	Adcy6,Atp1a2,Atp5o,Ggt7,Nampt,Qdpr,Slc27a1
GO:0044271	cellular nitrogen compound biosynthetic process	0.429582	0.711126	0.604087	0.429582	0.582377	-0.366954	0.2189	9	374	335	15363	0.0240642	0.0218056	0.0268657	0.0243442	top 500	Atp1b1,Atp2a2,Atp2b2,Azin1,Gmps,Gucy1a2,Htr2c,Nppc,Snca
GO:0044270	cellular nitrogen compound catabolic process	0.0102011	0.104601	0.097524	0.104601	0.391415	-0.980465	1.01089	16	374	465	15363	0.0427807	0.0302675	0.0344086	0.0243442	bot 500	Abca2,Atp1a2,Atp5o,Cant1,Entpd7,Ercc6,Gna12,Hmox1,Ino80,Kras,Myh9,Pde4a,Ppp2r4,Ralb,Rasl10b,Recql
GO:0044270	cellular nitrogen compound catabolic process	0.0102011	0.104601	0.097524	0.0102011	0.103521	-1.99135	1.01089	20	374	465	15363	0.0534759	0.0302675	0.0430108	0.0243442	top 500	2610528E23Rik,Abca5,Atl1,Atp11c,Atp13a3,Atp1b1,Atp1b3,Atp2a2,Atp2b2,Atp2b4,Atp8a1,Cetn2,Dhx9,Dnm3,Dpysl2,Eefsec,Eftud1,Nsf,Smarca5,Trim23
GO:0034641	cellular nitrogen compound metabolic process	0.00490303	0.249745	0.0196321	0.00490303	0.210029	-2.30954	1.70703	111	374	3658	15363	0.296791	0.238105	0.0303445	0.0243442	bot 500	1110054O05Rik,Abca2,Adcy6,Akap8,Alyref,Arid5b,Atp1a2,Atp5o,Axin2,Bccip,Brdt,Cacna1a,Cant1,Cd34,Cnot2,Creb5,Csrnp2,Elk1,Elk3,Entpd7,Epas1,Eprs,Ercc6,Ets1,Foxk1,Foxo4,Ggt7,Glo1,Gmeb2,Gna12,Gnpnat1,Gtf2a2,Gtf3c1,H2afj,Hdac7,Hdgf,Hif1an,Hmox1,Hopx,Ino80,Ino80d,Khsrp,Klf11,Kras,Lars2,Ldb1,Lef1,Lpin1,Lrpprc,Maf,Map2k6,Mms19,Mta2,Myh9,Mynn,Myt1,Nampt,Nat15,Ncoa3,Pa2g4,Pank3,Pcgf2,Pcyox1l,Pde4a,Pemt,Pias…
GO:0034641	cellular nitrogen compound metabolic process	0.00490303	0.249745	0.0196321	0.249745	0.444363	-0.602503	1.70703	95	374	3658	15363	0.254011	0.238105	0.0259705	0.0243442	top 500	1200011M11Rik,1500010J02Rik,2610101N10Rik,2610528E23Rik,Abca5,Abt1,Adcyap1,Aff4,App,Arx,Atl1,Atp11c,Atp13a3,Atp1b1,Atp1b3,Atp2a2,Atp2b2,Atp2b4,Atp8a1,Atxn1,Azin1,Bcl11b,Bmpr2,C77370,Cbx4,Cdk8,Cetn2,Cstf2t,Ctnnd2,Dach1,Dgcr8,Dhx9,Dnm3,Dnmt1,Dpysl2,Dtd1,Eefsec,Eftud1,Egr1,Egr4,Erbb4,Esrrg,Fos,Fosl2,Foxo6,Foxp2,Fpgt,Gmps,Gpd2,Grin2a,Gucy1a2,Herc2,Hipk3,Hivep2,Hmgb1,Htr2c,Ints7,Med12l,Mkl2,Nab2,Nap1l…
GO:0033059	cellular pigmentation	0.0842161	1	0.0842161	0.0842161	0.278464	-1.0746	1.0746	2	374	20	15363	0.00534759	0.00130183	0.1	0.0243442	top 500	Map2k1,Myo5a
GO:0033059	cellular pigmentation	0.0842161	1	0.0842161	1	1	0	1.0746	0	374	20	15363	0	0.00130183	0	0.0243442	bot 500
GO:0044247	cellular polysaccharide catabolic process	0.198978	1	0.198978	0.198978	0.396916	-0.701194	0.701194	1	374	9	15363	0.0026738	0.000585823	0.111111	0.0243442	top 500	Adrb1
GO:0044247	cellular polysaccharide catabolic process	0.198978	1	0.198978	1	1	0	0.701194	0	374	9	15363	0	0.000585823	0	0.0243442	bot 500
GO:0044264	cellular polysaccharide metabolic process	0.742804	1	0.742804	0.742804	0.8158	-0.129126	0.129126	1	374	55	15363	0.0026738	0.00358003	0.0181818	0.0243442	top 500	Adrb1
GO:0044264	cellular polysaccharide metabolic process	0.742804	1	0.742804	1	1	0	0.129126	0	374	55	15363	0	0.00358003	0	0.0243442	bot 500
GO:0071804	cellular potassium ion transport	2.79672e-05	0.318234	8.78825e-05	0.318234	0.533652	-0.497253	4.0561	4	374	117	15363	0.0106952	0.0076157	0.034188	0.0243442	bot 500	Atp1a2,Kcnab2,Kcnj11,Kcnk10
GO:0071804	cellular potassium ion transport	2.79672e-05	0.318234	8.78825e-05	2.79672e-05	0.00121519	-4.55335	4.0561	12	374	117	15363	0.0320856	0.0076157	0.102564	0.0243442	top 500	Atp1b1,Atp1b3,Hcn1,Kcna3,Kcna4,Kcnc2,Kcnh5,Kcnh7,Kcnq3,Kcnq5,Kcns2,Slc9a7
GO:0009987	cellular process	0.00640842	0.00954121	0.671657	0.00640842	0.21637	-2.19325	0.172852	323	374	12511	15363	0.863636	0.814359	0.0258173	0.0243442	bot 500	1110054O05Rik,4930506M07Rik,5930434B04Rik,9430020K01Rik,Abca2,Accn2,Aco1,Actn4,Adam11,Adap2,Adcy6,Adora3,Adrb2,Agpat1,Akap7,Akap8,Akr1a1,Alg6,Alyref,Amot,Amotl2,Ap3s2,Arf2,Arhgap29,Arhgef2,Arid5b,Arih2,Arl5a,Arrdc3,Asb1,Atp1a2,Atp5o,Atpaf2,Axin2,B9d1,Bccip,Bgn,Bpgm,Brdt,Brsk1,C230081A13Rik,Cacna1a,Cacnb1,Calb1,Cant1,Casp9,Cblb,Ccnd1,Cd34,Cd52,Cflar,Chic2,Cited2,Clmn,Clpb,Cnih2,Cnih4,Cnot2,Cntn2,C…
GO:0009987	cellular process	0.00640842	0.00954121	0.671657	0.00954121	0.097842	-2.0204	0.172852	322	374	12511	15363	0.860963	0.814359	0.0257374	0.0243442	top 500	1200011M11Rik,1500010J02Rik,2610002M06Rik,2610101N10Rik,2610528E23Rik,9430031J16Rik,A830018L16Rik,A930038C07Rik,Abca5,Abt1,Accn1,Acsl4,Actr10,Acvr1c,Acvr2a,Adcyap1,Add2,Adnp,Adrb1,Aff4,Ahi1,Alg2,Ano3,App,Arl5c,Arx,Asph,Atl1,Atp11c,Atp13a3,Atp1b1,Atp1b3,Atp2a2,Atp2b2,Atp2b4,Atp8a1,Atxn1,Azin1,B3galnt1,B4galt6,Bag4,Baiap3,Bcap29,Bcl11b,Bdnf,Bex2,Bmpr2,C1ql3,C77370,Cacna1d,Cacna2d1,Camk1d,Cbfb,Cbx4,…
GO:0048610	cellular process involved in reproduction	0.915236	0.915236	1	0.915236	0.935803	-0.038467	0	5	374	336	15363	0.013369	0.0218707	0.014881	0.0243442	bot 500	Ccnd1,Cxcl12,Hook1,Lfng,Myh9
GO:0048610	cellular process involved in reproduction	0.915236	0.915236	1	0.915236	0.943054	-0.038467	0	5	374	336	15363	0.013369	0.0218707	0.014881	0.0243442	top 500	Acvr2a,Aff4,Glrb,Nr2c2,Plcb1
GO:0044257	cellular protein catabolic process	0.222456	0.347527	0.640111	0.222456	0.478295	-0.652756	0.193744	9	374	273	15363	0.0240642	0.01777	0.032967	0.0243442	bot 500	Arih2,Fbxl14,Lnx1,Mdm2,Mylip,Tbl1x,Trpc4ap,Ube2l6,Usp21
GO:0044257	cellular protein catabolic process	0.222456	0.347527	0.640111	0.347527	0.520699	-0.459012	0.193744	8	374	273	15363	0.0213904	0.01777	0.029304	0.0243442	top 500	Dnajb9,Herc2,Rbbp6,Rnf103,Trim32,Usp29,Usp33,Wfs1
GO:0043623	cellular protein complex assembly	0.543938	0.980536	0.554735	0.543938	0.685198	-0.264451	0.255914	4	374	159	15363	0.0106952	0.0103495	0.0251572	0.0243442	bot 500	Atpaf2,Gas7,Tfam,Tgfbr3
GO:0043623	cellular protein complex assembly	0.543938	0.980536	0.554735	0.980536	0.991138	-0.00853665	0.255914	1	374	159	15363	0.0026738	0.0103495	0.00628931	0.0243442	top 500	Acvr1c
GO:0034629	cellular protein complex localization	0.13748	1	0.13748	1	1	0	0.861761	0	374	6	15363	0	0.000390549	0	0.0243442	top 500
GO:0034629	cellular protein complex localization	0.13748	1	0.13748	0.13748	0.410591	-0.861761	0.861761	1	374	6	15363	0.0026738	0.000390549	0.166667	0.0243442	bot 500	Smad7
GO:0034613	cellular protein localization	0.178314	0.762048	0.233993	0.178314	0.445836	-0.748815	0.630798	18	374	582	15363	0.0481283	0.0378832	0.0309278	0.0243442	bot 500	Amot,Ap3s2,Axin2,Cacna1a,Cacnb1,Cntn2,Dlg4,Gcc1,Mdm2,Oprd1,Ptch1,Sh3pxd2b,Sin3a,Smad7,Txnip,Ugt8a,Wnt5a,Zdhhc3
GO:0034613	cellular protein localization	0.178314	0.762048	0.233993	0.762048	0.831007	-0.118018	0.630798	12	374	582	15363	0.0320856	0.0378832	0.0206186	0.0243442	top 500	Ahi1,Bag4,Bcap29,Dlg2,Grin2b,Nlgn1,Pygo1,Reep1,Snx16,Strada,Tmem30a,Wfs1
GO:0044267	cellular protein metabolic process	0.0308218	0.500937	0.0615283	0.0308218	0.291663	-1.51114	1.21092	68	374	2244	15363	0.181818	0.146065	0.030303	0.0243442	bot 500	Alg6,Arih2,Bgn,Brsk1,C230081A13Rik,Ccnd1,Dolpp1,Eif4b,Eif4e2,Eprs,Ercc6,Fbxl14,Hdac7,Hif1an,Hopx,Hunk,Kansl3,Klhl21,Lars2,Lck,Ldb1,Lef1,Lnx1,Map2k6,Map2k7,Map6d1,March2,Mark4,Mdm2,Mknk2,Mrpl1,Mrpl48,Mrpl51,Mrps2,Mrps5,Mta2,Mylip,Nat15,Ncoa3,Nfs1,Otud5,Oxsr1,Pcgf2,Pias3,Pigm,Ppp2r4,Ptprb,Qsox1,Riok3,Rnf168,Sec63,Sirt6,Smad7,Speg,St3gal4,St6galnac6,Stk3,Tbl1x,Tgfbr3,Trim25,Trpc4ap,Ube2l6,Usp21,Vegf…
GO:0044267	cellular protein metabolic process	0.0308218	0.500937	0.0615283	0.500937	0.636225	-0.300217	1.21092	55	374	2244	15363	0.147059	0.146065	0.0245098	0.0243442	top 500	A930038C07Rik,Acvr1c,Acvr2a,Alg2,App,Asph,B3galnt1,Bmpr2,Camk1d,Cdk8,Cdkl5,Chrna7,Dnajb9,Dner,Eefsec,Eftud1,Eif1ax,Epha5,Epha6,Erbb4,Ero1l,Fbxo25,Fut9,Herc2,Hipk3,Igf1r,Ksr2,Map2k1,Mapk6,Mib1,Pak3,Ppig,Ppp3cb,Ptprg,Ptprj,Ptpro,Qpct,Ranbp2,Rbbp6,Rnf103,Rnf152,Rock2,Rps6ka5,Slc4a10,Ssh1,Strada,Trim23,Trim27,Trim32,Ttbk2,Usp29,Usp33,Wfs1,Zdhhc17,Zdhhc21
GO:0006464	cellular protein modification process	0.0095725	0.174271	0.0549289	0.0095725	0.236198	-2.01897	1.2602	57	374	1720	15363	0.152406	0.111957	0.0331395	0.0243442	bot 500	Alg6,Arih2,Bgn,Brsk1,C230081A13Rik,Ccnd1,Dolpp1,Ercc6,Fbxl14,Hdac7,Hif1an,Hopx,Hunk,Kansl3,Klhl21,Lck,Ldb1,Lef1,Lnx1,Map2k6,Map2k7,Map6d1,March2,Mark4,Mdm2,Mknk2,Mta2,Mylip,Nat15,Ncoa3,Nfs1,Otud5,Oxsr1,Pcgf2,Pias3,Pigm,Ppp2r4,Ptprb,Qsox1,Riok3,Rnf168,Sirt6,Smad7,Speg,St3gal4,St6galnac6,Stk3,Tgfbr3,Trim25,Trpc4ap,Ube2l6,Usp21,Vegfb,Whsc1l1,Wnt5a,Yes1,Zdhhc3
GO:0006464	cellular protein modification process	0.0095725	0.174271	0.0549289	0.174271	0.376384	-0.758775	1.2602	48	374	1720	15363	0.128342	0.111957	0.027907	0.0243442	top 500	A930038C07Rik,Acvr1c,Acvr2a,Alg2,App,Asph,B3galnt1,Bmpr2,Camk1d,Cdk8,Cdkl5,Chrna7,Epha5,Epha6,Erbb4,Ero1l,Fbxo25,Fut9,Herc2,Hipk3,Igf1r,Ksr2,Map2k1,Mapk6,Mib1,Pak3,Ppig,Ppp3cb,Ptprg,Ptprj,Ptpro,Qpct,Ranbp2,Rbbp6,Rnf103,Rnf152,Rock2,Rps6ka5,Slc4a10,Ssh1,Strada,Trim23,Trim27,Trim32,Ttbk2,Usp33,Zdhhc17,Zdhhc21
GO:0045333	cellular respiration	0.0909409	0.511203	0.177896	0.0909409	0.379033	-1.04124	0.749834	4	374	70	15363	0.0106952	0.0045564	0.0571429	0.0243442	bot 500	Aco1,Idh2,Sdhd,Tbrg4
GO:0045333	cellular respiration	0.0909409	0.511203	0.177896	0.511203	0.642911	-0.291406	0.749834	2	374	70	15363	0.00534759	0.0045564	0.0285714	0.0243442	top 500	Bdnf,Snca
GO:0071214	cellular response to abiotic stimulus	0.33563	0.61017	0.55006	0.33563	0.545645	-0.474139	0.25959	3	374	84	15363	0.00802139	0.00546768	0.0357143	0.0243442	bot 500	Ino80,Net1,Slc12a6
GO:0071214	cellular response to abiotic stimulus	0.33563	0.61017	0.55006	0.61017	0.717095	-0.214549	0.25959	2	374	84	15363	0.00534759	0.00546768	0.0238095	0.0243442	top 500	Egr1,Ints7
GO:0071229	cellular response to acid	0.793671	1	0.793671	0.793671	0.851857	-0.100359	0.100359	2	374	120	15363	0.00534759	0.00781097	0.0166667	0.0243442	top 500	Dnmt1,Grin2a
GO:0071229	cellular response to acid	0.793671	1	0.793671	1	1	0	0.100359	0	374	120	15363	0	0.00781097	0	0.0243442	bot 500
GO:0071418	cellular response to amine stimulus	0.801194	0.95114	0.842352	0.95114	0.965739	-0.0217556	0.0745065	1	374	122	15363	0.0026738	0.00794116	0.00819672	0.0243442	bot 500	Adcy6
GO:0071418	cellular response to amine stimulus	0.801194	0.95114	0.842352	0.801194	0.85644	-0.0962621	0.0745065	2	374	122	15363	0.00534759	0.00794116	0.0163934	0.0243442	top 500	Dnmt1,Grin2a
GO:0071230	cellular response to amino acid stimulus	0.769579	1	0.769579	0.769579	0.835087	-0.113747	0.113747	2	374	114	15363	0.00534759	0.00742043	0.0175439	0.0243442	top 500	Dnmt1,Grin2a
GO:0071230	cellular response to amino acid stimulus	0.769579	1	0.769579	1	1	0	0.113747	0	374	114	15363	0	0.00742043	0	0.0243442	bot 500
GO:0071243	cellular response to arsenic-containing substance	0.0712736	1	0.0712736	1	1	0	1.14707	0	374	3	15363	0	0.000195274	0	0.0243442	top 500
GO:0071243	cellular response to arsenic-containing substance	0.0712736	1	0.0712736	0.0712736	0.346234	-1.14707	1.14707	1	374	3	15363	0.0026738	0.000195274	0.333333	0.0243442	bot 500	Mknk2
GO:0071318	cellular response to ATP	0.0712736	1	0.0712736	0.0712736	0.246778	-1.14707	1.14707	1	374	3	15363	0.0026738	0.000195274	0.333333	0.0243442	top 500	Ssh1
GO:0071318	cellular response to ATP	0.0712736	1	0.0712736	1	1	0	1.14707	0	374	3	15363	0	0.000195274	0	0.0243442	bot 500
GO:0071216	cellular response to biotic stimulus	0.804864	1	0.804864	0.804864	0.857253	-0.0942775	0.0942775	2	374	123	15363	0.00534759	0.00800625	0.0162602	0.0243442	bot 500	Txnip,Wnt5a
GO:0071216	cellular response to biotic stimulus	0.804864	1	0.804864	1	1	0	0.0942775	0	374	123	15363	0	0.00800625	0	0.0243442	top 500
GO:0071276	cellular response to cadmium ion	0.13748	1	0.13748	1	1	0	0.861761	0	374	6	15363	0	0.000390549	0	0.0243442	top 500
GO:0071276	cellular response to cadmium ion	0.13748	1	0.13748	0.13748	0.410591	-0.861761	0.861761	1	374	6	15363	0.0026738	0.000390549	0.166667	0.0243442	bot 500	Hmox1
GO:0071277	cellular response to calcium ion	0.0842161	1	0.0842161	0.0842161	0.278464	-1.0746	1.0746	2	374	20	15363	0.00534759	0.00130183	0.1	0.0243442	top 500	Asph,Fos
GO:0071277	cellular response to calcium ion	0.0842161	1	0.0842161	1	1	0	1.0746	0	374	20	15363	0	0.00130183	0	0.0243442	bot 500
GO:0071320	cellular response to cAMP	0.237528	1	0.237528	0.237528	0.428871	-0.624286	0.624286	1	374	11	15363	0.0026738	0.000716006	0.0909091	0.0243442	top 500	Slc8a1
GO:0071320	cellular response to cAMP	0.237528	1	0.237528	1	1	0	0.624286	0	374	11	15363	0	0.000716006	0	0.0243442	bot 500
GO:0071322	cellular response to carbohydrate stimulus	0.358449	0.358449	1	0.358449	0.55693	-0.445573	0	1	374	18	15363	0.0026738	0.00117165	0.0555556	0.0243442	bot 500	Sin3a
GO:0071322	cellular response to carbohydrate stimulus	0.358449	0.358449	1	0.358449	0.526328	-0.445573	0	1	374	18	15363	0.0026738	0.00117165	0.0555556	0.0243442	top 500	Neurod1
GO:0071870	cellular response to catecholamine stimulus	0.115952	1	0.115952	1	1	0	0.935724	0	374	5	15363	0	0.000325457	0	0.0243442	top 500
GO:0071870	cellular response to catecholamine stimulus	0.115952	1	0.115952	0.115952	0.391415	-0.935724	0.935724	1	374	5	15363	0.0026738	0.000325457	0.2	0.0243442	bot 500	Adcy6
GO:0070887	cellular response to chemical stimulus	0.0853065	0.444119	0.19208	0.444119	0.618404	-0.352501	0.716517	25	374	985	15363	0.0668449	0.0641151	0.0253807	0.0243442	bot 500	Adcy6,Axin2,Calb1,Casp9,Ccnd1,Cxcl12,Eif4ebp2,Epas1,Foxo4,Hmox1,Igf2,Itgb2,Klf6,Kras,Lef1,Lpin1,Mknk2,Net1,Ppp2r5b,Ptch1,Rbmx,Sin3a,Slc27a1,Socs2,Tcf7
GO:0070887	cellular response to chemical stimulus	0.0853065	0.444119	0.19208	0.0853065	0.281165	-1.06902	0.716517	31	374	985	15363	0.0828877	0.0641151	0.0314721	0.0243442	top 500	Asph,Bag4,Ctgf,Cxadr,Dgcr8,Dnmt1,Dock4,Egr1,Ero1l,Esrrg,Fos,Foxo6,Grb10,Grin2a,Neurod1,Npnt,Nr2c2,Nr4a3,Plcb1,Ppp3cb,Ptpro,Rps6ka5,Scg2,Slc8a1,Snca,Socs5,Sos1,Ssh1,Syp,Timp2,Wfs1
GO:0071397	cellular response to cholesterol	0.158486	1	0.158486	1	1	0	0.80001	0	374	7	15363	0	0.00045564	0	0.0243442	top 500
GO:0071397	cellular response to cholesterol	0.158486	1	0.158486	0.158486	0.428462	-0.80001	0.80001	1	374	7	15363	0.0026738	0.00045564	0.142857	0.0243442	bot 500	Ptch1
GO:0071280	cellular response to copper ion	0.0938872	1	0.0938872	0.0938872	0.281806	-1.02739	1.02739	1	374	4	15363	0.0026738	0.000260366	0.25	0.0243442	top 500	Snca
GO:0071280	cellular response to copper ion	0.0938872	1	0.0938872	1	1	0	1.02739	0	374	4	15363	0	0.000260366	0	0.0243442	bot 500
GO:0071384	cellular response to corticosteroid stimulus	0.309163	1	0.309163	1	1	0	0.509812	0	374	15	15363	0	0.000976372	0	0.0243442	top 500
GO:0071384	cellular response to corticosteroid stimulus	0.309163	1	0.309163	0.309163	0.522954	-0.509812	0.509812	1	374	15	15363	0.0026738	0.000976372	0.0666667	0.0243442	bot 500	Casp9
GO:0071345	cellular response to cytokine stimulus	0.25181	0.404074	0.623179	0.25181	0.49089	-0.598926	0.205387	7	374	210	15363	0.0187166	0.0136692	0.0333333	0.0243442	bot 500	Cxcl12,Klf6,Kras,Lef1,Rbmx,Slc27a1,Tcf7
GO:0071345	cellular response to cytokine stimulus	0.25181	0.404074	0.623179	0.404074	0.562744	-0.39354	0.205387	6	374	210	15363	0.0160428	0.0136692	0.0285714	0.0243442	top 500	Bag4,Egr1,Npnt,Plcb1,Rps6ka5,Socs5
GO:0071549	cellular response to dexamethasone stimulus	0.198978	1	0.198978	0.198978	0.461338	-0.701194	0.701194	1	374	9	15363	0.0026738	0.000585823	0.111111	0.0243442	bot 500	Casp9
GO:0071549	cellular response to dexamethasone stimulus	0.198978	1	0.198978	1	1	0	0.701194	0	374	9	15363	0	0.000585823	0	0.0243442	top 500
GO:0035690	cellular response to drug	0.389341	1	0.389341	0.389341	0.549711	-0.409669	0.409669	1	374	20	15363	0.0026738	0.00130183	0.05	0.0243442	top 500	Ppp3cb
GO:0035690	cellular response to drug	0.389341	1	0.389341	1	1	0	0.409669	0	374	20	15363	0	0.00130183	0	0.0243442	bot 500
GO:0071359	cellular response to dsRNA	0.404227	1	0.404227	0.404227	0.562744	-0.393375	0.393375	1	374	21	15363	0.0026738	0.00136692	0.047619	0.0243442	top 500	Dgcr8
GO:0071359	cellular response to dsRNA	0.404227	1	0.404227	1	1	0	0.393375	0	374	21	15363	0	0.00136692	0	0.0243442	bot 500
GO:0071495	cellular response to endogenous stimulus	0.426983	0.793781	0.53791	0.426983	0.580794	-0.36959	0.26929	11	374	414	15363	0.0294118	0.0269479	0.02657	0.0243442	top 500	Bag4,Ctgf,Dnmt1,Esrrg,Foxo6,Grb10,Grin2a,Nr2c2,Nr4a3,Plcb1,Sos1
GO:0071495	cellular response to endogenous stimulus	0.426983	0.793781	0.53791	0.793781	0.851086	-0.100299	0.26929	8	374	414	15363	0.0213904	0.0269479	0.0193237	0.0243442	bot 500	Adcy6,Casp9,Eif4ebp2,Foxo4,Igf2,Lef1,Lpin1,Socs2
GO:0071364	cellular response to epidermal growth factor stimulus	0.21849	1	0.21849	0.21849	0.411448	-0.660568	0.660568	1	374	10	15363	0.0026738	0.000650915	0.1	0.0243442	top 500	Bag4
GO:0071364	cellular response to epidermal growth factor stimulus	0.21849	1	0.21849	1	1	0	0.660568	0	374	10	15363	0	0.000650915	0	0.0243442	bot 500
GO:0071496	cellular response to external stimulus	0.808474	0.953508	0.847893	0.808474	0.858379	-0.0923342	0.0716588	2	374	124	15363	0.00534759	0.00807134	0.016129	0.0243442	bot 500	Tecpr1,Wdr45
GO:0071496	cellular response to external stimulus	0.808474	0.953508	0.847893	0.953508	0.969856	-0.0206754	0.0716588	1	374	124	15363	0.0026738	0.00807134	0.00806452	0.0243442	top 500	Fos
GO:0031668	cellular response to extracellular stimulus	0.769579	0.9404	0.818353	0.769579	0.835412	-0.113747	0.0870592	2	374	114	15363	0.00534759	0.00742043	0.0175439	0.0243442	bot 500	Tecpr1,Wdr45
GO:0031668	cellular response to extracellular stimulus	0.769579	0.9404	0.818353	0.9404	0.960958	-0.0266876	0.0870592	1	374	114	15363	0.0026738	0.00742043	0.00877193	0.0243442	top 500	Fos
GO:0071398	cellular response to fatty acid	0.0938872	1	0.0938872	0.0938872	0.281806	-1.02739	1.02739	1	374	4	15363	0.0026738	0.000260366	0.25	0.0243442	top 500	Egr1
GO:0071398	cellular response to fatty acid	0.0938872	1	0.0938872	1	1	0	1.02739	0	374	4	15363	0	0.000260366	0	0.0243442	bot 500
GO:0044344	cellular response to fibroblast growth factor stimulus	0.281659	1	0.281659	0.281659	0.469432	-0.550276	0.550276	2	374	43	15363	0.00534759	0.00279893	0.0465116	0.0243442	top 500	Ctgf,Sos1
GO:0044344	cellular response to fibroblast growth factor stimulus	0.281659	1	0.281659	1	1	0	0.550276	0	374	43	15363	0	0.00279893	0	0.0243442	bot 500
GO:0071480	cellular response to gamma radiation	0.13748	1	0.13748	0.13748	0.339844	-0.861761	0.861761	1	374	6	15363	0.0026738	0.000390549	0.166667	0.0243442	top 500	Egr1
GO:0071480	cellular response to gamma radiation	0.13748	1	0.13748	1	1	0	0.861761	0	374	6	15363	0	0.000390549	0	0.0243442	bot 500
GO:0071385	cellular response to glucocorticoid stimulus	0.29191	1	0.29191	1	1	0	0.534751	0	374	14	15363	0	0.00091128	0	0.0243442	top 500
GO:0071385	cellular response to glucocorticoid stimulus	0.29191	1	0.29191	0.29191	0.511871	-0.534751	0.534751	1	374	14	15363	0.0026738	0.00091128	0.0714286	0.0243442	bot 500	Casp9
GO:0071333	cellular response to glucose stimulus	0.29191	0.29191	1	0.29191	0.511871	-0.534751	0	1	374	14	15363	0.0026738	0.00091128	0.0714286	0.0243442	bot 500	Sin3a
GO:0071333	cellular response to glucose stimulus	0.29191	0.29191	1	0.29191	0.474219	-0.534751	0	1	374	14	15363	0.0026738	0.00091128	0.0714286	0.0243442	top 500	Neurod1
GO:0071363	cellular response to growth factor stimulus	0.59015	0.95465	0.618185	0.59015	0.700505	-0.229037	0.208881	3	374	125	15363	0.00802139	0.00813643	0.024	0.0243442	top 500	Bag4,Ctgf,Sos1
GO:0071363	cellular response to growth factor stimulus	0.59015	0.95465	0.618185	0.95465	0.967407	-0.020156	0.208881	1	374	125	15363	0.0026738	0.00813643	0.008	0.0243442	bot 500	Ppp2r5b
GO:0071378	cellular response to growth hormone stimulus	0.21849	1	0.21849	0.21849	0.471399	-0.660568	0.660568	1	374	10	15363	0.0026738	0.000650915	0.1	0.0243442	bot 500	Socs2
GO:0071378	cellular response to growth hormone stimulus	0.21849	1	0.21849	1	1	0	0.660568	0	374	10	15363	0	0.000650915	0	0.0243442	top 500
GO:0034605	cellular response to heat	0.358449	0.358449	1	0.358449	0.55693	-0.445573	0	1	374	18	15363	0.0026738	0.00117165	0.0555556	0.0243442	bot 500	Clpb
GO:0034605	cellular response to heat	0.358449	0.358449	1	0.358449	0.526328	-0.445573	0	1	374	18	15363	0.0026738	0.00117165	0.0555556	0.0243442	top 500	Dhx9
GO:0071504	cellular response to heparin	0.0938872	1	0.0938872	0.0938872	0.281806	-1.02739	1.02739	1	374	4	15363	0.0026738	0.000260366	0.25	0.0243442	top 500	Egr1
GO:0071504	cellular response to heparin	0.0938872	1	0.0938872	1	1	0	1.02739	0	374	4	15363	0	0.000260366	0	0.0243442	bot 500
GO:0071331	cellular response to hexose stimulus	0.29191	0.29191	1	0.29191	0.511871	-0.534751	0	1	374	14	15363	0.0026738	0.00091128	0.0714286	0.0243442	bot 500	Sin3a
GO:0071331	cellular response to hexose stimulus	0.29191	0.29191	1	0.29191	0.474219	-0.534751	0	1	374	14	15363	0.0026738	0.00091128	0.0714286	0.0243442	top 500	Neurod1
GO:0032870	cellular response to hormone stimulus	0.202467	0.494202	0.409684	0.202467	0.464896	-0.693646	0.387551	8	374	231	15363	0.0213904	0.0150361	0.034632	0.0243442	bot 500	Adcy6,Casp9,Eif4ebp2,Foxo4,Igf2,Lef1,Lpin1,Socs2
GO:0032870	cellular response to hormone stimulus	0.202467	0.494202	0.409684	0.494202	0.633731	-0.306095	0.387551	6	374	231	15363	0.0160428	0.0150361	0.025974	0.0243442	top 500	Esrrg,Foxo6,Grb10,Nr2c2,Nr4a3,Plcb1
GO:0070301	cellular response to hydrogen peroxide	0.556988	1	0.556988	0.556988	0.691287	-0.254154	0.254154	1	374	33	15363	0.0026738	0.00214802	0.030303	0.0243442	bot 500	Net1
GO:0070301	cellular response to hydrogen peroxide	0.556988	1	0.556988	1	1	0	0.254154	0	374	33	15363	0	0.00214802	0	0.0243442	top 500
GO:0071241	cellular response to inorganic substance	0.0310057	0.335741	0.0923502	0.335741	0.545645	-0.473996	1.03456	2	374	49	15363	0.00534759	0.00318948	0.0408163	0.0243442	bot 500	Hmox1,Mknk2
GO:0071241	cellular response to inorganic substance	0.0310057	0.335741	0.0923502	0.0310057	0.17879	-1.50856	1.03456	4	374	49	15363	0.0106952	0.00318948	0.0816327	0.0243442	top 500	Asph,Fos,Grin2a,Snca
GO:0032869	cellular response to insulin stimulus	0.11003	0.275574	0.399274	0.11003	0.391415	-0.958491	0.398729	4	374	75	15363	0.0106952	0.00488186	0.0533333	0.0243442	bot 500	Eif4ebp2,Foxo4,Igf2,Lpin1
GO:0032869	cellular response to insulin stimulus	0.11003	0.275574	0.399274	0.275574	0.461534	-0.559762	0.398729	3	374	75	15363	0.00802139	0.00488186	0.04	0.0243442	top 500	Foxo6,Grb10,Plcb1
GO:0071347	cellular response to interleukin-1	0.0137468	0.404227	0.0340075	0.404227	0.591129	-0.393375	1.46843	1	374	21	15363	0.0026738	0.00136692	0.047619	0.0243442	bot 500	Rbmx
GO:0071347	cellular response to interleukin-1	0.0137468	0.404227	0.0340075	0.0137468	0.124002	-1.8618	1.46843	3	374	21	15363	0.00802139	0.00136692	0.142857	0.0243442	top 500	Egr1,Plcb1,Rps6ka5
GO:0071349	cellular response to interleukin-12	0.0712736	1	0.0712736	0.0712736	0.246778	-1.14707	1.14707	1	374	3	15363	0.0026738	0.000195274	0.333333	0.0243442	top 500	Plcb1
GO:0071349	cellular response to interleukin-12	0.0712736	1	0.0712736	1	1	0	1.14707	0	374	3	15363	0	0.000195274	0	0.0243442	bot 500
GO:0071350	cellular response to interleukin-15	0.115952	1	0.115952	0.115952	0.311053	-0.935724	0.935724	1	374	5	15363	0.0026738	0.000325457	0.2	0.0243442	top 500	Plcb1
GO:0071350	cellular response to interleukin-15	0.115952	1	0.115952	1	1	0	0.935724	0	374	5	15363	0	0.000325457	0	0.0243442	bot 500
GO:0071353	cellular response to interleukin-4	0.0056298	1	0.0056298	1	1	0	2.24951	0	374	5	15363	0	0.000325457	0	0.0243442	top 500
GO:0071353	cellular response to interleukin-4	0.0056298	1	0.0056298	0.0056298	0.21508	-2.24951	2.24951	2	374	5	15363	0.00534759	0.000325457	0.4	0.0243442	bot 500	Lef1,Tcf7
GO:0071479	cellular response to ionizing radiation	0.147953	0.147953	1	0.147953	0.428462	-0.829877	0	2	374	28	15363	0.00534759	0.00182256	0.0714286	0.0243442	bot 500	Ino80,Net1
GO:0071479	cellular response to ionizing radiation	0.147953	0.147953	1	0.147953	0.355755	-0.829877	0	2	374	28	15363	0.00534759	0.00182256	0.0714286	0.0243442	top 500	Egr1,Ints7
GO:0071482	cellular response to light stimulus	0.556988	1	0.556988	0.556988	0.691287	-0.254154	0.254154	1	374	33	15363	0.0026738	0.00214802	0.030303	0.0243442	bot 500	Ino80
GO:0071482	cellular response to light stimulus	0.556988	1	0.556988	1	1	0	0.254154	0	374	33	15363	0	0.00214802	0	0.0243442	top 500
GO:0071396	cellular response to lipid	0.0631952	0.342423	0.184553	0.0631952	0.346234	-1.19932	0.733878	2	374	17	15363	0.00534759	0.00110655	0.117647	0.0243442	bot 500	Adcy6,Ptch1
GO:0071396	cellular response to lipid	0.0631952	0.342423	0.184553	0.342423	0.514802	-0.465437	0.733878	1	374	17	15363	0.0026738	0.00110655	0.0588235	0.0243442	top 500	Egr1
GO:0071248	cellular response to metal ion	0.0252619	0.678698	0.0372211	0.0252619	0.155759	-1.59753	1.42921	4	374	46	15363	0.0106952	0.00299421	0.0869565	0.0243442	top 500	Asph,Fos,Grin2a,Snca
GO:0071248	cellular response to metal ion	0.0252619	0.678698	0.0372211	0.678698	0.770662	-0.168323	1.42921	1	374	46	15363	0.0026738	0.00299421	0.0217391	0.0243442	bot 500	Hmox1
GO:0071219	cellular response to molecule of bacterial origin	0.935791	1	0.935791	0.935791	0.951709	-0.0288213	0.0288213	1	374	111	15363	0.0026738	0.00722515	0.00900901	0.0243442	bot 500	Wnt5a
GO:0071219	cellular response to molecule of bacterial origin	0.935791	1	0.935791	1	1	0	0.0288213	0	374	111	15363	0	0.00722515	0	0.0243442	top 500
GO:0071868	cellular response to monoamine stimulus	0.115952	1	0.115952	1	1	0	0.935724	0	374	5	15363	0	0.000325457	0	0.0243442	top 500
GO:0071868	cellular response to monoamine stimulus	0.115952	1	0.115952	0.115952	0.391415	-0.935724	0.935724	1	374	5	15363	0.0026738	0.000325457	0.2	0.0243442	bot 500	Adcy6
GO:0071326	cellular response to monosaccharide stimulus	0.29191	0.29191	1	0.29191	0.511871	-0.534751	0	1	374	14	15363	0.0026738	0.00091128	0.0714286	0.0243442	bot 500	Sin3a
GO:0071326	cellular response to monosaccharide stimulus	0.29191	0.29191	1	0.29191	0.474219	-0.534751	0	1	374	14	15363	0.0026738	0.00091128	0.0714286	0.0243442	top 500	Neurod1
GO:0071506	cellular response to mycophenolic acid	0.0480973	1	0.0480973	0.0480973	0.208692	-1.31788	1.31788	1	374	2	15363	0.0026738	0.000130183	0.5	0.0243442	top 500	Egr1
GO:0071506	cellular response to mycophenolic acid	0.0480973	1	0.0480973	1	1	0	1.31788	0	374	2	15363	0	0.000130183	0	0.0243442	bot 500
GO:0031669	cellular response to nutrient levels	0.659516	1	0.659516	0.659516	0.756897	-0.180775	0.180775	2	374	92	15363	0.00534759	0.00598841	0.0217391	0.0243442	bot 500	Tecpr1,Wdr45
GO:0031669	cellular response to nutrient levels	0.659516	1	0.659516	1	1	0	0.180775	0	374	92	15363	0	0.00598841	0	0.0243442	top 500
GO:0071407	cellular response to organic cyclic compound	0.588629	1	0.588629	0.588629	0.707675	-0.230158	0.230158	1	374	36	15363	0.0026738	0.00234329	0.0277778	0.0243442	bot 500	Axin2
GO:0071407	cellular response to organic cyclic compound	0.588629	1	0.588629	1	1	0	0.230158	0	374	36	15363	0	0.00234329	0	0.0243442	top 500
GO:0071417	cellular response to organic nitrogen	0.804864	0.952339	0.845145	0.952339	0.966326	-0.0212085	0.073069	1	374	123	15363	0.0026738	0.00800625	0.00813008	0.0243442	bot 500	Adcy6
GO:0071417	cellular response to organic nitrogen	0.804864	0.952339	0.845145	0.804864	0.858577	-0.0942775	0.073069	2	374	123	15363	0.00534759	0.00800625	0.0162602	0.0243442	top 500	Dnmt1,Grin2a
GO:0071310	cellular response to organic substance	0.161716	0.385416	0.419589	0.385416	0.581953	-0.414071	0.377176	20	374	757	15363	0.0534759	0.0492742	0.0264201	0.0243442	bot 500	Adcy6,Axin2,Calb1,Casp9,Ccnd1,Cxcl12,Eif4ebp2,Foxo4,Igf2,Klf6,Kras,Lef1,Lpin1,Ppp2r5b,Ptch1,Rbmx,Sin3a,Slc27a1,Socs2,Tcf7
GO:0071310	cellular response to organic substance	0.161716	0.385416	0.419589	0.161716	0.36549	-0.791247	0.377176	23	374	757	15363	0.0614973	0.0492742	0.0303831	0.0243442	top 500	Bag4,Ctgf,Dgcr8,Dnmt1,Egr1,Ero1l,Esrrg,Foxo6,Grb10,Grin2a,Neurod1,Npnt,Nr2c2,Nr4a3,Plcb1,Rps6ka5,Slc8a1,Socs5,Sos1,Ssh1,Syp,Timp2,Wfs1
GO:0071470	cellular response to osmotic stress	0.21849	1	0.21849	0.21849	0.471399	-0.660568	0.660568	1	374	10	15363	0.0026738	0.000650915	0.1	0.0243442	bot 500	Slc12a6
GO:0071470	cellular response to osmotic stress	0.21849	1	0.21849	1	1	0	0.660568	0	374	10	15363	0	0.000650915	0	0.0243442	top 500
GO:0034599	cellular response to oxidative stress	0.130743	0.583529	0.224055	0.130743	0.410591	-0.883583	0.649645	4	374	80	15363	0.0106952	0.00520732	0.05	0.0243442	bot 500	Epas1,Hmox1,Net1,Sin3a
GO:0034599	cellular response to oxidative stress	0.130743	0.583529	0.224055	0.583529	0.696397	-0.233937	0.649645	2	374	80	15363	0.00534759	0.00520732	0.025	0.0243442	top 500	Fos,Snca
GO:0071375	cellular response to peptide hormone stimulus	0.0685559	0.375622	0.182513	0.0685559	0.346234	-1.16396	0.738706	5	374	90	15363	0.013369	0.00585823	0.0555556	0.0243442	bot 500	Eif4ebp2,Foxo4,Igf2,Lpin1,Socs2
GO:0071375	cellular response to peptide hormone stimulus	0.0685559	0.375622	0.182513	0.375622	0.538473	-0.425249	0.738706	3	374	90	15363	0.00802139	0.00585823	0.0333333	0.0243442	top 500	Foxo6,Grb10,Plcb1
GO:0071380	cellular response to prostaglandin E stimulus	0.0712736	1	0.0712736	1	1	0	1.14707	0	374	3	15363	0	0.000195274	0	0.0243442	top 500
GO:0071380	cellular response to prostaglandin E stimulus	0.0712736	1	0.0712736	0.0712736	0.346234	-1.14707	1.14707	1	374	3	15363	0.0026738	0.000195274	0.333333	0.0243442	bot 500	Adcy6
GO:0071379	cellular response to prostaglandin stimulus	0.115952	1	0.115952	1	1	0	0.935724	0	374	5	15363	0	0.000325457	0	0.0243442	top 500
GO:0071379	cellular response to prostaglandin stimulus	0.115952	1	0.115952	0.115952	0.391415	-0.935724	0.935724	1	374	5	15363	0.0026738	0.000325457	0.2	0.0243442	bot 500	Adcy6
GO:0071478	cellular response to radiation	0.414289	0.414289	1	0.414289	0.599918	-0.382697	0	2	374	58	15363	0.00534759	0.0037753	0.0344828	0.0243442	bot 500	Ino80,Net1
GO:0071478	cellular response to radiation	0.414289	0.414289	1	0.414289	0.571613	-0.382697	0	2	374	58	15363	0.00534759	0.0037753	0.0344828	0.0243442	top 500	Egr1,Ints7
GO:0034614	cellular response to reactive oxygen species	0.701665	0.701665	1	0.701665	0.788961	-0.15387	0	1	374	49	15363	0.0026738	0.00318948	0.0204082	0.0243442	bot 500	Net1
GO:0034614	cellular response to reactive oxygen species	0.701665	0.701665	1	0.701665	0.787714	-0.15387	0	1	374	49	15363	0.0026738	0.00318948	0.0204082	0.0243442	top 500	Fos
GO:0071472	cellular response to salt stress	0.115952	1	0.115952	1	1	0	0.935724	0	374	5	15363	0	0.000325457	0	0.0243442	top 500
GO:0071472	cellular response to salt stress	0.115952	1	0.115952	0.115952	0.391415	-0.935724	0.935724	1	374	5	15363	0.0026738	0.000325457	0.2	0.0243442	bot 500	Slc12a6
GO:0009267	cellular response to starvation	0.431135	1	0.431135	1	1	0	0.365387	0	374	60	15363	0	0.00390549	0	0.0243442	top 500
GO:0009267	cellular response to starvation	0.431135	1	0.431135	0.431135	0.61032	-0.365387	0.365387	2	374	60	15363	0.00534759	0.00390549	0.0333333	0.0243442	bot 500	Tecpr1,Wdr45
GO:0071383	cellular response to steroid hormone stimulus	0.434565	0.69848	0.622158	0.69848	0.786518	-0.155846	0.206099	2	374	99	15363	0.00534759	0.00644405	0.020202	0.0243442	bot 500	Casp9,Lef1
GO:0071383	cellular response to steroid hormone stimulus	0.434565	0.69848	0.622158	0.434565	0.5839	-0.361945	0.206099	3	374	99	15363	0.00802139	0.00644405	0.030303	0.0243442	top 500	Esrrg,Nr2c2,Nr4a3
GO:0051716	cellular response to stimulus	0.318216	0.971879	0.327423	0.318216	0.501633	-0.497279	0.484891	124	374	4902	15363	0.331551	0.319078	0.0252958	0.0243442	top 500	9430031J16Rik,A830018L16Rik,Accn1,Acvr1c,Acvr2a,Adcyap1,Adrb1,Ahi1,App,Arl5c,Asph,Atp2a2,Bag4,Baiap3,Bmpr2,C77370,Cacna1d,Cd47,Cetn2,Chrm2,Chrm3,Chrna7,Cnksr2,Cnr1,Ctgf,Cxadr,Dgcr8,Dgkb,Dgke,Dgkh,Dhx9,Dner,Dnmt1,Dock4,Egr1,Epha5,Epha6,Erbb4,Ero1l,Esrrg,Fgf14,Fos,Foxo6,Frzb,Fzd3,Gabra1,Gabrg3,Glra2,Glrb,Gpr101,Gpr158,Gpr165,Grb10,Gria3,Grin2a,Grin2b,Grin3a,Grm8,Herc2,Hivep2,Hmgb1,Htr2c,Igf1r,Ints7…
GO:0051716	cellular response to stimulus	0.318216	0.971879	0.327423	0.971879	0.979123	-0.0123877	0.484891	103	374	4902	15363	0.275401	0.319078	0.0210118	0.0243442	bot 500	1110054O05Rik,Adam11,Adap2,Adcy6,Adora3,Adrb2,Akap7,Amot,Amotl2,Arf2,Arhgap29,Arhgef2,Arid5b,Arl5a,Arrdc3,Asb1,Axin2,B9d1,Bccip,Brsk1,Cacna1a,Calb1,Cant1,Casp9,Cblb,Ccnd1,Cited2,Clpb,Cnih2,Cnih4,Cxcl12,Dgkz,Eif4ebp2,Epas1,Ercc6,Errfi1,Foxo4,Fzd6,Gigyf1,Gna12,Gpr146,Hmox1,Igf2,Ino80,Ino80d,Inpp5b,Itgb2,Klf6,Kndc1,Kras,Lck,Ldb1,Lef1,Lgals9,Lpin1,Ltbp1,Map2k6,Map2k7,Mcf2l,Mdm2,Mknk2,Mms19,Net1,Nrp2,…
GO:0033554	cellular response to stress	0.0272359	0.652542	0.0417382	0.0272359	0.27315	-1.56486	1.37947	27	374	749	15363	0.0721925	0.0487535	0.0360481	0.0243442	bot 500	1110054O05Rik,Bccip,Brsk1,Casp9,Ccnd1,Clpb,Dgkz,Epas1,Ercc6,Errfi1,Foxo4,Hmox1,Ino80,Ino80d,Map2k7,Mdm2,Mms19,Net1,Recql,Rnf168,Sin3a,Slc12a6,Supt16h,Tdp2,Tecpr1,Wdr45,Wnt5a
GO:0033554	cellular response to stress	0.0272359	0.652542	0.0417382	0.652542	0.749161	-0.185392	1.37947	17	374	749	15363	0.0454545	0.0487535	0.0226969	0.0243442	top 500	C77370,Cetn2,Dhx9,Ero1l,Fgf14,Fos,Foxo6,Herc2,Hmgb1,Ints7,Map2k1,Nr4a3,Scamp5,Shprh,Smarca5,Snca,Wfs1
GO:0035967	cellular response to topologically incorrect protein	0.18259	0.54591	0.334468	0.54591	0.685198	-0.262879	0.475645	1	374	32	15363	0.0026738	0.00208293	0.03125	0.0243442	bot 500	Ccnd1
GO:0035967	cellular response to topologically incorrect protein	0.18259	0.54591	0.334468	0.18259	0.380858	-0.738524	0.475645	2	374	32	15363	0.00534759	0.00208293	0.0625	0.0243442	top 500	Ero1l,Wfs1
GO:0071228	cellular response to tumor cell	0.0243442	1	0.0243442	1	1	0	1.6136	0	374	1	15363	0	6.50915e-05	0	0.0243442	top 500
GO:0071228	cellular response to tumor cell	0.0243442	1	0.0243442	0.0243442	0.248968	-1.6136	1.6136	1	374	1	15363	0.0026738	6.50915e-05	1	0.0243442	bot 500	Txnip
GO:0071356	cellular response to tumor necrosis factor	0.200324	1	0.200324	0.200324	0.396916	-0.698268	0.698268	2	374	34	15363	0.00534759	0.00221311	0.0588235	0.0243442	top 500	Bag4,Npnt
GO:0071356	cellular response to tumor necrosis factor	0.200324	1	0.200324	1	1	0	0.698268	0	374	34	15363	0	0.00221311	0	0.0243442	bot 500
GO:0034620	cellular response to unfolded protein	0.13952	0.486239	0.286937	0.486239	0.64301	-0.31315	0.542214	1	374	27	15363	0.0026738	0.00175747	0.037037	0.0243442	bot 500	Ccnd1
GO:0034620	cellular response to unfolded protein	0.13952	0.486239	0.286937	0.13952	0.340252	-0.855364	0.542214	2	374	27	15363	0.00534759	0.00175747	0.0740741	0.0243442	top 500	Ero1l,Wfs1
GO:0034644	cellular response to UV	0.52292	1	0.52292	0.52292	0.669587	-0.281565	0.281565	1	374	30	15363	0.0026738	0.00195274	0.0333333	0.0243442	bot 500	Ino80
GO:0034644	cellular response to UV	0.52292	1	0.52292	1	1	0	0.281565	0	374	30	15363	0	0.00195274	0	0.0243442	top 500
GO:0071294	cellular response to zinc ion	0.0480973	1	0.0480973	0.0480973	0.208692	-1.31788	1.31788	1	374	2	15363	0.0026738	0.000130183	0.5	0.0243442	top 500	Grin2a
GO:0071294	cellular response to zinc ion	0.0480973	1	0.0480973	1	1	0	1.31788	0	374	2	15363	0	0.000130183	0	0.0243442	bot 500
GO:0090398	cellular senescence	0.374085	1	0.374085	0.374085	0.537269	-0.42703	0.42703	1	374	19	15363	0.0026738	0.00123674	0.0526316	0.0243442	top 500	Map2k1
GO:0090398	cellular senescence	0.374085	1	0.374085	1	1	0	0.42703	0	374	19	15363	0	0.00123674	0	0.0243442	bot 500
GO:0035356	cellular triglyceride homeostasis	0.0712736	1	0.0712736	1	1	0	1.14707	0	374	3	15363	0	0.000195274	0	0.0243442	top 500
GO:0035356	cellular triglyceride homeostasis	0.0712736	1	0.0712736	0.0712736	0.346234	-1.14707	1.14707	1	374	3	15363	0.0026738	0.000195274	0.333333	0.0243442	bot 500	Fitm2
GO:0006882	cellular zinc ion homeostasis	0.274226	1	0.274226	0.274226	0.460026	-0.561891	0.561891	1	374	13	15363	0.0026738	0.000846189	0.0769231	0.0243442	top 500	Slc39a6
GO:0006882	cellular zinc ion homeostasis	0.274226	1	0.274226	1	1	0	0.561891	0	374	13	15363	0	0.000846189	0	0.0243442	bot 500
GO:0007417	central nervous system development	0.000955163	0.199128	0.00479672	0.199128	0.461338	-0.700867	2.31906	16	374	519	15363	0.0427807	0.0337825	0.0308285	0.0243442	bot 500	Cacna1a,Cited2,Cntn2,Cxcl12,Fzd6,Kndc1,Ldb1,Lef1,Plp1,Ptch1,Sall1,Sepp1,Sox12,Stk3,Tcf7,Wnt5a
GO:0007417	central nervous system development	0.000955163	0.199128	0.00479672	0.000955163	0.0224515	-3.01992	2.31906	25	374	519	15363	0.0668449	0.0337825	0.0481696	0.0243442	top 500	Abt1,Ahi1,App,Arx,Atp2b2,Bcl11b,Epha5,Erbb4,Foxp2,Frzb,Fzd3,Igf1r,Kirrel3,Ndn,Neurod1,Nfib,Nnat,Nr2c2,Nr4a3,Pcnt,Plcb1,Sema4c,Tbr1,Unc5c,Zic2
GO:0021626	central nervous system maturation	0.0938872	1	0.0938872	1	1	0	1.02739	0	374	4	15363	0	0.000260366	0	0.0243442	top 500
GO:0021626	central nervous system maturation	0.0938872	1	0.0938872	0.0938872	0.379033	-1.02739	1.02739	1	374	4	15363	0.0026738	0.000260366	0.25	0.0243442	bot 500	Cacna1a
GO:0021551	central nervous system morphogenesis	0.0480973	1	0.0480973	0.0480973	0.208692	-1.31788	1.31788	1	374	2	15363	0.0026738	0.000130183	0.5	0.0243442	top 500	Erbb4
GO:0021551	central nervous system morphogenesis	0.0480973	1	0.0480973	1	1	0	1.31788	0	374	2	15363	0	0.000130183	0	0.0243442	bot 500
GO:0022010	central nervous system myelination	0.0386178	1	0.0386178	1	1	0	1.41321	0	374	13	15363	0	0.000846189	0	0.0243442	top 500
GO:0022010	central nervous system myelination	0.0386178	1	0.0386178	0.0386178	0.310883	-1.41321	1.41321	2	374	13	15363	0.00534759	0.000846189	0.153846	0.0243442	bot 500	Cntn2,Plp1
GO:0021955	central nervous system neuron axonogenesis	0.446746	1	0.446746	0.446746	0.594583	-0.349939	0.349939	1	374	24	15363	0.0026738	0.00156219	0.0416667	0.0243442	top 500	Nfib
GO:0021955	central nervous system neuron axonogenesis	0.446746	1	0.446746	1	1	0	0.349939	0	374	24	15363	0	0.00156219	0	0.0243442	bot 500
GO:0021954	central nervous system neuron development	0.344654	0.708951	0.486146	0.344654	0.517148	-0.462617	0.313234	2	374	50	15363	0.00534759	0.00325457	0.04	0.0243442	top 500	Arx,Nfib
GO:0021954	central nervous system neuron development	0.344654	0.708951	0.486146	0.708951	0.794281	-0.149384	0.313234	1	374	50	15363	0.0026738	0.00325457	0.02	0.0243442	bot 500	Cntn2
GO:0021953	central nervous system neuron differentiation	0.206317	0.206317	1	0.206317	0.469608	-0.685466	0	5	374	129	15363	0.013369	0.0083968	0.0387597	0.0243442	bot 500	Cacna1a,Cntn2,Kndc1,Ldb1,Lef1
GO:0021953	central nervous system neuron differentiation	0.206317	0.206317	1	0.206317	0.405147	-0.685466	0	5	374	129	15363	0.013369	0.0083968	0.0387597	0.0243442	top 500	Abt1,Arx,Atp2b2,Bcl11b,Nfib
GO:0021952	central nervous system projection neuron axonogenesis	0.325998	1	0.325998	0.325998	0.505125	-0.486785	0.486785	1	374	16	15363	0.0026738	0.00104146	0.0625	0.0243442	top 500	Nfib
GO:0021952	central nervous system projection neuron axonogenesis	0.325998	1	0.325998	1	1	0	0.486785	0	374	16	15363	0	0.00104146	0	0.0243442	bot 500
GO:0007099	centriole replication	0.158486	1	0.158486	0.158486	0.360301	-0.80001	0.80001	1	374	7	15363	0.0026738	0.00045564	0.142857	0.0243442	top 500	Cetn2
GO:0007099	centriole replication	0.158486	1	0.158486	1	1	0	0.80001	0	374	7	15363	0	0.00045564	0	0.0243442	bot 500
GO:0007098	centrosome cycle	0.107003	0.107003	1	0.107003	0.391415	-0.970606	0	2	374	23	15363	0.00534759	0.0014971	0.0869565	0.0243442	bot 500	Brsk1,Kif11
GO:0007098	centrosome cycle	0.107003	0.107003	1	0.107003	0.30935	-0.970606	0	2	374	23	15363	0.00534759	0.0014971	0.0869565	0.0243442	top 500	Cetn2,Rock2
GO:0051298	centrosome duplication	0.0631952	0.342423	0.184553	0.342423	0.547067	-0.465437	0.733878	1	374	17	15363	0.0026738	0.00110655	0.0588235	0.0243442	bot 500	Brsk1
GO:0051298	centrosome duplication	0.0631952	0.342423	0.184553	0.0631952	0.246778	-1.19932	0.733878	2	374	17	15363	0.00534759	0.00110655	0.117647	0.0243442	top 500	Cetn2,Rock2
GO:0051642	centrosome localization	0.237528	1	0.237528	1	1	0	0.624286	0	374	11	15363	0	0.000716006	0	0.0243442	top 500
GO:0051642	centrosome localization	0.237528	1	0.237528	0.237528	0.480152	-0.624286	0.624286	1	374	11	15363	0.0026738	0.000716006	0.0909091	0.0243442	bot 500	Ift20
GO:0051297	centrosome organization	0.281659	0.281659	1	0.281659	0.511871	-0.550276	0	2	374	43	15363	0.00534759	0.00279893	0.0465116	0.0243442	bot 500	Brsk1,Kif11
GO:0051297	centrosome organization	0.281659	0.281659	1	0.281659	0.469432	-0.550276	0	2	374	43	15363	0.00534759	0.00279893	0.0465116	0.0243442	top 500	Cetn2,Rock2
GO:0051299	centrosome separation	0.0712736	1	0.0712736	1	1	0	1.14707	0	374	3	15363	0	0.000195274	0	0.0243442	top 500
GO:0051299	centrosome separation	0.0712736	1	0.0712736	0.0712736	0.346234	-1.14707	1.14707	1	374	3	15363	0.0026738	0.000195274	0.333333	0.0243442	bot 500	Kif11
GO:0046513	ceramide biosynthetic process	0.358449	1	0.358449	1	1	0	0.445573	0	374	18	15363	0	0.00117165	0	0.0243442	top 500
GO:0046513	ceramide biosynthetic process	0.358449	1	0.358449	0.358449	0.55693	-0.445573	0.445573	1	374	18	15363	0.0026738	0.00117165	0.0555556	0.0243442	bot 500	Gal3st1
GO:0006672	ceramide metabolic process	0.121835	1	0.121835	0.121835	0.404684	-0.914228	0.914228	3	374	50	15363	0.00802139	0.00325457	0.06	0.0243442	bot 500	Gal3st1,Gm2a,St6galnac6
GO:0006672	ceramide metabolic process	0.121835	1	0.121835	1	1	0	0.914228	0	374	50	15363	0	0.00325457	0	0.0243442	top 500
GO:0021695	cerebellar cortex development	0.0491166	0.200324	0.245186	0.0491166	0.315503	-1.30877	0.610504	3	374	34	15363	0.00802139	0.00221311	0.0882353	0.0243442	bot 500	Cacna1a,Kndc1,Ldb1
GO:0021695	cerebellar cortex development	0.0491166	0.200324	0.245186	0.200324	0.396916	-0.698268	0.610504	2	374	34	15363	0.00534759	0.00221311	0.0588235	0.0243442	top 500	Atp2b2,Pcnt
GO:0021697	cerebellar cortex formation	0.00633145	0.325998	0.0194218	0.00633145	0.21637	-2.1985	1.71171	3	374	16	15363	0.00802139	0.00104146	0.1875	0.0243442	bot 500	Cacna1a,Kndc1,Ldb1
GO:0021697	cerebellar cortex formation	0.00633145	0.325998	0.0194218	0.325998	0.505125	-0.486785	1.71171	1	374	16	15363	0.0026738	0.00104146	0.0625	0.0243442	top 500	Atp2b2
GO:0021696	cerebellar cortex morphogenesis	0.019829	0.114927	0.172535	0.019829	0.248968	-1.7027	0.763123	3	374	24	15363	0.00802139	0.00156219	0.125	0.0243442	bot 500	Cacna1a,Kndc1,Ldb1
GO:0021696	cerebellar cortex morphogenesis	0.019829	0.114927	0.172535	0.114927	0.311053	-0.939576	0.763123	2	374	24	15363	0.00534759	0.00156219	0.0833333	0.0243442	top 500	Atp2b2,Pcnt
GO:0021681	cerebellar granular layer development	0.21849	0.21849	1	0.21849	0.471399	-0.660568	0	1	374	10	15363	0.0026738	0.000650915	0.1	0.0243442	bot 500	Kndc1
GO:0021681	cerebellar granular layer development	0.21849	0.21849	1	0.21849	0.411448	-0.660568	0	1	374	10	15363	0.0026738	0.000650915	0.1	0.0243442	top 500	Atp2b2
GO:0021684	cerebellar granular layer formation	0.13748	0.13748	1	0.13748	0.410591	-0.861761	0	1	374	6	15363	0.0026738	0.000390549	0.166667	0.0243442	bot 500	Kndc1
GO:0021684	cerebellar granular layer formation	0.13748	0.13748	1	0.13748	0.339844	-0.861761	0	1	374	6	15363	0.0026738	0.000390549	0.166667	0.0243442	top 500	Atp2b2
GO:0021683	cerebellar granular layer morphogenesis	0.178981	0.178981	1	0.178981	0.445836	-0.747193	0	1	374	8	15363	0.0026738	0.000520732	0.125	0.0243442	bot 500	Kndc1
GO:0021683	cerebellar granular layer morphogenesis	0.178981	0.178981	1	0.178981	0.376384	-0.747193	0	1	374	8	15363	0.0026738	0.000520732	0.125	0.0243442	top 500	Atp2b2
GO:0021707	cerebellar granule cell differentiation	0.13748	0.13748	1	0.13748	0.410591	-0.861761	0	1	374	6	15363	0.0026738	0.000390549	0.166667	0.0243442	bot 500	Kndc1
GO:0021707	cerebellar granule cell differentiation	0.13748	0.13748	1	0.13748	0.339844	-0.861761	0	1	374	6	15363	0.0026738	0.000390549	0.166667	0.0243442	top 500	Atp2b2
GO:0021679	cerebellar molecular layer development	0.0243442	1	0.0243442	1	1	0	1.6136	0	374	1	15363	0	6.50915e-05	0	0.0243442	top 500
GO:0021679	cerebellar molecular layer development	0.0243442	1	0.0243442	0.0243442	0.248968	-1.6136	1.6136	1	374	1	15363	0.0026738	6.50915e-05	1	0.0243442	bot 500	Cacna1a
GO:0021702	cerebellar Purkinje cell differentiation	0.0281137	0.237528	0.11836	0.0281137	0.275727	-1.55108	0.926796	2	374	11	15363	0.00534759	0.000716006	0.181818	0.0243442	bot 500	Cacna1a,Ldb1
GO:0021702	cerebellar Purkinje cell differentiation	0.0281137	0.237528	0.11836	0.237528	0.428871	-0.624286	0.926796	1	374	11	15363	0.0026738	0.000716006	0.0909091	0.0243442	top 500	Atp2b2
GO:0021680	cerebellar Purkinje cell layer development	0.0631952	0.342423	0.184553	0.0631952	0.346234	-1.19932	0.733878	2	374	17	15363	0.00534759	0.00110655	0.117647	0.0243442	bot 500	Cacna1a,Ldb1
GO:0021680	cerebellar Purkinje cell layer development	0.0631952	0.342423	0.184553	0.342423	0.514802	-0.465437	0.733878	1	374	17	15363	0.0026738	0.00110655	0.0588235	0.0243442	top 500	Atp2b2
GO:0021694	cerebellar Purkinje cell layer formation	0.0281137	0.237528	0.11836	0.0281137	0.275727	-1.55108	0.926796	2	374	11	15363	0.00534759	0.000716006	0.181818	0.0243442	bot 500	Cacna1a,Ldb1
GO:0021694	cerebellar Purkinje cell layer formation	0.0281137	0.237528	0.11836	0.237528	0.428871	-0.624286	0.926796	1	374	11	15363	0.0026738	0.000716006	0.0909091	0.0243442	top 500	Atp2b2
GO:0021692	cerebellar Purkinje cell layer morphogenesis	0.0281137	0.237528	0.11836	0.0281137	0.275727	-1.55108	0.926796	2	374	11	15363	0.00534759	0.000716006	0.181818	0.0243442	bot 500	Cacna1a,Ldb1
GO:0021692	cerebellar Purkinje cell layer morphogenesis	0.0281137	0.237528	0.11836	0.237528	0.428871	-0.624286	0.926796	1	374	11	15363	0.0026738	0.000716006	0.0909091	0.0243442	top 500	Atp2b2
GO:0021549	cerebellum development	0.00232635	0.155518	0.0149588	0.155518	0.428462	-0.80822	1.8251	3	374	56	15363	0.00802139	0.00364512	0.0535714	0.0243442	bot 500	Cacna1a,Kndc1,Ldb1
GO:0021549	cerebellum development	0.00232635	0.155518	0.0149588	0.00232635	0.0383786	-2.63332	1.8251	6	374	56	15363	0.0160428	0.00364512	0.107143	0.0243442	top 500	Atp2b2,Foxp2,Neurod1,Nr2c2,Pcnt,Sema4c
GO:0021590	cerebellum maturation	0.0243442	1	0.0243442	1	1	0	1.6136	0	374	1	15363	0	6.50915e-05	0	0.0243442	top 500
GO:0021590	cerebellum maturation	0.0243442	1	0.0243442	0.0243442	0.248968	-1.6136	1.6136	1	374	1	15363	0.0026738	6.50915e-05	1	0.0243442	bot 500	Cacna1a
GO:0021587	cerebellum morphogenesis	0.0421701	0.18259	0.230955	0.0421701	0.310883	-1.375	0.636472	3	374	32	15363	0.00802139	0.00208293	0.09375	0.0243442	bot 500	Cacna1a,Kndc1,Ldb1
GO:0021587	cerebellum morphogenesis	0.0421701	0.18259	0.230955	0.18259	0.380858	-0.738524	0.636472	2	374	32	15363	0.00534759	0.00208293	0.0625	0.0243442	top 500	Atp2b2,Pcnt
GO:0021795	cerebral cortex cell migration	0.498768	1	0.498768	0.498768	0.633731	-0.302101	0.302101	1	374	28	15363	0.0026738	0.00182256	0.0357143	0.0243442	top 500	Arx
GO:0021795	cerebral cortex cell migration	0.498768	1	0.498768	1	1	0	0.302101	0	374	28	15363	0	0.00182256	0	0.0243442	bot 500
GO:0021987	cerebral cortex development	0.179396	1	0.179396	0.179396	0.376487	-0.746188	0.746188	3	374	60	15363	0.00802139	0.00390549	0.05	0.0243442	top 500	Arx,Foxp2,Plcb1
GO:0021987	cerebral cortex development	0.179396	1	0.179396	1	1	0	0.746188	0	374	60	15363	0	0.00390549	0	0.0243442	bot 500
GO:0021894	cerebral cortex GABAergic interneuron development	0.115952	0.115952	1	0.115952	0.391415	-0.935724	0	1	374	5	15363	0.0026738	0.000325457	0.2	0.0243442	bot 500	Cntn2
GO:0021894	cerebral cortex GABAergic interneuron development	0.115952	0.115952	1	0.115952	0.311053	-0.935724	0	1	374	5	15363	0.0026738	0.000325457	0.2	0.0243442	top 500	Arx
GO:0021892	cerebral cortex GABAergic interneuron differentiation	0.178981	0.178981	1	0.178981	0.445836	-0.747193	0	1	374	8	15363	0.0026738	0.000520732	0.125	0.0243442	bot 500	Cntn2
GO:0021892	cerebral cortex GABAergic interneuron differentiation	0.178981	0.178981	1	0.178981	0.376384	-0.747193	0	1	374	8	15363	0.0026738	0.000520732	0.125	0.0243442	top 500	Arx
GO:0021853	cerebral cortex GABAergic interneuron migration	0.115952	0.115952	1	0.115952	0.391415	-0.935724	0	1	374	5	15363	0.0026738	0.000325457	0.2	0.0243442	bot 500	Cntn2
GO:0021853	cerebral cortex GABAergic interneuron migration	0.115952	0.115952	1	0.115952	0.311053	-0.935724	0	1	374	5	15363	0.0026738	0.000325457	0.2	0.0243442	top 500	Arx
GO:0021895	cerebral cortex neuron differentiation	0.309163	0.309163	1	0.309163	0.522954	-0.509812	0	1	374	15	15363	0.0026738	0.000976372	0.0666667	0.0243442	bot 500	Cntn2
GO:0021895	cerebral cortex neuron differentiation	0.309163	0.309163	1	0.309163	0.489866	-0.509812	0	1	374	15	15363	0.0026738	0.000976372	0.0666667	0.0243442	top 500	Arx
GO:0021800	cerebral cortex tangential migration	0.13748	1	0.13748	0.13748	0.339844	-0.861761	0.861761	1	374	6	15363	0.0026738	0.000390549	0.166667	0.0243442	top 500	Arx
GO:0021800	cerebral cortex tangential migration	0.13748	1	0.13748	1	1	0	0.861761	0	374	6	15363	0	0.000390549	0	0.0243442	bot 500
GO:0060067	cervix development	0.0480973	1	0.0480973	1	1	0	1.31788	0	374	2	15363	0	0.000130183	0	0.0243442	top 500
GO:0060067	cervix development	0.0480973	1	0.0480973	0.0480973	0.310883	-1.31788	1.31788	1	374	2	15363	0.0026738	0.000130183	0.5	0.0243442	bot 500	Wnt5a
GO:0006182	cGMP biosynthetic process	0.00755111	1	0.00755111	0.00755111	0.0859601	-2.12199	2.12199	3	374	17	15363	0.00802139	0.00110655	0.176471	0.0243442	top 500	Gucy1a2,Htr2c,Nppc
GO:0006182	cGMP biosynthetic process	0.00755111	1	0.00755111	1	1	0	2.12199	0	374	17	15363	0	0.00110655	0	0.0243442	bot 500
GO:0046068	cGMP metabolic process	0.00389371	1	0.00389371	0.00389371	0.0558702	-2.40964	2.40964	4	374	27	15363	0.0106952	0.00175747	0.148148	0.0243442	top 500	Atp2b2,Gucy1a2,Htr2c,Nppc
GO:0046068	cGMP metabolic process	0.00389371	1	0.00389371	1	1	0	2.40964	0	374	27	15363	0	0.00175747	0	0.0243442	bot 500
GO:0051085	chaperone mediated protein folding requiring cofactor	0.29191	1	0.29191	0.29191	0.474219	-0.534751	0.534751	1	374	14	15363	0.0026738	0.00091128	0.0714286	0.0243442	top 500	Ero1l
GO:0051085	chaperone mediated protein folding requiring cofactor	0.29191	1	0.29191	1	1	0	0.534751	0	374	14	15363	0	0.00091128	0	0.0243442	bot 500
GO:0061077	chaperone-mediated protein folding	0.41875	1	0.41875	0.41875	0.571613	-0.378045	0.378045	1	374	22	15363	0.0026738	0.00143201	0.0454545	0.0243442	top 500	Ero1l
GO:0061077	chaperone-mediated protein folding	0.41875	1	0.41875	1	1	0	0.378045	0	374	22	15363	0	0.00143201	0	0.0243442	bot 500
GO:0048878	chemical homeostasis	8.80003e-07	0.0166312	5.29128e-05	0.0166312	0.248968	-1.77908	4.27644	27	374	717	15363	0.0721925	0.0466706	0.0376569	0.0243442	bot 500	4930506M07Rik,Accn2,Aco1,Adrb2,Atp1a2,Cacna1a,Cd52,Cnih2,Cntn2,Dlg4,Epas1,Fitm2,Gal3st1,Gpc1,Hmox1,Kcnj11,Lck,Ldlr,Mylip,Pias3,Plp1,Ptch1,Sfxn3,Sin3a,Slc4a3,Smad7,Ugt8a
GO:0048878	chemical homeostasis	8.80003e-07	0.0166312	5.29128e-05	8.80003e-07	5.32316e-05	-6.05552	4.27644	40	374	717	15363	0.106952	0.0466706	0.055788	0.0243442	top 500	Accn1,Adcyap1,Adnp,Adrb1,App,Atp2a2,Atp2b2,Atxn1,Bdnf,Chrna7,Cnr1,Erbb4,Gjd2,Glrb,Grin2a,Grin2b,Htr2c,Itgav,Kcnc2,Kcnq3,Myo5a,Nab2,Ndn,Neurod1,Nlgn1,Nptn,Prnp,Scn2a1,Slc12a5,Slc17a7,Slc24a2,Slc39a6,Slc4a10,Slc8a1,Slc9a7,Snca,Tac1,Trhr,Vgf,Wfs1
GO:0048875	chemical homeostasis within a tissue	0.237528	0.237528	1	0.237528	0.480152	-0.624286	0	1	374	11	15363	0.0026738	0.000716006	0.0909091	0.0243442	bot 500	Epas1
GO:0048875	chemical homeostasis within a tissue	0.237528	0.237528	1	0.237528	0.428871	-0.624286	0	1	374	11	15363	0.0026738	0.000716006	0.0909091	0.0243442	top 500	Erbb4
GO:0070098	chemokine-mediated signaling pathway	0.21849	1	0.21849	0.21849	0.471399	-0.660568	0.660568	1	374	10	15363	0.0026738	0.000650915	0.1	0.0243442	bot 500	Cxcl12
GO:0070098	chemokine-mediated signaling pathway	0.21849	1	0.21849	1	1	0	0.660568	0	374	10	15363	0	0.000650915	0	0.0243442	top 500
GO:0006935	chemotaxis	4.50347e-06	0.197348	2.282e-05	0.197348	0.461338	-0.704767	4.64169	10	374	300	15363	0.026738	0.0195274	0.0333333	0.0243442	bot 500	Amot,Cmtm6,Cntn2,Cxcl12,Itgb2,Lef1,Nrp2,Unc5b,Vegfb,Wnt5a
GO:0006935	chemotaxis	4.50347e-06	0.197348	2.282e-05	4.50347e-06	0.000235478	-5.34645	4.64169	22	374	300	15363	0.0588235	0.0195274	0.0733333	0.0243442	top 500	App,Arx,Bdnf,Chl1,Cmtm7,Cxadr,Cyr61,Dock4,Epha5,Fzd3,Hmgb1,Nfib,Nr4a3,Ptprj,Ptpro,Scg2,Sema3a,Sema3c,Sema5a,Slit3,Tbr1,Usp33
GO:0055064	chloride ion homeostasis	0.178981	1	0.178981	1	1	0	0.747193	0	374	8	15363	0	0.000520732	0	0.0243442	top 500
GO:0055064	chloride ion homeostasis	0.178981	1	0.178981	0.178981	0.445836	-0.747193	0.747193	1	374	8	15363	0.0026738	0.000520732	0.125	0.0243442	bot 500	Cacna1a
GO:0006821	chloride transport	0.00107655	0.877627	0.00122666	0.00107655	0.0232552	-2.96796	2.91127	8	374	85	15363	0.0213904	0.00553277	0.0941176	0.0243442	top 500	Ano3,Clcn3,Gabra1,Gabrg3,Glra2,Glra3,Glrb,Slc12a5
GO:0006821	chloride transport	0.00107655	0.877627	0.00122666	0.877627	0.907095	-0.0566901	2.91127	1	374	85	15363	0.0026738	0.00553277	0.0117647	0.0243442	bot 500	Slc12a6
GO:0006695	cholesterol biosynthetic process	0.13952	1	0.13952	0.13952	0.412719	-0.855364	0.855364	2	374	27	15363	0.00534759	0.00175747	0.0740741	0.0243442	bot 500	Hsd17b7,Mvk
GO:0006695	cholesterol biosynthetic process	0.13952	1	0.13952	1	1	0	0.855364	0	374	27	15363	0	0.00175747	0	0.0243442	top 500
GO:0033344	cholesterol efflux	0.0842161	1	0.0842161	0.0842161	0.278464	-1.0746	1.0746	2	374	20	15363	0.00534759	0.00130183	0.1	0.0243442	top 500	Abca5,Soat1
GO:0033344	cholesterol efflux	0.0842161	1	0.0842161	1	1	0	1.0746	0	374	20	15363	0	0.00130183	0	0.0243442	bot 500
GO:0034435	cholesterol esterification	0.0938872	1	0.0938872	0.0938872	0.281806	-1.02739	1.02739	1	374	4	15363	0.0026738	0.000260366	0.25	0.0243442	top 500	Soat1
GO:0034435	cholesterol esterification	0.0938872	1	0.0938872	1	1	0	1.02739	0	374	4	15363	0	0.000260366	0	0.0243442	bot 500
GO:0042632	cholesterol homeostasis	0.317813	1	0.317813	1	1	0	0.497829	0	374	47	15363	0	0.0030593	0	0.0243442	top 500
GO:0042632	cholesterol homeostasis	0.317813	1	0.317813	0.317813	0.533652	-0.497829	0.497829	2	374	47	15363	0.00534759	0.0030593	0.0425532	0.0243442	bot 500	Ldlr,Mylip
GO:0070508	cholesterol import	0.0712736	1	0.0712736	1	1	0	1.14707	0	374	3	15363	0	0.000195274	0	0.0243442	top 500
GO:0070508	cholesterol import	0.0712736	1	0.0712736	0.0712736	0.346234	-1.14707	1.14707	1	374	3	15363	0.0026738	0.000195274	0.333333	0.0243442	bot 500	Ldlr
GO:0008203	cholesterol metabolic process	0.0659972	0.368981	0.178863	0.0659972	0.346234	-1.18047	0.747479	5	374	89	15363	0.013369	0.00579314	0.0561798	0.0243442	bot 500	Abca2,Hdlbp,Hsd17b7,Ldlr,Mvk
GO:0008203	cholesterol metabolic process	0.0659972	0.368981	0.178863	0.368981	0.537269	-0.432995	0.747479	3	374	89	15363	0.00802139	0.00579314	0.0337079	0.0243442	top 500	App,Mbtps2,Soat1
GO:0010878	cholesterol storage	0.0243442	1	0.0243442	0.0243442	0.152584	-1.6136	1.6136	1	374	1	15363	0.0026738	6.50915e-05	1	0.0243442	top 500	Soat1
GO:0010878	cholesterol storage	0.0243442	1	0.0243442	1	1	0	1.6136	0	374	1	15363	0	6.50915e-05	0	0.0243442	bot 500
GO:0030301	cholesterol transport	0.2363	0.608461	0.388356	0.608461	0.722576	-0.215767	0.41077	1	374	38	15363	0.0026738	0.00247348	0.0263158	0.0243442	bot 500	Ldlr
GO:0030301	cholesterol transport	0.2363	0.608461	0.388356	0.2363	0.428871	-0.626537	0.41077	2	374	38	15363	0.00534759	0.00247348	0.0526316	0.0243442	top 500	Abca5,Soat1
GO:0060591	chondroblast differentiation	0.0938872	1	0.0938872	0.0938872	0.281806	-1.02739	1.02739	1	374	4	15363	0.0026738	0.000260366	0.25	0.0243442	top 500	Cyr61
GO:0060591	chondroblast differentiation	0.0938872	1	0.0938872	1	1	0	1.02739	0	374	4	15363	0	0.000260366	0	0.0243442	bot 500
GO:0002063	chondrocyte development	0.309163	1	0.309163	0.309163	0.489866	-0.509812	0.509812	1	374	15	15363	0.0026738	0.000976372	0.0666667	0.0243442	top 500	Impad1
GO:0002063	chondrocyte development	0.309163	1	0.309163	1	1	0	0.509812	0	374	15	15363	0	0.000976372	0	0.0243442	bot 500
GO:0002062	chondrocyte differentiation	0.0730117	0.627339	0.116383	0.0730117	0.251628	-1.13661	0.93411	3	374	40	15363	0.00802139	0.00260366	0.075	0.0243442	top 500	Impad1,Nfib,Nppc
GO:0002062	chondrocyte differentiation	0.0730117	0.627339	0.116383	0.627339	0.734613	-0.202498	0.93411	1	374	40	15363	0.0026738	0.00260366	0.025	0.0243442	bot 500	Axin2
GO:0003413	chondrocyte differentiation involved in endochondral bone morphogenesis	0.115952	0.115952	1	0.115952	0.391415	-0.935724	0	1	374	5	15363	0.0026738	0.000325457	0.2	0.0243442	bot 500	Axin2
GO:0003413	chondrocyte differentiation involved in endochondral bone morphogenesis	0.115952	0.115952	1	0.115952	0.311053	-0.935724	0	1	374	5	15363	0.0026738	0.000325457	0.2	0.0243442	top 500	Nppc
GO:0030204	chondroitin sulfate metabolic process	0.0699822	0.358449	0.195236	0.358449	0.55693	-0.445573	0.70944	1	374	18	15363	0.0026738	0.00117165	0.0555556	0.0243442	bot 500	Bgn
GO:0030204	chondroitin sulfate metabolic process	0.0699822	0.358449	0.195236	0.0699822	0.246778	-1.15501	0.70944	2	374	18	15363	0.00534759	0.00117165	0.111111	0.0243442	top 500	A930038C07Rik,Impad1
GO:0050654	chondroitin sulfate proteoglycan metabolic process	0.091634	0.404227	0.226689	0.404227	0.591129	-0.393375	0.644569	1	374	21	15363	0.0026738	0.00136692	0.047619	0.0243442	bot 500	Bgn
GO:0050654	chondroitin sulfate proteoglycan metabolic process	0.091634	0.404227	0.226689	0.091634	0.281806	-1.03794	0.644569	2	374	21	15363	0.00534759	0.00136692	0.0952381	0.0243442	top 500	A930038C07Rik,Impad1
GO:0043009	chordate embryonic development	0.0574996	0.14241	0.403761	0.0574996	0.345109	-1.24034	0.393875	20	374	561	15363	0.0534759	0.0365163	0.0356506	0.0243442	bot 500	Amot,Axin2,Cited2,Epas1,Fzd6,Gna12,Hopx,Lef1,Myh9,Pcgf2,Phactr4,Ptch1,Sall1,Sall2,Sin3a,Stk3,Tcf7,Tgfbr3,Wnt5a,Ybx1
GO:0043009	chordate embryonic development	0.0574996	0.14241	0.403761	0.14241	0.345933	-0.84646	0.393875	18	374	561	15363	0.0481283	0.0365163	0.0320856	0.0243442	top 500	Acvr1c,Acvr2a,Cyr61,Fzd3,Grin2b,Hcn4,Itgav,Map2k1,Mib1,Mkl2,Pcdh8,Pcnt,Rcn1,Rock2,Sema4c,Slc8a1,Zfpm2,Zic2
GO:0060710	chorio-allantoic fusion	0.13748	0.13748	1	0.13748	0.410591	-0.861761	0	1	374	6	15363	0.0026738	0.000390549	0.166667	0.0243442	bot 500	Lef1
GO:0060710	chorio-allantoic fusion	0.13748	0.13748	1	0.13748	0.339844	-0.861761	0	1	374	6	15363	0.0026738	0.000390549	0.166667	0.0243442	top 500	Cyr61
GO:0031497	chromatin assembly	0.0248518	0.229703	0.108191	0.229703	0.480152	-0.638834	0.965808	3	374	68	15363	0.00802139	0.00442622	0.0441176	0.0243442	bot 500	H2afj,Nat15,Set
GO:0031497	chromatin assembly	0.0248518	0.229703	0.108191	0.0248518	0.153952	-1.60464	0.965808	5	374	68	15363	0.013369	0.00442622	0.0735294	0.0243442	top 500	Nap1l2,Nap1l3,Shprh,Smarca5,Tspyl4
GO:0006333	chromatin assembly or disassembly	0.0540239	0.14838	0.364091	0.14838	0.428462	-0.828623	0.438791	4	374	84	15363	0.0106952	0.00546768	0.047619	0.0243442	bot 500	H2afj,Nat15,Set,Smarcc2
GO:0006333	chromatin assembly or disassembly	0.0540239	0.14838	0.364091	0.0540239	0.226138	-1.26741	0.438791	5	374	84	15363	0.013369	0.00546768	0.0595238	0.0243442	top 500	Nap1l2,Nap1l3,Shprh,Smarca5,Tspyl4
GO:0031498	chromatin disassembly	0.274226	1	0.274226	1	1	0	0.561891	0	374	13	15363	0	0.000846189	0	0.0243442	top 500
GO:0031498	chromatin disassembly	0.274226	1	0.274226	0.274226	0.503382	-0.561891	0.561891	1	374	13	15363	0.0026738	0.000846189	0.0769231	0.0243442	bot 500	Smarcc2
GO:0016568	chromatin modification	0.00940467	0.981002	0.0095868	0.00940467	0.236198	-2.02666	2.01833	17	374	370	15363	0.0454545	0.0240838	0.0459459	0.0243442	bot 500	Brdt,Hdac7,Hopx,Ino80,Kansl3,Ldb1,Lef1,Mta2,Nat15,Ncoa3,Pcgf2,Rnf168,Sap18,Sirt6,Smarcc2,Usp21,Whsc1l1
GO:0016568	chromatin modification	0.00940467	0.981002	0.0095868	0.981002	0.991206	-0.00833026	2.01833	4	374	370	15363	0.0106952	0.0240838	0.0108108	0.0243442	top 500	Cbx4,Dnmt1,Rps6ka5,Smarca5
GO:0006325	chromatin organization	0.00906788	0.824224	0.0110017	0.00906788	0.234695	-2.04249	1.95854	19	374	429	15363	0.0508021	0.0279242	0.044289	0.0243442	bot 500	Brdt,H2afj,Hdac7,Hopx,Ino80,Kansl3,Ldb1,Lef1,Mta2,Nat15,Ncoa3,Pcgf2,Rnf168,Sap18,Set,Sirt6,Smarcc2,Usp21,Whsc1l1
GO:0006325	chromatin organization	0.00906788	0.824224	0.0110017	0.824224	0.874092	-0.0839545	1.95854	8	374	429	15363	0.0213904	0.0279242	0.018648	0.0243442	top 500	Cbx4,Dnmt1,Nap1l2,Nap1l3,Rps6ka5,Shprh,Smarca5,Tspyl4
GO:0006338	chromatin remodeling	0.070365	0.794146	0.0886046	0.070365	0.346234	-1.15264	1.05254	4	374	64	15363	0.0106952	0.00416585	0.0625	0.0243442	bot 500	Brdt,Ino80,Mta2,Smarcc2
GO:0006338	chromatin remodeling	0.070365	0.794146	0.0886046	0.794146	0.851857	-0.100099	1.05254	1	374	64	15363	0.0026738	0.00416585	0.015625	0.0243442	top 500	Smarca5
GO:0006342	chromatin silencing	0.374085	0.374085	1	0.374085	0.570113	-0.42703	0	1	374	19	15363	0.0026738	0.00123674	0.0526316	0.0243442	bot 500	Ubtf
GO:0006342	chromatin silencing	0.374085	0.374085	1	0.374085	0.537269	-0.42703	0	1	374	19	15363	0.0026738	0.00123674	0.0526316	0.0243442	top 500	Smarca5
GO:0000183	chromatin silencing at rDNA	0.13748	0.13748	1	0.13748	0.410591	-0.861761	0	1	374	6	15363	0.0026738	0.000390549	0.166667	0.0243442	bot 500	Ubtf
GO:0000183	chromatin silencing at rDNA	0.13748	0.13748	1	0.13748	0.339844	-0.861761	0	1	374	6	15363	0.0026738	0.000390549	0.166667	0.0243442	top 500	Smarca5
GO:0030261	chromosome condensation	0.486239	1	0.486239	1	1	0	0.31315	0	374	27	15363	0	0.00175747	0	0.0243442	top 500
GO:0030261	chromosome condensation	0.486239	1	0.486239	0.486239	0.64301	-0.31315	0.31315	1	374	27	15363	0.0026738	0.00175747	0.037037	0.0243442	bot 500	Akap8
GO:0051276	chromosome organization	0.0352604	0.934363	0.0377373	0.0352604	0.307107	-1.45271	1.42323	21	374	563	15363	0.0561497	0.0366465	0.0373002	0.0243442	bot 500	Akap8,Axin2,Brdt,H2afj,Hdac7,Hopx,Ino80,Kansl3,Ldb1,Lef1,Mta2,Nat15,Ncoa3,Pcgf2,Rnf168,Sap18,Set,Sirt6,Smarcc2,Usp21,Whsc1l1
GO:0051276	chromosome organization	0.0352604	0.934363	0.0377373	0.934363	0.957009	-0.0294842	1.42323	9	374	563	15363	0.0240642	0.0366465	0.0159858	0.0243442	top 500	1500010J02Rik,Cbx4,Dnmt1,Nap1l2,Nap1l3,Rps6ka5,Shprh,Smarca5,Tspyl4
GO:0007059	chromosome segregation	0.180987	1	0.180987	0.180987	0.448398	-0.742352	0.742352	5	374	123	15363	0.013369	0.00800625	0.0406504	0.0243442	bot 500	Akap8,Incenp,Ino80,Mms19,Nat15
GO:0007059	chromosome segregation	0.180987	1	0.180987	1	1	0	0.742352	0	374	123	15363	0	0.00800625	0	0.0243442	top 500
GO:0042384	cilium assembly	0.204186	0.794146	0.257114	0.204186	0.402501	-0.689974	0.589874	3	374	64	15363	0.00802139	0.00416585	0.046875	0.0243442	top 500	Ahi1,Pcnt,Tmem237
GO:0042384	cilium assembly	0.204186	0.794146	0.257114	0.794146	0.851086	-0.100099	0.589874	1	374	64	15363	0.0026738	0.00416585	0.015625	0.0243442	bot 500	B9d1
GO:0060271	cilium morphogenesis	0.315566	0.864876	0.364869	0.315566	0.498475	-0.50091	0.437863	3	374	81	15363	0.00802139	0.00527241	0.037037	0.0243442	top 500	Ahi1,Pcnt,Tmem237
GO:0060271	cilium morphogenesis	0.315566	0.864876	0.364869	0.864876	0.897796	-0.0630463	0.437863	1	374	81	15363	0.0026738	0.00527241	0.0123457	0.0243442	bot 500	B9d1
GO:0032922	circadian regulation of gene expression	0.274226	1	0.274226	0.274226	0.460026	-0.561891	0.561891	1	374	13	15363	0.0026738	0.000846189	0.0769231	0.0243442	top 500	Per1
GO:0032922	circadian regulation of gene expression	0.274226	1	0.274226	1	1	0	0.561891	0	374	13	15363	0	0.000846189	0	0.0243442	bot 500
GO:0007623	circadian rhythm	0.783701	1	0.783701	0.783701	0.845568	-0.105849	0.105849	1	374	62	15363	0.0026738	0.00403567	0.016129	0.0243442	top 500	Per1
GO:0007623	circadian rhythm	0.783701	1	0.783701	1	1	0	0.105849	0	374	62	15363	0	0.00403567	0	0.0243442	bot 500
GO:0072359	circulatory system development	0.00920966	0.0780033	0.118068	0.00920966	0.234695	-2.03576	0.927869	25	374	618	15363	0.0668449	0.0402265	0.0404531	0.0243442	bot 500	Adap2,Amot,Cited2,Cxcl12,Elk3,Epas1,Errfi1,Fzd6,Hdac7,Hmox1,Hopx,Lef1,Myh9,Nrp2,Ptch1,Ptprb,Reck,Sall1,Sh3pxd2b,Smad7,Stk3,Tgfbr3,Vav2,Vegfb,Wnt5a
GO:0072359	circulatory system development	0.00920966	0.0780033	0.118068	0.0780033	0.262421	-1.10789	0.927869	21	374	618	15363	0.0561497	0.0402265	0.0339806	0.0243442	top 500	Ahi1,Bmpr2,Ctgf,Cxadr,Cyr61,Egr1,Erbb4,Frzb,Fzd3,Itgav,Map2k1,Mib1,Mkl2,Ppp3cb,Ptprj,Scg2,Sema3c,Sema3e,Sema5a,Slc8a1,Zfpm2
GO:0003013	circulatory system process	0.00778337	0.169215	0.0459969	0.169215	0.445836	-0.771561	1.33727	8	374	220	15363	0.0213904	0.0143201	0.0363636	0.0243442	bot 500	Adrb2,Amot,Atp1a2,Cd34,Hmox1,Map2k6,Tgfbr3,Vegfb
GO:0003013	circulatory system process	0.00778337	0.169215	0.0459969	0.00778337	0.0878474	-2.10883	1.33727	12	374	220	15363	0.0320856	0.0143201	0.0545455	0.0243442	top 500	Accn1,Adrb1,Atp6ap2,Bmpr2,Chrna7,Cnr1,Cxadr,Nppc,Npy,Ptprj,Ptpro,Tac1
GO:0006101	citrate metabolic process	0.158486	1	0.158486	1	1	0	0.80001	0	374	7	15363	0	0.00045564	0	0.0243442	top 500
GO:0006101	citrate metabolic process	0.158486	1	0.158486	0.158486	0.428462	-0.80001	0.80001	1	374	7	15363	0.0026738	0.00045564	0.142857	0.0243442	bot 500	Aco1
GO:0060486	Clara cell differentiation	0.0712736	1	0.0712736	0.0712736	0.246778	-1.14707	1.14707	1	374	3	15363	0.0026738	0.000195274	0.333333	0.0243442	top 500	Nfib
GO:0060486	Clara cell differentiation	0.0712736	1	0.0712736	1	1	0	1.14707	0	374	3	15363	0	0.000195274	0	0.0243442	bot 500
GO:0035844	cloaca development	0.0480973	1	0.0480973	0.0480973	0.208692	-1.31788	1.31788	1	374	2	15363	0.0026738	0.000130183	0.5	0.0243442	top 500	Ahi1
GO:0035844	cloaca development	0.0480973	1	0.0480973	1	1	0	1.31788	0	374	2	15363	0	0.000130183	0	0.0243442	bot 500
GO:0061386	closure of optic fissure	0.0480973	1	0.0480973	1	1	0	1.31788	0	374	2	15363	0	0.000130183	0	0.0243442	top 500
GO:0061386	closure of optic fissure	0.0480973	1	0.0480973	0.0480973	0.310883	-1.31788	1.31788	1	374	2	15363	0.0026738	0.000130183	0.5	0.0243442	bot 500	Phactr4
GO:0045163	clustering of voltage-gated potassium channels	0.0712736	1	0.0712736	1	1	0	1.14707	0	374	3	15363	0	0.000195274	0	0.0243442	top 500
GO:0045163	clustering of voltage-gated potassium channels	0.0712736	1	0.0712736	0.0712736	0.346234	-1.14707	1.14707	1	374	3	15363	0.0026738	0.000195274	0.333333	0.0243442	bot 500	Cntn2
GO:0050817	coagulation	0.635495	0.886396	0.716943	0.886396	0.912821	-0.0523721	0.144516	1	374	88	15363	0.0026738	0.00572805	0.0113636	0.0243442	bot 500	Fzd6
GO:0050817	coagulation	0.635495	0.886396	0.716943	0.635495	0.735081	-0.196888	0.144516	2	374	88	15363	0.00534759	0.00572805	0.0227273	0.0243442	top 500	Gp1bb,Ptprj
GO:0090102	cochlea development	0.156486	0.510993	0.306239	0.510993	0.661945	-0.291585	0.51394	1	374	29	15363	0.0026738	0.00188765	0.0344828	0.0243442	bot 500	Wnt5a
GO:0090102	cochlea development	0.156486	0.510993	0.306239	0.156486	0.360301	-0.805525	0.51394	2	374	29	15363	0.00534759	0.00188765	0.0689655	0.0243442	top 500	Atp2b2,Frzb
GO:0090103	cochlea morphogenesis	0.404227	0.404227	1	0.404227	0.591129	-0.393375	0	1	374	21	15363	0.0026738	0.00136692	0.047619	0.0243442	bot 500	Wnt5a
GO:0090103	cochlea morphogenesis	0.404227	0.404227	1	0.404227	0.562744	-0.393375	0	1	374	21	15363	0.0026738	0.00136692	0.047619	0.0243442	top 500	Frzb
GO:0015937	coenzyme A biosynthetic process	0.13748	1	0.13748	1	1	0	0.861761	0	374	6	15363	0	0.000390549	0	0.0243442	top 500
GO:0015937	coenzyme A biosynthetic process	0.13748	1	0.13748	0.13748	0.410591	-0.861761	0.861761	1	374	6	15363	0.0026738	0.000390549	0.166667	0.0243442	bot 500	Pank3
GO:0015936	coenzyme A metabolic process	0.178981	1	0.178981	1	1	0	0.747193	0	374	8	15363	0	0.000520732	0	0.0243442	top 500
GO:0015936	coenzyme A metabolic process	0.178981	1	0.178981	0.178981	0.445836	-0.747193	0.747193	1	374	8	15363	0.0026738	0.000520732	0.125	0.0243442	bot 500	Pank3
GO:0009108	coenzyme biosynthetic process	0.0341843	1	0.0341843	1	1	0	1.46617	0	374	74	15363	0	0.00481677	0	0.0243442	top 500
GO:0009108	coenzyme biosynthetic process	0.0341843	1	0.0341843	0.0341843	0.304542	-1.46617	1.46617	5	374	74	15363	0.013369	0.00481677	0.0675676	0.0243442	bot 500	Coq3,Nampt,Pank3,Pnpo,Qdpr
GO:0009109	coenzyme catabolic process	0.0388966	1	0.0388966	1	1	0	1.41009	0	374	31	15363	0	0.00201784	0	0.0243442	top 500
GO:0009109	coenzyme catabolic process	0.0388966	1	0.0388966	0.0388966	0.310883	-1.41009	1.41009	3	374	31	15363	0.00802139	0.00201784	0.0967742	0.0243442	bot 500	Aco1,Idh2,Sdhd
GO:0006732	coenzyme metabolic process	0.0137976	0.938594	0.0147003	0.0137976	0.248968	-1.8602	1.83267	10	374	182	15363	0.026738	0.0118466	0.0549451	0.0243442	bot 500	Aco1,Coq3,Idh2,Mvk,Nampt,Pank3,Pemt,Pnpo,Qdpr,Sdhd
GO:0006732	coenzyme metabolic process	0.0137976	0.938594	0.0147003	0.938594	0.959745	-0.027522	1.83267	2	374	182	15363	0.00534759	0.0118466	0.010989	0.0243442	top 500	Dnmt1,Gpd2
GO:0051188	cofactor biosynthetic process	0.0483884	0.930826	0.0519843	0.0483884	0.311469	-1.31526	1.28413	6	374	108	15363	0.0160428	0.00702988	0.0555556	0.0243442	bot 500	Coq3,Nampt,Nfs1,Pank3,Pnpo,Qdpr
GO:0051188	cofactor biosynthetic process	0.0483884	0.930826	0.0519843	0.930826	0.95402	-0.0311314	1.28413	1	374	108	15363	0.0026738	0.00702988	0.00925926	0.0243442	top 500	Isca1
GO:0051187	cofactor catabolic process	0.00997571	1	0.00997571	1	1	0	2.00106	0	374	35	15363	0	0.0022782	0	0.0243442	top 500
GO:0051187	cofactor catabolic process	0.00997571	1	0.00997571	0.00997571	0.244209	-2.00106	2.00106	4	374	35	15363	0.0106952	0.0022782	0.114286	0.0243442	bot 500	Aco1,Hmox1,Idh2,Sdhd
GO:0051186	cofactor metabolic process	0.0112102	0.923023	0.0121451	0.0112102	0.248968	-1.95039	1.9156	12	374	231	15363	0.0320856	0.0150361	0.0519481	0.0243442	bot 500	Aco1,Coq3,Hmox1,Idh2,Mvk,Nampt,Nfs1,Pank3,Pemt,Pnpo,Qdpr,Sdhd
GO:0051186	cofactor metabolic process	0.0112102	0.923023	0.0121451	0.923023	0.948227	-0.0347873	1.9156	3	374	231	15363	0.00802139	0.0150361	0.012987	0.0243442	top 500	Dnmt1,Gpd2,Isca1
GO:0050890	cognition	1.55641e-09	0.0629515	2.4724e-08	0.0629515	0.346234	-1.20099	7.60688	8	374	174	15363	0.0213904	0.0113259	0.045977	0.0243442	bot 500	Accn2,Atp1a2,Cntn2,Gm2a,Igf2,Kras,Ntan1,Serpinf1
GO:0050890	cognition	1.55641e-09	0.0629515	2.4724e-08	1.55641e-09	2.66752e-07	-8.80788	7.60688	21	374	174	15363	0.0561497	0.0113259	0.12069	0.0243442	top 500	Adnp,Adrb1,App,Atxn1,Bdnf,Chl1,Chrna7,Cnr1,Ctnnd2,Egr1,Foxp2,Grin2a,Grin2b,Plcb1,Prnp,Shc3,Slc12a5,Slc17a7,Slc24a2,Tac1,Vip
GO:0048668	collateral sprouting	0.0480973	1	0.0480973	0.0480973	0.208692	-1.31788	1.31788	1	374	2	15363	0.0026738	0.000130183	0.5	0.0243442	top 500	App
GO:0048668	collateral sprouting	0.0480973	1	0.0480973	1	1	0	1.31788	0	374	2	15363	0	0.000130183	0	0.0243442	bot 500
GO:0048669	collateral sprouting in absence of injury	0.0243442	1	0.0243442	0.0243442	0.152584	-1.6136	1.6136	1	374	1	15363	0.0026738	6.50915e-05	1	0.0243442	top 500	App
GO:0048669	collateral sprouting in absence of injury	0.0243442	1	0.0243442	1	1	0	1.6136	0	374	1	15363	0	6.50915e-05	0	0.0243442	bot 500
GO:0071679	commissural neuron axon guidance	0.00174465	1	0.00174465	0.00174465	0.0316285	-2.75829	2.75829	2	374	3	15363	0.00534759	0.000195274	0.666667	0.0243442	top 500	Fzd3,Nfib
GO:0071679	commissural neuron axon guidance	0.00174465	1	0.00174465	1	1	0	2.75829	0	374	3	15363	0	0.000195274	0	0.0243442	bot 500
GO:0007386	compartment pattern specification	0.0938872	1	0.0938872	1	1	0	1.02739	0	374	4	15363	0	0.000260366	0	0.0243442	top 500
GO:0007386	compartment pattern specification	0.0938872	1	0.0938872	0.0938872	0.379033	-1.02739	1.02739	1	374	4	15363	0.0026738	0.000260366	0.25	0.0243442	bot 500	Lfng
GO:0061448	connective tissue development	0.159759	0.159759	1	0.159759	0.431531	-0.796534	0	6	374	150	15363	0.0160428	0.00976372	0.04	0.0243442	bot 500	Arid5b,Axin2,Creb5,Sh3pxd2b,Wnt5a,Zbtb7a
GO:0061448	connective tissue development	0.159759	0.159759	1	0.159759	0.362662	-0.796534	0	6	374	150	15363	0.0160428	0.00976372	0.04	0.0243442	top 500	Ctgf,Cyr61,Egr1,Impad1,Nfib,Nppc
GO:0060242	contact inhibition	0.115952	1	0.115952	0.115952	0.311053	-0.935724	0.935724	1	374	5	15363	0.0026738	0.000325457	0.2	0.0243442	top 500	Dach1
GO:0060242	contact inhibition	0.115952	1	0.115952	1	1	0	0.935724	0	374	5	15363	0	0.000325457	0	0.0243442	bot 500
GO:0060026	convergent extension	0.342423	0.342423	1	0.342423	0.547067	-0.465437	0	1	374	17	15363	0.0026738	0.00110655	0.0588235	0.0243442	bot 500	Wnt5a
GO:0060026	convergent extension	0.342423	0.342423	1	0.342423	0.514802	-0.465437	0	1	374	17	15363	0.0026738	0.00110655	0.0588235	0.0243442	top 500	Frzb
GO:0060029	convergent extension involved in organogenesis	0.158486	0.158486	1	0.158486	0.428462	-0.80001	0	1	374	7	15363	0.0026738	0.00045564	0.142857	0.0243442	bot 500	Wnt5a
GO:0060029	convergent extension involved in organogenesis	0.158486	0.158486	1	0.158486	0.360301	-0.80001	0	1	374	7	15363	0.0026738	0.00045564	0.142857	0.0243442	top 500	Frzb
GO:0055070	copper ion homeostasis	0.0332017	1	0.0332017	0.0332017	0.183891	-1.47884	1.47884	2	374	12	15363	0.00534759	0.000781097	0.166667	0.0243442	top 500	App,Prnp
GO:0055070	copper ion homeostasis	0.0332017	1	0.0332017	1	1	0	1.47884	0	374	12	15363	0	0.000781097	0	0.0243442	bot 500
GO:0007620	copulation	0.0631952	1	0.0631952	0.0631952	0.246778	-1.19932	1.19932	2	374	17	15363	0.00534759	0.00110655	0.117647	0.0243442	top 500	Acvr2a,Vgf
GO:0007620	copulation	0.0631952	1	0.0631952	1	1	0	1.19932	0	374	17	15363	0	0.00110655	0	0.0243442	bot 500
GO:0060976	coronary vasculature development	0.18259	0.54591	0.334468	0.18259	0.448398	-0.738524	0.475645	2	374	32	15363	0.00534759	0.00208293	0.0625	0.0243442	bot 500	Tgfbr3,Vegfb
GO:0060976	coronary vasculature development	0.18259	0.54591	0.334468	0.54591	0.670969	-0.262879	0.475645	1	374	32	15363	0.0026738	0.00208293	0.03125	0.0243442	top 500	Zfpm2
GO:0060977	coronary vasculature morphogenesis	0.404227	0.404227	1	0.404227	0.591129	-0.393375	0	1	374	21	15363	0.0026738	0.00136692	0.047619	0.0243442	bot 500	Tgfbr3
GO:0060977	coronary vasculature morphogenesis	0.404227	0.404227	1	0.404227	0.562744	-0.393375	0	1	374	21	15363	0.0026738	0.00136692	0.047619	0.0243442	top 500	Zfpm2
GO:0030865	cortical cytoskeleton organization	0.41875	1	0.41875	0.41875	0.571613	-0.378045	0.378045	1	374	22	15363	0.0026738	0.00143201	0.0454545	0.0243442	top 500	Nlgn1
GO:0030865	cortical cytoskeleton organization	0.41875	1	0.41875	1	1	0	0.378045	0	374	22	15363	0	0.00143201	0	0.0243442	bot 500
GO:0016569	covalent chromatin modification	0.00648709	0.997551	0.00650301	0.997551	1	-0.00106491	2.18689	1	374	242	15363	0.0026738	0.0157521	0.00413223	0.0243442	top 500	Rps6ka5
GO:0016569	covalent chromatin modification	0.00648709	0.997551	0.00650301	0.00648709	0.21637	-2.18795	2.18689	13	374	242	15363	0.0347594	0.0157521	0.053719	0.0243442	bot 500	Hdac7,Hopx,Kansl3,Ldb1,Lef1,Mta2,Nat15,Ncoa3,Pcgf2,Rnf168,Sirt6,Usp21,Whsc1l1
GO:0021545	cranial nerve development	0.2363	1	0.2363	0.2363	0.480152	-0.626537	0.626537	2	374	38	15363	0.00534759	0.00247348	0.0526316	0.0243442	bot 500	Cited2,Sall1
GO:0021545	cranial nerve development	0.2363	1	0.2363	1	1	0	0.626537	0	374	38	15363	0	0.00247348	0	0.0243442	top 500
GO:0021602	cranial nerve morphogenesis	0.374085	1	0.374085	1	1	0	0.42703	0	374	19	15363	0	0.00123674	0	0.0243442	top 500
GO:0021602	cranial nerve morphogenesis	0.374085	1	0.374085	0.374085	0.570113	-0.42703	0.42703	1	374	19	15363	0.0026738	0.00123674	0.0526316	0.0243442	bot 500	Cited2
GO:0070934	CRD-mediated mRNA stabilization	0.115952	0.115952	1	0.115952	0.391415	-0.935724	0	1	374	5	15363	0.0026738	0.000325457	0.2	0.0243442	bot 500	Ybx1
GO:0070934	CRD-mediated mRNA stabilization	0.115952	0.115952	1	0.115952	0.311053	-0.935724	0	1	374	5	15363	0.0026738	0.000325457	0.2	0.0243442	top 500	Dhx9
GO:0009190	cyclic nucleotide biosynthetic process	0.0455773	0.556988	0.0818282	0.0455773	0.208692	-1.34125	1.0871	3	374	33	15363	0.00802139	0.00214802	0.0909091	0.0243442	top 500	Gucy1a2,Htr2c,Nppc
GO:0009190	cyclic nucleotide biosynthetic process	0.0455773	0.556988	0.0818282	0.556988	0.691287	-0.254154	1.0871	1	374	33	15363	0.0026738	0.00214802	0.030303	0.0243442	bot 500	Adcy6
GO:0009214	cyclic nucleotide catabolic process	0.29191	1	0.29191	1	1	0	0.534751	0	374	14	15363	0	0.00091128	0	0.0243442	top 500
GO:0009214	cyclic nucleotide catabolic process	0.29191	1	0.29191	0.29191	0.511871	-0.534751	0.534751	1	374	14	15363	0.0026738	0.00091128	0.0714286	0.0243442	bot 500	Pde4a
GO:0009187	cyclic nucleotide metabolic process	0.0374572	0.362359	0.10337	0.362359	0.560763	-0.440861	0.985604	2	374	52	15363	0.00534759	0.00338476	0.0384615	0.0243442	bot 500	Adcy6,Pde4a
GO:0009187	cyclic nucleotide metabolic process	0.0374572	0.362359	0.10337	0.0374572	0.201316	-1.42647	0.985604	4	374	52	15363	0.0106952	0.00338476	0.0769231	0.0243442	top 500	Atp2b2,Gucy1a2,Htr2c,Nppc
GO:0019935	cyclic-nucleotide-mediated signaling	0.404227	0.404227	1	0.404227	0.591129	-0.393375	0	1	374	21	15363	0.0026738	0.00136692	0.047619	0.0243442	bot 500	Eif4ebp2
GO:0019935	cyclic-nucleotide-mediated signaling	0.404227	0.404227	1	0.404227	0.562744	-0.393375	0	1	374	21	15363	0.0026738	0.00136692	0.047619	0.0243442	top 500	Epha5
GO:0001816	cytokine production	0.864876	0.864876	1	0.864876	0.897796	-0.0630463	0	1	374	81	15363	0.0026738	0.00527241	0.0123457	0.0243442	bot 500	Maf
GO:0001816	cytokine production	0.864876	0.864876	1	0.864876	0.903536	-0.0630463	0	1	374	81	15363	0.0026738	0.00527241	0.0123457	0.0243442	top 500	Trim27
GO:0050663	cytokine secretion	0.374085	1	0.374085	0.374085	0.537269	-0.42703	0.42703	1	374	19	15363	0.0026738	0.00123674	0.0526316	0.0243442	top 500	Trim27
GO:0050663	cytokine secretion	0.374085	1	0.374085	1	1	0	0.42703	0	374	19	15363	0	0.00123674	0	0.0243442	bot 500
GO:0019221	cytokine-mediated signaling pathway	0.466404	0.466404	1	0.466404	0.63404	-0.331238	0	4	374	144	15363	0.0106952	0.00937317	0.0277778	0.0243442	bot 500	Cxcl12,Klf6,Kras,Slc27a1
GO:0019221	cytokine-mediated signaling pathway	0.466404	0.466404	1	0.466404	0.612279	-0.331238	0	4	374	144	15363	0.0106952	0.00937317	0.0277778	0.0243442	top 500	Egr1,Plcb1,Rps6ka5,Socs5
GO:0000910	cytokinesis	0.0552836	0.767035	0.0720744	0.0552836	0.339784	-1.2574	1.14222	4	374	59	15363	0.0106952	0.0038404	0.0677966	0.0243442	bot 500	Incenp,Klhl21,Myh9,Ralb
GO:0000910	cytokinesis	0.0552836	0.767035	0.0720744	0.767035	0.833498	-0.115185	1.14222	1	374	59	15363	0.0026738	0.0038404	0.0169492	0.0243442	top 500	Rock2
GO:0033962	cytoplasmic mRNA processing body assembly	0.158486	1	0.158486	0.158486	0.360301	-0.80001	0.80001	1	374	7	15363	0.0026738	0.00045564	0.142857	0.0243442	top 500	Rc3h1
GO:0033962	cytoplasmic mRNA processing body assembly	0.158486	1	0.158486	1	1	0	0.80001	0	374	7	15363	0	0.00045564	0	0.0243442	bot 500
GO:0048789	cytoskeletal matrix organization at active zone	0.0243442	1	0.0243442	0.0243442	0.152584	-1.6136	1.6136	1	374	1	15363	0.0026738	6.50915e-05	1	0.0243442	top 500	Nlgn1
GO:0048789	cytoskeletal matrix organization at active zone	0.0243442	1	0.0243442	1	1	0	1.6136	0	374	1	15363	0	6.50915e-05	0	0.0243442	bot 500
GO:0007010	cytoskeleton organization	0.0510735	0.274106	0.186327	0.0510735	0.320136	-1.2918	0.729724	20	374	553	15363	0.0534759	0.0359956	0.0361664	0.0243442	bot 500	Actn4,Amot,Arhgef2,Brsk1,Cntn2,Fam101b,Fitm2,Gas7,Hook1,Ino80,Iqsec3,Kif11,Kras,Lpin1,Mark4,Myh9,Pdlim7,Phactr4,Ugt8a,Vps54
GO:0007010	cytoskeleton organization	0.0510735	0.274106	0.186327	0.274106	0.460026	-0.562081	0.729724	16	374	553	15363	0.0427807	0.0359956	0.0289331	0.0243442	top 500	Add2,Cetn2,Cxadr,Dpysl2,Epb4.1l4b,Hmgb1,Nlgn1,Pcnt,Pdzd8,Ppp1r9a,Rictor,Rock2,Sgcd,Sgcz,Ssh1,Wash
GO:0030705	cytoskeleton-dependent intracellular transport	0.0565837	0.588629	0.0961279	0.0565837	0.233016	-1.24731	1.01715	3	374	36	15363	0.00802139	0.00234329	0.0833333	0.0243442	top 500	App,Hap1,Map2k1
GO:0030705	cytoskeleton-dependent intracellular transport	0.0565837	0.588629	0.0961279	0.588629	0.707675	-0.230158	1.01715	1	374	36	15363	0.0026738	0.00234329	0.0277778	0.0243442	bot 500	Ugt8a
GO:0051480	cytosolic calcium ion homeostasis	0.0348667	0.518701	0.0672192	0.518701	0.668715	-0.285083	1.17251	4	374	154	15363	0.0106952	0.0100241	0.025974	0.0243442	bot 500	Atp1a2,Cacna1a,Cd52,Lck
GO:0051480	cytosolic calcium ion homeostasis	0.0348667	0.518701	0.0672192	0.0348667	0.191422	-1.45759	1.17251	8	374	154	15363	0.0213904	0.0100241	0.0519481	0.0243442	top 500	Adcyap1,Atp2b2,Htr2c,Itgav,Nptn,Slc8a1,Tac1,Trhr
GO:0060401	cytosolic calcium ion transport	0.00900491	0.567796	0.0158594	0.00900491	0.0948128	-2.04552	1.79971	4	374	34	15363	0.0106952	0.00221311	0.117647	0.0243442	top 500	Ctgf,Htr2c,Itgav,Slc8a1
GO:0060401	cytosolic calcium ion transport	0.00900491	0.567796	0.0158594	0.567796	0.69829	-0.245808	1.79971	1	374	34	15363	0.0026738	0.00221311	0.0294118	0.0243442	bot 500	Lck
GO:0019478	D-amino acid catabolic process	0.0712736	1	0.0712736	0.0712736	0.246778	-1.14707	1.14707	1	374	3	15363	0.0026738	0.000195274	0.333333	0.0243442	top 500	Dtd1
GO:0019478	D-amino acid catabolic process	0.0712736	1	0.0712736	1	1	0	1.14707	0	374	3	15363	0	0.000195274	0	0.0243442	bot 500
GO:0046416	D-amino acid metabolic process	0.0938872	1	0.0938872	0.0938872	0.281806	-1.02739	1.02739	1	374	4	15363	0.0026738	0.000260366	0.25	0.0243442	top 500	Dtd1
GO:0046416	D-amino acid metabolic process	0.0938872	1	0.0938872	1	1	0	1.02739	0	374	4	15363	0	0.000260366	0	0.0243442	bot 500
GO:0042840	D-glucuronate catabolic process	0.0243442	1	0.0243442	1	1	0	1.6136	0	374	1	15363	0	6.50915e-05	0	0.0243442	top 500
GO:0042840	D-glucuronate catabolic process	0.0243442	1	0.0243442	0.0243442	0.248968	-1.6136	1.6136	1	374	1	15363	0.0026738	6.50915e-05	1	0.0243442	bot 500	Akr1a1
GO:0042839	D-glucuronate metabolic process	0.0243442	1	0.0243442	1	1	0	1.6136	0	374	1	15363	0	6.50915e-05	0	0.0243442	top 500
GO:0042839	D-glucuronate metabolic process	0.0243442	1	0.0243442	0.0243442	0.248968	-1.6136	1.6136	1	374	1	15363	0.0026738	6.50915e-05	1	0.0243442	bot 500	Akr1a1
GO:0016265	death	0.280585	0.458015	0.612612	0.458015	0.627576	-0.339121	0.212814	19	374	748	15363	0.0508021	0.0486884	0.0254011	0.0243442	bot 500	Axin2,Cacna1a,Casp9,Cflar,Csrnp2,Hk2,Hmox1,Klf11,Lck,Lef1,Map2k6,Map2k7,Mdm2,Mknk2,Pea15a,Ralb,Rbm5,Stk3,Unc5b
GO:0016265	death	0.280585	0.458015	0.612612	0.280585	0.468909	-0.551935	0.212814	21	374	748	15363	0.0561497	0.0486884	0.0280749	0.0243442	top 500	Acvr1c,Adrb1,App,Bag4,Bcap29,Bex2,Ctgf,Cyr61,Erbb4,Fam82a2,Hipk3,Hmgb1,Itm2b,Pcnt,Pura,Rnf152,Scn2a1,Sema3a,Sltm,Snca,Unc5c
GO:0046697	decidualization	0.21849	1	0.21849	0.21849	0.471399	-0.660568	0.660568	1	374	10	15363	0.0026738	0.000650915	0.1	0.0243442	bot 500	Cited2
GO:0046697	decidualization	0.21849	1	0.21849	1	1	0	0.660568	0	374	10	15363	0	0.000650915	0	0.0243442	top 500
GO:0006952	defense response	0.917533	0.999006	0.918447	0.999006	1	-0.000432053	0.0369461	5	374	594	15363	0.013369	0.0386643	0.00841751	0.0243442	bot 500	Adora3,Hdac7,Hmox1,Itgb2,Trim25
GO:0006952	defense response	0.917533	0.999006	0.918447	0.917533	0.944335	-0.0373781	0.0369461	10	374	594	15363	0.026738	0.0386643	0.016835	0.0243442	top 500	Adcyap1,Camk1d,Cxadr,Grin2b,Hmgb1,Itgav,Rps6ka5,Snca,Tac1,Tril
GO:0042742	defense response to bacterium	0.976245	1	0.976245	0.976245	0.98819	-0.010441	0.010441	1	374	151	15363	0.0026738	0.00982881	0.00662252	0.0243442	top 500	Hmgb1
GO:0042742	defense response to bacterium	0.976245	1	0.976245	1	1	0	0.010441	0	374	151	15363	0	0.00982881	0	0.0243442	bot 500
GO:0051607	defense response to virus	0.755218	1	0.755218	0.755218	0.824725	-0.121928	0.121928	1	374	57	15363	0.0026738	0.00371021	0.0175439	0.0243442	top 500	Cxadr
GO:0051607	defense response to virus	0.755218	1	0.755218	1	1	0	0.121928	0	374	57	15363	0	0.00371021	0	0.0243442	bot 500
GO:0060318	definitive erythrocyte differentiation	0.0938872	1	0.0938872	1	1	0	1.02739	0	374	4	15363	0	0.000260366	0	0.0243442	top 500
GO:0060318	definitive erythrocyte differentiation	0.0938872	1	0.0938872	0.0938872	0.379033	-1.02739	1.02739	1	374	4	15363	0.0026738	0.000260366	0.25	0.0243442	bot 500	Tgfbr3
GO:0060216	definitive hemopoiesis	0.309163	0.309163	1	0.309163	0.522954	-0.509812	0	1	374	15	15363	0.0026738	0.000976372	0.0666667	0.0243442	bot 500	Tgfbr3
GO:0060216	definitive hemopoiesis	0.309163	0.309163	1	0.309163	0.489866	-0.509812	0	1	374	15	15363	0.0026738	0.000976372	0.0666667	0.0243442	top 500	Cbfb
GO:0016358	dendrite development	0.000172043	0.472079	0.000364437	0.472079	0.634941	-0.325985	3.43838	2	374	65	15363	0.00534759	0.00423094	0.0307692	0.0243442	bot 500	Cacna1a,Dlg4
GO:0016358	dendrite development	0.000172043	0.472079	0.000364437	0.000172043	0.00588119	-3.76436	3.43838	8	374	65	15363	0.0213904	0.00423094	0.123077	0.0243442	top 500	Acsl4,App,Bdnf,Dscam,Epha5,Grin3a,Pak3,Sema3a
GO:0048813	dendrite morphogenesis	0.0388966	0.173813	0.223784	0.173813	0.445836	-0.759917	0.650172	2	374	31	15363	0.00534759	0.00201784	0.0645161	0.0243442	bot 500	Cacna1a,Dlg4
GO:0048813	dendrite morphogenesis	0.0388966	0.173813	0.223784	0.0388966	0.204422	-1.41009	0.650172	3	374	31	15363	0.00802139	0.00201784	0.0967742	0.0243442	top 500	Dscam,Epha5,Sema3a
GO:0070593	dendrite self-avoidance	0.0243442	1	0.0243442	0.0243442	0.152584	-1.6136	1.6136	1	374	1	15363	0.0026738	6.50915e-05	1	0.0243442	top 500	Dscam
GO:0070593	dendrite self-avoidance	0.0243442	1	0.0243442	1	1	0	1.6136	0	374	1	15363	0	6.50915e-05	0	0.0243442	bot 500
GO:0060996	dendritic spine development	0.0150182	0.178981	0.0839093	0.178981	0.445836	-0.747193	1.07619	1	374	8	15363	0.0026738	0.000520732	0.125	0.0243442	bot 500	Dlg4
GO:0060996	dendritic spine development	0.0150182	0.178981	0.0839093	0.0150182	0.131622	-1.82338	1.07619	2	374	8	15363	0.00534759	0.000520732	0.25	0.0243442	top 500	Acsl4,Epha5
GO:0060997	dendritic spine morphogenesis	0.158486	0.158486	1	0.158486	0.428462	-0.80001	0	1	374	7	15363	0.0026738	0.00045564	0.142857	0.0243442	bot 500	Dlg4
GO:0060997	dendritic spine morphogenesis	0.158486	0.158486	1	0.158486	0.360301	-0.80001	0	1	374	7	15363	0.0026738	0.00045564	0.142857	0.0243442	top 500	Epha5
GO:0097061	dendritic spine organization	0.178981	0.178981	1	0.178981	0.445836	-0.747193	0	1	374	8	15363	0.0026738	0.000520732	0.125	0.0243442	bot 500	Dlg4
GO:0097061	dendritic spine organization	0.178981	0.178981	1	0.178981	0.376384	-0.747193	0	1	374	8	15363	0.0026738	0.000520732	0.125	0.0243442	top 500	Epha5
GO:0021542	dentate gyrus development	0.256103	0.256103	1	0.256103	0.49089	-0.591586	0	1	374	12	15363	0.0026738	0.000781097	0.0833333	0.0243442	bot 500	Lef1
GO:0021542	dentate gyrus development	0.256103	0.256103	1	0.256103	0.444363	-0.591586	0	1	374	12	15363	0.0026738	0.000781097	0.0833333	0.0243442	top 500	Neurod1
GO:0016311	dephosphorylation	0.205614	0.498398	0.41255	0.498398	0.652364	-0.302424	0.384524	6	374	232	15363	0.0160428	0.0151012	0.0258621	0.0243442	bot 500	Bpgm,Inpp5b,Lck,Pfkfb2,Ptprb,Thtpa
GO:0016311	dephosphorylation	0.205614	0.498398	0.41255	0.205614	0.404935	-0.686947	0.384524	8	374	232	15363	0.0213904	0.0151012	0.0344828	0.0243442	top 500	D3Bwg0562e,Impad1,Map2k1,Ppp3cb,Ptprg,Ptprj,Ptpro,Ssh1
GO:0002029	desensitization of G-protein coupled receptor protein signaling pathway	0.374085	1	0.374085	1	1	0	0.42703	0	374	19	15363	0	0.00123674	0	0.0243442	top 500
GO:0002029	desensitization of G-protein coupled receptor protein signaling pathway	0.374085	1	0.374085	0.374085	0.570113	-0.42703	0.42703	1	374	19	15363	0.0026738	0.00123674	0.0526316	0.0243442	bot 500	Adrb2
GO:0002032	desensitization of G-protein coupled receptor protein signaling pathway by arrestin	0.0480973	1	0.0480973	1	1	0	1.31788	0	374	2	15363	0	0.000130183	0	0.0243442	top 500
GO:0002032	desensitization of G-protein coupled receptor protein signaling pathway by arrestin	0.0480973	1	0.0480973	0.0480973	0.310883	-1.31788	1.31788	1	374	2	15363	0.0026738	0.000130183	0.5	0.0243442	bot 500	Adrb2
GO:0009582	detection of abiotic stimulus	0.249209	1	0.249209	0.249209	0.444363	-0.603436	0.603436	3	374	71	15363	0.00802139	0.00462149	0.0422535	0.0243442	top 500	Accn1,Atp2b2,Grin2b
GO:0009582	detection of abiotic stimulus	0.249209	1	0.249209	1	1	0	0.603436	0	374	71	15363	0	0.00462149	0	0.0243442	bot 500
GO:0009595	detection of biotic stimulus	0.432921	1	0.432921	0.432921	0.582377	-0.363592	0.363592	1	374	23	15363	0.0026738	0.0014971	0.0434783	0.0243442	top 500	Itgav
GO:0009595	detection of biotic stimulus	0.432921	1	0.432921	1	1	0	0.363592	0	374	23	15363	0	0.0014971	0	0.0243442	bot 500
GO:0009593	detection of chemical stimulus	1	1	1	1	1	-3.5738e-13	3.5738e-13	1	374	1167	15363	0.0026738	0.0759617	0.000856898	0.0243442	top 500	Itgav
GO:0009593	detection of chemical stimulus	1	1	1	1	1	0	3.5738e-13	0	374	1167	15363	0	0.0759617	0	0.0243442	bot 500
GO:0009581	detection of external stimulus	0.362329	1	0.362329	0.362329	0.529548	-0.440897	0.440897	3	374	88	15363	0.00802139	0.00572805	0.0340909	0.0243442	top 500	Accn1,Atp2b2,Grin2b
GO:0009581	detection of external stimulus	0.362329	1	0.362329	1	1	0	0.440897	0	374	88	15363	0	0.00572805	0	0.0243442	bot 500
GO:0009583	detection of light stimulus	0.588629	1	0.588629	0.588629	0.698969	-0.230158	0.230158	1	374	36	15363	0.0026738	0.00234329	0.0277778	0.0243442	top 500	Accn1
GO:0009583	detection of light stimulus	0.588629	1	0.588629	1	1	0	0.230158	0	374	36	15363	0	0.00234329	0	0.0243442	bot 500
GO:0050982	detection of mechanical stimulus	0.0245815	1	0.0245815	0.0245815	0.152584	-1.60939	1.60939	3	374	26	15363	0.00802139	0.00169238	0.115385	0.0243442	top 500	Accn1,Atp2b2,Grin2b
GO:0050982	detection of mechanical stimulus	0.0245815	1	0.0245815	1	1	0	1.60939	0	374	26	15363	0	0.00169238	0	0.0243442	bot 500
GO:0050974	detection of mechanical stimulus involved in sensory perception	0.0156353	1	0.0156353	0.0156353	0.134734	-1.80589	1.80589	3	374	22	15363	0.00802139	0.00143201	0.136364	0.0243442	top 500	Accn1,Atp2b2,Grin2b
GO:0050974	detection of mechanical stimulus involved in sensory perception	0.0156353	1	0.0156353	1	1	0	1.80589	0	374	22	15363	0	0.00143201	0	0.0243442	bot 500
GO:0050966	detection of mechanical stimulus involved in sensory perception of pain	0.178981	1	0.178981	0.178981	0.376384	-0.747193	0.747193	1	374	8	15363	0.0026738	0.000520732	0.125	0.0243442	top 500	Grin2b
GO:0050966	detection of mechanical stimulus involved in sensory perception of pain	0.178981	1	0.178981	1	1	0	0.747193	0	374	8	15363	0	0.000520732	0	0.0243442	bot 500
GO:0050910	detection of mechanical stimulus involved in sensory perception of sound	0.256103	1	0.256103	0.256103	0.444363	-0.591586	0.591586	1	374	12	15363	0.0026738	0.000781097	0.0833333	0.0243442	top 500	Atp2b2
GO:0050910	detection of mechanical stimulus involved in sensory perception of sound	0.256103	1	0.256103	1	1	0	0.591586	0	374	12	15363	0	0.000781097	0	0.0243442	bot 500
GO:0032490	detection of molecule of bacterial origin	0.198978	1	0.198978	0.198978	0.396916	-0.701194	0.701194	1	374	9	15363	0.0026738	0.000585823	0.111111	0.0243442	top 500	Itgav
GO:0032490	detection of molecule of bacterial origin	0.198978	1	0.198978	1	1	0	0.701194	0	374	9	15363	0	0.000585823	0	0.0243442	bot 500
GO:0051606	detection of stimulus	1	1	1	1	1	-3.13457e-11	3.13457e-11	4	374	1255	15363	0.0106952	0.0816898	0.00318725	0.0243442	top 500	Accn1,Atp2b2,Grin2b,Itgav
GO:0051606	detection of stimulus	1	1	1	1	1	0	3.13457e-11	0	374	1255	15363	0	0.0816898	0	0.0243442	bot 500
GO:0050906	detection of stimulus involved in sensory perception	1	1	1	1	1	-1.7236e-11	1.7236e-11	3	374	1180	15363	0.00802139	0.0768079	0.00254237	0.0243442	top 500	Accn1,Atp2b2,Grin2b
GO:0050906	detection of stimulus involved in sensory perception	1	1	1	1	1	0	1.7236e-11	0	374	1180	15363	0	0.0768079	0	0.0243442	bot 500
GO:0009855	determination of bilateral symmetry	0.328943	0.328943	1	0.328943	0.538532	-0.48288	0	3	374	83	15363	0.00802139	0.00540259	0.0361446	0.0243442	bot 500	Cited2,Nbl1,Wnt5a
GO:0009855	determination of bilateral symmetry	0.328943	0.328943	1	0.328943	0.508411	-0.48288	0	3	374	83	15363	0.00802139	0.00540259	0.0361446	0.0243442	top 500	Acvr2a,Ahi1,Mib1
GO:0048263	determination of dorsal identity	0.115952	1	0.115952	1	1	0	0.935724	0	374	5	15363	0	0.000325457	0	0.0243442	top 500
GO:0048263	determination of dorsal identity	0.115952	1	0.115952	0.115952	0.391415	-0.935724	0.935724	1	374	5	15363	0.0026738	0.000325457	0.2	0.0243442	bot 500	Nbl1
GO:0048262	determination of dorsal/ventral asymmetry	0.13748	1	0.13748	1	1	0	0.861761	0	374	6	15363	0	0.000390549	0	0.0243442	top 500
GO:0048262	determination of dorsal/ventral asymmetry	0.13748	1	0.13748	0.13748	0.410591	-0.861761	0.861761	1	374	6	15363	0.0026738	0.000390549	0.166667	0.0243442	bot 500	Nbl1
GO:0061371	determination of heart left/right asymmetry	0.290724	0.290724	1	0.290724	0.511871	-0.53652	0	2	374	44	15363	0.00534759	0.00286402	0.0454545	0.0243442	bot 500	Cited2,Wnt5a
GO:0061371	determination of heart left/right asymmetry	0.290724	0.290724	1	0.290724	0.474219	-0.53652	0	2	374	44	15363	0.00534759	0.00286402	0.0454545	0.0243442	top 500	Ahi1,Mib1
GO:0007368	determination of left/right symmetry	0.288864	0.562684	0.513368	0.562684	0.696966	-0.249735	0.289571	2	374	77	15363	0.00534759	0.00501204	0.025974	0.0243442	bot 500	Cited2,Wnt5a
GO:0007368	determination of left/right symmetry	0.288864	0.562684	0.513368	0.288864	0.474219	-0.539307	0.289571	3	374	77	15363	0.00802139	0.00501204	0.038961	0.0243442	top 500	Acvr2a,Ahi1,Mib1
GO:0046545	development of primary female sexual characteristics	0.171622	0.641622	0.267482	0.171622	0.376384	-0.765426	0.572706	4	374	89	15363	0.0106952	0.00579314	0.0449438	0.0243442	top 500	Adcyap1,Dach1,Nrip1,Vgf
GO:0046545	development of primary female sexual characteristics	0.171622	0.641622	0.267482	0.641622	0.74443	-0.192721	0.572706	2	374	89	15363	0.00534759	0.00579314	0.0224719	0.0243442	bot 500	Arid5b,Lfng
GO:0046546	development of primary male sexual characteristics	0.0156878	0.603633	0.025989	0.0156878	0.248968	-1.80444	1.58521	6	374	83	15363	0.0160428	0.00540259	0.0722892	0.0243442	bot 500	Arid5b,Asb1,Ccnd1,Cited2,Patz1,Wnt5a
GO:0046546	development of primary male sexual characteristics	0.0156878	0.603633	0.025989	0.603633	0.71349	-0.219227	1.58521	2	374	83	15363	0.00534759	0.00540259	0.0240964	0.0243442	top 500	Acvr2a,Lgr4
GO:0045137	development of primary sexual characteristics	0.0234801	0.0564651	0.415835	0.0564651	0.34066	-1.24822	0.381079	8	374	170	15363	0.0213904	0.0110655	0.0470588	0.0243442	bot 500	Arid5b,Asb1,Ccnd1,Cited2,Fzd6,Lfng,Patz1,Wnt5a
GO:0045137	development of primary sexual characteristics	0.0234801	0.0564651	0.415835	0.0234801	0.152584	-1.6293	0.381079	9	374	170	15363	0.0240642	0.0110655	0.0529412	0.0243442	top 500	Acvr2a,Adcyap1,Dach1,Frzb,Fzd3,Itgav,Lgr4,Nrip1,Vgf
GO:0046543	development of secondary female sexual characteristics	0.0190011	1	0.0190011	1	1	0	1.72122	0	374	9	15363	0	0.000585823	0	0.0243442	top 500
GO:0046543	development of secondary female sexual characteristics	0.0190011	1	0.0190011	0.0190011	0.248968	-1.72122	1.72122	2	374	9	15363	0.00534759	0.000585823	0.222222	0.0243442	bot 500	Ncoa3,Wnt5a
GO:0045136	development of secondary sexual characteristics	0.0332017	1	0.0332017	1	1	0	1.47884	0	374	12	15363	0	0.000781097	0	0.0243442	top 500
GO:0045136	development of secondary sexual characteristics	0.0332017	1	0.0332017	0.0332017	0.299201	-1.47884	1.47884	2	374	12	15363	0.00534759	0.000781097	0.166667	0.0243442	bot 500	Ncoa3,Wnt5a
GO:0048588	developmental cell growth	0.0421701	0.54591	0.0772473	0.0421701	0.208692	-1.375	1.11212	3	374	32	15363	0.00802139	0.00208293	0.09375	0.0243442	top 500	App,Ndn,Slit3
GO:0048588	developmental cell growth	0.0421701	0.54591	0.0772473	0.54591	0.685198	-0.262879	1.11212	1	374	32	15363	0.0026738	0.00208293	0.03125	0.0243442	bot 500	Arih2
GO:0048589	developmental growth	0.127349	0.606176	0.210085	0.127349	0.332659	-0.895006	0.677604	7	374	172	15363	0.0187166	0.0111957	0.0406977	0.0243442	top 500	Acvr1c,App,Erbb4,Myo5a,Ndn,Nppc,Slit3
GO:0048589	developmental growth	0.127349	0.606176	0.210085	0.606176	0.722446	-0.217401	0.677604	4	374	172	15363	0.0106952	0.0111957	0.0232558	0.0243442	bot 500	Arih2,Ncoa3,Sall1,Wnt5a
GO:0060560	developmental growth involved in morphogenesis	0.114047	0.555572	0.205278	0.555572	0.691287	-0.25526	0.687657	2	374	76	15363	0.00534759	0.00494695	0.0263158	0.0243442	bot 500	Sall1,Wnt5a
GO:0060560	developmental growth involved in morphogenesis	0.114047	0.555572	0.205278	0.114047	0.311053	-0.942917	0.687657	4	374	76	15363	0.0106952	0.00494695	0.0526316	0.0243442	top 500	App,Ndn,Nppc,Slit3
GO:0031128	developmental induction	0.567796	1	0.567796	0.567796	0.69829	-0.245808	0.245808	1	374	34	15363	0.0026738	0.00221311	0.0294118	0.0243442	bot 500	Sall1
GO:0031128	developmental induction	0.567796	1	0.567796	1	1	0	0.245808	0	374	34	15363	0	0.00221311	0	0.0243442	top 500
GO:0021700	developmental maturation	0.191973	0.191973	1	0.191973	0.461338	-0.716761	0	6	374	159	15363	0.0160428	0.0103495	0.0377358	0.0243442	bot 500	Cacna1a,Cntn2,Dlg4,Epas1,Plp1,Reck
GO:0021700	developmental maturation	0.191973	0.191973	1	0.191973	0.396916	-0.716761	0	6	374	159	15363	0.0160428	0.0103495	0.0377358	0.0243442	top 500	App,Cbfb,Dlg2,Erbb4,Myo5a,Plcb1
GO:0048066	developmental pigmentation	0.245358	0.618016	0.397009	0.618016	0.728359	-0.209	0.4012	1	374	39	15363	0.0026738	0.00253857	0.025641	0.0243442	bot 500	Lef1
GO:0048066	developmental pigmentation	0.245358	0.618016	0.397009	0.245358	0.439054	-0.6102	0.4012	2	374	39	15363	0.00534759	0.00253857	0.0512821	0.0243442	top 500	Myo5a,Zic2
GO:0032502	developmental process	5.26376e-06	0.0246647	0.000213413	0.0246647	0.251418	-1.60792	3.67078	106	374	3667	15363	0.283422	0.23869	0.0289065	0.0243442	bot 500	4930506M07Rik,Aco1,Adap2,Adrb2,Amot,Arhgef2,Arid5b,Arih2,Asb1,Axin2,B9d1,Bccip,Bicc1,Bpgm,Brsk1,C230081A13Rik,Cacna1a,Ccnd1,Cd34,Cited2,Clmn,Cntn2,Creb5,Cxcl12,D630037F22Rik,Dlg4,Dmp1,Efhd1,Egfl6,Elk3,Epas1,Errfi1,Fam101b,Foxk1,Foxo4,Fzd6,Gal3st1,Gas7,Gna12,Gpc1,Hdac7,Hmox1,Hook1,Hopx,Igf2,Itgb2,Kndc1,Kras,Lamc1,Lck,Ldb1,Lef1,Lfng,Lpin1,Lrrc8a,Lsr,Maf,Mark4,Med15,Metrn,Mknk2,Myh9,Mylip,Myt1,Nbl1,…
GO:0032502	developmental process	5.26376e-06	0.0246647	0.000213413	5.26376e-06	0.000262988	-5.2787	3.67078	127	374	3667	15363	0.339572	0.23869	0.0346332	0.0243442	top 500	9430031J16Rik,A930038C07Rik,Abt1,Acsl4,Acvr1c,Acvr2a,Adcyap1,Add2,Adnp,Adrb1,Aff4,Ahi1,App,Arx,Asph,Atl1,Atp2b2,Bcl11b,Bdnf,Bmpr2,Camk1d,Cbfb,Chl1,Cnr1,Cntn4,Ctgf,Ctnnd2,Cxadr,Cyr61,D3Bwg0562e,Dach1,Dlg2,Dner,Dnm3,Dpysl2,Dscam,Egr1,Epha5,Erbb4,Ero1l,Esrrg,Fam82a2,Fos,Foxo6,Foxp2,Frzb,Fut9,Fzd3,Glrb,Gpm6a,Grin2a,Grin2b,Grin3a,Hap1,Hcn1,Hcn4,Hmgb1,Igf1r,Impad1,Itgav,Kirrel3,Lemd3,Lgr4,Lrrc7,Map2k1,…
GO:0003006	developmental process involved in reproduction	0.192891	0.192891	1	0.192891	0.461338	-0.714688	0	12	374	370	15363	0.0320856	0.0240838	0.0324324	0.0243442	bot 500	Arid5b,Asb1,Ccnd1,Cited2,Cxcl12,Fzd6,Hook1,Lfng,Ncoa3,Patz1,Tcf7,Wnt5a
GO:0003006	developmental process involved in reproduction	0.192891	0.192891	1	0.192891	0.396916	-0.714688	0	12	374	370	15363	0.0320856	0.0240838	0.0324324	0.0243442	top 500	Acvr2a,Adcyap1,Aff4,Dach1,Frzb,Fzd3,Igf1r,Itgav,Lgr4,Nrip1,Plcb1,Vgf
GO:0010623	developmental programmed cell death	0.325998	0.325998	1	0.325998	0.535125	-0.486785	0	1	374	16	15363	0.0026738	0.00104146	0.0625	0.0243442	bot 500	Lef1
GO:0010623	developmental programmed cell death	0.325998	0.325998	1	0.325998	0.505125	-0.486785	0	1	374	16	15363	0.0026738	0.00104146	0.0625	0.0243442	top 500	Cyr61
GO:0046339	diacylglycerol metabolic process	0.29191	1	0.29191	0.29191	0.474219	-0.534751	0.534751	1	374	14	15363	0.0026738	0.00091128	0.0714286	0.0243442	top 500	Dgkh
GO:0046339	diacylglycerol metabolic process	0.29191	1	0.29191	1	1	0	0.534751	0	374	14	15363	0	0.00091128	0	0.0243442	bot 500
GO:0050904	diapedesis	0.0480973	1	0.0480973	1	1	0	1.31788	0	374	2	15363	0	0.000130183	0	0.0243442	top 500
GO:0050904	diapedesis	0.0480973	1	0.0480973	0.0480973	0.310883	-1.31788	1.31788	1	374	2	15363	0.0026738	0.000130183	0.5	0.0243442	bot 500	Pecam1
GO:0002086	diaphragm contraction	0.0712736	1	0.0712736	1	1	0	1.14707	0	374	3	15363	0	0.000195274	0	0.0243442	top 500
GO:0002086	diaphragm contraction	0.0712736	1	0.0712736	0.0712736	0.346234	-1.14707	1.14707	1	374	3	15363	0.0026738	0.000195274	0.333333	0.0243442	bot 500	Adrb2
GO:0060600	dichotomous subdivision of an epithelial terminal unit	0.0386178	1	0.0386178	0.0386178	0.204422	-1.41321	1.41321	2	374	13	15363	0.00534759	0.000846189	0.153846	0.0243442	top 500	Sema3a,Sema3c
GO:0060600	dichotomous subdivision of an epithelial terminal unit	0.0386178	1	0.0386178	1	1	0	1.41321	0	374	13	15363	0	0.000846189	0	0.0243442	bot 500
GO:0060666	dichotomous subdivision of terminal units involved in salivary gland branching	0.0056298	1	0.0056298	0.0056298	0.0706014	-2.24951	2.24951	2	374	5	15363	0.00534759	0.000325457	0.4	0.0243442	top 500	Sema3a,Sema3c
GO:0060666	dichotomous subdivision of terminal units involved in salivary gland branching	0.0056298	1	0.0056298	1	1	0	2.24951	0	374	5	15363	0	0.000325457	0	0.0243442	bot 500
GO:0021536	diencephalon development	0.397198	0.749087	0.530243	0.397198	0.590291	-0.400993	0.275525	2	374	56	15363	0.00534759	0.00364512	0.0357143	0.0243442	bot 500	Lef1,Wnt5a
GO:0021536	diencephalon development	0.397198	0.749087	0.530243	0.749087	0.820353	-0.125467	0.275525	1	374	56	15363	0.0026738	0.00364512	0.0178571	0.0243442	top 500	Arx
GO:0048852	diencephalon morphogenesis	0.0938872	1	0.0938872	1	1	0	1.02739	0	374	4	15363	0	0.000260366	0	0.0243442	top 500
GO:0048852	diencephalon morphogenesis	0.0938872	1	0.0938872	0.0938872	0.379033	-1.02739	1.02739	1	374	4	15363	0.0026738	0.000260366	0.25	0.0243442	bot 500	Wnt5a
GO:0002024	diet induced thermogenesis	0.13748	0.13748	1	0.13748	0.410591	-0.861761	0	1	374	6	15363	0.0026738	0.000390549	0.166667	0.0243442	bot 500	Adrb2
GO:0002024	diet induced thermogenesis	0.13748	0.13748	1	0.13748	0.339844	-0.861761	0	1	374	6	15363	0.0026738	0.000390549	0.166667	0.0243442	top 500	Adrb1
GO:0007586	digestion	0.353527	0.71606	0.493712	0.353527	0.55693	-0.451577	0.306526	2	374	51	15363	0.00534759	0.00331966	0.0392157	0.0243442	bot 500	Aco1,Ldlr
GO:0007586	digestion	0.353527	0.71606	0.493712	0.71606	0.793479	-0.145051	0.306526	1	374	51	15363	0.0026738	0.00331966	0.0196078	0.0243442	top 500	Chrm3
GO:0055123	digestive system development	0.186138	0.659516	0.282234	0.186138	0.453884	-0.730166	0.549391	4	374	92	15363	0.0106952	0.00598841	0.0434783	0.0243442	bot 500	Igf2,Sall1,Tcf7,Wnt5a
GO:0055123	digestive system development	0.186138	0.659516	0.282234	0.659516	0.754676	-0.180775	0.549391	2	374	92	15363	0.00534759	0.00598841	0.0217391	0.0243442	top 500	Ahi1,Igf1r
GO:0022600	digestive system process	0.18259	1	0.18259	0.18259	0.448398	-0.738524	0.738524	2	374	32	15363	0.00534759	0.00208293	0.0625	0.0243442	bot 500	Aco1,Ldlr
GO:0022600	digestive system process	0.18259	1	0.18259	1	1	0	0.738524	0	374	32	15363	0	0.00208293	0	0.0243442	top 500
GO:0048565	digestive tract development	0.33563	0.874556	0.383772	0.33563	0.545645	-0.474139	0.415927	3	374	84	15363	0.00802139	0.00546768	0.0357143	0.0243442	bot 500	Sall1,Tcf7,Wnt5a
GO:0048565	digestive tract development	0.33563	0.874556	0.383772	0.874556	0.912105	-0.0582122	0.415927	1	374	84	15363	0.0026738	0.00546768	0.0119048	0.0243442	top 500	Ahi1
GO:0048546	digestive tract morphogenesis	0.353527	0.71606	0.493712	0.353527	0.55693	-0.451577	0.306526	2	374	51	15363	0.00534759	0.00331966	0.0392157	0.0243442	bot 500	Tcf7,Wnt5a
GO:0048546	digestive tract morphogenesis	0.353527	0.71606	0.493712	0.71606	0.793479	-0.145051	0.306526	1	374	51	15363	0.0026738	0.00331966	0.0196078	0.0243442	top 500	Ahi1
GO:0034312	diol biosynthetic process	0.309163	1	0.309163	0.309163	0.489866	-0.509812	0.509812	1	374	15	15363	0.0026738	0.000976372	0.0666667	0.0243442	top 500	Snca
GO:0034312	diol biosynthetic process	0.309163	1	0.309163	1	1	0	0.509812	0	374	15	15363	0	0.000976372	0	0.0243442	bot 500
GO:0034311	diol metabolic process	0.200324	0.567796	0.35281	0.567796	0.69829	-0.245808	0.45246	1	374	34	15363	0.0026738	0.00221311	0.0294118	0.0243442	bot 500	Epas1
GO:0034311	diol metabolic process	0.200324	0.567796	0.35281	0.200324	0.396916	-0.698268	0.45246	2	374	34	15363	0.00534759	0.00221311	0.0588235	0.0243442	top 500	Grin2a,Snca
GO:0036072	direct ossification	0.0056298	1	0.0056298	1	1	0	2.24951	0	374	5	15363	0	0.000325457	0	0.0243442	top 500
GO:0036072	direct ossification	0.0056298	1	0.0056298	0.0056298	0.21508	-2.24951	2.24951	2	374	5	15363	0.00534759	0.000325457	0.4	0.0243442	bot 500	Axin2,Mn1
GO:0033058	directional locomotion	0.0712736	1	0.0712736	0.0712736	0.246778	-1.14707	1.14707	1	374	3	15363	0.0026738	0.000195274	0.333333	0.0243442	top 500	Grin2a
GO:0033058	directional locomotion	0.0712736	1	0.0712736	1	1	0	1.14707	0	374	3	15363	0	0.000195274	0	0.0243442	bot 500
GO:0072507	divalent inorganic cation homeostasis	0.00100912	0.851028	0.00118577	0.00100912	0.0227236	-2.99606	2.926	15	374	245	15363	0.040107	0.0159474	0.0612245	0.0243442	top 500	Adcyap1,App,Atp2a2,Atp2b2,Chrna7,Htr2c,Itgav,Ndn,Nptn,Slc24a2,Slc39a6,Slc8a1,Tac1,Trhr,Wfs1
GO:0072507	divalent inorganic cation homeostasis	0.00100912	0.851028	0.00118577	0.851028	0.889958	-0.0700564	2.926	4	374	245	15363	0.0106952	0.0159474	0.0163265	0.0243442	bot 500	Atp1a2,Cacna1a,Cd52,Lck
GO:0072511	divalent inorganic cation transport	5.34563e-08	0.591069	9.044e-08	5.34563e-08	4.71179e-06	-7.272	7.04364	21	374	212	15363	0.0561497	0.0137994	0.0990566	0.0243442	top 500	Asph,Atp2a2,Atp2b2,Atp2b4,Cacna1d,Cacna2d1,Chrna7,Ctgf,Gpm6a,Grin2a,Grin2b,Grin3a,Htr2c,Itgav,Nipa1,Slc24a2,Slc39a10,Slc39a6,Slc8a1,Trpc5,Zdhhc17
GO:0072511	divalent inorganic cation transport	5.34563e-08	0.591069	9.044e-08	0.591069	0.70869	-0.228362	7.04364	5	374	212	15363	0.013369	0.0137994	0.0235849	0.0243442	bot 500	5930434B04Rik,Accn2,Cacna1a,Cacnb1,Lck
GO:0070838	divalent metal ion transport	4.17228e-08	0.578383	7.21369e-08	4.17228e-08	3.8384e-06	-7.37963	7.14184	21	374	209	15363	0.0561497	0.0136041	0.100478	0.0243442	top 500	Asph,Atp2a2,Atp2b2,Atp2b4,Cacna1d,Cacna2d1,Chrna7,Ctgf,Gpm6a,Grin2a,Grin2b,Grin3a,Htr2c,Itgav,Nipa1,Slc24a2,Slc39a10,Slc39a6,Slc8a1,Trpc5,Zdhhc17
GO:0070838	divalent metal ion transport	4.17228e-08	0.578383	7.21369e-08	0.578383	0.702105	-0.237784	7.14184	5	374	209	15363	0.013369	0.0136041	0.0239234	0.0243442	bot 500	5930434B04Rik,Accn2,Cacna1a,Cacnb1,Lck
GO:0006305	DNA alkylation	0.52292	1	0.52292	0.52292	0.65312	-0.281565	0.281565	1	374	30	15363	0.0026738	0.00195274	0.0333333	0.0243442	top 500	Dnmt1
GO:0006305	DNA alkylation	0.52292	1	0.52292	1	1	0	0.281565	0	374	30	15363	0	0.00195274	0	0.0243442	bot 500
GO:0071103	DNA conformation change	0.0624399	0.0624399	1	0.0624399	0.346234	-1.20454	0	7	374	144	15363	0.0187166	0.00937317	0.0486111	0.0243442	bot 500	Akap8,H2afj,Ino80,Mta2,Nat15,Recql,Set
GO:0071103	DNA conformation change	0.0624399	0.0624399	1	0.0624399	0.246778	-1.20454	0	7	374	144	15363	0.0187166	0.00937317	0.0486111	0.0243442	top 500	Hmgb1,Nap1l2,Nap1l3,Pura,Shprh,Smarca5,Tspyl4
GO:0000077	DNA damage checkpoint	0.0248518	0.813551	0.0305474	0.0248518	0.251675	-1.60464	1.51503	5	374	68	15363	0.013369	0.00442622	0.0735294	0.0243442	bot 500	Brsk1,Ccnd1,Dgkz,Foxo4,Mdm2
GO:0000077	DNA damage checkpoint	0.0248518	0.813551	0.0305474	0.813551	0.864258	-0.089615	1.51503	1	374	68	15363	0.0026738	0.00442622	0.0147059	0.0243442	top 500	Ints7
GO:0030330	DNA damage response, signal transduction by p53 class mediator	0.653967	1	0.653967	0.653967	0.751362	-0.184444	0.184444	1	374	43	15363	0.0026738	0.00279893	0.0232558	0.0243442	bot 500	Mdm2
GO:0030330	DNA damage response, signal transduction by p53 class mediator	0.653967	1	0.653967	1	1	0	0.184444	0	374	43	15363	0	0.00279893	0	0.0243442	top 500
GO:0006977	DNA damage response, signal transduction by p53 class mediator resulting in cell cycle arrest	0.274226	1	0.274226	1	1	0	0.561891	0	374	13	15363	0	0.000846189	0	0.0243442	top 500
GO:0006977	DNA damage response, signal transduction by p53 class mediator resulting in cell cycle arrest	0.274226	1	0.274226	0.274226	0.503382	-0.561891	0.561891	1	374	13	15363	0.0026738	0.000846189	0.0769231	0.0243442	bot 500	Mdm2
GO:0008630	DNA damage response, signal transduction resulting in induction of apoptosis	0.2363	1	0.2363	0.2363	0.480152	-0.626537	0.626537	2	374	38	15363	0.00534759	0.00247348	0.0526316	0.0243442	bot 500	Ercc6,Hmox1
GO:0008630	DNA damage response, signal transduction resulting in induction of apoptosis	0.2363	1	0.2363	1	1	0	0.626537	0	374	38	15363	0	0.00247348	0	0.0243442	top 500
GO:0032508	DNA duplex unwinding	0.218247	0.588629	0.370771	0.218247	0.471399	-0.661052	0.430894	2	374	36	15363	0.00534759	0.00234329	0.0555556	0.0243442	bot 500	Ino80,Recql
GO:0032508	DNA duplex unwinding	0.218247	0.588629	0.370771	0.588629	0.698969	-0.230158	0.430894	1	374	36	15363	0.0026738	0.00234329	0.0277778	0.0243442	top 500	Pura
GO:0032392	DNA geometric change	0.2363	0.2363	1	0.2363	0.480152	-0.626537	0	2	374	38	15363	0.00534759	0.00247348	0.0526316	0.0243442	bot 500	Ino80,Recql
GO:0032392	DNA geometric change	0.2363	0.2363	1	0.2363	0.428871	-0.626537	0	2	374	38	15363	0.00534759	0.00247348	0.0526316	0.0243442	top 500	Hmgb1,Pura
GO:0031570	DNA integrity checkpoint	0.0292834	0.826898	0.0354135	0.0292834	0.28362	-1.53338	1.45083	5	374	71	15363	0.013369	0.00462149	0.0704225	0.0243442	bot 500	Brsk1,Ccnd1,Dgkz,Foxo4,Mdm2
GO:0031570	DNA integrity checkpoint	0.0292834	0.826898	0.0354135	0.826898	0.874222	-0.0825481	1.45083	1	374	71	15363	0.0026738	0.00462149	0.0140845	0.0243442	top 500	Ints7
GO:0006266	DNA ligation	0.178981	1	0.178981	0.178981	0.376384	-0.747193	0.747193	1	374	8	15363	0.0026738	0.000520732	0.125	0.0243442	top 500	Hmgb1
GO:0006266	DNA ligation	0.178981	1	0.178981	1	1	0	0.747193	0	374	8	15363	0	0.000520732	0	0.0243442	bot 500
GO:0051103	DNA ligation involved in DNA repair	0.13748	1	0.13748	0.13748	0.339844	-0.861761	0.861761	1	374	6	15363	0.0026738	0.000390549	0.166667	0.0243442	top 500	Hmgb1
GO:0051103	DNA ligation involved in DNA repair	0.13748	1	0.13748	1	1	0	0.861761	0	374	6	15363	0	0.000390549	0	0.0243442	bot 500
GO:0006259	DNA metabolic process	0.0957683	0.600904	0.159374	0.0957683	0.38369	-1.01878	0.797583	20	374	599	15363	0.0534759	0.0389898	0.033389	0.0243442	bot 500	1110054O05Rik,Akap8,Axin2,Bccip,Ercc6,H2afj,Ino80,Ino80d,Lef1,Mms19,Mta2,Nat15,Recql,Rnf168,Set,Sin3a,Ssbp1,Supt16h,Tcf7,Tdp2
GO:0006259	DNA metabolic process	0.0957683	0.600904	0.159374	0.600904	0.710808	-0.221195	0.797583	14	374	599	15363	0.0374332	0.0389898	0.0233723	0.0243442	top 500	1500010J02Rik,Bcl11b,C77370,Cetn2,Dnmt1,Herc2,Hmgb1,Nap1l2,Nap1l3,Nfib,Pura,Shprh,Smarca5,Tspyl4
GO:0006306	DNA methylation	0.52292	1	0.52292	0.52292	0.65312	-0.281565	0.281565	1	374	30	15363	0.0026738	0.00195274	0.0333333	0.0243442	top 500	Dnmt1
GO:0006306	DNA methylation	0.52292	1	0.52292	1	1	0	0.281565	0	374	30	15363	0	0.00195274	0	0.0243442	bot 500
GO:0032776	DNA methylation on cytosine	0.115952	1	0.115952	0.115952	0.311053	-0.935724	0.935724	1	374	5	15363	0.0026738	0.000325457	0.2	0.0243442	top 500	Dnmt1
GO:0032776	DNA methylation on cytosine	0.115952	1	0.115952	1	1	0	0.935724	0	374	5	15363	0	0.000325457	0	0.0243442	bot 500
GO:0010424	DNA methylation on cytosine within a CG sequence	0.115952	1	0.115952	0.115952	0.311053	-0.935724	0.935724	1	374	5	15363	0.0026738	0.000325457	0.2	0.0243442	top 500	Dnmt1
GO:0010424	DNA methylation on cytosine within a CG sequence	0.115952	1	0.115952	1	1	0	0.935724	0	374	5	15363	0	0.000325457	0	0.0243442	bot 500
GO:0006304	DNA modification	0.678698	1	0.678698	0.678698	0.768361	-0.168323	0.168323	1	374	46	15363	0.0026738	0.00299421	0.0217391	0.0243442	top 500	Dnmt1
GO:0006304	DNA modification	0.678698	1	0.678698	1	1	0	0.168323	0	374	46	15363	0	0.00299421	0	0.0243442	bot 500
GO:0006323	DNA packaging	0.100225	0.100225	1	0.100225	0.391415	-0.999025	0	5	374	101	15363	0.013369	0.00657424	0.049505	0.0243442	bot 500	Akap8,H2afj,Mta2,Nat15,Set
GO:0006323	DNA packaging	0.100225	0.100225	1	0.100225	0.29419	-0.999025	0	5	374	101	15363	0.013369	0.00657424	0.049505	0.0243442	top 500	Nap1l2,Nap1l3,Shprh,Smarca5,Tspyl4
GO:0006310	DNA recombination	0.219399	0.83527	0.262669	0.219399	0.473033	-0.658764	0.580592	5	374	132	15363	0.013369	0.00859207	0.0378788	0.0243442	bot 500	Ino80,Ino80d,Lef1,Recql,Tcf7
GO:0006310	DNA recombination	0.219399	0.83527	0.262669	0.83527	0.880358	-0.0781729	0.580592	2	374	132	15363	0.00534759	0.00859207	0.0151515	0.0243442	top 500	Bcl11b,Hmgb1
GO:0006281	DNA repair	0.202778	0.747966	0.271106	0.202778	0.465267	-0.692979	0.566861	10	374	302	15363	0.026738	0.0196576	0.0331126	0.0243442	bot 500	1110054O05Rik,Bccip,Ercc6,Ino80,Ino80d,Mms19,Recql,Rnf168,Supt16h,Tdp2
GO:0006281	DNA repair	0.202778	0.747966	0.271106	0.747966	0.820353	-0.126118	0.566861	6	374	302	15363	0.0160428	0.0196576	0.0198675	0.0243442	top 500	C77370,Cetn2,Herc2,Hmgb1,Shprh,Smarca5
GO:0006260	DNA replication	0.498053	0.711201	0.700298	0.498053	0.652364	-0.302724	0.154717	4	374	150	15363	0.0106952	0.00976372	0.0266667	0.0243442	bot 500	Recql,Sin3a,Ssbp1,Supt16h
GO:0006260	DNA replication	0.498053	0.711201	0.700298	0.711201	0.792078	-0.148007	0.154717	3	374	150	15363	0.00802139	0.00976372	0.02	0.0243442	top 500	C77370,Nfib,Pura
GO:0045004	DNA replication proofreading	0.0480973	1	0.0480973	0.0480973	0.208692	-1.31788	1.31788	1	374	2	15363	0.0026738	0.000130183	0.5	0.0243442	top 500	C77370
GO:0045004	DNA replication proofreading	0.0480973	1	0.0480973	1	1	0	1.31788	0	374	2	15363	0	0.000130183	0	0.0243442	bot 500
GO:0033567	DNA replication, Okazaki fragment processing	0.0938872	1	0.0938872	0.0938872	0.281806	-1.02739	1.02739	1	374	4	15363	0.0026738	0.000260366	0.25	0.0243442	top 500	C77370
GO:0033567	DNA replication, Okazaki fragment processing	0.0938872	1	0.0938872	1	1	0	1.02739	0	374	4	15363	0	0.000260366	0	0.0243442	bot 500
GO:0043137	DNA replication, removal of RNA primer	0.0938872	1	0.0938872	0.0938872	0.281806	-1.02739	1.02739	1	374	4	15363	0.0026738	0.000260366	0.25	0.0243442	top 500	C77370
GO:0043137	DNA replication, removal of RNA primer	0.0938872	1	0.0938872	1	1	0	1.02739	0	374	4	15363	0	0.000260366	0	0.0243442	bot 500
GO:0022616	DNA strand elongation	0.21849	1	0.21849	0.21849	0.411448	-0.660568	0.660568	1	374	10	15363	0.0026738	0.000650915	0.1	0.0243442	top 500	C77370
GO:0022616	DNA strand elongation	0.21849	1	0.21849	1	1	0	0.660568	0	374	10	15363	0	0.000650915	0	0.0243442	bot 500
GO:0006271	DNA strand elongation involved in DNA replication	0.178981	1	0.178981	0.178981	0.376384	-0.747193	0.747193	1	374	8	15363	0.0026738	0.000520732	0.125	0.0243442	top 500	C77370
GO:0006271	DNA strand elongation involved in DNA replication	0.178981	1	0.178981	1	1	0	0.747193	0	374	8	15363	0	0.000520732	0	0.0243442	bot 500
GO:0000733	DNA strand renaturation	0.0938872	1	0.0938872	1	1	0	1.02739	0	374	4	15363	0	0.000260366	0	0.0243442	top 500
GO:0000733	DNA strand renaturation	0.0938872	1	0.0938872	0.0938872	0.379033	-1.02739	1.02739	1	374	4	15363	0.0026738	0.000260366	0.25	0.0243442	bot 500	Recql
GO:0006268	DNA unwinding involved in replication	0.158486	1	0.158486	0.158486	0.360301	-0.80001	0.80001	1	374	7	15363	0.0026738	0.00045564	0.142857	0.0243442	top 500	Pura
GO:0006268	DNA unwinding involved in replication	0.158486	1	0.158486	1	1	0	0.80001	0	374	7	15363	0	0.00045564	0	0.0243442	bot 500
GO:0006261	DNA-dependent DNA replication	0.371144	1	0.371144	0.371144	0.537269	-0.430457	0.430457	2	374	53	15363	0.00534759	0.00344985	0.0377358	0.0243442	top 500	C77370,Pura
GO:0006261	DNA-dependent DNA replication	0.371144	1	0.371144	1	1	0	0.430457	0	374	53	15363	0	0.00344985	0	0.0243442	bot 500
GO:0070897	DNA-dependent transcriptional preinitiation complex assembly	0.0712736	0.0712736	1	0.0712736	0.346234	-1.14707	0	1	374	3	15363	0.0026738	0.000195274	0.333333	0.0243442	bot 500	Gtf2a2
GO:0070897	DNA-dependent transcriptional preinitiation complex assembly	0.0712736	0.0712736	1	0.0712736	0.246778	-1.14707	0	1	374	3	15363	0.0026738	0.000195274	0.333333	0.0243442	top 500	Dach1
GO:0006488	dolichol-linked oligosaccharide biosynthetic process	0.0938872	1	0.0938872	0.0938872	0.281806	-1.02739	1.02739	1	374	4	15363	0.0026738	0.000260366	0.25	0.0243442	top 500	Alg2
GO:0006488	dolichol-linked oligosaccharide biosynthetic process	0.0938872	1	0.0938872	1	1	0	1.02739	0	374	4	15363	0	0.000260366	0	0.0243442	bot 500
GO:0042416	dopamine biosynthetic process	0.178981	1	0.178981	0.178981	0.376384	-0.747193	0.747193	1	374	8	15363	0.0026738	0.000520732	0.125	0.0243442	top 500	Snca
GO:0042416	dopamine biosynthetic process	0.178981	1	0.178981	1	1	0	0.747193	0	374	8	15363	0	0.000520732	0	0.0243442	bot 500
GO:0042417	dopamine metabolic process	0.091634	1	0.091634	0.091634	0.281806	-1.03794	1.03794	2	374	21	15363	0.00534759	0.00136692	0.0952381	0.0243442	top 500	Grin2a,Snca
GO:0042417	dopamine metabolic process	0.091634	1	0.091634	1	1	0	1.03794	0	374	21	15363	0	0.00136692	0	0.0243442	bot 500
GO:0007212	dopamine receptor signaling pathway	0.460236	0.460236	1	0.460236	0.627576	-0.337019	0	1	374	25	15363	0.0026738	0.00162729	0.04	0.0243442	bot 500	Adcy6
GO:0007212	dopamine receptor signaling pathway	0.460236	0.460236	1	0.460236	0.60547	-0.337019	0	1	374	25	15363	0.0026738	0.00162729	0.04	0.0243442	top 500	Nsg2
GO:0071542	dopaminergic neuron differentiation	0.256103	1	0.256103	1	1	0	0.591586	0	374	12	15363	0	0.000781097	0	0.0243442	top 500
GO:0071542	dopaminergic neuron differentiation	0.256103	1	0.256103	0.256103	0.49089	-0.591586	0.591586	1	374	12	15363	0.0026738	0.000781097	0.0833333	0.0243442	bot 500	Wnt5a
GO:0009950	dorsal/ventral axis specification	0.0769941	1	0.0769941	1	1	0	1.11354	0	374	19	15363	0	0.00123674	0	0.0243442	top 500
GO:0009950	dorsal/ventral axis specification	0.0769941	1	0.0769941	0.0769941	0.360504	-1.11354	1.11354	2	374	19	15363	0.00534759	0.00123674	0.105263	0.0243442	bot 500	Axin2,Wnt5a
GO:0021904	dorsal/ventral neural tube patterning	0.358449	1	0.358449	1	1	0	0.445573	0	374	18	15363	0	0.00117165	0	0.0243442	top 500
GO:0021904	dorsal/ventral neural tube patterning	0.358449	1	0.358449	0.358449	0.55693	-0.445573	0.445573	1	374	18	15363	0.0026738	0.00117165	0.0555556	0.0243442	bot 500	Ptch1
GO:0009953	dorsal/ventral pattern formation	0.166875	1	0.166875	1	1	0	0.777609	0	374	88	15363	0	0.00572805	0	0.0243442	top 500
GO:0009953	dorsal/ventral pattern formation	0.166875	1	0.166875	0.166875	0.44192	-0.777609	0.777609	4	374	88	15363	0.0106952	0.00572805	0.0454545	0.0243442	bot 500	Axin2,Nbl1,Ptch1,Wnt5a
GO:0006302	double-strand break repair	0.275574	0.843223	0.32681	0.275574	0.50457	-0.559762	0.485704	3	374	75	15363	0.00802139	0.00488186	0.04	0.0243442	bot 500	Ino80,Rnf168,Tdp2
GO:0006302	double-strand break repair	0.275574	0.843223	0.32681	0.843223	0.887224	-0.0740577	0.485704	1	374	75	15363	0.0026738	0.00488186	0.0133333	0.0243442	top 500	Smarca5
GO:0000724	double-strand break repair via homologous recombination	0.556988	1	0.556988	0.556988	0.691287	-0.254154	0.254154	1	374	33	15363	0.0026738	0.00214802	0.030303	0.0243442	bot 500	Ino80
GO:0000724	double-strand break repair via homologous recombination	0.556988	1	0.556988	1	1	0	0.254154	0	374	33	15363	0	0.00214802	0	0.0243442	top 500
GO:0031050	dsRNA fragmentation	0.256103	1	0.256103	0.256103	0.444363	-0.591586	0.591586	1	374	12	15363	0.0026738	0.000781097	0.0833333	0.0243442	top 500	Dgcr8
GO:0031050	dsRNA fragmentation	0.256103	1	0.256103	1	1	0	0.591586	0	374	12	15363	0	0.000781097	0	0.0243442	bot 500
GO:0043583	ear development	0.085103	0.667105	0.127571	0.085103	0.280795	-1.07005	0.894249	8	374	186	15363	0.0213904	0.012107	0.0430108	0.0243442	top 500	Ahi1,Atp2b2,Bdnf,D3Bwg0562e,Frzb,Fzd3,Neurod1,Nr4a3
GO:0043583	ear development	0.085103	0.667105	0.127571	0.667105	0.762791	-0.175806	0.894249	4	374	186	15363	0.0106952	0.012107	0.0215054	0.0243442	bot 500	Fzd6,Maf,Sall1,Wnt5a
GO:0042471	ear morphogenesis	0.307214	0.533501	0.575845	0.533501	0.677235	-0.272865	0.239695	3	374	115	15363	0.00802139	0.00748552	0.026087	0.0243442	bot 500	Fzd6,Sall1,Wnt5a
GO:0042471	ear morphogenesis	0.307214	0.533501	0.575845	0.307214	0.489866	-0.51256	0.239695	4	374	115	15363	0.0106952	0.00748552	0.0347826	0.0243442	top 500	Atp2b2,Frzb,Fzd3,Nr4a3
GO:0045022	early endosome to late endosome transport	0.325998	0.325998	1	0.325998	0.535125	-0.486785	0	1	374	16	15363	0.0026738	0.00104146	0.0625	0.0243442	bot 500	Hook1
GO:0045022	early endosome to late endosome transport	0.325998	0.325998	1	0.325998	0.505125	-0.486785	0	1	374	16	15363	0.0026738	0.00104146	0.0625	0.0243442	top 500	Snx16
GO:0071696	ectodermal placode development	0.358449	1	0.358449	0.358449	0.526328	-0.445573	0.445573	1	374	18	15363	0.0026738	0.00117165	0.0555556	0.0243442	top 500	Nrg3
GO:0071696	ectodermal placode development	0.358449	1	0.358449	1	1	0	0.445573	0	374	18	15363	0	0.00117165	0	0.0243442	bot 500
GO:0060788	ectodermal placode formation	0.358449	1	0.358449	0.358449	0.526328	-0.445573	0.445573	1	374	18	15363	0.0026738	0.00117165	0.0555556	0.0243442	top 500	Nrg3
GO:0060788	ectodermal placode formation	0.358449	1	0.358449	1	1	0	0.445573	0	374	18	15363	0	0.00117165	0	0.0243442	bot 500
GO:0071697	ectodermal placode morphogenesis	0.358449	1	0.358449	0.358449	0.526328	-0.445573	0.445573	1	374	18	15363	0.0026738	0.00117165	0.0555556	0.0243442	top 500	Nrg3
GO:0071697	ectodermal placode morphogenesis	0.358449	1	0.358449	1	1	0	0.445573	0	374	18	15363	0	0.00117165	0	0.0243442	bot 500
GO:0007343	egg activation	0.13748	1	0.13748	0.13748	0.339844	-0.861761	0.861761	1	374	6	15363	0.0026738	0.000390549	0.166667	0.0243442	top 500	Plcb1
GO:0007343	egg activation	0.13748	1	0.13748	1	1	0	0.861761	0	374	6	15363	0	0.000390549	0	0.0243442	bot 500
GO:0022900	electron transport chain	0.301718	0.9404	0.32084	0.301718	0.488353	-0.520399	0.493711	4	374	114	15363	0.0106952	0.00742043	0.0350877	0.0243442	top 500	Bdnf,Cyb561,Ero1l,Snca
GO:0022900	electron transport chain	0.301718	0.9404	0.32084	0.9404	0.955771	-0.0266876	0.493711	1	374	114	15363	0.0026738	0.00742043	0.00877193	0.0243442	bot 500	Sdhd
GO:0007204	elevation of cytosolic calcium ion concentration	0.0486951	0.647127	0.075248	0.0486951	0.210989	-1.31252	1.1235	7	374	136	15363	0.0187166	0.00885244	0.0514706	0.0243442	top 500	Adcyap1,Htr2c,Itgav,Nptn,Slc8a1,Tac1,Trhr
GO:0007204	elevation of cytosolic calcium ion concentration	0.0486951	0.647127	0.075248	0.647127	0.746538	-0.18901	1.1235	3	374	136	15363	0.00802139	0.00885244	0.0220588	0.0243442	bot 500	Cacna1a,Cd52,Lck
GO:0009790	embryo development	0.0355159	0.365732	0.0971092	0.365732	0.56542	-0.436838	1.01274	24	374	907	15363	0.0641711	0.0590379	0.0264609	0.0243442	bot 500	Amot,Axin2,Cited2,Epas1,Foxk1,Foxo4,Fzd6,Gna12,Hopx,Ldb1,Lef1,Lsr,Myh9,Pcgf2,Phactr4,Ptch1,Sall1,Sall2,Sin3a,Stk3,Tcf7,Tgfbr3,Wnt5a,Ybx1
GO:0009790	embryo development	0.0355159	0.365732	0.0971092	0.0355159	0.193195	-1.44958	1.01274	31	374	907	15363	0.0828877	0.0590379	0.0341786	0.0243442	top 500	Acsl4,Acvr1c,Acvr2a,Ahi1,Atp2b2,Bmpr2,Cyr61,Erbb4,Foxo6,Foxp2,Frzb,Fzd3,Grin2b,Hcn4,Impad1,Itgav,Map2k1,Mib1,Mkl2,Neurod1,Nr4a3,Pcdh8,Pcnt,Rcn1,Rictor,Rock2,Sema4c,Slc8a1,Smarca5,Zfpm2,Zic2
GO:0009792	embryo development ending in birth or egg hatching	0.0626785	0.0999261	0.627249	0.0626785	0.346234	-1.20288	0.20256	20	374	567	15363	0.0534759	0.0369069	0.0352734	0.0243442	bot 500	Amot,Axin2,Cited2,Epas1,Fzd6,Gna12,Hopx,Lef1,Myh9,Pcgf2,Phactr4,Ptch1,Sall1,Sall2,Sin3a,Stk3,Tcf7,Tgfbr3,Wnt5a,Ybx1
GO:0009792	embryo development ending in birth or egg hatching	0.0626785	0.0999261	0.627249	0.0999261	0.293592	-1.00032	0.20256	19	374	567	15363	0.0508021	0.0369069	0.0335097	0.0243442	top 500	Acsl4,Acvr1c,Acvr2a,Cyr61,Fzd3,Grin2b,Hcn4,Itgav,Map2k1,Mib1,Mkl2,Pcdh8,Pcnt,Rcn1,Rock2,Sema4c,Slc8a1,Zfpm2,Zic2
GO:0007566	embryo implantation	0.588629	1	0.588629	0.588629	0.707675	-0.230158	0.230158	1	374	36	15363	0.0026738	0.00234329	0.0277778	0.0243442	bot 500	Reck
GO:0007566	embryo implantation	0.588629	1	0.588629	1	1	0	0.230158	0	374	36	15363	0	0.00234329	0	0.0243442	top 500
GO:0035113	embryonic appendage morphogenesis	0.141675	0.938901	0.150894	0.141675	0.417504	-0.848707	0.821327	5	374	113	15363	0.013369	0.00735533	0.0442478	0.0243442	bot 500	Gna12,Lef1,Ptch1,Sall1,Wnt5a
GO:0035113	embryonic appendage morphogenesis	0.141675	0.938901	0.150894	0.938901	0.959745	-0.0273802	0.821327	1	374	113	15363	0.0026738	0.00735533	0.00884956	0.0243442	top 500	Impad1
GO:0000578	embryonic axis specification	0.156486	1	0.156486	1	1	0	0.805525	0	374	29	15363	0	0.00188765	0	0.0243442	top 500
GO:0000578	embryonic axis specification	0.156486	1	0.156486	0.156486	0.428462	-0.805525	0.805525	2	374	29	15363	0.00534759	0.00188765	0.0689655	0.0243442	bot 500	Ptch1,Wnt5a
GO:0031076	embryonic camera-type eye development	0.173813	1	0.173813	1	1	0	0.759917	0	374	31	15363	0	0.00201784	0	0.0243442	top 500
GO:0031076	embryonic camera-type eye development	0.173813	1	0.173813	0.173813	0.445836	-0.759917	0.759917	2	374	31	15363	0.00534759	0.00201784	0.0645161	0.0243442	bot 500	Cited2,Phactr4
GO:0060900	embryonic camera-type eye formation	0.198978	1	0.198978	0.198978	0.461338	-0.701194	0.701194	1	374	9	15363	0.0026738	0.000585823	0.111111	0.0243442	bot 500	Phactr4
GO:0060900	embryonic camera-type eye formation	0.198978	1	0.198978	1	1	0	0.701194	0	374	9	15363	0	0.000585823	0	0.0243442	top 500
GO:0048596	embryonic camera-type eye morphogenesis	0.107003	1	0.107003	0.107003	0.391415	-0.970606	0.970606	2	374	23	15363	0.00534759	0.0014971	0.0869565	0.0243442	bot 500	Cited2,Phactr4
GO:0048596	embryonic camera-type eye morphogenesis	0.107003	1	0.107003	1	1	0	0.970606	0	374	23	15363	0	0.0014971	0	0.0243442	top 500
GO:0048566	embryonic digestive tract development	0.18259	1	0.18259	0.18259	0.448398	-0.738524	0.738524	2	374	32	15363	0.00534759	0.00208293	0.0625	0.0243442	bot 500	Sall1,Tcf7
GO:0048566	embryonic digestive tract development	0.18259	1	0.18259	1	1	0	0.738524	0	374	32	15363	0	0.00208293	0	0.0243442	top 500
GO:0048557	embryonic digestive tract morphogenesis	0.389341	1	0.389341	1	1	0	0.409669	0	374	20	15363	0	0.00130183	0	0.0243442	top 500
GO:0048557	embryonic digestive tract morphogenesis	0.389341	1	0.389341	0.389341	0.581953	-0.409669	0.409669	1	374	20	15363	0.0026738	0.00130183	0.05	0.0243442	bot 500	Tcf7
GO:0042733	embryonic digit morphogenesis	0.106133	0.686543	0.154591	0.106133	0.391415	-0.974149	0.810817	3	374	47	15363	0.00802139	0.0030593	0.0638298	0.0243442	bot 500	Gna12,Sall1,Wnt5a
GO:0042733	embryonic digit morphogenesis	0.106133	0.686543	0.154591	0.686543	0.775251	-0.163332	0.810817	1	374	47	15363	0.0026738	0.0030593	0.0212766	0.0243442	top 500	Impad1
GO:0001838	embryonic epithelial tube formation	0.023297	0.153051	0.152217	0.023297	0.248968	-1.6327	0.817536	7	374	116	15363	0.0187166	0.00755061	0.0603448	0.0243442	bot 500	Cited2,Fzd6,Phactr4,Ptch1,Sall1,Stk3,Wnt5a
GO:0001838	embryonic epithelial tube formation	0.023297	0.153051	0.152217	0.153051	0.360301	-0.815164	0.817536	5	374	116	15363	0.013369	0.00755061	0.0431034	0.0243442	top 500	Fzd3,Mib1,Rock2,Sema4c,Zic2
GO:0048048	embryonic eye morphogenesis	0.147953	1	0.147953	1	1	0	0.829877	0	374	28	15363	0	0.00182256	0	0.0243442	top 500
GO:0048048	embryonic eye morphogenesis	0.147953	1	0.147953	0.147953	0.428462	-0.829877	0.829877	2	374	28	15363	0.00534759	0.00182256	0.0714286	0.0243442	bot 500	Cited2,Phactr4
GO:0030538	embryonic genitalia morphogenesis	0.0938872	1	0.0938872	1	1	0	1.02739	0	374	4	15363	0	0.000260366	0	0.0243442	top 500
GO:0030538	embryonic genitalia morphogenesis	0.0938872	1	0.0938872	0.0938872	0.379033	-1.02739	1.02739	1	374	4	15363	0.0026738	0.000260366	0.25	0.0243442	bot 500	Tcf7
GO:0035050	embryonic heart tube development	0.185515	0.439461	0.422142	0.439461	0.616276	-0.35708	0.374541	2	374	61	15363	0.00534759	0.00397058	0.0327869	0.0243442	bot 500	Cited2,Wnt5a
GO:0035050	embryonic heart tube development	0.185515	0.439461	0.422142	0.185515	0.385656	-0.731621	0.374541	3	374	61	15363	0.00802139	0.00397058	0.0491803	0.0243442	top 500	Ahi1,Mib1,Slc8a1
GO:0003143	embryonic heart tube morphogenesis	0.308805	0.308805	1	0.308805	0.522954	-0.510316	0	2	374	46	15363	0.00534759	0.00299421	0.0434783	0.0243442	bot 500	Cited2,Wnt5a
GO:0003143	embryonic heart tube morphogenesis	0.308805	0.308805	1	0.308805	0.489866	-0.510316	0	2	374	46	15363	0.00534759	0.00299421	0.0434783	0.0243442	top 500	Ahi1,Mib1
GO:0035162	embryonic hemopoiesis	0.114927	1	0.114927	1	1	0	0.939576	0	374	24	15363	0	0.00156219	0	0.0243442	top 500
GO:0035162	embryonic hemopoiesis	0.114927	1	0.114927	0.114927	0.391415	-0.939576	0.939576	2	374	24	15363	0.00534759	0.00156219	0.0833333	0.0243442	bot 500	Ldb1,Stk3
GO:0048619	embryonic hindgut morphogenesis	0.0938872	1	0.0938872	1	1	0	1.02739	0	374	4	15363	0	0.000260366	0	0.0243442	top 500
GO:0048619	embryonic hindgut morphogenesis	0.0938872	1	0.0938872	0.0938872	0.379033	-1.02739	1.02739	1	374	4	15363	0.0026738	0.000260366	0.25	0.0243442	bot 500	Tcf7
GO:0030326	embryonic limb morphogenesis	0.141675	0.938901	0.150894	0.141675	0.417504	-0.848707	0.821327	5	374	113	15363	0.013369	0.00735533	0.0442478	0.0243442	bot 500	Gna12,Lef1,Ptch1,Sall1,Wnt5a
GO:0030326	embryonic limb morphogenesis	0.141675	0.938901	0.150894	0.938901	0.959745	-0.0273802	0.821327	1	374	113	15363	0.0026738	0.00735533	0.00884956	0.0243442	top 500	Impad1
GO:0048598	embryonic morphogenesis	0.23646	0.44136	0.535752	0.44136	0.618103	-0.355207	0.271036	13	374	499	15363	0.0347594	0.0324806	0.0260521	0.0243442	bot 500	Amot,Cited2,Fzd6,Gna12,Ldb1,Lef1,Pcgf2,Phactr4,Ptch1,Sall1,Stk3,Tcf7,Wnt5a
GO:0048598	embryonic morphogenesis	0.23646	0.44136	0.535752	0.23646	0.428871	-0.626243	0.271036	15	374	499	15363	0.040107	0.0324806	0.0300601	0.0243442	top 500	Acvr2a,Ahi1,Atp2b2,Bmpr2,Cyr61,Frzb,Fzd3,Impad1,Mib1,Neurod1,Nr4a3,Pcdh8,Rock2,Sema4c,Zic2
GO:0021831	embryonic olfactory bulb interneuron precursor migration	0.0480973	1	0.0480973	0.0480973	0.208692	-1.31788	1.31788	1	374	2	15363	0.0026738	0.000130183	0.5	0.0243442	top 500	Arx
GO:0021831	embryonic olfactory bulb interneuron precursor migration	0.0480973	1	0.0480973	1	1	0	1.31788	0	374	2	15363	0	0.000130183	0	0.0243442	bot 500
GO:0048568	embryonic organ development	0.202992	0.202992	1	0.202992	0.465415	-0.692521	0	11	374	338	15363	0.0294118	0.0220009	0.0325444	0.0243442	bot 500	Cited2,Epas1,Fzd6,Ldb1,Lef1,Pcgf2,Phactr4,Sall1,Stk3,Tcf7,Wnt5a
GO:0048568	embryonic organ development	0.202992	0.202992	1	0.202992	0.400916	-0.692521	0	11	374	338	15363	0.0294118	0.0220009	0.0325444	0.0243442	top 500	Atp2b2,Cyr61,Frzb,Fzd3,Itgav,Map2k1,Mkl2,Neurod1,Nr4a3,Slc8a1,Zfpm2
GO:0048562	embryonic organ morphogenesis	0.304874	0.639632	0.47664	0.304874	0.522954	-0.515879	0.321809	7	374	224	15363	0.0187166	0.0145805	0.03125	0.0243442	bot 500	Cited2,Fzd6,Pcgf2,Phactr4,Sall1,Tcf7,Wnt5a
GO:0048562	embryonic organ morphogenesis	0.304874	0.639632	0.47664	0.639632	0.738221	-0.19407	0.321809	5	374	224	15363	0.013369	0.0145805	0.0223214	0.0243442	top 500	Atp2b2,Frzb,Fzd3,Neurod1,Nr4a3
GO:0009880	embryonic pattern specification	0.353527	0.71606	0.493712	0.353527	0.55693	-0.451577	0.306526	2	374	51	15363	0.00534759	0.00331966	0.0392157	0.0243442	bot 500	Ptch1,Wnt5a
GO:0009880	embryonic pattern specification	0.353527	0.71606	0.493712	0.71606	0.793479	-0.145051	0.306526	1	374	51	15363	0.0026738	0.00331966	0.0196078	0.0243442	top 500	Erbb4
GO:0001892	embryonic placenta development	0.126477	0.126477	1	0.126477	0.410591	-0.897988	0	4	374	79	15363	0.0106952	0.00514222	0.0506329	0.0243442	bot 500	Cited2,Epas1,Lef1,Stk3
GO:0001892	embryonic placenta development	0.126477	0.126477	1	0.126477	0.332353	-0.897988	0	4	374	79	15363	0.0106952	0.00514222	0.0506329	0.0243442	top 500	Cyr61,Itgav,Map2k1,Slc8a1
GO:0060669	embryonic placenta morphogenesis	0.374085	0.374085	1	0.374085	0.570113	-0.42703	0	1	374	19	15363	0.0026738	0.00123674	0.0526316	0.0243442	bot 500	Lef1
GO:0060669	embryonic placenta morphogenesis	0.374085	0.374085	1	0.374085	0.537269	-0.42703	0	1	374	19	15363	0.0026738	0.00123674	0.0526316	0.0243442	top 500	Cyr61
GO:0060136	embryonic process involved in female pregnancy	0.178981	0.178981	1	0.178981	0.445836	-0.747193	0	1	374	8	15363	0.0026738	0.000520732	0.125	0.0243442	bot 500	Cited2
GO:0060136	embryonic process involved in female pregnancy	0.178981	0.178981	1	0.178981	0.376384	-0.747193	0	1	374	8	15363	0.0026738	0.000520732	0.125	0.0243442	top 500	Acsl4
GO:0048706	embryonic skeletal system development	0.75664	0.935791	0.808556	0.75664	0.826271	-0.121111	0.0922897	2	374	111	15363	0.00534759	0.00722515	0.018018	0.0243442	bot 500	Pcgf2,Wnt5a
GO:0048706	embryonic skeletal system development	0.75664	0.935791	0.808556	0.935791	0.958153	-0.0288213	0.0922897	1	374	111	15363	0.0026738	0.00722515	0.00900901	0.0243442	top 500	Acvr2a
GO:0048704	embryonic skeletal system morphogenesis	0.874556	1	0.874556	0.874556	0.905426	-0.0582122	0.0582122	1	374	84	15363	0.0026738	0.00546768	0.0119048	0.0243442	bot 500	Pcgf2
GO:0048704	embryonic skeletal system morphogenesis	0.874556	1	0.874556	1	1	0	0.0582122	0	374	84	15363	0	0.00546768	0	0.0243442	top 500
GO:0003197	endocardial cushion development	0.374085	1	0.374085	1	1	0	0.42703	0	374	19	15363	0	0.00123674	0	0.0243442	top 500
GO:0003197	endocardial cushion development	0.374085	1	0.374085	0.374085	0.570113	-0.42703	0.42703	1	374	19	15363	0.0026738	0.00123674	0.0526316	0.0243442	bot 500	Cited2
GO:0003157	endocardium development	0.158486	1	0.158486	1	1	0	0.80001	0	374	7	15363	0	0.00045564	0	0.0243442	top 500
GO:0003157	endocardium development	0.158486	1	0.158486	0.158486	0.428462	-0.80001	0.80001	1	374	7	15363	0.0026738	0.00045564	0.142857	0.0243442	bot 500	Stk3
GO:0003416	endochondral bone growth	0.256103	1	0.256103	0.256103	0.444363	-0.591586	0.591586	1	374	12	15363	0.0026738	0.000781097	0.0833333	0.0243442	top 500	Nppc
GO:0003416	endochondral bone growth	0.256103	1	0.256103	1	1	0	0.591586	0	374	12	15363	0	0.000781097	0	0.0243442	bot 500
GO:0060350	endochondral bone morphogenesis	0.0687238	0.618016	0.111201	0.0687238	0.246778	-1.16289	0.953892	3	374	39	15363	0.00802139	0.00253857	0.0769231	0.0243442	top 500	Impad1,Nab2,Nppc
GO:0060350	endochondral bone morphogenesis	0.0687238	0.618016	0.111201	0.618016	0.728359	-0.209	0.953892	1	374	39	15363	0.0026738	0.00253857	0.025641	0.0243442	bot 500	Axin2
GO:0001958	endochondral ossification	0.091634	1	0.091634	0.091634	0.281806	-1.03794	1.03794	2	374	21	15363	0.00534759	0.00136692	0.0952381	0.0243442	top 500	Impad1,Nab2
GO:0001958	endochondral ossification	0.091634	1	0.091634	1	1	0	1.03794	0	374	21	15363	0	0.00136692	0	0.0243442	bot 500
GO:0031018	endocrine pancreas development	0.567796	0.567796	1	0.567796	0.69829	-0.245808	0	1	374	34	15363	0.0026738	0.00221311	0.0294118	0.0243442	bot 500	Wnt5a
GO:0031018	endocrine pancreas development	0.567796	0.567796	1	0.567796	0.687191	-0.245808	0	1	374	34	15363	0.0026738	0.00221311	0.0294118	0.0243442	top 500	Neurod1
GO:0050886	endocrine process	0.627339	1	0.627339	0.627339	0.728942	-0.202498	0.202498	1	374	40	15363	0.0026738	0.00260366	0.025	0.0243442	top 500	Atp6ap2
GO:0050886	endocrine process	0.627339	1	0.627339	1	1	0	0.202498	0	374	40	15363	0	0.00260366	0	0.0243442	bot 500
GO:0035270	endocrine system development	0.478955	0.927306	0.516502	0.478955	0.641288	-0.319705	0.286928	3	374	106	15363	0.00802139	0.00689969	0.0283019	0.0243442	bot 500	Arid5b,Cited2,Wnt5a
GO:0035270	endocrine system development	0.478955	0.927306	0.516502	0.927306	0.95136	-0.032777	0.286928	1	374	106	15363	0.0026738	0.00689969	0.00943396	0.0243442	top 500	Neurod1
GO:0006897	endocytosis	0.0731638	0.216626	0.337742	0.216626	0.471399	-0.664289	0.471415	10	374	307	15363	0.026738	0.0199831	0.0325733	0.0243442	bot 500	5930434B04Rik,Adrb2,Cntn2,Dlg4,Ldlr,Loxl3,Lsr,March2,Pecam1,Rin1
GO:0006897	endocytosis	0.0731638	0.216626	0.337742	0.0731638	0.251628	-1.1357	0.471415	12	374	307	15363	0.0320856	0.0199831	0.0390879	0.0243442	top 500	App,Cd47,Chrna7,Dnm3,Eea1,Elmod1,Itgav,Lrp12,Lrp1b,Snca,Syp,Usp33
GO:0032469	endoplasmic reticulum calcium ion homeostasis	0.0386178	1	0.0386178	0.0386178	0.204422	-1.41321	1.41321	2	374	13	15363	0.00534759	0.000846189	0.153846	0.0243442	top 500	App,Wfs1
GO:0032469	endoplasmic reticulum calcium ion homeostasis	0.0386178	1	0.0386178	1	1	0	1.41321	0	374	13	15363	0	0.000846189	0	0.0243442	bot 500
GO:0051643	endoplasmic reticulum localization	0.0480973	1	0.0480973	0.0480973	0.208692	-1.31788	1.31788	1	374	2	15363	0.0026738	0.000130183	0.5	0.0243442	top 500	Myo5a
GO:0051643	endoplasmic reticulum localization	0.0480973	1	0.0480973	1	1	0	1.31788	0	374	2	15363	0	0.000130183	0	0.0243442	bot 500
GO:0007029	endoplasmic reticulum organization	0.342423	1	0.342423	0.342423	0.514802	-0.465437	0.465437	1	374	17	15363	0.0026738	0.00110655	0.0588235	0.0243442	top 500	Atl1
GO:0007029	endoplasmic reticulum organization	0.342423	1	0.342423	1	1	0	0.465437	0	374	17	15363	0	0.00110655	0	0.0243442	bot 500
GO:0030968	endoplasmic reticulum unfolded protein response	0.13952	0.486239	0.286937	0.486239	0.64301	-0.31315	0.542214	1	374	27	15363	0.0026738	0.00175747	0.037037	0.0243442	bot 500	Ccnd1
GO:0030968	endoplasmic reticulum unfolded protein response	0.13952	0.486239	0.286937	0.13952	0.340252	-0.855364	0.542214	2	374	27	15363	0.00534759	0.00175747	0.0740741	0.0243442	top 500	Ero1l,Wfs1
GO:0007032	endosome organization	0.404227	1	0.404227	1	1	0	0.393375	0	374	21	15363	0	0.00136692	0	0.0243442	top 500
GO:0007032	endosome organization	0.404227	1	0.404227	0.404227	0.591129	-0.393375	0.393375	1	374	21	15363	0.0026738	0.00136692	0.047619	0.0243442	bot 500	Hook1
GO:0008333	endosome to lysosome transport	0.446746	0.446746	1	0.446746	0.618404	-0.349939	0	1	374	24	15363	0.0026738	0.00156219	0.0416667	0.0243442	bot 500	Hook1
GO:0008333	endosome to lysosome transport	0.446746	0.446746	1	0.446746	0.594583	-0.349939	0	1	374	24	15363	0.0026738	0.00156219	0.0416667	0.0243442	top 500	Snx16
GO:0016197	endosome transport	0.622997	0.622997	1	0.622997	0.732563	-0.205514	0	2	374	86	15363	0.00534759	0.00559787	0.0232558	0.0243442	bot 500	Hook1,Vps54
GO:0016197	endosome transport	0.622997	0.622997	1	0.622997	0.726359	-0.205514	0	2	374	86	15363	0.00534759	0.00559787	0.0232558	0.0243442	top 500	Snx16,Wash
GO:0045446	endothelial cell differentiation	0.534556	1	0.534556	0.534556	0.663891	-0.272006	0.272006	1	374	31	15363	0.0026738	0.00201784	0.0322581	0.0243442	top 500	Bmpr2
GO:0045446	endothelial cell differentiation	0.534556	1	0.534556	1	1	0	0.272006	0	374	31	15363	0	0.00201784	0	0.0243442	bot 500
GO:0043542	endothelial cell migration	0.0865632	0.653967	0.132366	0.0865632	0.379033	-1.06267	0.878223	3	374	43	15363	0.00802139	0.00279893	0.0697674	0.0243442	bot 500	Amot,Itgb2,Myh9
GO:0043542	endothelial cell migration	0.0865632	0.653967	0.132366	0.653967	0.749161	-0.184444	0.878223	1	374	43	15363	0.0026738	0.00279893	0.0232558	0.0243442	top 500	Itgav
GO:0001935	endothelial cell proliferation	0.237528	1	0.237528	1	1	0	0.624286	0	374	11	15363	0	0.000716006	0	0.0243442	top 500
GO:0001935	endothelial cell proliferation	0.237528	1	0.237528	0.237528	0.480152	-0.624286	0.624286	1	374	11	15363	0.0026738	0.000716006	0.0909091	0.0243442	bot 500	Cd34
GO:0003158	endothelium development	0.578341	1	0.578341	0.578341	0.692348	-0.237816	0.237816	1	374	35	15363	0.0026738	0.0022782	0.0285714	0.0243442	top 500	Bmpr2
GO:0003158	endothelium development	0.578341	1	0.578341	1	1	0	0.237816	0	374	35	15363	0	0.0022782	0	0.0243442	bot 500
GO:0015988	energy coupled proton transport, against electrochemical gradient	0.460236	1	0.460236	1	1	0	0.337019	0	374	25	15363	0	0.00162729	0	0.0243442	top 500
GO:0015988	energy coupled proton transport, against electrochemical gradient	0.460236	1	0.460236	0.460236	0.627576	-0.337019	0.337019	1	374	25	15363	0.0026738	0.00162729	0.04	0.0243442	bot 500	Atp1a2
GO:0015985	energy coupled proton transport, down electrochemical gradient	0.309163	1	0.309163	1	1	0	0.509812	0	374	15	15363	0	0.000976372	0	0.0243442	top 500
GO:0015985	energy coupled proton transport, down electrochemical gradient	0.309163	1	0.309163	0.309163	0.522954	-0.509812	0.509812	1	374	15	15363	0.0026738	0.000976372	0.0666667	0.0243442	bot 500	Atp5o
GO:0015980	energy derivation by oxidation of organic compounds	0.318234	0.545181	0.583722	0.318234	0.533652	-0.497253	0.233794	4	374	117	15363	0.0106952	0.0076157	0.034188	0.0243442	bot 500	Aco1,Idh2,Sdhd,Tbrg4
GO:0015980	energy derivation by oxidation of organic compounds	0.318234	0.545181	0.583722	0.545181	0.670969	-0.263459	0.233794	3	374	117	15363	0.00802139	0.0076157	0.025641	0.0243442	top 500	Adrb1,Bdnf,Snca
GO:0006112	energy reserve metabolic process	0.694198	1	0.694198	0.694198	0.781321	-0.158517	0.158517	1	374	48	15363	0.0026738	0.00312439	0.0208333	0.0243442	top 500	Adrb1
GO:0006112	energy reserve metabolic process	0.694198	1	0.694198	1	1	0	0.158517	0	374	48	15363	0	0.00312439	0	0.0243442	bot 500
GO:0007272	ensheathment of neurons	0.0434227	0.576663	0.0753	0.0434227	0.310883	-1.36228	1.1232	5	374	79	15363	0.013369	0.00514222	0.0632911	0.0243442	bot 500	Cntn2,Gal3st1,Gpc1,Plp1,Ugt8a
GO:0007272	ensheathment of neurons	0.0434227	0.576663	0.0753	0.576663	0.692348	-0.239078	1.1232	2	374	79	15363	0.00534759	0.00514222	0.0253165	0.0243442	top 500	Myo5a,Nab2
GO:0048484	enteric nervous system development	0.309163	1	0.309163	1	1	0	0.509812	0	374	15	15363	0	0.000976372	0	0.0243442	top 500
GO:0048484	enteric nervous system development	0.309163	1	0.309163	0.309163	0.522954	-0.509812	0.509812	1	374	15	15363	0.0026738	0.000976372	0.0666667	0.0243442	bot 500	Phactr4
GO:0035883	enteroendocrine cell differentiation	0.0243442	1	0.0243442	0.0243442	0.152584	-1.6136	1.6136	1	374	1	15363	0.0026738	6.50915e-05	1	0.0243442	top 500	Neurod1
GO:0035883	enteroendocrine cell differentiation	0.0243442	1	0.0243442	1	1	0	1.6136	0	374	1	15363	0	6.50915e-05	0	0.0243442	bot 500
GO:0007167	enzyme linked receptor protein signaling pathway	0.000998292	0.134009	0.00744945	0.134009	0.410591	-0.872866	2.12788	13	374	378	15363	0.0347594	0.0246046	0.0343915	0.0243442	bot 500	Akap7,Arid5b,Cited2,Eif4ebp2,Foxo4,Gigyf1,Igf2,Lef1,Ltbp1,Smad7,Socs2,Tgfbr3,Txnip
GO:0007167	enzyme linked receptor protein signaling pathway	0.000998292	0.134009	0.00744945	0.000998292	0.0226451	-3.00074	2.12788	20	374	378	15363	0.0534759	0.0246046	0.0529101	0.0243442	top 500	Acvr1c,Acvr2a,Ahi1,Bmpr2,Ctgf,Egr1,Epha5,Epha6,Erbb4,Fos,Foxo6,Grb10,Igf1r,Ndn,Nppc,Plcb1,Ptprj,Socs5,Sos1,Zcchc12
GO:0048245	eosinophil chemotaxis	0.158486	1	0.158486	0.158486	0.360301	-0.80001	0.80001	1	374	7	15363	0.0026738	0.00045564	0.142857	0.0243442	top 500	Scg2
GO:0048245	eosinophil chemotaxis	0.158486	1	0.158486	1	1	0	0.80001	0	374	7	15363	0	0.00045564	0	0.0243442	bot 500
GO:0072677	eosinophil migration	0.158486	1	0.158486	0.158486	0.360301	-0.80001	0.80001	1	374	7	15363	0.0026738	0.00045564	0.142857	0.0243442	top 500	Scg2
GO:0072677	eosinophil migration	0.158486	1	0.158486	1	1	0	0.80001	0	374	7	15363	0	0.00045564	0	0.0243442	bot 500
GO:0048013	ephrin receptor signaling pathway	0.165109	1	0.165109	0.165109	0.371255	-0.782229	0.782229	2	374	30	15363	0.00534759	0.00195274	0.0666667	0.0243442	top 500	Epha5,Epha6
GO:0048013	ephrin receptor signaling pathway	0.165109	1	0.165109	1	1	0	0.782229	0	374	30	15363	0	0.00195274	0	0.0243442	bot 500
GO:0003347	epicardial cell to mesenchymal cell transition	0.0712736	1	0.0712736	1	1	0	1.14707	0	374	3	15363	0	0.000195274	0	0.0243442	top 500
GO:0003347	epicardial cell to mesenchymal cell transition	0.0712736	1	0.0712736	0.0712736	0.346234	-1.14707	1.14707	1	374	3	15363	0.0026738	0.000195274	0.333333	0.0243442	bot 500	Tgfbr3
GO:0009913	epidermal cell differentiation	0.576663	0.858012	0.672092	0.858012	0.894553	-0.0665069	0.172571	1	374	79	15363	0.0026738	0.00514222	0.0126582	0.0243442	bot 500	Txnip
GO:0009913	epidermal cell differentiation	0.576663	0.858012	0.672092	0.576663	0.692348	-0.239078	0.172571	2	374	79	15363	0.00534759	0.00514222	0.0253165	0.0243442	top 500	Bcl11b,Map2k1
GO:0007173	epidermal growth factor receptor signaling pathway	0.404227	1	0.404227	0.404227	0.562744	-0.393375	0.393375	1	374	21	15363	0.0026738	0.00136692	0.047619	0.0243442	top 500	Socs5
GO:0007173	epidermal growth factor receptor signaling pathway	0.404227	1	0.404227	1	1	0	0.393375	0	374	21	15363	0	0.00136692	0	0.0243442	bot 500
GO:0008544	epidermis development	0.516624	0.702717	0.73518	0.516624	0.668129	-0.286826	0.133606	5	374	195	15363	0.013369	0.0126928	0.025641	0.0243442	bot 500	Errfi1,Fzd6,Ldb1,Ptch1,Txnip
GO:0008544	epidermis development	0.516624	0.702717	0.73518	0.702717	0.788034	-0.15322	0.133606	4	374	195	15363	0.0106952	0.0126928	0.0205128	0.0243442	top 500	Bcl11b,Map2k1,Myo5a,Zdhhc21
GO:0048730	epidermis morphogenesis	0.653967	1	0.653967	0.653967	0.751362	-0.184444	0.184444	1	374	43	15363	0.0026738	0.00279893	0.0232558	0.0243442	bot 500	Errfi1
GO:0048730	epidermis morphogenesis	0.653967	1	0.653967	1	1	0	0.184444	0	374	43	15363	0	0.00279893	0	0.0243442	top 500
GO:0002064	epithelial cell development	0.826898	1	0.826898	0.826898	0.874222	-0.0825481	0.0825481	1	374	71	15363	0.0026738	0.00462149	0.0140845	0.0243442	top 500	Bcl11b
GO:0002064	epithelial cell development	0.826898	1	0.826898	1	1	0	0.0825481	0	374	71	15363	0	0.00462149	0	0.0243442	bot 500
GO:0030855	epithelial cell differentiation	0.434439	0.970272	0.44775	0.434439	0.5839	-0.362071	0.348965	6	374	217	15363	0.0160428	0.0141248	0.0276498	0.0243442	top 500	Bcl11b,Bmpr2,Erbb4,Map2k1,Nfib,Ptpro
GO:0030855	epithelial cell differentiation	0.434439	0.970272	0.44775	0.970272	0.978137	-0.0131066	0.348965	2	374	217	15363	0.00534759	0.0141248	0.00921659	0.0243442	bot 500	Ptch1,Txnip
GO:0035850	epithelial cell differentiation involved in kidney development	0.21849	1	0.21849	0.21849	0.411448	-0.660568	0.660568	1	374	10	15363	0.0026738	0.000650915	0.1	0.0243442	top 500	Ptpro
GO:0035850	epithelial cell differentiation involved in kidney development	0.21849	1	0.21849	1	1	0	0.660568	0	374	10	15363	0	0.000650915	0	0.0243442	bot 500
GO:0003382	epithelial cell morphogenesis	0.473398	1	0.473398	0.473398	0.615956	-0.324774	0.324774	1	374	26	15363	0.0026738	0.00169238	0.0384615	0.0243442	top 500	Bcl11b
GO:0003382	epithelial cell morphogenesis	0.473398	1	0.473398	1	1	0	0.324774	0	374	26	15363	0	0.00169238	0	0.0243442	bot 500
GO:0050673	epithelial cell proliferation	0.101088	0.678698	0.148945	0.101088	0.391415	-0.995299	0.826975	3	374	46	15363	0.00802139	0.00299421	0.0652174	0.0243442	bot 500	Ccnd1,Cd34,Wnt5a
GO:0050673	epithelial cell proliferation	0.101088	0.678698	0.148945	0.678698	0.768361	-0.168323	0.826975	1	374	46	15363	0.0026738	0.00299421	0.0217391	0.0243442	top 500	Lgr4
GO:0060750	epithelial cell proliferation involved in mammary gland duct elongation	0.115952	1	0.115952	1	1	0	0.935724	0	374	5	15363	0	0.000325457	0	0.0243442	top 500
GO:0060750	epithelial cell proliferation involved in mammary gland duct elongation	0.115952	1	0.115952	0.115952	0.391415	-0.935724	0.935724	1	374	5	15363	0.0026738	0.000325457	0.2	0.0243442	bot 500	Wnt5a
GO:0010669	epithelial structure maintenance	0.178981	0.178981	1	0.178981	0.445836	-0.747193	0	1	374	8	15363	0.0026738	0.000520732	0.125	0.0243442	bot 500	Ldb1
GO:0010669	epithelial structure maintenance	0.178981	0.178981	1	0.178981	0.376384	-0.747193	0	1	374	8	15363	0.0026738	0.000520732	0.125	0.0243442	top 500	Cxadr
GO:0001837	epithelial to mesenchymal transition	0.0819341	1	0.0819341	1	1	0	1.08654	0	374	42	15363	0	0.00273384	0	0.0243442	top 500
GO:0001837	epithelial to mesenchymal transition	0.0819341	1	0.0819341	0.0819341	0.376824	-1.08654	1.08654	3	374	42	15363	0.00802139	0.00273384	0.0714286	0.0243442	bot 500	Fam101b,Lef1,Tgfbr3
GO:0072175	epithelial tube formation	0.023297	0.153051	0.152217	0.023297	0.248968	-1.6327	0.817536	7	374	116	15363	0.0187166	0.00755061	0.0603448	0.0243442	bot 500	Cited2,Fzd6,Phactr4,Ptch1,Sall1,Stk3,Wnt5a
GO:0072175	epithelial tube formation	0.023297	0.153051	0.152217	0.153051	0.360301	-0.815164	0.817536	5	374	116	15363	0.013369	0.00755061	0.0431034	0.0243442	top 500	Fzd3,Mib1,Rock2,Sema4c,Zic2
GO:0060562	epithelial tube morphogenesis	0.184009	0.184009	1	0.184009	0.450764	-0.735161	0	8	374	225	15363	0.0213904	0.0146456	0.0355556	0.0243442	bot 500	Cited2,Fzd6,Ncoa3,Phactr4,Ptch1,Sall1,Stk3,Wnt5a
GO:0060562	epithelial tube morphogenesis	0.184009	0.184009	1	0.184009	0.383559	-0.735161	0	8	374	225	15363	0.0213904	0.0146456	0.0355556	0.0243442	top 500	Ahi1,Fzd3,Lgr4,Mib1,Npnt,Rock2,Sema4c,Zic2
GO:0060429	epithelium development	0.0122595	0.347525	0.0352766	0.347525	0.552665	-0.459014	1.45251	14	374	505	15363	0.0374332	0.0328712	0.0277228	0.0243442	bot 500	Ccnd1,Cited2,Cxcl12,Errfi1,Fzd6,Lef1,Ncoa3,Phactr4,Ptch1,Sall1,Stk3,Tgfbr3,Txnip,Wnt5a
GO:0060429	epithelium development	0.0122595	0.347525	0.0352766	0.0122595	0.112897	-1.91153	1.45251	21	374	505	15363	0.0561497	0.0328712	0.0415842	0.0243442	top 500	Ahi1,Bcl11b,Bmpr2,Erbb4,Frzb,Fzd3,Igf1r,Lgr4,Map2k1,Mib1,Nfib,Npnt,Pcdh8,Ptpro,Rock2,Sema3a,Sema3c,Sema3e,Sema4c,Sema5a,Zic2
GO:0006888	ER to Golgi vesicle-mediated transport	0.52292	1	0.52292	0.52292	0.669587	-0.281565	0.281565	1	374	30	15363	0.0026738	0.00195274	0.0333333	0.0243442	bot 500	Sec22b
GO:0006888	ER to Golgi vesicle-mediated transport	0.52292	1	0.52292	1	1	0	0.281565	0	374	30	15363	0	0.00195274	0	0.0243442	top 500
GO:0030433	ER-associated protein catabolic process	0.0298928	1	0.0298928	0.0298928	0.173999	-1.52443	1.52443	3	374	28	15363	0.00802139	0.00182256	0.107143	0.0243442	top 500	Dnajb9,Rnf103,Wfs1
GO:0030433	ER-associated protein catabolic process	0.0298928	1	0.0298928	1	1	0	1.52443	0	374	28	15363	0	0.00182256	0	0.0243442	bot 500
GO:0006984	ER-nucleus signaling pathway	0.0819341	0.645309	0.126969	0.0819341	0.274448	-1.08654	0.896303	3	374	42	15363	0.00802139	0.00273384	0.0714286	0.0243442	top 500	Atp2a2,Ero1l,Wfs1
GO:0006984	ER-nucleus signaling pathway	0.0819341	0.645309	0.126969	0.645309	0.744993	-0.190232	0.896303	1	374	42	15363	0.0026738	0.00273384	0.0238095	0.0243442	bot 500	Ccnd1
GO:0038127	ERBB signaling pathway	0.404227	1	0.404227	0.404227	0.562744	-0.393375	0.393375	1	374	21	15363	0.0026738	0.00136692	0.047619	0.0243442	top 500	Socs5
GO:0038127	ERBB signaling pathway	0.404227	1	0.404227	1	1	0	0.393375	0	374	21	15363	0	0.00136692	0	0.0243442	bot 500
GO:0070371	ERK1 and ERK2 cascade	0.091634	1	0.091634	0.091634	0.281806	-1.03794	1.03794	2	374	21	15363	0.00534759	0.00136692	0.0952381	0.0243442	top 500	Htr2c,Itgav
GO:0070371	ERK1 and ERK2 cascade	0.091634	1	0.091634	1	1	0	1.03794	0	374	21	15363	0	0.00136692	0	0.0243442	bot 500
GO:0048821	erythrocyte development	0.131197	1	0.131197	1	1	0	0.882074	0	374	26	15363	0	0.00169238	0	0.0243442	top 500
GO:0048821	erythrocyte development	0.131197	1	0.131197	0.131197	0.410591	-0.882074	0.882074	2	374	26	15363	0.00534759	0.00169238	0.0769231	0.0243442	bot 500	Bpgm,Cited2
GO:0030218	erythrocyte differentiation	0.0277546	0.822558	0.0337419	0.0277546	0.275727	-1.55666	1.47183	5	374	70	15363	0.013369	0.0045564	0.0714286	0.0243442	bot 500	Bpgm,Cited2,Epas1,Ldb1,Tgfbr3
GO:0030218	erythrocyte differentiation	0.0277546	0.822558	0.0337419	0.822558	0.872625	-0.0848332	1.47183	1	374	70	15363	0.0026738	0.0045564	0.0142857	0.0243442	top 500	Plcb1
GO:0034101	erythrocyte homeostasis	0.0118013	0.85445	0.0138115	0.0118013	0.248968	-1.92807	1.85976	6	374	78	15363	0.0160428	0.00507713	0.0769231	0.0243442	bot 500	Bpgm,Cited2,Epas1,Hmox1,Ldb1,Tgfbr3
GO:0034101	erythrocyte homeostasis	0.0118013	0.85445	0.0138115	0.85445	0.895677	-0.0683133	1.85976	1	374	78	15363	0.0026738	0.00507713	0.0128205	0.0243442	top 500	Plcb1
GO:0030010	establishment of cell polarity	0.0552836	0.767035	0.0720744	0.0552836	0.339784	-1.2574	1.14222	4	374	59	15363	0.0106952	0.0038404	0.0677966	0.0243442	bot 500	Amot,Arhgef2,Brsk1,Myh9
GO:0030010	establishment of cell polarity	0.0552836	0.767035	0.0720744	0.767035	0.833498	-0.115185	1.14222	1	374	59	15363	0.0026738	0.0038404	0.0169492	0.0243442	top 500	Igf1r
GO:0003365	establishment of cell polarity involved in ameboidal cell migration	0.0480973	1	0.0480973	1	1	0	1.31788	0	374	2	15363	0	0.000130183	0	0.0243442	top 500
GO:0003365	establishment of cell polarity involved in ameboidal cell migration	0.0480973	1	0.0480973	0.0480973	0.310883	-1.31788	1.31788	1	374	2	15363	0.0026738	0.000130183	0.5	0.0243442	bot 500	Amot
GO:0051234	establishment of localization	1.68236e-09	0.0364722	4.61273e-08	0.0364722	0.310663	-1.43804	7.33604	81	374	2758	15363	0.216578	0.179522	0.0293691	0.0243442	bot 500	5930434B04Rik,Abca3,Accn2,Actn4,Adora3,Adrb2,Alyref,Ap3s2,Arf2,Arfgap3,Arhgef2,Atcay,Atp1a2,Atp5o,Brsk1,Cacna1a,Cacnb1,Ccnd1,Chic2,Cnnm3,Cntn2,Cox6a1,Cox7b,Dlg4,Dync1li1,Erp29,Gcc1,Gltp,Gm2a,Hdlbp,Hook1,Kcnab2,Kcnj11,Kcnk10,Khsrp,Lck,Ldlr,Loxl3,Lrpprc,Lsr,March2,Mdm2,Myh9,Oprd1,Pea15a,Pecam1,Ptch1,Rab40c,Rims4,Rin1,S100a6,Sdhd,Sec22b,Sec63,Sfxn3,Slc12a6,Slc16a1,Slc16a2,Slc25a25,Slc25a44,Slc27a1,S…
GO:0051234	establishment of localization	1.68236e-09	0.0364722	4.61273e-08	1.68236e-09	2.73163e-07	-8.77408	7.33604	114	374	2758	15363	0.304813	0.179522	0.0413343	0.0243442	top 500	2610002M06Rik,Abca5,Accn1,Acsl4,Adcyap1,Add2,Ahi1,Ano3,App,Asph,Atp11c,Atp13a3,Atp1b1,Atp1b3,Atp2a2,Atp2b2,Atp2b4,Atp8a1,Atxn1,Bcap29,Bdnf,Cacna1d,Cacna2d1,Cd47,Chrna7,Clcn3,Ctgf,Cxadr,Cyb561,D10Bwg1379e,Dnm3,Dpysl2,Eea1,Elmod1,Erbb4,Ero1l,Fxyd6,Gabra1,Gabrg3,Glra2,Glra3,Glrb,Gpm6a,Gria3,Grin2a,Grin2b,Grin3a,Hap1,Hcn1,Hcn4,Htr2c,Itgav,Kcna3,Kcna4,Kcnc2,Kcnh5,Kcnh7,Kcnq3,Kcnq5,Kcns2,Lca5,Lrp12,Lrp…
GO:0051649	establishment of localization in cell	0.416216	0.416216	1	0.416216	0.600505	-0.380682	0	23	374	891	15363	0.0614973	0.0579965	0.0258137	0.0243442	bot 500	Adora3,Alyref,Ap3s2,Arhgef2,Atp5o,Brsk1,Cacna1a,Cacnb1,Chic2,Erp29,Gcc1,Hook1,Myh9,Oprd1,Ptch1,Rims4,Sec22b,Spnb3,Txnip,Ucp2,Ugt8a,Vps54,Zdhhc3
GO:0051649	establishment of localization in cell	0.416216	0.416216	1	0.416216	0.571613	-0.380682	0	23	374	891	15363	0.0614973	0.0579965	0.0258137	0.0243442	top 500	App,Atxn1,Bcap29,Bdnf,Ctgf,Glrb,Hap1,Map2k1,Myo5a,Neurod1,Nlgn1,Ppp3cb,Ranbp2,Scamp5,Snx16,Strada,Stxbp5l,Syt1,Syt4,Trim27,Vgf,Wash,Wfs1
GO:0001767	establishment of lymphocyte polarity	0.115952	1	0.115952	1	1	0	0.935724	0	374	5	15363	0	0.000325457	0	0.0243442	top 500
GO:0001767	establishment of lymphocyte polarity	0.115952	1	0.115952	0.115952	0.391415	-0.935724	0.935724	1	374	5	15363	0.0026738	0.000325457	0.2	0.0243442	bot 500	Myh9
GO:0051295	establishment of meiotic spindle localization	0.0480973	1	0.0480973	1	1	0	1.31788	0	374	2	15363	0	0.000130183	0	0.0243442	top 500
GO:0051295	establishment of meiotic spindle localization	0.0480973	1	0.0480973	0.0480973	0.310883	-1.31788	1.31788	1	374	2	15363	0.0026738	0.000130183	0.5	0.0243442	bot 500	Myh9
GO:0032401	establishment of melanosome localization	0.00830919	1	0.00830919	0.00830919	0.0905789	-2.08044	2.08044	2	374	6	15363	0.00534759	0.000390549	0.333333	0.0243442	top 500	Map2k1,Myo5a
GO:0032401	establishment of melanosome localization	0.00830919	1	0.00830919	1	1	0	2.08044	0	374	6	15363	0	0.000390549	0	0.0243442	bot 500
GO:0040001	establishment of mitotic spindle localization	0.29191	1	0.29191	1	1	0	0.534751	0	374	14	15363	0	0.00091128	0	0.0243442	top 500
GO:0040001	establishment of mitotic spindle localization	0.29191	1	0.29191	0.29191	0.511871	-0.534751	0.534751	1	374	14	15363	0.0026738	0.00091128	0.0714286	0.0243442	bot 500	Arhgef2
GO:0000132	establishment of mitotic spindle orientation	0.274226	1	0.274226	1	1	0	0.561891	0	374	13	15363	0	0.000846189	0	0.0243442	top 500
GO:0000132	establishment of mitotic spindle orientation	0.274226	1	0.274226	0.274226	0.503382	-0.561891	0.561891	1	374	13	15363	0.0026738	0.000846189	0.0769231	0.0243442	bot 500	Arhgef2
GO:0051656	establishment of organelle localization	0.262349	0.533748	0.491522	0.533748	0.677235	-0.272664	0.308457	2	374	73	15363	0.00534759	0.00475168	0.0273973	0.0243442	bot 500	Arhgef2,Myh9
GO:0051656	establishment of organelle localization	0.262349	0.533748	0.491522	0.262349	0.452806	-0.58112	0.308457	3	374	73	15363	0.00802139	0.00475168	0.0410959	0.0243442	top 500	Map2k1,Myo5a,Nlgn1
GO:0051905	establishment of pigment granule localization	0.0114466	1	0.0114466	0.0114466	0.10799	-1.94132	1.94132	2	374	7	15363	0.00534759	0.00045564	0.285714	0.0243442	top 500	Map2k1,Myo5a
GO:0051905	establishment of pigment granule localization	0.0114466	1	0.0114466	1	1	0	1.94132	0	374	7	15363	0	0.00045564	0	0.0243442	bot 500
GO:0001736	establishment of planar polarity	0.0386178	0.274226	0.140824	0.0386178	0.310883	-1.41321	0.851322	2	374	13	15363	0.00534759	0.000846189	0.153846	0.0243442	bot 500	Fzd6,Wnt5a
GO:0001736	establishment of planar polarity	0.0386178	0.274226	0.140824	0.274226	0.460026	-0.561891	0.851322	1	374	13	15363	0.0026738	0.000846189	0.0769231	0.0243442	top 500	Fzd3
GO:0045184	establishment of protein localization	0.184133	0.768567	0.23958	0.184133	0.450764	-0.734867	0.620549	24	374	809	15363	0.0641711	0.052659	0.0296663	0.0243442	bot 500	Actn4,Ap3s2,Arf2,Arfgap3,Cacnb1,Cntn2,Dlg4,Erp29,Gcc1,Hook1,Lsr,Mdm2,Myh9,Oprd1,Ptch1,Rab40c,Sec22b,Sec63,Snx30,Trim3,Txnip,Vps37d,Vps54,Zdhhc3
GO:0045184	establishment of protein localization	0.184133	0.768567	0.23958	0.768567	0.834388	-0.114318	0.620549	17	374	809	15363	0.0454545	0.052659	0.0210136	0.0243442	top 500	2610002M06Rik,Bcap29,Lca5,Nlgn1,Npnt,Nsf,Ranbp2,Scamp5,Snx16,Snx25,Strada,Stxbp5l,Tmed5,Tram1l1,Trim27,Wfs1,Zdhhc17
GO:0072600	establishment of protein localization in Golgi	0.158486	1	0.158486	1	1	0	0.80001	0	374	7	15363	0	0.00045564	0	0.0243442	top 500
GO:0072600	establishment of protein localization in Golgi	0.158486	1	0.158486	0.158486	0.428462	-0.80001	0.80001	1	374	7	15363	0.0026738	0.00045564	0.142857	0.0243442	bot 500	Gcc1
GO:0090150	establishment of protein localization in membrane	0.29191	1	0.29191	1	1	0	0.534751	0	374	14	15363	0	0.00091128	0	0.0243442	top 500
GO:0090150	establishment of protein localization in membrane	0.29191	1	0.29191	0.29191	0.511871	-0.534751	0.534751	1	374	14	15363	0.0026738	0.00091128	0.0714286	0.0243442	bot 500	Ptch1
GO:0090002	establishment of protein localization in plasma membrane	0.274226	1	0.274226	1	1	0	0.561891	0	374	13	15363	0	0.000846189	0	0.0243442	top 500
GO:0090002	establishment of protein localization in plasma membrane	0.274226	1	0.274226	0.274226	0.503382	-0.561891	0.561891	1	374	13	15363	0.0026738	0.000846189	0.0769231	0.0243442	bot 500	Ptch1
GO:0071206	establishment of protein localization to juxtaparanode region of axon	0.0243442	1	0.0243442	1	1	0	1.6136	0	374	1	15363	0	6.50915e-05	0	0.0243442	top 500
GO:0071206	establishment of protein localization to juxtaparanode region of axon	0.0243442	1	0.0243442	0.0243442	0.248968	-1.6136	1.6136	1	374	1	15363	0.0026738	6.50915e-05	1	0.0243442	bot 500	Cntn2
GO:0072594	establishment of protein localization to organelle	0.826898	0.826898	1	0.826898	0.871466	-0.0825481	0	1	374	71	15363	0.0026738	0.00462149	0.0140845	0.0243442	bot 500	Gcc1
GO:0072594	establishment of protein localization to organelle	0.826898	0.826898	1	0.826898	0.874222	-0.0825481	0	1	374	71	15363	0.0026738	0.00462149	0.0140845	0.0243442	top 500	Snx16
GO:0072666	establishment of protein localization to vacuole	0.178981	1	0.178981	0.178981	0.376384	-0.747193	0.747193	1	374	8	15363	0.0026738	0.000520732	0.125	0.0243442	top 500	Snx16
GO:0072666	establishment of protein localization to vacuole	0.178981	1	0.178981	1	1	0	0.747193	0	374	8	15363	0	0.000520732	0	0.0243442	bot 500
GO:0051236	establishment of RNA localization	0.308881	0.861486	0.358544	0.308881	0.522954	-0.510209	0.445457	3	374	80	15363	0.00802139	0.00520732	0.0375	0.0243442	bot 500	Alyref,Khsrp,Lrpprc
GO:0051236	establishment of RNA localization	0.308881	0.861486	0.358544	0.861486	0.900605	-0.0647518	0.445457	1	374	80	15363	0.0026738	0.00520732	0.0125	0.0243442	top 500	Ranbp2
GO:0051293	establishment of spindle localization	0.0566489	1	0.0566489	1	1	0	1.24681	0	374	16	15363	0	0.00104146	0	0.0243442	top 500
GO:0051293	establishment of spindle localization	0.0566489	1	0.0566489	0.0566489	0.34066	-1.24681	1.24681	2	374	16	15363	0.00534759	0.00104146	0.125	0.0243442	bot 500	Arhgef2,Myh9
GO:0051294	establishment of spindle orientation	0.274226	1	0.274226	1	1	0	0.561891	0	374	13	15363	0	0.000846189	0	0.0243442	top 500
GO:0051294	establishment of spindle orientation	0.274226	1	0.274226	0.274226	0.503382	-0.561891	0.561891	1	374	13	15363	0.0026738	0.000846189	0.0769231	0.0243442	bot 500	Arhgef2
GO:0001768	establishment of T cell polarity	0.115952	1	0.115952	1	1	0	0.935724	0	374	5	15363	0	0.000325457	0	0.0243442	top 500
GO:0001768	establishment of T cell polarity	0.115952	1	0.115952	0.115952	0.391415	-0.935724	0.935724	1	374	5	15363	0.0026738	0.000325457	0.2	0.0243442	bot 500	Myh9
GO:0007164	establishment of tissue polarity	0.044343	0.29191	0.151907	0.044343	0.310883	-1.35317	0.818423	2	374	14	15363	0.00534759	0.00091128	0.142857	0.0243442	bot 500	Fzd6,Wnt5a
GO:0007164	establishment of tissue polarity	0.044343	0.29191	0.151907	0.29191	0.474219	-0.534751	0.818423	1	374	14	15363	0.0026738	0.00091128	0.0714286	0.0243442	top 500	Fzd3
GO:0051650	establishment of vesicle localization	0.0119957	1	0.0119957	0.0119957	0.110799	-1.92097	1.92097	3	374	20	15363	0.00802139	0.00130183	0.15	0.0243442	top 500	Map2k1,Myo5a,Nlgn1
GO:0051650	establishment of vesicle localization	0.0119957	1	0.0119957	1	1	0	1.92097	0	374	20	15363	0	0.00130183	0	0.0243442	bot 500
GO:0035088	establishment or maintenance of apical/basal cell polarity	0.358449	1	0.358449	0.358449	0.526328	-0.445573	0.445573	1	374	18	15363	0.0026738	0.00117165	0.0555556	0.0243442	top 500	Prickle2
GO:0035088	establishment or maintenance of apical/basal cell polarity	0.358449	1	0.358449	1	1	0	0.445573	0	374	18	15363	0	0.00117165	0	0.0243442	bot 500
GO:0061245	establishment or maintenance of bipolar cell polarity	0.358449	1	0.358449	0.358449	0.526328	-0.445573	0.445573	1	374	18	15363	0.0026738	0.00117165	0.0555556	0.0243442	top 500	Prickle2
GO:0061245	establishment or maintenance of bipolar cell polarity	0.358449	1	0.358449	1	1	0	0.445573	0	374	18	15363	0	0.00117165	0	0.0243442	bot 500
GO:0007163	establishment or maintenance of cell polarity	0.157526	0.622997	0.252852	0.157526	0.428462	-0.802647	0.597133	4	374	86	15363	0.0106952	0.00559787	0.0465116	0.0243442	bot 500	Amot,Arhgef2,Brsk1,Myh9
GO:0007163	establishment or maintenance of cell polarity	0.157526	0.622997	0.252852	0.622997	0.726359	-0.205514	0.597133	2	374	86	15363	0.00534759	0.00559787	0.0232558	0.0243442	top 500	Igf1r,Prickle2
GO:0045197	establishment or maintenance of epithelial cell apical/basal polarity	0.21849	1	0.21849	0.21849	0.411448	-0.660568	0.660568	1	374	10	15363	0.0026738	0.000650915	0.1	0.0243442	top 500	Prickle2
GO:0045197	establishment or maintenance of epithelial cell apical/basal polarity	0.21849	1	0.21849	1	1	0	0.660568	0	374	10	15363	0	0.000650915	0	0.0243442	bot 500
GO:0046335	ethanolamine biosynthetic process	0.115952	1	0.115952	1	1	0	0.935724	0	374	5	15363	0	0.000325457	0	0.0243442	top 500
GO:0046335	ethanolamine biosynthetic process	0.115952	1	0.115952	0.115952	0.391415	-0.935724	0.935724	1	374	5	15363	0.0026738	0.000325457	0.2	0.0243442	bot 500	Slc27a1
GO:0006580	ethanolamine metabolic process	0.115952	1	0.115952	1	1	0	0.935724	0	374	5	15363	0	0.000325457	0	0.0243442	top 500
GO:0006580	ethanolamine metabolic process	0.115952	1	0.115952	0.115952	0.391415	-0.935724	0.935724	1	374	5	15363	0.0026738	0.000325457	0.2	0.0243442	bot 500	Slc27a1
GO:0042439	ethanolamine-containing compound metabolic process	0.209265	1	0.209265	0.209265	0.471399	-0.679302	0.679302	2	374	35	15363	0.00534759	0.0022782	0.0571429	0.0243442	bot 500	Pemt,Slc27a1
GO:0042439	ethanolamine-containing compound metabolic process	0.209265	1	0.209265	1	1	0	0.679302	0	374	35	15363	0	0.0022782	0	0.0243442	top 500
GO:0031017	exocrine pancreas development	0.198978	0.198978	1	0.198978	0.461338	-0.701194	0	1	374	9	15363	0.0026738	0.000585823	0.111111	0.0243442	bot 500	Igf2
GO:0031017	exocrine pancreas development	0.198978	0.198978	1	0.198978	0.396916	-0.701194	0	1	374	9	15363	0.0026738	0.000585823	0.111111	0.0243442	top 500	Igf1r
GO:0035272	exocrine system development	0.077416	0.636435	0.12164	0.077416	0.261015	-1.11117	0.914923	3	374	41	15363	0.00802139	0.00266875	0.0731707	0.0243442	top 500	Igf1r,Sema3a,Sema3c
GO:0035272	exocrine system development	0.077416	0.636435	0.12164	0.636435	0.739415	-0.196246	0.914923	1	374	41	15363	0.0026738	0.00266875	0.0243902	0.0243442	bot 500	Igf2
GO:0006887	exocytosis	0.0455897	0.412223	0.110595	0.412223	0.5986	-0.384867	0.956266	4	374	134	15363	0.0106952	0.00872225	0.0298507	0.0243442	bot 500	Adora3,Cacna1a,Rims4,Spnb3
GO:0006887	exocytosis	0.0455897	0.412223	0.110595	0.0455897	0.208692	-1.34113	0.956266	7	374	134	15363	0.0187166	0.00872225	0.0522388	0.0243442	top 500	Glrb,Myo5a,Nlgn1,Ppp3cb,Scamp5,Stxbp5l,Syt1
GO:0035640	exploration behavior	0.237528	1	0.237528	1	1	0	0.624286	0	374	11	15363	0	0.000716006	0	0.0243442	top 500
GO:0035640	exploration behavior	0.237528	1	0.237528	0.237528	0.480152	-0.624286	0.624286	1	374	11	15363	0.0026738	0.000716006	0.0909091	0.0243442	bot 500	Dlg4
GO:0070278	extracellular matrix constituent secretion	0.0243442	1	0.0243442	0.0243442	0.152584	-1.6136	1.6136	1	374	1	15363	0.0026738	6.50915e-05	1	0.0243442	top 500	Ctgf
GO:0070278	extracellular matrix constituent secretion	0.0243442	1	0.0243442	1	1	0	1.6136	0	374	1	15363	0	6.50915e-05	0	0.0243442	bot 500
GO:0022617	extracellular matrix disassembly	0.00830919	1	0.00830919	1	1	0	2.08044	0	374	6	15363	0	0.000390549	0	0.0243442	top 500
GO:0022617	extracellular matrix disassembly	0.00830919	1	0.00830919	0.00830919	0.230654	-2.08044	2.08044	2	374	6	15363	0.00534759	0.000390549	0.333333	0.0243442	bot 500	Lamc1,Sh3pxd2b
GO:0030198	extracellular matrix organization	0.278647	0.278647	1	0.278647	0.509596	-0.554946	0	5	374	145	15363	0.013369	0.00943826	0.0344828	0.0243442	bot 500	Dmp1,Egfl6,Lamc1,Reck,Sh3pxd2b
GO:0030198	extracellular matrix organization	0.278647	0.278647	1	0.278647	0.466174	-0.554946	0	5	374	145	15363	0.013369	0.00943826	0.0344828	0.0243442	top 500	A930038C07Rik,App,Ctgf,Cyr61,Npnt
GO:1900116	extracellular negative regulation of signal transduction	0.256103	1	0.256103	1	1	0	0.591586	0	374	12	15363	0	0.000781097	0	0.0243442	top 500
GO:1900116	extracellular negative regulation of signal transduction	0.256103	1	0.256103	0.256103	0.49089	-0.591586	0.591586	1	374	12	15363	0.0026738	0.000781097	0.0833333	0.0243442	bot 500	Nbl1
GO:1900115	extracellular regulation of signal transduction	0.256103	1	0.256103	1	1	0	0.591586	0	374	12	15363	0	0.000781097	0	0.0243442	top 500
GO:1900115	extracellular regulation of signal transduction	0.256103	1	0.256103	0.256103	0.49089	-0.591586	0.591586	1	374	12	15363	0.0026738	0.000781097	0.0833333	0.0243442	bot 500	Nbl1
GO:0043062	extracellular structure organization	0.283341	0.283341	1	0.283341	0.511871	-0.54769	0	5	374	146	15363	0.013369	0.00950335	0.0342466	0.0243442	bot 500	Dmp1,Egfl6,Lamc1,Reck,Sh3pxd2b
GO:0043062	extracellular structure organization	0.283341	0.283341	1	0.283341	0.471726	-0.54769	0	5	374	146	15363	0.013369	0.00950335	0.0342466	0.0243442	top 500	A930038C07Rik,App,Ctgf,Cyr61,Npnt
GO:0071971	extracellular vesicular exosome assembly	0.0243442	1	0.0243442	1	1	0	1.6136	0	374	1	15363	0	6.50915e-05	0	0.0243442	top 500
GO:0071971	extracellular vesicular exosome assembly	0.0243442	1	0.0243442	0.0243442	0.248968	-1.6136	1.6136	1	374	1	15363	0.0026738	6.50915e-05	1	0.0243442	bot 500	Cd34
GO:0001654	eye development	0.0831076	0.914202	0.0909073	0.0831076	0.277776	-1.08036	1.0414	11	374	281	15363	0.0294118	0.0182907	0.0391459	0.0243442	top 500	Ahi1,Bcl11b,Bmpr2,Dscam,Foxp2,Gpm6a,Hcn1,Hmgb1,Neurod1,Olfm3,Rcn1
GO:0001654	eye development	0.0831076	0.914202	0.0909073	0.914202	0.935568	-0.0389578	1.0414	4	374	281	15363	0.0106952	0.0182907	0.0142349	0.0243442	bot 500	Cited2,Maf,Phactr4,Sh3pxd2b
GO:0048592	eye morphogenesis	0.340359	0.797464	0.426802	0.340359	0.514802	-0.468063	0.369774	4	374	121	15363	0.0106952	0.00787607	0.0330579	0.0243442	top 500	Ahi1,Dscam,Hcn1,Olfm3
GO:0048592	eye morphogenesis	0.340359	0.797464	0.426802	0.797464	0.853768	-0.0982891	0.369774	2	374	121	15363	0.00534759	0.00787607	0.0165289	0.0243442	bot 500	Cited2,Phactr4
GO:0042462	eye photoreceptor cell development	0.156486	1	0.156486	0.156486	0.360301	-0.805525	0.805525	2	374	29	15363	0.00534759	0.00188765	0.0689655	0.0243442	top 500	Hcn1,Olfm3
GO:0042462	eye photoreceptor cell development	0.156486	1	0.156486	1	1	0	0.805525	0	374	29	15363	0	0.00188765	0	0.0243442	bot 500
GO:0001754	eye photoreceptor cell differentiation	0.22726	1	0.22726	0.22726	0.424651	-0.643476	0.643476	2	374	37	15363	0.00534759	0.00240838	0.0540541	0.0243442	top 500	Hcn1,Olfm3
GO:0001754	eye photoreceptor cell differentiation	0.22726	1	0.22726	1	1	0	0.643476	0	374	37	15363	0	0.00240838	0	0.0243442	bot 500
GO:0048069	eye pigmentation	0.0712736	1	0.0712736	1	1	0	1.14707	0	374	3	15363	0	0.000195274	0	0.0243442	top 500
GO:0048069	eye pigmentation	0.0712736	1	0.0712736	0.0712736	0.346234	-1.14707	1.14707	1	374	3	15363	0.0026738	0.000195274	0.333333	0.0243442	bot 500	Lef1
GO:0060324	face development	0.0645549	0.608461	0.106095	0.0645549	0.346234	-1.19007	0.974304	3	374	38	15363	0.00802139	0.00247348	0.0789474	0.0243442	bot 500	Arid5b,Lef1,Wnt5a
GO:0060324	face development	0.0645549	0.608461	0.106095	0.608461	0.715905	-0.215767	0.974304	1	374	38	15363	0.0026738	0.00247348	0.0263158	0.0243442	top 500	Asph
GO:0060325	face morphogenesis	0.165109	0.52292	0.315745	0.165109	0.440622	-0.782229	0.500664	2	374	30	15363	0.00534759	0.00195274	0.0666667	0.0243442	bot 500	Arid5b,Lef1
GO:0060325	face morphogenesis	0.165109	0.52292	0.315745	0.52292	0.65312	-0.281565	0.500664	1	374	30	15363	0.0026738	0.00195274	0.0333333	0.0243442	top 500	Asph
GO:0021754	facial nucleus development	0.0712736	1	0.0712736	0.0712736	0.246778	-1.14707	1.14707	1	374	3	15363	0.0026738	0.000195274	0.333333	0.0243442	top 500	Fzd3
GO:0021754	facial nucleus development	0.0712736	1	0.0712736	1	1	0	1.14707	0	374	3	15363	0	0.000195274	0	0.0243442	bot 500
GO:0045444	fat cell differentiation	0.00493152	0.210504	0.0234271	0.00493152	0.210029	-2.30702	1.63028	6	374	65	15363	0.0160428	0.00423094	0.0923077	0.0243442	bot 500	Adrb2,Arid5b,Ccnd1,Creb5,Lpin1,Tbl1x
GO:0045444	fat cell differentiation	0.00493152	0.210504	0.0234271	0.210504	0.410757	-0.676739	1.63028	3	374	65	15363	0.00802139	0.00423094	0.0461538	0.0243442	top 500	Adrb1,Ero1l,Plcb1
GO:0060613	fat pad development	0.0712736	1	0.0712736	1	1	0	1.14707	0	374	3	15363	0	0.000195274	0	0.0243442	top 500
GO:0060613	fat pad development	0.0712736	1	0.0712736	0.0712736	0.346234	-1.14707	1.14707	1	374	3	15363	0.0026738	0.000195274	0.333333	0.0243442	bot 500	Arid5b
GO:0006633	fatty acid biosynthetic process	0.738417	0.929088	0.794776	0.738417	0.815248	-0.131699	0.0997554	2	374	107	15363	0.00534759	0.00696479	0.0186916	0.0243442	bot 500	Decr2,Plp1
GO:0006633	fatty acid biosynthetic process	0.738417	0.929088	0.794776	0.929088	0.952871	-0.0319432	0.0997554	1	374	107	15363	0.0026738	0.00696479	0.00934579	0.0243442	top 500	Myo5a
GO:0009062	fatty acid catabolic process	0.645309	1	0.645309	0.645309	0.744993	-0.190232	0.190232	1	374	42	15363	0.0026738	0.00273384	0.0238095	0.0243442	bot 500	Lpin1
GO:0009062	fatty acid catabolic process	0.645309	1	0.645309	1	1	0	0.190232	0	374	42	15363	0	0.00273384	0	0.0243442	top 500
GO:0006631	fatty acid metabolic process	0.837338	0.933225	0.897251	0.837338	0.87919	-0.0770994	0.0470859	4	374	239	15363	0.0106952	0.0155569	0.0167364	0.0243442	bot 500	Decr2,Lpin1,Plp1,Slc27a1
GO:0006631	fatty acid metabolic process	0.837338	0.933225	0.897251	0.933225	0.956161	-0.0300135	0.0470859	3	374	239	15363	0.00802139	0.0155569	0.0125523	0.0243442	top 500	Acsl4,Myo5a,Snca
GO:0015908	fatty acid transport	0.578341	0.578341	1	0.578341	0.702105	-0.237816	0	1	374	35	15363	0.0026738	0.0022782	0.0285714	0.0243442	bot 500	Slc27a1
GO:0015908	fatty acid transport	0.578341	0.578341	1	0.578341	0.692348	-0.237816	0	1	374	35	15363	0.0026738	0.0022782	0.0285714	0.0243442	top 500	Acsl4
GO:0042596	fear response	0.00291598	1	0.00291598	0.00291598	0.045664	-2.53522	2.53522	4	374	25	15363	0.0106952	0.00162729	0.16	0.0243442	top 500	Adcyap1,Adrb1,Bdnf,Grin2b
GO:0042596	fear response	0.00291598	1	0.00291598	1	1	0	2.53522	0	374	25	15363	0	0.00162729	0	0.0243442	bot 500
GO:0007631	feeding behavior	0.0140403	1	0.0140403	0.0140403	0.125549	-1.85262	1.85262	6	374	81	15363	0.0160428	0.00527241	0.0740741	0.0243442	top 500	App,Bdnf,Dach1,Grin2b,Htr2c,Npy
GO:0007631	feeding behavior	0.0140403	1	0.0140403	1	1	0	1.85262	0	374	81	15363	0	0.00527241	0	0.0243442	bot 500
GO:0007292	female gamete generation	0.569714	1	0.569714	0.569714	0.688433	-0.244343	0.244343	2	374	78	15363	0.00534759	0.00507713	0.025641	0.0243442	top 500	Nrip1,Plcb1
GO:0007292	female gamete generation	0.569714	1	0.569714	1	1	0	0.244343	0	374	78	15363	0	0.00507713	0	0.0243442	bot 500
GO:0008585	female gonad development	0.315566	0.590313	0.534574	0.590313	0.70833	-0.228918	0.271992	2	374	81	15363	0.00534759	0.00527241	0.0246914	0.0243442	bot 500	Arid5b,Lfng
GO:0008585	female gonad development	0.315566	0.590313	0.534574	0.315566	0.498475	-0.50091	0.271992	3	374	81	15363	0.00802139	0.00527241	0.037037	0.0243442	top 500	Adcyap1,Nrip1,Vgf
GO:0007143	female meiosis	0.325998	1	0.325998	1	1	0	0.486785	0	374	16	15363	0	0.00104146	0	0.0243442	top 500
GO:0007143	female meiosis	0.325998	1	0.325998	0.325998	0.535125	-0.486785	0.486785	1	374	16	15363	0.0026738	0.00104146	0.0625	0.0243442	bot 500	Lfng
GO:0007565	female pregnancy	0.603633	0.871409	0.69271	0.603633	0.720421	-0.219227	0.159449	2	374	83	15363	0.00534759	0.00540259	0.0240964	0.0243442	bot 500	Cited2,Reck
GO:0007565	female pregnancy	0.603633	0.871409	0.69271	0.871409	0.909437	-0.059778	0.159449	1	374	83	15363	0.0026738	0.00540259	0.0120482	0.0243442	top 500	Acsl4
GO:0046660	female sex differentiation	0.206077	0.206077	1	0.206077	0.469608	-0.685971	0	4	374	96	15363	0.0106952	0.00624878	0.0416667	0.0243442	bot 500	Arid5b,Lfng,Ncoa3,Wnt5a
GO:0046660	female sex differentiation	0.206077	0.206077	1	0.206077	0.404935	-0.685971	0	4	374	96	15363	0.0106952	0.00624878	0.0416667	0.0243442	top 500	Adcyap1,Dach1,Nrip1,Vgf
GO:0009566	fertilization	0.362329	1	0.362329	0.362329	0.529548	-0.440897	0.440897	3	374	88	15363	0.00802139	0.00572805	0.0340909	0.0243442	top 500	Glrb,Itgav,Plcb1
GO:0009566	fertilization	0.362329	1	0.362329	1	1	0	0.440897	0	374	88	15363	0	0.00572805	0	0.0243442	bot 500
GO:0008543	fibroblast growth factor receptor signaling pathway	0.200324	1	0.200324	0.200324	0.396916	-0.698268	0.698268	2	374	34	15363	0.00534759	0.00221311	0.0588235	0.0243442	top 500	Ctgf,Sos1
GO:0008543	fibroblast growth factor receptor signaling pathway	0.200324	1	0.200324	1	1	0	0.698268	0	374	34	15363	0	0.00221311	0	0.0243442	bot 500
GO:0010761	fibroblast migration	0.0150182	1	0.0150182	1	1	0	1.82338	0	374	8	15363	0	0.000520732	0	0.0243442	top 500
GO:0010761	fibroblast migration	0.0150182	1	0.0150182	0.0150182	0.248968	-1.82338	1.82338	2	374	8	15363	0.00534759	0.000520732	0.25	0.0243442	bot 500	Arid5b,Tns1
GO:0046847	filopodium assembly	0.404227	1	0.404227	0.404227	0.562744	-0.393375	0.393375	1	374	21	15363	0.0026738	0.00136692	0.047619	0.0243442	top 500	Dnm3
GO:0046847	filopodium assembly	0.404227	1	0.404227	1	1	0	0.393375	0	374	21	15363	0	0.00136692	0	0.0243442	bot 500
GO:0036058	filtration diaphragm assembly	0.0243442	1	0.0243442	0.0243442	0.152584	-1.6136	1.6136	1	374	1	15363	0.0026738	6.50915e-05	1	0.0243442	top 500	Ptpro
GO:0036058	filtration diaphragm assembly	0.0243442	1	0.0243442	1	1	0	1.6136	0	374	1	15363	0	6.50915e-05	0	0.0243442	bot 500
GO:0090077	foam cell differentiation	0.0243442	1	0.0243442	0.0243442	0.152584	-1.6136	1.6136	1	374	1	15363	0.0026738	6.50915e-05	1	0.0243442	top 500	Soat1
GO:0090077	foam cell differentiation	0.0243442	1	0.0243442	1	1	0	1.6136	0	374	1	15363	0	6.50915e-05	0	0.0243442	bot 500
GO:0048041	focal adhesion assembly	0.342423	1	0.342423	0.342423	0.514802	-0.465437	0.465437	1	374	17	15363	0.0026738	0.00110655	0.0588235	0.0243442	top 500	Itgav
GO:0048041	focal adhesion assembly	0.342423	1	0.342423	1	1	0	0.465437	0	374	17	15363	0	0.00110655	0	0.0243442	bot 500
GO:0021885	forebrain cell migration	0.263506	0.636435	0.414035	0.263506	0.498283	-0.579209	0.382963	2	374	41	15363	0.00534759	0.00266875	0.0487805	0.0243442	bot 500	Cntn2,Cxcl12
GO:0021885	forebrain cell migration	0.263506	0.636435	0.414035	0.636435	0.735081	-0.196246	0.382963	1	374	41	15363	0.0026738	0.00266875	0.0243902	0.0243442	top 500	Arx
GO:0030900	forebrain development	0.0448986	0.738183	0.0608232	0.0448986	0.208692	-1.34777	1.21593	11	374	252	15363	0.0294118	0.016403	0.0436508	0.0243442	top 500	App,Arx,Bcl11b,Epha5,Erbb4,Foxp2,Neurod1,Nfib,Nr4a3,Pcnt,Plcb1
GO:0030900	forebrain development	0.0448986	0.738183	0.0608232	0.738183	0.815248	-0.131836	1.21593	5	374	252	15363	0.013369	0.016403	0.0198413	0.0243442	bot 500	Cntn2,Cxcl12,Lef1,Sall1,Wnt5a
GO:0021872	forebrain generation of neurons	0.598667	0.598667	1	0.598667	0.715043	-0.222815	0	1	374	37	15363	0.0026738	0.00240838	0.027027	0.0243442	bot 500	Lef1
GO:0021872	forebrain generation of neurons	0.598667	0.598667	1	0.598667	0.708434	-0.222815	0	1	374	37	15363	0.0026738	0.00240838	0.027027	0.0243442	top 500	Bcl11b
GO:0048853	forebrain morphogenesis	0.29191	1	0.29191	1	1	0	0.534751	0	374	14	15363	0	0.00091128	0	0.0243442	top 500
GO:0048853	forebrain morphogenesis	0.29191	1	0.29191	0.29191	0.511871	-0.534751	0.534751	1	374	14	15363	0.0026738	0.00091128	0.0714286	0.0243442	bot 500	Wnt5a
GO:0021873	forebrain neuroblast division	0.198978	1	0.198978	0.198978	0.461338	-0.701194	0.701194	1	374	9	15363	0.0026738	0.000585823	0.111111	0.0243442	bot 500	Lef1
GO:0021873	forebrain neuroblast division	0.198978	1	0.198978	1	1	0	0.701194	0	374	9	15363	0	0.000585823	0	0.0243442	top 500
GO:0021879	forebrain neuron differentiation	0.473398	0.473398	1	0.473398	0.634941	-0.324774	0	1	374	26	15363	0.0026738	0.00169238	0.0384615	0.0243442	bot 500	Lef1
GO:0021879	forebrain neuron differentiation	0.473398	0.473398	1	0.473398	0.615956	-0.324774	0	1	374	26	15363	0.0026738	0.00169238	0.0384615	0.0243442	top 500	Bcl11b
GO:0021861	forebrain radial glial cell differentiation	0.115952	1	0.115952	1	1	0	0.935724	0	374	5	15363	0	0.000325457	0	0.0243442	top 500
GO:0021861	forebrain radial glial cell differentiation	0.115952	1	0.115952	0.115952	0.391415	-0.935724	0.935724	1	374	5	15363	0.0026738	0.000325457	0.2	0.0243442	bot 500	Lef1
GO:0035136	forelimb morphogenesis	0.608461	1	0.608461	0.608461	0.722576	-0.215767	0.215767	1	374	38	15363	0.0026738	0.00247348	0.0263158	0.0243442	bot 500	Sall1
GO:0035136	forelimb morphogenesis	0.608461	1	0.608461	1	1	0	0.215767	0	374	38	15363	0	0.00247348	0	0.0243442	top 500
GO:0001704	formation of primary germ layer	0.548378	0.843223	0.650336	0.843223	0.883281	-0.0740577	0.186862	1	374	75	15363	0.0026738	0.00488186	0.0133333	0.0243442	bot 500	Lef1
GO:0001704	formation of primary germ layer	0.548378	0.843223	0.650336	0.548378	0.673198	-0.26092	0.186862	2	374	75	15363	0.00534759	0.00488186	0.0266667	0.0243442	top 500	Bmpr2,Nr4a3
GO:0021943	formation of radial glial scaffolds	0.0480973	1	0.0480973	1	1	0	1.31788	0	374	2	15363	0	0.000130183	0	0.0243442	top 500
GO:0021943	formation of radial glial scaffolds	0.0480973	1	0.0480973	0.0480973	0.310883	-1.31788	1.31788	1	374	2	15363	0.0026738	0.000130183	0.5	0.0243442	bot 500	Lef1
GO:0006003	fructose 2,6-bisphosphate metabolic process	0.115952	1	0.115952	1	1	0	0.935724	0	374	5	15363	0	0.000325457	0	0.0243442	top 500
GO:0006003	fructose 2,6-bisphosphate metabolic process	0.115952	1	0.115952	0.115952	0.391415	-0.935724	0.935724	1	374	5	15363	0.0026738	0.000325457	0.2	0.0243442	bot 500	Pfkfb2
GO:0006000	fructose metabolic process	0.342423	1	0.342423	1	1	0	0.465437	0	374	17	15363	0	0.00110655	0	0.0243442	top 500
GO:0006000	fructose metabolic process	0.342423	1	0.342423	0.342423	0.547067	-0.465437	0.465437	1	374	17	15363	0.0026738	0.00110655	0.0588235	0.0243442	bot 500	Pfkfb2
GO:0042353	fucose biosynthetic process	0.0712736	1	0.0712736	0.0712736	0.246778	-1.14707	1.14707	1	374	3	15363	0.0026738	0.000195274	0.333333	0.0243442	top 500	Fpgt
GO:0042353	fucose biosynthetic process	0.0712736	1	0.0712736	1	1	0	1.14707	0	374	3	15363	0	0.000195274	0	0.0243442	bot 500
GO:0006004	fucose metabolic process	0.198978	1	0.198978	0.198978	0.396916	-0.701194	0.701194	1	374	9	15363	0.0026738	0.000585823	0.111111	0.0243442	top 500	Fpgt
GO:0006004	fucose metabolic process	0.198978	1	0.198978	1	1	0	0.701194	0	374	9	15363	0	0.000585823	0	0.0243442	bot 500
GO:0007213	G-protein coupled acetylcholine receptor signaling pathway	0.000731755	1	0.000731755	0.000731755	0.0183534	-3.13563	3.13563	3	374	8	15363	0.00802139	0.000520732	0.375	0.0243442	top 500	Chrm2,Chrm3,Plcb1
GO:0007213	G-protein coupled acetylcholine receptor signaling pathway	0.000731755	1	0.000731755	1	1	0	3.13563	0	374	8	15363	0	0.000520732	0	0.0243442	bot 500
GO:0007216	G-protein coupled glutamate receptor signaling pathway	0.237528	1	0.237528	0.237528	0.428871	-0.624286	0.624286	1	374	11	15363	0.0026738	0.000716006	0.0909091	0.0243442	top 500	Grm8
GO:0007216	G-protein coupled glutamate receptor signaling pathway	0.237528	1	0.237528	1	1	0	0.624286	0	374	11	15363	0	0.000716006	0	0.0243442	bot 500
GO:0035588	G-protein coupled purinergic receptor signaling pathway	0.473398	1	0.473398	0.473398	0.634941	-0.324774	0.324774	1	374	26	15363	0.0026738	0.00169238	0.0384615	0.0243442	bot 500	Adora3
GO:0035588	G-protein coupled purinergic receptor signaling pathway	0.473398	1	0.473398	1	1	0	0.324774	0	374	26	15363	0	0.00169238	0	0.0243442	top 500
GO:0007186	G-protein coupled receptor signaling pathway	0.99534	1	0.99534	1	1	-8.41279e-13	0.00202868	10	374	1893	15363	0.026738	0.123218	0.00528262	0.0243442	bot 500	Adcy6,Adora3,Adrb2,Cacna1a,Dgkz,Fzd6,Gna12,Gpr146,Oprd1,Pcsk1n
GO:0007186	G-protein coupled receptor signaling pathway	0.99534	1	0.99534	0.99534	0.999961	-0.00202868	0.00202868	31	374	1893	15363	0.0828877	0.123218	0.0163761	0.0243442	top 500	Adcyap1,Adrb1,Baiap3,Cacna1d,Chrm2,Chrm3,Cnr1,Dgkb,Dgke,Dgkh,Fzd3,Gabra1,Glra2,Glrb,Gpr101,Gpr158,Gpr165,Grm8,Htr2c,Lgr4,Lnpep,Npy,Nsg2,Plcb1,Pnoc,Rgs17,Sstr1,Sstr2,Tac1,Trhr,Vip
GO:0007199	G-protein coupled receptor signaling pathway coupled to cGMP nucleotide second messenger	0.21849	0.21849	1	0.21849	0.471399	-0.660568	0	1	374	10	15363	0.0026738	0.000650915	0.1	0.0243442	bot 500	Fzd6
GO:0007199	G-protein coupled receptor signaling pathway coupled to cGMP nucleotide second messenger	0.21849	0.21849	1	0.21849	0.411448	-0.660568	0	1	374	10	15363	0.0026738	0.000650915	0.1	0.0243442	top 500	Fzd3
GO:0007187	G-protein coupled receptor signaling pathway, coupled to cyclic nucleotide second messenger	0.00434757	0.25828	0.0168328	0.25828	0.49436	-0.587909	1.77384	4	374	106	15363	0.0106952	0.00689969	0.0377358	0.0243442	bot 500	Adrb2,Fzd6,Gna12,Oprd1
GO:0007187	G-protein coupled receptor signaling pathway, coupled to cyclic nucleotide second messenger	0.00434757	0.25828	0.0168328	0.00434757	0.0598761	-2.36175	1.77384	8	374	106	15363	0.0213904	0.00689969	0.0754717	0.0243442	top 500	Adcyap1,Adrb1,Cacna1d,Cnr1,Fzd3,Grm8,Sstr2,Vip
GO:0051318	G1 phase	0.0386178	0.274226	0.140824	0.0386178	0.310883	-1.41321	0.851322	2	374	13	15363	0.00534759	0.000846189	0.153846	0.0243442	bot 500	Foxo4,Mdm2
GO:0051318	G1 phase	0.0386178	0.274226	0.140824	0.274226	0.460026	-0.561891	0.851322	1	374	13	15363	0.0026738	0.000846189	0.0769231	0.0243442	top 500	Plcb1
GO:0000080	G1 phase of mitotic cell cycle	0.0332017	1	0.0332017	1	1	0	1.47884	0	374	12	15363	0	0.000781097	0	0.0243442	top 500
GO:0000080	G1 phase of mitotic cell cycle	0.0332017	1	0.0332017	0.0332017	0.299201	-1.47884	1.47884	2	374	12	15363	0.00534759	0.000781097	0.166667	0.0243442	bot 500	Foxo4,Mdm2
GO:0071779	G1/S transition checkpoint	0.0357584	0.52292	0.0683822	0.0357584	0.307107	-1.44662	1.16506	3	374	30	15363	0.00802139	0.00195274	0.1	0.0243442	bot 500	Ccnd1,Dgkz,Mdm2
GO:0071779	G1/S transition checkpoint	0.0357584	0.52292	0.0683822	0.52292	0.65312	-0.281565	1.16506	1	374	30	15363	0.0026738	0.00195274	0.0333333	0.0243442	top 500	Pura
GO:0000082	G1/S transition of mitotic cell cycle	0.778282	1	0.778282	0.778282	0.840167	-0.108863	0.108863	1	374	61	15363	0.0026738	0.00397058	0.0163934	0.0243442	bot 500	Ccnd1
GO:0000082	G1/S transition of mitotic cell cycle	0.778282	1	0.778282	1	1	0	0.108863	0	374	61	15363	0	0.00397058	0	0.0243442	top 500
GO:0051319	G2 phase	0.0712736	1	0.0712736	0.0712736	0.246778	-1.14707	1.14707	1	374	3	15363	0.0026738	0.000195274	0.333333	0.0243442	top 500	App
GO:0051319	G2 phase	0.0712736	1	0.0712736	1	1	0	1.14707	0	374	3	15363	0	0.000195274	0	0.0243442	bot 500
GO:0000085	G2 phase of mitotic cell cycle	0.0712736	1	0.0712736	0.0712736	0.246778	-1.14707	1.14707	1	374	3	15363	0.0026738	0.000195274	0.333333	0.0243442	top 500	App
GO:0000085	G2 phase of mitotic cell cycle	0.0712736	1	0.0712736	1	1	0	1.14707	0	374	3	15363	0	0.000195274	0	0.0243442	bot 500
GO:0031576	G2/M transition checkpoint	0.209265	1	0.209265	0.209265	0.471399	-0.679302	0.679302	2	374	35	15363	0.00534759	0.0022782	0.0571429	0.0243442	bot 500	Brsk1,Foxo4
GO:0031576	G2/M transition checkpoint	0.209265	1	0.209265	1	1	0	0.679302	0	374	35	15363	0	0.0022782	0	0.0243442	top 500
GO:0031572	G2/M transition DNA damage checkpoint	0.156486	1	0.156486	1	1	0	0.805525	0	374	29	15363	0	0.00188765	0	0.0243442	top 500
GO:0031572	G2/M transition DNA damage checkpoint	0.156486	1	0.156486	0.156486	0.428462	-0.805525	0.805525	2	374	29	15363	0.00534759	0.00188765	0.0689655	0.0243442	bot 500	Brsk1,Foxo4
GO:0000086	G2/M transition of mitotic cell cycle	0.218247	0.588629	0.370771	0.218247	0.471399	-0.661052	0.430894	2	374	36	15363	0.00534759	0.00234329	0.0555556	0.0243442	bot 500	Brsk1,Foxo4
GO:0000086	G2/M transition of mitotic cell cycle	0.218247	0.588629	0.370771	0.588629	0.698969	-0.230158	0.430894	1	374	36	15363	0.0026738	0.00234329	0.0277778	0.0243442	top 500	Plcb1
GO:0019375	galactolipid biosynthetic process	0.0243442	1	0.0243442	1	1	0	1.6136	0	374	1	15363	0	6.50915e-05	0	0.0243442	top 500
GO:0019375	galactolipid biosynthetic process	0.0243442	1	0.0243442	0.0243442	0.248968	-1.6136	1.6136	1	374	1	15363	0.0026738	6.50915e-05	1	0.0243442	bot 500	Gal3st1
GO:0019374	galactolipid metabolic process	0.115952	1	0.115952	1	1	0	0.935724	0	374	5	15363	0	0.000325457	0	0.0243442	top 500
GO:0019374	galactolipid metabolic process	0.115952	1	0.115952	0.115952	0.391415	-0.935724	0.935724	1	374	5	15363	0.0026738	0.000325457	0.2	0.0243442	bot 500	Gal3st1
GO:0006682	galactosylceramide biosynthetic process	0.0243442	1	0.0243442	1	1	0	1.6136	0	374	1	15363	0	6.50915e-05	0	0.0243442	top 500
GO:0006682	galactosylceramide biosynthetic process	0.0243442	1	0.0243442	0.0243442	0.248968	-1.6136	1.6136	1	374	1	15363	0.0026738	6.50915e-05	1	0.0243442	bot 500	Gal3st1
GO:0006681	galactosylceramide metabolic process	0.0938872	1	0.0938872	1	1	0	1.02739	0	374	4	15363	0	0.000260366	0	0.0243442	top 500
GO:0006681	galactosylceramide metabolic process	0.0938872	1	0.0938872	0.0938872	0.379033	-1.02739	1.02739	1	374	4	15363	0.0026738	0.000260366	0.25	0.0243442	bot 500	Gal3st1
GO:0007276	gamete generation	0.926402	0.926402	1	0.926402	0.945253	-0.0332004	0	6	374	399	15363	0.0160428	0.0259715	0.0150376	0.0243442	bot 500	Cxcl12,Gal3st1,Hook1,Inpp5b,Odf2,Patz1
GO:0007276	gamete generation	0.926402	0.926402	1	0.926402	0.950749	-0.0332004	0	6	374	399	15363	0.0160428	0.0259715	0.0150376	0.0243442	top 500	Acvr2a,Aff4,Herc2,Nr2c2,Nrip1,Plcb1
GO:0014051	gamma-aminobutyric acid secretion	0.0938872	1	0.0938872	1	1	0	1.02739	0	374	4	15363	0	0.000260366	0	0.0243442	top 500
GO:0014051	gamma-aminobutyric acid secretion	0.0938872	1	0.0938872	0.0938872	0.379033	-1.02739	1.02739	1	374	4	15363	0.0026738	0.000260366	0.25	0.0243442	bot 500	Cacna1a
GO:0007214	gamma-aminobutyric acid signaling pathway	0.358449	0.358449	1	0.358449	0.55693	-0.445573	0	1	374	18	15363	0.0026738	0.00117165	0.0555556	0.0243442	bot 500	Cacna1a
GO:0007214	gamma-aminobutyric acid signaling pathway	0.358449	0.358449	1	0.358449	0.526328	-0.445573	0	1	374	18	15363	0.0026738	0.00117165	0.0555556	0.0243442	top 500	Gabra1
GO:0015812	gamma-aminobutyric acid transport	0.158486	1	0.158486	1	1	0	0.80001	0	374	7	15363	0	0.00045564	0	0.0243442	top 500
GO:0015812	gamma-aminobutyric acid transport	0.158486	1	0.158486	0.158486	0.428462	-0.80001	0.80001	1	374	7	15363	0.0026738	0.00045564	0.142857	0.0243442	bot 500	Cacna1a
GO:0001574	ganglioside biosynthetic process	0.158486	1	0.158486	1	1	0	0.80001	0	374	7	15363	0	0.00045564	0	0.0243442	top 500
GO:0001574	ganglioside biosynthetic process	0.158486	1	0.158486	0.158486	0.428462	-0.80001	0.80001	1	374	7	15363	0.0026738	0.00045564	0.142857	0.0243442	bot 500	St6galnac6
GO:0006689	ganglioside catabolic process	0.0712736	1	0.0712736	1	1	0	1.14707	0	374	3	15363	0	0.000195274	0	0.0243442	top 500
GO:0006689	ganglioside catabolic process	0.0712736	1	0.0712736	0.0712736	0.346234	-1.14707	1.14707	1	374	3	15363	0.0026738	0.000195274	0.333333	0.0243442	bot 500	Gm2a
GO:0001573	ganglioside metabolic process	0.0332017	1	0.0332017	1	1	0	1.47884	0	374	12	15363	0	0.000781097	0	0.0243442	top 500
GO:0001573	ganglioside metabolic process	0.0332017	1	0.0332017	0.0332017	0.299201	-1.47884	1.47884	2	374	12	15363	0.00534759	0.000781097	0.166667	0.0243442	bot 500	Gm2a,St6galnac6
GO:0033483	gas homeostasis	0.158486	1	0.158486	0.158486	0.360301	-0.80001	0.80001	1	374	7	15363	0.0026738	0.00045564	0.142857	0.0243442	top 500	Adnp
GO:0033483	gas homeostasis	0.158486	1	0.158486	1	1	0	0.80001	0	374	7	15363	0	0.00045564	0	0.0243442	bot 500
GO:0007369	gastrulation	0.351444	0.579178	0.606797	0.351444	0.55693	-0.454144	0.216957	4	374	123	15363	0.0106952	0.00800625	0.0325203	0.0243442	bot 500	Amot,Ldb1,Lef1,Wnt5a
GO:0007369	gastrulation	0.351444	0.579178	0.606797	0.579178	0.692813	-0.237188	0.216957	3	374	123	15363	0.00802139	0.00800625	0.0243902	0.0243442	top 500	Acvr2a,Bmpr2,Nr4a3
GO:0001702	gastrulation with mouth forming second	0.0645549	0.608461	0.106095	0.0645549	0.346234	-1.19007	0.974304	3	374	38	15363	0.00802139	0.00247348	0.0789474	0.0243442	bot 500	Amot,Ldb1,Wnt5a
GO:0001702	gastrulation with mouth forming second	0.0645549	0.608461	0.106095	0.608461	0.715905	-0.215767	0.974304	1	374	38	15363	0.0026738	0.00247348	0.0263158	0.0243442	top 500	Acvr2a
GO:0042350	GDP-L-fucose biosynthetic process	0.0712736	1	0.0712736	0.0712736	0.246778	-1.14707	1.14707	1	374	3	15363	0.0026738	0.000195274	0.333333	0.0243442	top 500	Fpgt
GO:0042350	GDP-L-fucose biosynthetic process	0.0712736	1	0.0712736	1	1	0	1.14707	0	374	3	15363	0	0.000195274	0	0.0243442	bot 500
GO:0046368	GDP-L-fucose metabolic process	0.0712736	1	0.0712736	0.0712736	0.246778	-1.14707	1.14707	1	374	3	15363	0.0026738	0.000195274	0.333333	0.0243442	top 500	Fpgt
GO:0046368	GDP-L-fucose metabolic process	0.0712736	1	0.0712736	1	1	0	1.14707	0	374	3	15363	0	0.000195274	0	0.0243442	bot 500
GO:0010467	gene expression	0.00310745	0.665289	0.00467083	0.00310745	0.183737	-2.5076	2.33061	81	374	2489	15363	0.216578	0.162013	0.0325432	0.0243442	bot 500	Alyref,Arid5b,Brdt,Cnot2,Creb5,Csrnp2,Eif4b,Eif4e2,Elk1,Elk3,Epas1,Eprs,Ets1,Foxk1,Foxo4,Gmeb2,Gtf2a2,Gtf3c1,Hdac7,Hdgf,Hif1an,Hopx,Ino80d,Khsrp,Klf11,Lars2,Ldb1,Lef1,Lpin1,Lrpprc,Maf,Map2k6,Mms19,Mrpl1,Mrpl48,Mrpl51,Mrps2,Mrps5,Mynn,Myt1,Ncoa3,Pa2g4,Pcgf2,Pcsk1n,Pias3,Pou6f1,Prpf18,Prpf4,Ptch1,Pus10,Rbm5,Rbmx,Rnf10,Sall2,Scrt1,Scrt2,Sebox,Sin3a,Smad7,Smarcc2,Snrnp70,Sox12,Srrm1,Supt16h,Supt6h,Tb…
GO:0010467	gene expression	0.00310745	0.665289	0.00467083	0.665289	0.758784	-0.17699	2.33061	58	374	2489	15363	0.15508	0.162013	0.0233025	0.0243442	top 500	2610101N10Rik,Abt1,Aff4,App,Arx,Atp6ap2,Atxn1,Bcl11b,Bmpr2,Cbx4,Cdk8,Cstf2t,Ctnnd2,Dach1,Dgcr8,Dnmt1,Eefsec,Eftud1,Egr1,Egr4,Eif1ax,Erbb4,Esrrg,Fos,Fosl2,Foxo6,Foxp2,Hipk3,Hivep2,Ints7,Med12l,Mkl2,Nab2,Ndn,Neurod1,Nfib,Nkrf,Nova1,Nr2c2,Nr4a3,Nrip1,Per1,Plcb1,Pura,Rbmxl1,Sltm,Smarca5,Sp4,Tbr1,Trim27,Yaf2,Zbtb41,Zbtb44,Zcchc12,Zfp238,Zfp672,Zfpm2,Zxdb
GO:0016458	gene silencing	0.362329	0.635495	0.570152	0.635495	0.739415	-0.196888	0.244009	2	374	88	15363	0.00534759	0.00572805	0.0227273	0.0243442	bot 500	Tnrc6c,Ubtf
GO:0016458	gene silencing	0.362329	0.635495	0.570152	0.362329	0.529548	-0.440897	0.244009	3	374	88	15363	0.00802139	0.00572805	0.0340909	0.0243442	top 500	Dgcr8,Dnmt1,Smarca5
GO:0035195	gene silencing by miRNA	0.645309	1	0.645309	0.645309	0.742274	-0.190232	0.190232	1	374	42	15363	0.0026738	0.00273384	0.0238095	0.0243442	top 500	Dgcr8
GO:0035195	gene silencing by miRNA	0.645309	1	0.645309	1	1	0	0.190232	0	374	42	15363	0	0.00273384	0	0.0243442	bot 500
GO:0031047	gene silencing by RNA	0.772728	0.772728	1	0.772728	0.836786	-0.111973	0	1	374	60	15363	0.0026738	0.00390549	0.0166667	0.0243442	bot 500	Tnrc6c
GO:0031047	gene silencing by RNA	0.772728	0.772728	1	0.772728	0.836444	-0.111973	0	1	374	60	15363	0.0026738	0.00390549	0.0166667	0.0243442	top 500	Dgcr8
GO:0003001	generation of a signal involved in cell-cell signaling	0.0252951	0.323757	0.07813	0.323757	0.535125	-0.489781	1.10718	4	374	118	15363	0.0106952	0.00768079	0.0338983	0.0243442	bot 500	Adora3,Brsk1,Cacna1a,Spnb3
GO:0003001	generation of a signal involved in cell-cell signaling	0.0252951	0.323757	0.07813	0.0252951	0.155759	-1.59696	1.10718	7	374	118	15363	0.0187166	0.00768079	0.059322	0.0243442	top 500	Bdnf,Myo5a,Neurod1,Nlgn1,Syt1,Syt4,Vgf
GO:0048699	generation of neurons	3.54496e-11	0.117589	3.01471e-10	0.117589	0.395653	-0.929634	9.52075	28	374	908	15363	0.0748663	0.059103	0.030837	0.0243442	bot 500	4930506M07Rik,Arhgef2,Brsk1,Cacna1a,Clmn,Cntn2,Cxcl12,Dlg4,Efhd1,Fzd6,Gas7,Kndc1,Lamc1,Ldb1,Lef1,Metrn,Nbl1,Nrp2,Pdlim5,Ppp2r5b,Rnf10,Sall1,Serpinf1,Socs2,Tcf7,Ugt8a,Unc5b,Wnt5a
GO:0048699	generation of neurons	3.54496e-11	0.117589	3.01471e-10	3.54496e-11	9.11349e-09	-10.4504	9.52075	57	374	908	15363	0.152406	0.059103	0.0627753	0.0243442	top 500	9430031J16Rik,A930038C07Rik,Abt1,Acsl4,Adcyap1,Adnp,Ahi1,App,Arx,Atl1,Atp2b2,Bcl11b,Bdnf,Camk1d,Chl1,Cnr1,Cntn4,D3Bwg0562e,Dlg2,Dpysl2,Dscam,Epha5,Fzd3,Gpm6a,Grin3a,Hap1,Hcn1,Hmgb1,Igf1r,Kirrel3,Lrrc7,Map2k1,Mib1,Ndn,Neurod1,Nfib,Nlgn1,Nptn,Nr4a3,Olfm3,Pak3,Pcnt,Ppp1r9a,Prickle2,Ptprg,Ptpro,Sema3a,Sema3c,Sema5a,Slit3,Slitrk2,Slitrk4,Ssh1,Tbr1,Timp2,Trim32,Usp33
GO:0060112	generation of ovulation cycle rhythm	0.0712736	1	0.0712736	0.0712736	0.246778	-1.14707	1.14707	1	374	3	15363	0.0026738	0.000195274	0.333333	0.0243442	top 500	Chrna7
GO:0060112	generation of ovulation cycle rhythm	0.0712736	1	0.0712736	1	1	0	1.14707	0	374	3	15363	0	0.000195274	0	0.0243442	bot 500
GO:0006091	generation of precursor metabolites and energy	0.379829	0.543689	0.698615	0.379829	0.575281	-0.420412	0.155762	7	374	243	15363	0.0187166	0.0158172	0.0288066	0.0243442	bot 500	Aco1,Bpgm,Hk2,Idh2,Pfkfb2,Sdhd,Tbrg4
GO:0006091	generation of precursor metabolites and energy	0.379829	0.543689	0.698615	0.543689	0.670969	-0.26465	0.155762	6	374	243	15363	0.0160428	0.0158172	0.0246914	0.0243442	top 500	Adrb1,Bdnf,Cyb561,Ero1l,Snca,Vgf
GO:0071514	genetic imprinting	0.404227	1	0.404227	0.404227	0.562744	-0.393375	0.393375	1	374	21	15363	0.0026738	0.00136692	0.047619	0.0243442	top 500	Ndn
GO:0071514	genetic imprinting	0.404227	1	0.404227	1	1	0	0.393375	0	374	21	15363	0	0.00136692	0	0.0243442	bot 500
GO:0048806	genitalia development	0.052786	0.578341	0.0912715	0.052786	0.328881	-1.27748	1.03966	3	374	35	15363	0.00802139	0.0022782	0.0857143	0.0243442	bot 500	Asb1,Tcf7,Wnt5a
GO:0048806	genitalia development	0.052786	0.578341	0.0912715	0.578341	0.692348	-0.237816	1.03966	1	374	35	15363	0.0026738	0.0022782	0.0285714	0.0243442	top 500	Lgr4
GO:0035112	genitalia morphogenesis	0.29191	1	0.29191	1	1	0	0.534751	0	374	14	15363	0	0.00091128	0	0.0243442	top 500
GO:0035112	genitalia morphogenesis	0.29191	1	0.29191	0.29191	0.511871	-0.534751	0.534751	1	374	14	15363	0.0026738	0.00091128	0.0714286	0.0243442	bot 500	Tcf7
GO:0007281	germ cell development	0.855893	0.855893	1	0.855893	0.892943	-0.0675807	0	2	374	139	15363	0.00534759	0.00904771	0.0143885	0.0243442	bot 500	Cxcl12,Hook1
GO:0007281	germ cell development	0.855893	0.855893	1	0.855893	0.896885	-0.0675807	0	2	374	139	15363	0.00534759	0.00904771	0.0143885	0.0243442	top 500	Aff4,Plcb1
GO:0008354	germ cell migration	0.256103	1	0.256103	1	1	0	0.591586	0	374	12	15363	0	0.000781097	0	0.0243442	top 500
GO:0008354	germ cell migration	0.256103	1	0.256103	0.256103	0.49089	-0.591586	0.591586	1	374	12	15363	0.0026738	0.000781097	0.0833333	0.0243442	bot 500	Cxcl12
GO:0048732	gland development	0.224894	0.224894	1	0.224894	0.480152	-0.648023	0	8	374	238	15363	0.0213904	0.0154918	0.0336134	0.0243442	bot 500	Arid5b,Ccnd1,Cited2,Lef1,Ncoa3,Ptch1,Socs2,Wnt5a
GO:0048732	gland development	0.224894	0.224894	1	0.224894	0.421761	-0.648023	0	8	374	238	15363	0.0213904	0.0154918	0.0336134	0.0243442	top 500	Atp2b2,Erbb4,Frzb,Igf1r,Nrg3,Sema3a,Sema3c,Zdhhc21
GO:0022612	gland morphogenesis	0.0939964	0.434565	0.2163	0.434565	0.611895	-0.361945	0.664944	3	374	99	15363	0.00802139	0.00644405	0.030303	0.0243442	bot 500	Ncoa3,Ptch1,Wnt5a
GO:0022612	gland morphogenesis	0.0939964	0.434565	0.2163	0.0939964	0.281806	-1.02689	0.664944	5	374	99	15363	0.013369	0.00644405	0.0505051	0.0243442	top 500	Frzb,Igf1r,Nrg3,Sema3a,Sema3c
GO:0021782	glial cell development	0.422744	1	0.422744	0.422744	0.604003	-0.373923	0.373923	2	374	59	15363	0.00534759	0.0038404	0.0338983	0.0243442	bot 500	Cntn2,Plp1
GO:0021782	glial cell development	0.422744	1	0.422744	1	1	0	0.373923	0	374	59	15363	0	0.0038404	0	0.0243442	top 500
GO:0010001	glial cell differentiation	0.2266	0.440997	0.513837	0.2266	0.480152	-0.644739	0.289175	4	374	100	15363	0.0106952	0.00650915	0.04	0.0243442	bot 500	Cntn2,Gpc1,Metrn,Plp1
GO:0010001	glial cell differentiation	0.2266	0.440997	0.513837	0.440997	0.590484	-0.355564	0.289175	3	374	100	15363	0.00802139	0.00650915	0.03	0.0243442	top 500	Dner,Nab2,Nfib
GO:0008347	glial cell migration	0.29191	1	0.29191	0.29191	0.474219	-0.534751	0.534751	1	374	14	15363	0.0026738	0.00091128	0.0714286	0.0243442	top 500	Ndn
GO:0008347	glial cell migration	0.29191	1	0.29191	1	1	0	0.534751	0	374	14	15363	0	0.00091128	0	0.0243442	bot 500
GO:0042063	gliogenesis	0.323757	0.323757	1	0.323757	0.535125	-0.489781	0	4	374	118	15363	0.0106952	0.00768079	0.0338983	0.0243442	bot 500	Cntn2,Gpc1,Metrn,Plp1
GO:0042063	gliogenesis	0.323757	0.323757	1	0.323757	0.505125	-0.489781	0	4	374	118	15363	0.0106952	0.00768079	0.0338983	0.0243442	top 500	Dner,Nab2,Ndn,Nfib
GO:0021759	globus pallidus development	0.0480973	1	0.0480973	0.0480973	0.208692	-1.31788	1.31788	1	374	2	15363	0.0026738	0.000130183	0.5	0.0243442	top 500	Arx
GO:0021759	globus pallidus development	0.0480973	1	0.0480973	1	1	0	1.31788	0	374	2	15363	0	0.000130183	0	0.0243442	bot 500
GO:0072311	glomerular epithelial cell differentiation	0.178981	1	0.178981	0.178981	0.376384	-0.747193	0.747193	1	374	8	15363	0.0026738	0.000520732	0.125	0.0243442	top 500	Ptpro
GO:0072311	glomerular epithelial cell differentiation	0.178981	1	0.178981	1	1	0	0.747193	0	374	8	15363	0	0.000520732	0	0.0243442	bot 500
GO:0072010	glomerular epithelium development	0.178981	1	0.178981	0.178981	0.376384	-0.747193	0.747193	1	374	8	15363	0.0026738	0.000520732	0.125	0.0243442	top 500	Ptpro
GO:0072010	glomerular epithelium development	0.178981	1	0.178981	1	1	0	0.747193	0	374	8	15363	0	0.000520732	0	0.0243442	bot 500
GO:0072110	glomerular mesangial cell proliferation	0.0712736	1	0.0712736	0.0712736	0.246778	-1.14707	1.14707	1	374	3	15363	0.0026738	0.000195274	0.333333	0.0243442	top 500	Egr1
GO:0072110	glomerular mesangial cell proliferation	0.0712736	1	0.0712736	1	1	0	1.14707	0	374	3	15363	0	0.000195274	0	0.0243442	bot 500
GO:0072109	glomerular mesangium development	0.0938872	1	0.0938872	0.0938872	0.281806	-1.02739	1.02739	1	374	4	15363	0.0026738	0.000260366	0.25	0.0243442	top 500	Egr1
GO:0072109	glomerular mesangium development	0.0938872	1	0.0938872	1	1	0	1.02739	0	374	4	15363	0	0.000260366	0	0.0243442	bot 500
GO:0072112	glomerular visceral epithelial cell differentiation	0.178981	1	0.178981	0.178981	0.376384	-0.747193	0.747193	1	374	8	15363	0.0026738	0.000520732	0.125	0.0243442	top 500	Ptpro
GO:0072112	glomerular visceral epithelial cell differentiation	0.178981	1	0.178981	1	1	0	0.747193	0	374	8	15363	0	0.000520732	0	0.0243442	bot 500
GO:0032835	glomerulus development	0.0357584	1	0.0357584	0.0357584	0.193195	-1.44662	1.44662	3	374	30	15363	0.00802139	0.00195274	0.1	0.0243442	top 500	Egr1,Lgr4,Ptpro
GO:0032835	glomerulus development	0.0357584	1	0.0357584	1	1	0	1.44662	0	374	30	15363	0	0.00195274	0	0.0243442	bot 500
GO:0072012	glomerulus vasculature development	0.21849	1	0.21849	0.21849	0.411448	-0.660568	0.660568	1	374	10	15363	0.0026738	0.000650915	0.1	0.0243442	top 500	Egr1
GO:0072012	glomerulus vasculature development	0.21849	1	0.21849	1	1	0	0.660568	0	374	10	15363	0	0.000650915	0	0.0243442	bot 500
GO:0009251	glucan catabolic process	0.198978	1	0.198978	0.198978	0.396916	-0.701194	0.701194	1	374	9	15363	0.0026738	0.000585823	0.111111	0.0243442	top 500	Adrb1
GO:0009251	glucan catabolic process	0.198978	1	0.198978	1	1	0	0.701194	0	374	9	15363	0	0.000585823	0	0.0243442	bot 500
GO:0044042	glucan metabolic process	0.636435	1	0.636435	0.636435	0.735081	-0.196246	0.196246	1	374	41	15363	0.0026738	0.00266875	0.0243902	0.0243442	top 500	Adrb1
GO:0044042	glucan metabolic process	0.636435	1	0.636435	1	1	0	0.196246	0	374	41	15363	0	0.00266875	0	0.0243442	bot 500
GO:0006094	gluconeogenesis	0.404227	1	0.404227	0.404227	0.562744	-0.393375	0.393375	1	374	21	15363	0.0026738	0.00136692	0.047619	0.0243442	top 500	Gpd2
GO:0006094	gluconeogenesis	0.404227	1	0.404227	1	1	0	0.393375	0	374	21	15363	0	0.00136692	0	0.0243442	bot 500
GO:0006042	glucosamine biosynthetic process	0.0712736	1	0.0712736	1	1	0	1.14707	0	374	3	15363	0	0.000195274	0	0.0243442	top 500
GO:0006042	glucosamine biosynthetic process	0.0712736	1	0.0712736	0.0712736	0.346234	-1.14707	1.14707	1	374	3	15363	0.0026738	0.000195274	0.333333	0.0243442	bot 500	Gnpnat1
GO:0006041	glucosamine metabolic process	0.389341	1	0.389341	1	1	0	0.409669	0	374	20	15363	0	0.00130183	0	0.0243442	top 500
GO:0006041	glucosamine metabolic process	0.389341	1	0.389341	0.389341	0.581953	-0.409669	0.409669	1	374	20	15363	0.0026738	0.00130183	0.05	0.0243442	bot 500	Gnpnat1
GO:0006007	glucose catabolic process	0.121835	1	0.121835	0.121835	0.404684	-0.914228	0.914228	3	374	50	15363	0.00802139	0.00325457	0.06	0.0243442	bot 500	Bpgm,Hk2,Pfkfb2
GO:0006007	glucose catabolic process	0.121835	1	0.121835	1	1	0	0.914228	0	374	50	15363	0	0.00325457	0	0.0243442	top 500
GO:0042593	glucose homeostasis	0.33563	0.61017	0.55006	0.61017	0.723777	-0.214549	0.25959	2	374	84	15363	0.00534759	0.00546768	0.0238095	0.0243442	bot 500	Ptch1,Sin3a
GO:0042593	glucose homeostasis	0.33563	0.61017	0.55006	0.33563	0.514802	-0.474139	0.25959	3	374	84	15363	0.00802139	0.00546768	0.0357143	0.0243442	top 500	Neurod1,Vgf,Wfs1
GO:0006006	glucose metabolic process	0.0578985	0.765334	0.0756513	0.0578985	0.346166	-1.23733	1.12118	6	374	113	15363	0.0160428	0.00735533	0.0530973	0.0243442	bot 500	Bpgm,Cacna1a,Hk2,Igf2,Kcnj11,Pfkfb2
GO:0006006	glucose metabolic process	0.0578985	0.765334	0.0756513	0.765334	0.833498	-0.116149	1.12118	2	374	113	15363	0.00534759	0.00735533	0.0176991	0.0243442	top 500	Gpd2,Pgm2l1
GO:0015758	glucose transport	0.18259	1	0.18259	0.18259	0.448398	-0.738524	0.738524	2	374	32	15363	0.00534759	0.00208293	0.0625	0.0243442	bot 500	Slc45a1,Yes1
GO:0015758	glucose transport	0.18259	1	0.18259	1	1	0	0.738524	0	374	32	15363	0	0.00208293	0	0.0243442	top 500
GO:0006064	glucuronate catabolic process	0.0243442	1	0.0243442	1	1	0	1.6136	0	374	1	15363	0	6.50915e-05	0	0.0243442	top 500
GO:0006064	glucuronate catabolic process	0.0243442	1	0.0243442	0.0243442	0.248968	-1.6136	1.6136	1	374	1	15363	0.0026738	6.50915e-05	1	0.0243442	bot 500	Akr1a1
GO:0019585	glucuronate metabolic process	0.237528	1	0.237528	1	1	0	0.624286	0	374	11	15363	0	0.000716006	0	0.0243442	top 500
GO:0019585	glucuronate metabolic process	0.237528	1	0.237528	0.237528	0.480152	-0.624286	0.624286	1	374	11	15363	0.0026738	0.000716006	0.0909091	0.0243442	bot 500	Akr1a1
GO:0006536	glutamate metabolic process	0.342423	1	0.342423	1	1	0	0.465437	0	374	17	15363	0	0.00110655	0	0.0243442	top 500
GO:0006536	glutamate metabolic process	0.342423	1	0.342423	0.342423	0.547067	-0.465437	0.465437	1	374	17	15363	0.0026738	0.00110655	0.0588235	0.0243442	bot 500	Cd34
GO:0007215	glutamate receptor signaling pathway	5.53147e-07	1	5.53147e-07	5.53147e-07	3.67388e-05	-6.25716	6.25716	8	374	31	15363	0.0213904	0.00201784	0.258065	0.0243442	top 500	App,Gria3,Grin2a,Grin2b,Grin3a,Grm8,Plcb1,Sstr1
GO:0007215	glutamate receptor signaling pathway	5.53147e-07	1	5.53147e-07	1	1	0	6.25716	0	374	31	15363	0	0.00201784	0	0.0243442	bot 500
GO:0014047	glutamate secretion	0.158486	1	0.158486	0.158486	0.360301	-0.80001	0.80001	1	374	7	15363	0.0026738	0.00045564	0.142857	0.0243442	top 500	Bdnf
GO:0014047	glutamate secretion	0.158486	1	0.158486	1	1	0	0.80001	0	374	7	15363	0	0.00045564	0	0.0243442	bot 500
GO:0009064	glutamine family amino acid metabolic process	0.71606	0.71606	1	0.71606	0.79736	-0.145051	0	1	374	51	15363	0.0026738	0.00331966	0.0196078	0.0243442	bot 500	Cd34
GO:0009064	glutamine family amino acid metabolic process	0.71606	0.71606	1	0.71606	0.793479	-0.145051	0	1	374	51	15363	0.0026738	0.00331966	0.0196078	0.0243442	top 500	Gmps
GO:0006541	glutamine metabolic process	0.374085	1	0.374085	0.374085	0.537269	-0.42703	0.42703	1	374	19	15363	0.0026738	0.00123674	0.0526316	0.0243442	top 500	Gmps
GO:0006541	glutamine metabolic process	0.374085	1	0.374085	1	1	0	0.42703	0	374	19	15363	0	0.00123674	0	0.0243442	bot 500
GO:0006424	glutamyl-tRNA aminoacylation	0.0480973	1	0.0480973	1	1	0	1.31788	0	374	2	15363	0	0.000130183	0	0.0243442	top 500
GO:0006424	glutamyl-tRNA aminoacylation	0.0480973	1	0.0480973	0.0480973	0.310883	-1.31788	1.31788	1	374	2	15363	0.0026738	0.000130183	0.5	0.0243442	bot 500	Eprs
GO:0006750	glutathione biosynthetic process	0.256103	1	0.256103	1	1	0	0.591586	0	374	12	15363	0	0.000781097	0	0.0243442	top 500
GO:0006750	glutathione biosynthetic process	0.256103	1	0.256103	0.256103	0.49089	-0.591586	0.591586	1	374	12	15363	0.0026738	0.000781097	0.0833333	0.0243442	bot 500	Ggt7
GO:0006749	glutathione metabolic process	0.245358	1	0.245358	0.245358	0.490242	-0.6102	0.6102	2	374	39	15363	0.00534759	0.00253857	0.0512821	0.0243442	bot 500	Ggt7,Glo1
GO:0006749	glutathione metabolic process	0.245358	1	0.245358	1	1	0	0.6102	0	374	39	15363	0	0.00253857	0	0.0243442	top 500
GO:0006662	glycerol ether metabolic process	0.569714	0.85445	0.666761	0.85445	0.892037	-0.0683133	0.17603	1	374	78	15363	0.0026738	0.00507713	0.0128205	0.0243442	bot 500	Lpin1
GO:0006662	glycerol ether metabolic process	0.569714	0.85445	0.666761	0.569714	0.688433	-0.244343	0.17603	2	374	78	15363	0.00534759	0.00507713	0.025641	0.0243442	top 500	Acsl4,Dgkh
GO:0006071	glycerol metabolic process	0.473398	0.473398	1	0.473398	0.634941	-0.324774	0	1	374	26	15363	0.0026738	0.00169238	0.0384615	0.0243442	bot 500	Coq3
GO:0006071	glycerol metabolic process	0.473398	0.473398	1	0.473398	0.615956	-0.324774	0	1	374	26	15363	0.0026738	0.00169238	0.0384615	0.0243442	top 500	Gpd2
GO:0006072	glycerol-3-phosphate metabolic process	0.178981	1	0.178981	0.178981	0.376384	-0.747193	0.747193	1	374	8	15363	0.0026738	0.000520732	0.125	0.0243442	top 500	Gpd2
GO:0006072	glycerol-3-phosphate metabolic process	0.178981	1	0.178981	1	1	0	0.747193	0	374	8	15363	0	0.000520732	0	0.0243442	bot 500
GO:0045017	glycerolipid biosynthetic process	0.0765569	0.899641	0.0850972	0.0765569	0.360504	-1.11602	1.07008	5	374	93	15363	0.013369	0.00605351	0.0537634	0.0243442	bot 500	Agpat1,Pemt,Pigm,Ptdss2,Slc27a1
GO:0045017	glycerolipid biosynthetic process	0.0765569	0.899641	0.0850972	0.899641	0.931027	-0.0459308	1.07008	1	374	93	15363	0.0026738	0.00605351	0.0107527	0.0243442	top 500	Htr2c
GO:0046486	glycerolipid metabolic process	0.237188	0.565494	0.419436	0.237188	0.480152	-0.624906	0.377334	7	374	206	15363	0.0187166	0.0134088	0.0339806	0.0243442	bot 500	Agpat1,Inpp5b,Lpin1,Pemt,Pigm,Ptdss2,Slc27a1
GO:0046486	glycerolipid metabolic process	0.237188	0.565494	0.419436	0.565494	0.68656	-0.247572	0.377334	5	374	206	15363	0.013369	0.0134088	0.0242718	0.0243442	top 500	Acsl4,Dgkh,Htr2c,Impad1,Serinc1
GO:0046474	glycerophospholipid biosynthetic process	0.0434227	0.858012	0.0506086	0.0434227	0.310883	-1.36228	1.29578	5	374	79	15363	0.013369	0.00514222	0.0632911	0.0243442	bot 500	Agpat1,Pemt,Pigm,Ptdss2,Slc27a1
GO:0046474	glycerophospholipid biosynthetic process	0.0434227	0.858012	0.0506086	0.858012	0.898495	-0.0665069	1.29578	1	374	79	15363	0.0026738	0.00514222	0.0126582	0.0243442	top 500	Htr2c
GO:0006650	glycerophospholipid metabolic process	0.146262	0.693861	0.210794	0.146262	0.427779	-0.834868	0.676141	6	374	146	15363	0.0160428	0.00950335	0.0410959	0.0243442	bot 500	Agpat1,Inpp5b,Pemt,Pigm,Ptdss2,Slc27a1
GO:0006650	glycerophospholipid metabolic process	0.146262	0.693861	0.210794	0.693861	0.781321	-0.158727	0.676141	3	374	146	15363	0.00802139	0.00950335	0.0205479	0.0243442	top 500	Htr2c,Impad1,Serinc1
GO:0015816	glycine transport	0.158486	1	0.158486	0.158486	0.360301	-0.80001	0.80001	1	374	7	15363	0.0026738	0.00045564	0.142857	0.0243442	top 500	Slc32a1
GO:0015816	glycine transport	0.158486	1	0.158486	1	1	0	0.80001	0	374	7	15363	0	0.00045564	0	0.0243442	bot 500
GO:0005980	glycogen catabolic process	0.178981	1	0.178981	0.178981	0.376384	-0.747193	0.747193	1	374	8	15363	0.0026738	0.000520732	0.125	0.0243442	top 500	Adrb1
GO:0005980	glycogen catabolic process	0.178981	1	0.178981	1	1	0	0.747193	0	374	8	15363	0	0.000520732	0	0.0243442	bot 500
GO:0005977	glycogen metabolic process	0.627339	1	0.627339	0.627339	0.728942	-0.202498	0.202498	1	374	40	15363	0.0026738	0.00260366	0.025	0.0243442	top 500	Adrb1
GO:0005977	glycogen metabolic process	0.627339	1	0.627339	1	1	0	0.202498	0	374	40	15363	0	0.00260366	0	0.0243442	bot 500
GO:0009247	glycolipid biosynthetic process	0.00204181	1	0.00204181	1	1	0	2.68999	0	374	11	15363	0	0.000716006	0	0.0243442	top 500
GO:0009247	glycolipid biosynthetic process	0.00204181	1	0.00204181	0.00204181	0.13225	-2.68999	2.68999	3	374	11	15363	0.00802139	0.000716006	0.272727	0.0243442	bot 500	Gal3st1,St6galnac6,Ugt8a
GO:0019377	glycolipid catabolic process	0.198978	1	0.198978	0.198978	0.461338	-0.701194	0.701194	1	374	9	15363	0.0026738	0.000585823	0.111111	0.0243442	bot 500	Gm2a
GO:0019377	glycolipid catabolic process	0.198978	1	0.198978	1	1	0	0.701194	0	374	9	15363	0	0.000585823	0	0.0243442	top 500
GO:0006664	glycolipid metabolic process	0.00574193	1	0.00574193	1	1	0	2.24094	0	374	30	15363	0	0.00195274	0	0.0243442	top 500
GO:0006664	glycolipid metabolic process	0.00574193	1	0.00574193	0.00574193	0.21508	-2.24094	2.24094	4	374	30	15363	0.0106952	0.00195274	0.133333	0.0243442	bot 500	Gal3st1,Gm2a,St6galnac6,Ugt8a
GO:0046836	glycolipid transport	0.0938872	1	0.0938872	1	1	0	1.02739	0	374	4	15363	0	0.000260366	0	0.0243442	top 500
[truncated: 6,455 more rows]

## Sheet: cellular_component
TermID	Term	Term Min P	Term Max P	Term P ratio	P	logp	abs logpdiff	Q	k	n	K	N	k/n	K/N	k/K	n/N	Query set	Symbols
GO:0005892	acetylcholine-gated channel complex	0.326673	1	0.326673	0.326673	-0.485887	0.485887	0.559592	1	429	15	16492	0.002331	0.000909532	0.0666667	0.0260126	top 500	Chrna7
GO:0005892	acetylcholine-gated channel complex	0.326673	1	0.326673	1	0	0.485887	1	0	430	15	16492	0	0.000909532	0	0.0260732	bot 500
GO:0002080	acrosomal membrane	0.309277	1	0.309277	1	0	0.509652	1	0	429	14	16492	0	0.000848896	0	0.0260126	top 500
GO:0002080	acrosomal membrane	0.309277	1	0.309277	0.309277	-0.509652	0.509652	0.541235	1	430	14	16492	0.00232558	0.000848896	0.0714286	0.0260732	bot 500	Bsg
GO:0001669	acrosomal vesicle	0.842591	0.843277	0.999187	0.842591	-0.0743833	0.000353421	0.957946	1	429	70	16492	0.002331	0.00424448	0.0142857	0.0260126	top 500	Cxadr
GO:0001669	acrosomal vesicle	0.842591	0.843277	0.999187	0.843277	-0.0740298	0.000353421	0.897953	1	430	70	16492	0.00232558	0.00424448	0.0142857	0.0260732	bot 500	Bsg
GO:0015629	actin cytoskeleton	0.224014	0.605874	0.369737	0.224014	-0.649725	0.432107	0.504274	11	430	323	16492	0.0255814	0.0195853	0.0340557	0.0260732	bot 500	Actn4,Amot,Apc2,C230081A13Rik,Fam101b,Gas7,Myh9,Pdlim5,Pdlim7,Sh3pxd2b,Spnb3
GO:0015629	actin cytoskeleton	0.224014	0.605874	0.369737	0.605874	-0.217617	0.432107	0.812084	8	429	323	16492	0.018648	0.0195853	0.0247678	0.0260126	top 500	Actr10,Add2,Lrrc7,Myo5a,Ppp1r9a,Snca,Trim32,Utrn
GO:0005884	actin filament	0.153627	1	0.153627	1	0	0.813531	1	0	429	52	16492	0	0.00315304	0	0.0260126	top 500
GO:0005884	actin filament	0.153627	1	0.153627	0.153627	-0.813531	0.813531	0.448964	3	430	52	16492	0.00697674	0.00315304	0.0576923	0.0260732	bot 500	Amot,Apc2,Gas7
GO:0032432	actin filament bundle	0.0579613	1	0.0579613	1	0	1.23686	1	0	429	56	16492	0	0.00339559	0	0.0260126	top 500
GO:0032432	actin filament bundle	0.0579613	1	0.0579613	0.0579613	-1.23686	1.23686	0.351363	4	430	56	16492	0.00930233	0.00339559	0.0714286	0.0260732	bot 500	Actn4,Amot,Myh9,Pdlim7
GO:0048179	activin receptor complex	0.0513501	1	0.0513501	0.0513501	-1.28946	1.28946	0.183325	1	429	2	16492	0.002331	0.000121271	0.5	0.0260126	top 500	Acvr1c
GO:0048179	activin receptor complex	0.0513501	1	0.0513501	1	0	1.28946	1	0	430	2	16492	0	0.000121271	0	0.0260732	bot 500
GO:0042641	actomyosin	0.078172	0.805476	0.0970507	0.078172	-1.10695	1.013	0.351363	4	430	62	16492	0.00930233	0.0037594	0.0645161	0.0260732	bot 500	Actn4,Amot,Myh9,Pdlim7
GO:0042641	actomyosin	0.078172	0.805476	0.0970507	0.805476	-0.0939474	1.013	0.930197	1	429	62	16492	0.002331	0.0037594	0.016129	0.0260126	top 500	Myo5a
GO:0005826	actomyosin contractile ring	0.146611	1	0.146611	1	0	0.833834	1	0	429	6	16492	0	0.000363813	0	0.0260126	top 500
GO:0005826	actomyosin contractile ring	0.146611	1	0.146611	0.146611	-0.833834	0.833834	0.443339	1	430	6	16492	0.00232558	0.000363813	0.166667	0.0260732	bot 500	Myh9
GO:0042642	actomyosin, myosin complex part	0.0260126	1	0.0260126	0.0260126	-1.58482	1.58482	0.114216	1	429	1	16492	0.002331	6.06355e-05	1	0.0260126	top 500	Myo5a
GO:0042642	actomyosin, myosin complex part	0.0260126	1	0.0260126	1	0	1.58482	1	0	430	1	16492	0	6.06355e-05	0	0.0260732	bot 500
GO:0005912	adherens junction	0.198113	0.752341	0.263329	0.752341	-0.123585	0.579501	0.912362	3	429	150	16492	0.00699301	0.00909532	0.02	0.0260126	top 500	Ahi1,Cxadr,Map2k1
GO:0005912	adherens junction	0.198113	0.752341	0.263329	0.198113	-0.703086	0.579501	0.492695	6	430	150	16492	0.0139535	0.00909532	0.04	0.0260732	bot 500	C230081A13Rik,Myh9,Pdlim7,Plec,Synm,Tns1
GO:0032281	alpha-amino-3-hydroxy-5-methyl-4-isoxazolepropionic acid selective glutamate receptor complex	0.0437553	0.290196	0.150778	0.0437553	-1.35897	0.821661	0.344086	2	430	13	16492	0.00465116	0.000788261	0.153846	0.0260732	bot 500	Cnih2,Dlg4
GO:0032281	alpha-amino-3-hydroxy-5-methyl-4-isoxazolepropionic acid selective glutamate receptor complex	0.0437553	0.290196	0.150778	0.290196	-0.537309	0.821661	0.506187	1	429	13	16492	0.002331	0.000788261	0.0769231	0.0260126	top 500	Gria3
GO:0034678	alpha8-beta1 integrin complex	0.0260126	1	0.0260126	0.0260126	-1.58482	1.58482	0.114216	1	429	1	16492	0.002331	6.06355e-05	1	0.0260126	top 500	Npnt
[truncated: 1,037 more rows]

## Sheet: molecular_function
TermID	Term	Term Min P	Term Max P	Term P ratio	P	Q	logp	abs logpdiff	k	n	K	N	k/n	K/N	k/K	n/N	Query set	Symbols
[truncated: 2,102 more rows]

[truncated: 2 more sheets: enrichedgene lists, rough draft charts]
