# Supplementary material for: CELF4 Regulates Translation and Local Abundance of a Vast Set of mRNAs, Including Genes Associated with Regulation of Synaptic Function
Source: PLoS Genet. 2012 Nov 29;8(11):e1003067. doi: 10.1371/journal.pgen.1003067 (PMC3510034; doi:10.1371/journal.pgen.1003067)
Supplement: File S4 — CELF4 microarray transcript level normalized data and fstats, and qPCR data and summary statistics. Workbook with multiple worksheets that shows normalized microarray data and results of MAANOVA (F statistics, p-values) and the qPCR validation data. Genes are listed by Ensembl Gene ID. (XLSX) [file pgen.1003067.s006.xlsx]

## Sheet: M'array data, stats-transcripts
	Normalized microarray data						Results of analysis using J/Maanova (using log2 transform of normalized data).
Ensembl Gene ID	WT	WT 2	WT 3	Celf4null	Celf4null 2	Celf4null 3	Fold Change	F: Unadjusted Tabulated P-Values	F: Nominal Permutation P-Values	F: F Observed	Ranked iCLIP diff	iCLIP diff	TIGRID
ENSMUSG00000000001	962.75	947.91	1003.19	916.13	1089.33	971.27	0.0274532	0.740486	0.752899	0.126056	11691	0.215	TC0301272
ENSMUSG00000000028	116.53	116.35	110.69	107.91	110.03	104.72	-0.0904783	0.0474886	0.0439791	7.99202	7470	0.065	TC1600596
ENSMUSG00000000056	710.05	739.65	785.72	738.75	673.44	790.3	-0.0232475	0.783811	0.794245	0.0860823	9482	0.113	TC1101063
ENSMUSG00000000058	282.61	311.4	227.8	258.96	274.83	229.72	-0.098068	0.557547	0.571235	0.408392	13581	0.562	TC0600037
ENSMUSG00000000078	322.06	338.4	332.75	340.07	332.4	309.56	-0.0171755	0.727272	0.740038	0.139998	53	-0.156	TC1300019
ENSMUSG00000000085	291.93	283.55	285.2	264.16	268.86	260.1	-0.117955	0.00332889	0.00309905	39.1417	7287	0.06	TC0400543
ENSMUSG00000000088	1194.69	1429.52	1059.62	1159.95	1269.16	1141.45	-0.0356366	0.803777	0.813331	0.0704676	4386	0.002	TC0900403
ENSMUSG00000000126	111.9	97.09	80.79	81.57	97.25	106.57	-0.0180571	0.923634	0.927199	0.0104126	11343	0.194	TC1100335
ENSMUSG00000000127	407.03	397.15	466.14	442.9	430.88	453.44	0.0665321	0.424774	0.435218	0.788319	12785	0.339	TC1700553
ENSMUSG00000000131	1025.37	1034.77	1025.48	1095.81	1037.79	1041.22	0.0406777	0.189687	0.185993	2.49032	5979	0.036	TC0702269
ENSMUSG00000000134	135.02	133.34	149.46	141.26	152.91	144.12	0.070088	0.324321	0.329994	1.2609	5615	0.031	TC0X00020
ENSMUSG00000000142	221.75	213.55	234.79	216.05	223.29	225.14	-0.0112576	0.809494	0.818822	0.0663089	101	-0.103	TC1100929
ENSMUSG00000000148	224.41	223.99	217.95	218.59	223.51	218.03	-0.0134917	0.489341	0.502364	0.57829	7941	0.071	TC0500808
ENSMUSG00000000149	457.17	423.26	435.87	462.94	513.02	448.56	0.112323	0.168235	0.163248	2.82274	459	-0.001	TC0501684
ENSMUSG00000000167	34.26	42.19	39.98	38.25	45.27	43.12	0.123223	0.345845	0.352677	1.1398	470	0	TC0900343
ENSMUSG00000000168	537.14	587.1	500.12	526.33	534.65	543.54	-0.0147434	0.839521	0.8471	0.0466764	6138	0.039	TC0901152
ENSMUSG00000000171	379.83	464.34	326.31	362.53	432.49	347.47	-0.0263743	0.888303	0.893676	0.022387	249	-0.034	TC0901150
ENSMUSG00000000184	747.26	656.25	763.25	673.04	750.87	765.76	0.0160454	0.866313	0.872703	0.0321998	10730	0.159	TC0601499
ENSMUSG00000000194	414.57	476.71	382.83	426.08	406.99	405.21	-0.035548	0.728147	0.74093	0.139049	354	-0.014	TC0200226
ENSMUSG00000000197	687.88	669.83	688.62	707.08	730.32	680.56	0.0491549	0.201451	0.198727	2.33199	13698	0.637	TC1401246
ENSMUSG00000000202	455.73	418.96	358.22	376.55	386.73	358.16	-0.130355	0.289364	0.292912	1.48919	471	0	TC1102033
ENSMUSG00000000223	345.54	359.57	342.86	355.87	334.4	348.93	-0.0122941	0.735713	0.748127	0.130994	7875	0.069	TC0X00529
ENSMUSG00000000247	347.09	374.87	345.68	353.78	342.51	331.22	-0.054783	0.307728	0.312412	1.36389	6558	0.048	TC0200302
ENSMUSG00000000253	155.18	157.52	133.09	144.81	152.14	155.89	0.0260698	0.771161	0.782257	0.0968729	5048	0.019	TC1300241
ENSMUSG00000000266	224.22	229.21	234.83	240.11	245.17	224.59	0.0438566	0.362804	0.370759	1.05306	13412	0.488	TC0X00583
ENSMUSG00000000275	122.7	124.04	116.25	110.62	99.51	94.92	-0.253287	0.0238663	0.0222682	12.58	472	0	TC1100704
ENSMUSG00000000276	197.78	215.41	199.46	200.5	187.7	191.88	-0.078282	0.17931	0.174901	2.64336	14228	1.977	TC1101734
ENSMUSG00000000278	365.97	368.42	399.67	354.85	330.92	371.11	-0.102116	0.181	0.176704	2.6175	8936	0.097	TC1101732
ENSMUSG00000000282	218.2	201.74	215.36	197.59	202.01	221.3	-0.0339862	0.607458	0.621757	0.309824	11788	0.225	TC1100529
ENSMUSG00000000290	153.45	151.14	170.5	147.17	138.45	162.54	-0.0852608	0.381687	0.390112	0.964376	473	0	TC1000340
ENSMUSG00000000295	184.14	190.22	188.32	158.86	192.02	153.75	-0.16402	0.179421	0.175006	2.64165	10391	0.144	TC1000128
ENSMUSG00000000296	87.76	87.82	77.36	79.73	92.33	81.54	0.00324309	0.972869	0.974188	0.00130931	11026	0.173	TC1000852
ENSMUSG00000000301	238.68	309.94	244.24	201.75	306.4	210.15	-0.158654	0.522385	0.535738	0.490287	474	0	TC1101408
ENSMUSG00000000305	410.14	368.97	431.85	440.73	438.19	420.14	0.104057	0.212778	0.210716	2.19272	13757	0.678	TC0201146
ENSMUSG00000000308	945.16	995.58	773.91	855.72	934.07	888.61	-0.0120139	0.92293	0.926432	0.0106064	4770	0.013	TC0200723
ENSMUSG00000000325	186.33	172.71	185.42	171.81	188.12	181.47	-0.00827	0.881233	0.886891	0.0253416	6949	0.052	TC1600107
ENSMUSG00000000326	349.02	307.99	303.6	311.37	350	312.89	0.0210918	0.81489	0.824021	0.0625086	4589	0.009	TC1600592
ENSMUSG00000000339	1029.09	1081.25	1064.95	1009.2	1092.25	1022.62	-0.0240232	0.590352	0.60423	0.34147	4722	0.012	TC0301305
ENSMUSG00000000340	174.41	188.69	175.34	195.07	172.67	182.45	0.0302849	0.654306	0.668535	0.233341	10731	0.159	TC0300548
ENSMUSG00000000346	341.09	388.89	312.56	329.96	356.29	372.71	0.026583	0.812609	0.821834	0.0641001	6813	0.049	TC1500462
ENSMUSG00000000355	736.78	910.36	717.77	647.06	807.15	701.61	-0.131262	0.41078	0.420776	0.84187	10182	0.133	TC0X00182
ENSMUSG00000000374	623.21	654.2	567.45	582.51	633.78	533.11	-0.0777484	0.454258	0.466117	0.685433	10889	0.163	TC1001052
ENSMUSG00000000378	288.85	268.87	287.67	304.93	332.38	308.38	0.161459	0.034917	0.0322537	9.84667	5616	0.031	TC1100047
ENSMUSG00000000384	250.67	243.41	227.01	233.66	230.42	221.25	-0.0725265	0.209486	0.207129	2.23197	475	0	TC1101126
ENSMUSG00000000399	1400.89	1432.95	1285.98	1347.93	1383.86	1318.46	-0.0233009	0.675277	0.688978	0.203511	4723	0.012	TC0601495
ENSMUSG00000000402	88.52	92	91.26	90.91	87.5	100.88	0.0368901	0.593188	0.607039	0.336077	476	0	TC0X01419
ENSMUSG00000000409	116.82	114.85	118.15	109.65	118.46	107.48	-0.0610946	0.240892	0.241131	1.89285	477	0	TC0401543
ENSMUSG00000000416	567.78	563.93	574.86	617.33	592.4	594.49	0.0800691	0.017988	0.0169019	14.9797	11545	0.206	TC0600895
ENSMUSG00000000420	628.28	733.68	653.87	643.99	610.84	665.44	-0.067807	0.42336	0.433696	0.793585	8910	0.096	TC1800094
ENSMUSG00000000439	376.81	364.45	388.31	376.43	407.09	380.57	0.0430414	0.384424	0.392892	0.952153	478	0	TC0600596
ENSMUSG00000000441	864.89	876.95	763.27	827.84	866.05	765.42	-0.025717	0.7702	0.781437	0.0977218	7158	0.057	TC0601395
ENSMUSG00000000489	246.05	251.72	229.56	254.43	272.44	241.02	0.0775725	0.298131	0.302156	1.42778	11328	0.193	TC1500852
ENSMUSG00000000530	221.42	206.83	209.55	205.96	224.29	222.84	0.0337374	0.534563	0.547643	0.460642	6559	0.048	TC1500469
ENSMUSG00000000531	126.02	126.96	111.01	103.99	110.49	114.02	-0.146356	0.118956	0.112301	3.9159	10612	0.151	TC1500471
ENSMUSG00000000532	669.49	730.88	641.49	674.35	706.1	658.5	-0.000523	0.993748	0.993884	6.95e-05	12929	0.361	TC1500470
ENSMUSG00000000538	515.99	477.96	495.92	518.17	532.05	504.52	0.0618528	0.186277	0.182241	2.53914	5836	0.033	TC1101411
ENSMUSG00000000552	144.62	130.56	135.96	142.8	165.95	145.69	0.142495	0.150863	0.145201	3.14448	6087	0.038	TC1501096
ENSMUSG00000000560	567.74	692.83	537.29	535.86	443.11	546.62	-0.234458	0.186923	0.182984	2.52978	13413	0.488	TC0501185
ENSMUSG00000000561	940.26	910.28	991.07	948.89	1019.15	940.62	0.0335968	0.547437	0.561041	0.4308	5344	0.025	TC0300505
ENSMUSG00000000562	60.74	62.72	58.24	65.2	59.61	60.33	0.026573	0.629845	0.644076	0.271496	479	0	TC0300504
ENSMUSG00000000563	1460.14	1706.9	1452.06	1510.51	1544.21	1557.88	0.0019675	0.980987	0.981926	0.000643	5193	0.022	TC0301240
ENSMUSG00000000567	387.61	406.24	370.42	411.2	398.08	411.06	0.0687158	0.172751	0.167811	2.74743	12632	0.316	TC1100944
ENSMUSG00000000568	2083.95	2075.78	2091.34	1990.76	2010.17	2060.87	-0.0445038	0.0428489	0.0396204	8.58008	6560	0.048	TC0501331
ENSMUSG00000000579	437.65	498.18	463.13	536.19	454.82	411.9	-0.0025093	0.984755	0.985513	0.000413	480	0	TC1300243
ENSMUSG00000000581	443.13	701.96	444.73	436.96	436.43	460.56	-0.218469	0.380473	0.388909	0.969848	12059	0.248	TC1100073
ENSMUSG00000000594	533.42	492.98	500.44	480.4	583.56	528.4	0.0569165	0.553899	0.567366	0.416374	266	-0.03	TC1100291
ENSMUSG00000000600	282.88	298.78	297.94	295.02	288.76	314.26	0.0294489	0.54625	0.55977	0.433489	10302	0.139	TC0500010
ENSMUSG00000000627	383.55	355.18	387.08	361.78	352.76	367.53	-0.0563117	0.260044	0.261965	1.71882	12844	0.347	TC0601227
ENSMUSG00000000628	107.94	112.03	101.76	95.1	95.68	105.9	-0.117592	0.142494	0.136514	3.32082	481	0	TC0601225
ENSMUSG00000000631	458.89	404.86	418.69	427.29	475.14	444.6	0.0715407	0.365099	0.373219	1.04186	4387	0.002	TC1100565
ENSMUSG00000000632	814.9	705.1	782.66	813.97	871.22	778.52	0.0986367	0.275111	0.277732	1.59582	5932	0.035	TC1100566
ENSMUSG00000000682	57.3	47.74	47.12	34.54	45.92	46.07	-0.272952	0.173694	0.168818	2.73209	482	0	TC0401604
ENSMUSG00000000686	117.13	134.28	123.68	128.16	109.71	127.96	-0.0375444	0.70968	0.722573	0.159903	483	0	TC1100563
ENSMUSG00000000693	120.12	118.95	119.57	115.82	120.7	116.65	-0.0223969	0.299822	0.304028	1.41628	484	0	TC0600423
ENSMUSG00000000708	165.24	172.12	167.62	168.71	177.13	175.65	0.0462952	0.170035	0.165001	2.79235	8600	0.085	TC1700505
ENSMUSG00000000711	651.6	652.4	636.63	687.75	631.51	642.04	0.0143848	0.733495	0.746139	0.133326	7122	0.056	TC1001364
ENSMUSG00000000732	263.11	242.33	273.87	262.47	213.75	245.67	-0.113777	0.32543	0.331234	1.25433	6561	0.048	TC1000354
ENSMUSG00000000751	276.61	300.56	258.49	271.69	272.1	274.07	-0.028324	0.676421	0.690129	0.201956	6227	0.041	TC1101597
ENSMUSG00000000753	294.13	294.38	386.62	347.3	370.77	375.17	0.176401	0.263697	0.265833	1.68794	485	0	TC1101598
ENSMUSG00000000759	303.41	327.99	305.54	315.72	297.7	301.5	-0.033873	0.486039	0.499022	0.587739	6855	0.05	TC0800828
ENSMUSG00000000776	193.45	211.26	194.12	204.81	208.4	210.37	0.0595471	0.238892	0.23893	1.91231	9238	0.102	TC1401100
ENSMUSG00000000782	108.22	93.53	103.22	98.55	101.38	105.51	0.0042966	0.952828	0.954967	0.0039625	486	0	TC1101319
ENSMUSG00000000787	2501.53	2496.76	2634.92	2319.27	1995.5	2398	-0.189458	0.0907893	0.0841843	4.92061	12106	0.253	TC0X00078
ENSMUSG00000000792	120.02	103.29	105.11	105.07	109.02	102.8	-0.0486972	0.539724	0.553075	0.448497	487	0	TC0801104
ENSMUSG00000000794	365.49	351.99	417.88	376.55	356.66	354.62	-0.0582634	0.506905	0.51991	0.530081	13283	0.452	TC0300326
ENSMUSG00000000804	367.71	379.92	427.94	405.32	359.32	431.24	0.0237163	0.827467	0.836082	0.0541165	13515	0.533	TC1101696
ENSMUSG00000000805	182.59	167.93	168.48	170.72	176.49	173.1	0.00459306	0.917921	0.921743	0.0120371	5194	0.022	TC1100654
ENSMUSG00000000811	160.23	150.49	167.45	148.5	176.81	151.26	-0.0079497	0.93495	0.938069	0.00754626	5670	0.032	TC0600491
ENSMUSG00000000823	353.35	323.85	328.66	344.25	333.3	310.45	-0.0261269	0.67945	0.692985	0.197877	187	-0.051	TC0202294
ENSMUSG00000000826	2173.47	2161.86	2158.33	2154.39	2117.84	2140.15	-0.0182013	0.0800704	0.0740628	5.43855	9285	0.104	TC0201178
ENSMUSG00000000827	322.92	343.89	314.47	322.92	322	301.79	-0.0514213	0.360167	0.367982	1.06609	4996	0.018	TC0201177
ENSMUSG00000000838	487.53	494.14	544.77	533.61	516.79	552.2	0.0714989	0.281727	0.28486	1.54523	10663	0.154	TC0X00279
ENSMUSG00000000861	1184.2	1154.48	1410.56	1321.01	1279.29	1291.92	0.0596925	0.551303	0.564794	0.422125	12107	0.253	TC1100101
ENSMUSG00000000876	223.65	207.54	174.44	188.5	167.16	193.59	-0.136188	0.335736	0.341909	1.19504	488	0	TC0202093
ENSMUSG00000000881	850.71	939.31	797.71	903.6	765.88	869.72	-0.0275932	0.795284	0.805082	0.0769007	10410	0.145	TC0X00419
ENSMUSG00000000902	708.2	667.14	624.75	655.87	742.4	632.99	0.020788	0.823125	0.831753	0.0569408	10954	0.168	TC1001027
ENSMUSG00000000915	441.22	433.54	407.93	416.07	444.63	426.22	0.00501498	0.915259	0.919367	0.0128347	7471	0.065	TC0500657
ENSMUSG00000000916	280.35	250.43	285.41	267.04	253.89	267.94	-0.0471676	0.503101	0.515948	0.540238	6088	0.038	TC0500730
ENSMUSG00000000934	201.85	202.05	187.98	210.36	189.77	194.27	0.00553345	0.926908	0.930295	0.00953535	8937	0.097	TC1500763
ENSMUSG00000000948	3059.32	3236.84	2938.52	3002.58	2979.64	3011.89	-0.036959	0.415382	0.425376	0.823898	13941	0.884	TC0701778
ENSMUSG00000000957	199.04	186.11	213.52	195.99	225.19	215.32	0.0882733	0.343449	0.350088	1.15264	8266	0.081	TC1400345
ENSMUSG00000000958	112.6	111.66	113.23	108.7	113.46	117.66	0.00919471	0.797547	0.807313	0.0751561	489	0	TC1400937
ENSMUSG00000000959	1168.37	1247.4	1169.94	1191.05	1186.31	1147.42	-0.0242491	0.532366	0.545372	0.465884	8082	0.075	TC1400343
ENSMUSG00000000976	338.8	327.63	350.38	361.98	338.96	342.36	0.0370391	0.413635	0.423569	0.830679	9931	0.127	TC1100643
ENSMUSG00000001014	159.56	99.91	172.24	139.77	129.79	116.3	-0.126712	0.64831	0.66271	0.24235	490	0	TC0900100
ENSMUSG00000001016	1015.25	1100.04	1015.02	1010.65	954.02	991.16	-0.0821115	0.14684	0.141052	3.2273	6378	0.044	TC0300342
ENSMUSG00000001017	908.93	1067.45	956.1	943.3	842.07	910.03	-0.119952	0.225595	0.2246	2.04862	8568	0.084	TC0301074
ENSMUSG00000001018	491.76	547.49	493.91	507.66	524.58	480.96	-0.018031	0.786994	0.797275	0.0834776	5292	0.024	TC0301073
ENSMUSG00000001020	52.71	63.77	54.87	46.16	53.08	54.23	-0.15769	0.228221	0.227384	2.0207	491	0	TC0300347
ENSMUSG00000001034	295.68	284.47	323.37	307.15	290.25	299.76	-0.0084839	0.893775	0.898582	0.0202294	10358	0.142	TC1101441
ENSMUSG00000001036	717.05	675.56	673.19	672.94	694.92	664.78	-0.0229899	0.548985	0.562499	0.427311	6950	0.052	TC1101443
ENSMUSG00000001039	163.26	159.94	140.39	143.04	158.39	143.53	-0.05763	0.528062	0.541238	0.47629	493	0	TC1100364
ENSMUSG00000001052	549.35	571.79	554.57	569.52	591.48	559.54	0.0379122	0.266124	0.268389	1.66782	9384	0.109	TC0301363
ENSMUSG00000001053	104.42	94.31	97.48	115.47	111.6	104.89	0.164558	0.0501298	0.0464775	7.69458	494	0	TC1101310
ENSMUSG00000001054	612.33	617.43	601.48	632.76	654.56	596.09	0.0395374	0.389533	0.398268	0.929745	495	0	TC1101309
ENSMUSG00000001056	279.09	281.81	254.33	265.9	300.39	267.05	0.0308918	0.699626	0.712808	0.17199	4959	0.017	TC1100254
ENSMUSG00000001082	413.75	409.41	399.14	398.2	399.38	374.83	-0.0605696	0.145427	0.139483	3.25725	7288	0.06	TC0501067
ENSMUSG00000001089	247.81	223.47	235.67	245.02	244.83	275.85	0.11416	0.185989	0.18195	2.54333	10582	0.149	TC0400716
ENSMUSG00000001098	374.97	398.3	376.92	371.29	377.35	344.93	-0.0733786	0.205976	0.203408	2.2749	7084	0.055	TC0501451
ENSMUSG00000001100	856.88	900.77	822.35	905.59	894.89	904.52	0.0692388	0.145573	0.139647	3.25412	4818	0.014	TC1100587
ENSMUSG00000001103	106.96	127.08	110.24	117.76	91.07	115.24	-0.0926391	0.547971	0.561561	0.429593	496	0	TC1100586
ENSMUSG00000001105	955.58	900.98	1140.13	998.69	1043.11	1012.72	0.0346739	0.75493	0.766698	0.111772	497	0	TC1100588
ENSMUSG00000001120	326.91	257.89	324.77	324.03	362.83	324.31	0.159242	0.27124	0.273622	1.62636	8629	0.086	TC1001037
ENSMUSG00000001123	120.64	131.03	135.74	126.14	133.29	122.59	-0.0193386	0.769332	0.780607	0.0984925	498	0	TC1101643
ENSMUSG00000001127	2630.3	2811.17	2681.14	2711.58	2531.41	2693.75	-0.0335179	0.475027	0.487564	0.620168	11486	0.201	TC0X00105
ENSMUSG00000001128	215.66	206.81	218.21	205.04	190.02	198.24	-0.111159	0.0481046	0.0446415	7.92046	5483	0.028	TC0X00812
ENSMUSG00000001138	251.48	237.6	241.3	232.85	266.19	252	0.0384915	0.563127	0.577159	0.396397	153	-0.063	TC0100108
ENSMUSG00000001143	481.57	498.19	471.75	478.03	465.59	472.2	-0.0356349	0.233792	0.233402	1.96313	10135	0.13	TC0101022
ENSMUSG00000001150	223.42	193.05	215.46	208.28	236.58	209.21	0.0498838	0.598784	0.612948	0.325607	10548	0.147	TC1000332
ENSMUSG00000001151	134.54	111.44	123.89	119.1	127.97	128.88	0.0268818	0.771889	0.782891	0.0962327	13889	0.807	TC1001033
ENSMUSG00000001156	265.2	238.93	231.36	226.07	262.52	264.68	0.0332126	0.743917	0.756334	0.122574	11009	0.172	TC0601272
ENSMUSG00000001157	551.04	624.22	590.88	553.32	544.46	562.99	-0.0870091	0.181705	0.177409	2.60682	12633	0.316	TC0601274
ENSMUSG00000001158	92.04	119.1	89.79	105.14	106.07	89.9	0.00886278	0.95619	0.958129	0.00341702	12285	0.272	TC0601273
ENSMUSG00000001173	495.12	456.84	536.54	525.06	502.22	498.32	0.0382404	0.618601	0.632839	0.290325	8211	0.079	TC0X00197
ENSMUSG00000001175	3841.81	3575.11	3697.25	3826.43	3868.08	3927.94	0.0650544	0.111236	0.104256	4.15215	12429	0.288	TC1200392
ENSMUSG00000001211	1029.53	997.9	935.11	1049.04	1054.74	1002.29	0.069032	0.21637	0.214522	2.15097	8660	0.087	TC1001053
ENSMUSG00000001227	451.27	425.51	408.68	439.91	469.44	425.79	0.0547119	0.403509	0.413005	0.871013	5345	0.025	TC1701177
ENSMUSG00000001229	309.1	286.34	277.52	309.7	316.85	284.64	0.0618051	0.401525	0.410874	0.879126	8569	0.084	TC1701179
ENSMUSG00000001240	432.16	417.76	387.75	414.94	467.98	412.12	0.0643491	0.441388	0.452576	0.728778	4771	0.013	TC1100838
ENSMUSG00000001247	178.65	167.15	180.82	174.67	164.63	182.66	-0.0132712	0.824112	0.832759	0.0562921	499	0	TC0701562
ENSMUSG00000001248	514.59	502.12	495.55	506.68	521.7	486.3	0.00188522	0.957751	0.959553	0.00317752	10370	0.143	TC0701569
ENSMUSG00000001260	290.56	383.89	295.21	314.91	307.75	280.57	-0.0920705	0.546395	0.559937	0.433159	13680	0.628	TC0501184
ENSMUSG00000001270	2199.21	1943.18	1985.32	2268.05	2460.22	2129.47	0.161986	0.118338	0.111686	3.93393	4430	0.004	TC1201035
ENSMUSG00000001280	315.49	296.31	308.6	318.48	294.92	308.37	0.0019164	0.965514	0.966953	0.0021161	10732	0.159	TC1500490
ENSMUSG00000001285	205.55	225.13	203.33	207.82	197.27	186.33	-0.100235	0.198484	0.195609	2.37052	500	0	TC1500489
ENSMUSG00000001288	175.14	154.34	147.11	159.42	157.76	164.43	0.0188406	0.819102	0.827933	0.0596256	501	0	TC1501079
ENSMUSG00000001300	367.54	399.32	393.75	372.69	404.74	358.95	-0.031324	0.645725	0.660198	0.246302	12025	0.243	TC0800800
ENSMUSG00000001305	342.48	354.84	327.62	321.81	303.95	328.96	-0.102419	0.0977738	0.0906105	4.63064	503	0	TC0101740
ENSMUSG00000001313	1125.85	1074.56	936.71	943.86	1113.03	1093.03	0.00634508	0.956612	0.958554	0.00335142	5438	0.027	TC1100849
ENSMUSG00000001323	356.53	354.97	365.54	369.01	368.15	357.4	0.0232478	0.306605	0.311203	1.37119	6899	0.051	TC1101594
ENSMUSG00000001334	464.94	426.3	419.11	451.12	490.72	473.28	0.111621	0.127495	0.120927	3.68054	7289	0.06	TC0400614
ENSMUSG00000001366	338.01	314.34	330.91	366.05	399.12	361.83	0.196115	0.0226617	0.0211397	12.9944	9785	0.12	TC0901335
ENSMUSG00000001376	547.27	618.57	556.64	551.9	555.9	554.89	-0.0488334	0.427504	0.438277	0.778243	8829	0.093	TC0600005
ENSMUSG00000001379	183.98	198.61	186.65	189.62	196.13	182.2	-0.0031261	0.948772	0.950889	0.0046745	8686	0.088	TC1800541
ENSMUSG00000001380	972.61	1020.06	897.54	937.06	1027.96	904.53	-0.0104659	0.898452	0.903103	0.0184737	5617	0.031	TC1800546
ENSMUSG00000001383	420.17	368.77	392.89	339.25	328.8	393.6	-0.157177	0.17961	0.175207	2.63874	6324	0.043	TC1800160
ENSMUSG00000001403	213.77	234.87	211.35	179.88	199.12	183.64	-0.230001	0.0249826	0.0232544	12.2232	504	0	TC0201044
ENSMUSG00000001415	278.42	273.8	250	252.93	260.01	261.65	-0.0491233	0.386134	0.394646	0.944595	7159	0.057	TC0300292
ENSMUSG00000001416	633.07	746.72	591.06	650.78	659.25	614.06	-0.0282873	0.800807	0.810427	0.0726826	4724	0.012	TC0300290
ENSMUSG00000001418	246.49	254.01	217.48	246.91	287.26	247.57	0.122294	0.286638	0.290232	1.50891	505	0	TC0300291
ENSMUSG00000001419	552.11	495.58	548.59	512.56	529.97	533.44	-0.0169481	0.767409	0.778861	0.100211	12048	0.247	TC0300283
ENSMUSG00000001424	775.01	715.11	723.09	749.8	777.52	728.93	0.0282035	0.566599	0.580506	0.389063	9194	0.1	TC0600068
ENSMUSG00000001436	400.77	392.21	403.16	401.71	423.9	392.51	0.0256181	0.505013	0.51798	0.535114	9822	0.122	TC1000337
ENSMUSG00000001440	1115.34	1222.88	1100.07	1163.97	1069.02	1110.68	-0.0395253	0.543755	0.557162	0.439182	5980	0.036	TC1101803
ENSMUSG00000001441	1321.89	1287.4	1287.45	1349.63	1288.4	1314.47	0.0203489	0.429715	0.440636	0.770171	5346	0.025	TC1101804
ENSMUSG00000001445	380.16	381.54	337.6	379.81	354.95	358.14	-0.0067795	0.92264	0.926151	0.0106868	6428	0.045	TC1100768
ENSMUSG00000001467	998.57	1078.19	975.5	986.64	923.71	1000.22	-0.0681119	0.292204	0.295846	1.46896	6900	0.051	TC0500902
ENSMUSG00000001473	322.45	358.55	331.21	317.03	320.37	315.98	-0.0849348	0.140849	0.134759	3.35737	506	0	TC1800325
ENSMUSG00000001493	145.01	104.49	113.45	115.31	124.04	138.06	0.0666815	0.699652	0.712848	0.171958	507	0	TC1101926
ENSMUSG00000001506	476.12	666.01	438.42	442.33	496.18	645.47	0.00905135	0.97231	0.97362	0.00136384	508	0	TC1100725
ENSMUSG00000001507	219.38	216.95	224.37	220.82	225.4	212.06	-0.0056145	0.85848	0.865323	0.0361425	10411	0.145	TC1101772
ENSMUSG00000001517	344.65	309.39	315.6	278.23	321.64	297.58	-0.112551	0.218026	0.216425	2.13209	509	0	TC0600716
ENSMUSG00000001518	267.48	234.98	281.51	243.93	259.64	249.06	-0.0552273	0.537358	0.550532	0.454034	8	-0.418	TC0601509
ENSMUSG00000001520	206.73	180.7	186.35	180.86	182.64	183.91	-0.0654943	0.330257	0.336052	1.22617	510	0	TC0600717
ENSMUSG00000001521	135.39	128.57	139.2	132.26	138.87	141.51	0.0337271	0.489863	0.502915	0.576808	10949	0.167	TC0601507
ENSMUSG00000001524	223.99	207.01	195.3	194.13	194.51	193.2	-0.103955	0.144216	0.138246	3.28324	511	0	TC1701005
ENSMUSG00000001525	5401.08	5653.5	4969.21	5225.3	5471.6	4939.18	-0.0345535	0.643902	0.658361	0.249114	12370	0.28	TC1701008
ENSMUSG00000001542	113.89	106.32	114.58	127.88	128.57	139.67	0.242319	0.0107869	0.00993612	20.2888	10594	0.15	TC1300420
ENSMUSG00000001552	429.2	397.56	406.5	409.01	431.38	397.69	0.00555389	0.912633	0.91685	0.013647	5671	0.032	TC1101894
ENSMUSG00000001555	160.31	165.8	170.62	154.88	169.06	163.86	-0.0266484	0.587156	0.600988	0.347619	512	0	TC1100822
ENSMUSG00000001558	183.92	198.3	174.77	193.93	174.74	159.74	-0.078583	0.461726	0.473853	0.661323	513	0	TC1100823
ENSMUSG00000001569	142.67	150.19	138.63	137.13	123.72	138.2	-0.113777	0.138301	0.132118	3.41529	6034	0.037	TC0500115
ENSMUSG00000001576	934.15	899.67	966.75	937.3	958.98	895.27	-0.0046195	0.917339	0.921207	0.012209	11314	0.192	TC1700206
ENSMUSG00000001627	584.03	717.2	615.62	615.21	526.88	577.51	-0.15402	0.234212	0.233855	1.95887	5981	0.036	TC1200706
ENSMUSG00000001630	370.77	390.98	378.92	390.61	382.21	386.56	0.023758	0.37822	0.386869	0.98008	13306	0.454	TC0600828
ENSMUSG00000001632	202.8	196.4	195.29	192.09	200.2	187.14	-0.0373761	0.320869	0.326236	1.28159	6429	0.045	TC0600577
ENSMUSG00000001642	473.52	527.79	440.05	438.98	466.79	416.14	-0.122353	0.245507	0.246083	1.84891	514	0	TC0600952
ENSMUSG00000001663	202.88	201.63	198.8	185.22	190.02	189.36	-0.0957106	0.00269556	0.00253162	43.8641	6325	0.043	TC1001023
ENSMUSG00000001665	125.96	125.64	128.85	110.72	113.24	110.28	-0.186828	0.000355	0.000313	126.757	515	0	TC1001022
ENSMUSG00000001666	111.27	119.99	84.33	109.98	120.12	103.25	0.0922542	0.610361	0.62477	0.304661	516	0	TC1001021
ENSMUSG00000001674	350.77	367.31	359.16	372.15	352.98	372.55	0.0269182	0.448514	0.459952	0.704492	6430	0.045	TC0101376
ENSMUSG00000001687	1132.97	1164.72	1044.42	1168.2	1212.49	1231.41	0.113259	0.0963761	0.0894003	4.6861	8878	0.095	TC0501748
ENSMUSG00000001700	163.31	175.29	154.11	167.83	169.43	170.09	0.0442237	0.458984	0.471129	0.670089	8117	0.076	TC1800266
ENSMUSG00000001707	644.74	1005.2	771.59	766.89	680.95	758.36	-0.11217	0.59401	0.607946	0.334524	12232	0.265	TC1300797
ENSMUSG00000001729	999.36	955.31	874.37	946.62	1102.25	935.24	0.0750948	0.473435	0.48584	0.624978	5532	0.029	TC1201046
ENSMUSG00000001741	134.25	136.14	121.6	120.28	121.01	130.16	-0.0767824	0.289917	0.293577	1.48523	7421	0.064	TC0701895
ENSMUSG00000001750	194.02	194.65	179.07	182.56	183.88	185.91	-0.0386239	0.389947	0.398703	0.927949	517	0	TC1900504
ENSMUSG00000001751	225.31	212.63	215.09	213.01	208.92	206.96	-0.0539911	0.129298	0.122694	3.63393	518	0	TC1100831
ENSMUSG00000001755	246.78	259.19	230.74	243.41	239.78	225.77	-0.0545167	0.406697	0.416326	0.85812	519	0	TC1100833
ENSMUSG00000001761	216.71	213.6	222.08	208.96	204.86	212.93	-0.0578375	0.0655103	0.0605852	6.33931	520	0	TC0600081
ENSMUSG00000001763	180.52	174.22	155.62	161.51	170.22	161.21	-0.0477104	0.530069	0.543234	0.471417	12093	0.252	TC0600080
ENSMUSG00000001767	231.72	276.61	249.7	244.42	225.83	249.87	-0.0715515	0.453607	0.465432	0.687571	11089	0.178	TC0202030
ENSMUSG00000001768	134.98	135.69	142.62	143.96	149.22	142.58	0.0765481	0.0764981	0.0709537	5.63525	8938	0.097	TC0200856
ENSMUSG00000001773	132.23	147.53	144.28	147.11	155.48	156.14	0.114512	0.108433	0.101226	4.24427	521	0	TC0701923
ENSMUSG00000001774	501.81	532.76	537	517.94	540.81	545.39	0.029882	0.481388	0.494346	0.601259	9347	0.107	TC0900060
ENSMUSG00000001783	1168.44	1376.33	1244.12	1252.89	1199.42	1275.72	-0.0205424	0.79429	0.804212	0.0776738	5837	0.033	TC1001153
ENSMUSG00000001785	262.48	306.09	271.66	263.39	269.34	268.91	-0.0647377	0.394934	0.403805	0.90661	8570	0.084	TC1000476
ENSMUSG00000001786	336.29	334.33	308.64	325.91	355.22	338.7	0.0587636	0.335429	0.341576	1.19676	5878	0.034	TC1000478
ENSMUSG00000001794	2446.84	2310.79	2547.59	2369.17	2523.09	2575.68	0.0320292	0.589035	0.602849	0.343996	4772	0.013	TC0701530
ENSMUSG00000001802	329.39	288.14	335.14	333.62	338.59	322.98	0.0659531	0.410043	0.420069	0.844783	229	-0.04	TC0701596
ENSMUSG00000001827	136.67	132.52	125.59	110.51	150.69	128.93	-0.0277599	0.845981	0.853677	0.0429278	522	0	TC0702003
ENSMUSG00000001829	379.73	372.28	365.36	360.58	378.34	356.47	-0.0289658	0.400686	0.410006	0.88258	407	-0.007	TC0700776
ENSMUSG00000001833	2203.61	2300.16	2235.31	2154.63	2135.6	2312.38	-0.030206	0.498236	0.511356	0.553454	13102	0.399	TC0900137
ENSMUSG00000001844	655.58	662.93	645.24	615.67	717	605.77	-0.0228546	0.784854	0.7952	0.0852237	5672	0.032	TC0501706
ENSMUSG00000001847	3491.37	3313.12	3402.3	3373.93	3700.99	3345.83	0.0287371	0.606527	0.620808	0.311494	12039	0.245	TC0501708
ENSMUSG00000001855	295.14	282.35	296.5	301.37	279.03	284.74	-0.015105	0.725846	0.738641	0.141554	7908	0.07	TC0200236
ENSMUSG00000001864	113.57	123.39	108.49	107.32	117.9	104.22	-0.0684182	0.420977	0.431157	0.80253	523	0	TC0200235
ENSMUSG00000001870	142.96	131.99	147.41	137.08	147.58	145.47	0.0271208	0.662351	0.676288	0.221594	240	-0.037	TC1700597
ENSMUSG00000001891	492.35	644.57	483.51	527.21	511.4	536.1	-0.028745	0.842473	0.850152	0.0449431	7160	0.057	TC1101182
ENSMUSG00000001901	95.9	92.85	106.43	87.04	101.45	96.83	-0.0494787	0.605413	0.619633	0.313497	524	0	TC1100907
ENSMUSG00000001909	540.65	511.86	537.86	521.01	535.52	515.8	-0.0162039	0.616811	0.631121	0.293399	4861	0.015	TC0800452
ENSMUSG00000001910	337.1	308.08	290.95	311.3	342.17	315.74	0.051501	0.53006	0.543224	0.471439	6856	0.05	TC0801188
ENSMUSG00000001911	1437.96	1194.34	1534.37	1448.76	1661.18	1521.01	0.158058	0.267299	0.269697	1.65819	12832	0.343	TC0801189
ENSMUSG00000001918	147.12	149.07	148.9	137.44	135.94	139.67	-0.107844	0.00110812	0.000941	70.2622	525	0	TC0700124
ENSMUSG00000001924	3255.5	3332.57	3242.9	3406.41	3342.31	3244.81	0.0234776	0.380077	0.388591	0.971636	4639	0.01	TC0X00102
ENSMUSG00000001930	209.16	191.43	210.22	210.19	210	218.14	0.0646713	0.244509	0.244988	1.85831	6562	0.048	TC0600701
ENSMUSG00000001942	223.74	225.05	234.74	237.88	233.76	236.87	0.052075	0.0871765	0.0808259	5.08432	9974	0.129	TC0900189
ENSMUSG00000001943	155.75	155.52	161.8	154.05	149.4	161.99	-0.0240201	0.569575	0.583338	0.382856	7472	0.065	TC0900188
ENSMUSG00000001946	189.12	181.04	175.77	176.29	183.84	173.39	-0.0329591	0.452586	0.464296	0.690932	526	0	TC0900187
ENSMUSG00000001948	48.1	52.77	53.03	55.96	58.44	54.5	0.135015	0.0680357	0.0629714	6.16233	527	0	TC0901028
ENSMUSG00000001962	263.53	271.33	236.96	252.2	249.09	265.72	-0.0071724	0.918563	0.922411	0.0118484	4906	0.016	TC0X00333
ENSMUSG00000001964	656.22	639.61	651.57	633.87	691.25	643.07	0.0143594	0.7391	0.751491	0.127479	11269	0.187	TC0X00326
ENSMUSG00000001983	200.16	214.82	176.75	201.57	184.11	197.61	-0.0171624	0.860081	0.867011	0.0353172	10164	0.132	TC1100909
ENSMUSG00000001985	433.02	425.34	431.2	457.23	445.63	413.08	0.0279268	0.565677	0.579574	0.391001	10183	0.133	TC0400586
ENSMUSG00000001986	790.44	797.85	785.54	784.49	716.21	773.24	-0.0631347	0.200911	0.198172	2.33893	14227	1.958	TC0X00187
ENSMUSG00000001988	111.93	102.42	107.55	110.06	116.45	114.99	0.0858025	0.126124	0.11963	3.71668	8267	0.081	TC0701352
ENSMUSG00000001995	262.97	244.79	233.93	253.05	277.6	263.81	0.0998032	0.18557	0.181524	2.54943	9327	0.106	TC0801474
ENSMUSG00000001998	218.4	216.73	223.38	230.41	213.92	215.17	0.00145997	0.970255	0.971573	0.00157394	9195	0.1	TC0200760
ENSMUSG00000001999	357.06	417.28	350.92	389.94	384.99	388.22	0.0522077	0.547873	0.56145	0.429815	11027	0.173	TC0200761
ENSMUSG00000002006	356.23	405.24	349.8	363.58	353.98	349.07	-0.0562196	0.460865	0.472987	0.664065	10549	0.147	TC0X01046
ENSMUSG00000002007	340.31	338.3	354.38	347.72	303.81	325.98	-0.0815237	0.246133	0.246761	1.84306	528	0	TC0X00319
ENSMUSG00000002010	1308.97	1301.44	1314	1309.89	1370.1	1291.63	0.0168045	0.552934	0.566347	0.418506	4521	0.007	TC0X01045
ENSMUSG00000002012	912.59	858.75	872.56	737.28	858.23	743.2	-0.180044	0.0766277	0.0710808	5.62786	13783	0.694	TC0X01043
ENSMUSG00000002014	642.03	742.88	570.15	582.52	623.26	536.19	-0.160742	0.274343	0.276972	1.60183	529	0	TC0X00320
ENSMUSG00000002015	954.37	1171.81	870.25	905.45	949.58	887.91	-0.116769	0.420088	0.430334	0.805891	9685	0.116	TC0X01044
ENSMUSG00000002017	605.07	687.18	632.65	665.5	629.45	676.17	0.0355729	0.598189	0.612289	0.32671	11190	0.18	TC1701266
ENSMUSG00000002028	538.97	499.22	564.1	545.24	537.83	514.47	-0.002901	0.962058	0.963675	0.00256195	13161	0.417	TC0901110
ENSMUSG00000002031	877.04	915.99	883.46	925.36	888.6	887.99	0.013651	0.64691	0.661339	0.244485	4907	0.016	TC0900307
ENSMUSG00000002032	415.84	383.53	435.83	415.03	405.62	425.11	0.0140157	0.818794	0.827673	0.0598343	7422	0.064	TC0901108
ENSMUSG00000002043	121.52	128.83	126.35	132.63	134.86	116.32	0.0242936	0.752363	0.764251	0.11424	530	0	TC0700176
ENSMUSG00000002052	516.89	477.93	559.07	539.17	541.97	537.94	0.0622376	0.395064	0.403942	0.906059	373	-0.012	TC1101631
ENSMUSG00000002055	152.92	148.64	157.41	149.48	157.74	149	-0.0087711	0.818496	0.827404	0.060036	531	0	TC1100579
ENSMUSG00000002058	242.26	257.37	218.96	250.03	241.98	249.62	0.0485517	0.52459	0.538001	0.484814	4908	0.016	TC1100582
ENSMUSG00000002059	226.75	230.07	199.82	207.83	230.93	191.14	-0.0614624	0.579227	0.592855	0.363213	532	0	TC1100574
ENSMUSG00000002064	297.47	328.85	274.04	256.72	268.58	281.36	-0.155532	0.14162	0.135574	3.34016	8805	0.092	TC1100576
ENSMUSG00000002068	196.96	210.86	185.38	195.89	192.19	186.88	-0.0433282	0.490775	0.503929	0.574225	533	0	TC0701610
ENSMUSG00000002102	775.63	901.13	712.51	735.35	749.01	774.13	-0.0746741	0.50233	0.51513	0.542315	534	0	TC0200565
ENSMUSG00000002103	581.69	612.79	582.95	599.56	570.19	571.14	-0.0299414	0.430277	0.441236	0.768129	5933	0.035	TC0200569
ENSMUSG00000002105	226.99	196.28	222.4	240.05	241.01	236.32	0.154824	0.0792318	0.0733529	5.48351	6510	0.047	TC0201750
ENSMUSG00000002107	1706.44	1551.61	1720.41	1678.2	1691.49	1669.95	0.0191687	0.710744	0.723631	0.158654	13623	0.593	TC0201220
ENSMUSG00000002108	137.16	135.7	139.7	136.01	127.27	134.16	-0.0543509	0.161266	0.155842	2.94534	535	0	TC0201752
ENSMUSG00000002109	144.97	179.65	144.69	151.62	134.99	141.62	-0.12619	0.332112	0.338078	1.21553	7249	0.059	TC0201753
ENSMUSG00000002111	96.87	103.85	101.4	101.81	96.1	103.76	-0.0023142	0.960958	0.962494	0.00271291	536	0	TC0200567
ENSMUSG00000002129	327.47	320.56	335.88	333.04	368.56	330	0.0667193	0.289308	0.292875	1.48959	10955	0.168	TC1100019
ENSMUSG00000002147	152.29	140.71	149.67	149.61	151.03	159.07	0.0547908	0.282994	0.286281	1.53576	6228	0.041	TC1000665
ENSMUSG00000002190	217.28	208.87	239.88	252.62	235.35	260.85	0.170175	0.0824811	0.0763396	5.31319	7473	0.065	TC0800428
ENSMUSG00000002205	140.04	136.59	118.83	119.3	124.29	124.79	-0.0989278	0.266001	0.268256	1.66884	5095	0.02	TC0700489
ENSMUSG00000002210	161.54	133.45	149.56	144.93	164.6	154.17	0.0633092	0.545673	0.559185	0.4348	537	0	TC0700228
ENSMUSG00000002221	255.27	268	239.99	246.37	232.9	248.13	-0.0685326	0.276201	0.278942	1.58735	9740	0.118	TC0501008
ENSMUSG00000002222	789.28	908.16	751.55	798.41	750.94	834.94	-0.0352843	0.723873	0.73661	0.143723	12623	0.314	TC0601188
ENSMUSG00000002227	157.91	160.22	146.55	148.7	153.04	151.56	-0.0347824	0.450924	0.462501	0.69644	9483	0.113	TC0301232
ENSMUSG00000002233	231.64	239.79	218.98	224.03	236.31	239.2	0.0193783	0.706793	0.719922	0.16332	538	0	TC0300497
ENSMUSG00000002250	476.82	439.72	488.38	444.15	478.58	471.95	-0.0098643	0.869879	0.876001	0.0304834	9664	0.115	TC1700227
ENSMUSG00000002257	210.56	182.95	191.13	176	188.05	189.5	-0.0771152	0.325166	0.330957	1.25589	539	0	TC1700226
ENSMUSG00000002265	895.85	883.19	1045.04	955.1	966.82	965.05	0.0360118	0.667974	0.681933	0.213608	13197	0.423	TC0701264
ENSMUSG00000002274	288.16	299.87	253.18	253.71	302.6	241.82	-0.0789483	0.555574	0.569105	0.412694	161	-0.061	TC1700845
ENSMUSG00000002279	295.64	281.26	319.15	296.4	310.97	286.82	-0.001838	0.978093	0.979143	0.000853	7771	0.066	TC1700184
ENSMUSG00000002280	175.04	167.07	173.02	167.62	174.82	173.04	0.00103132	0.971614	0.972887	0.00143336	5879	0.034	TC1700189
ENSMUSG00000002289	114.45	111.83	115.57	112.2	125.48	118.69	0.0586456	0.294611	0.298489	1.45207	540	0	TC1700948
ENSMUSG00000002290	1179.84	1409.68	1017.14	1025.79	966.04	1051.69	-0.232959	0.173562	0.168671	2.73423	541	0	TC1700947
ENSMUSG00000002307	138.2	140.26	137.01	143.98	137.6	143.69	0.0333887	0.228463	0.227628	2.01816	542	0	TC1700293
ENSMUSG00000002308	151.01	168.56	158.9	152	148.28	152.64	-0.0778323	0.177723	0.173156	2.668	10702	0.157	TC1700291
ENSMUSG00000002319	611.85	626.99	576.78	623.83	621.18	579.8	0.00735936	0.88897	0.894295	0.0221179	5533	0.029	TC1400963
ENSMUSG00000002320	787.36	823.06	776.57	770.34	783.46	754.64	-0.0479978	0.181894	0.177626	2.60398	8242	0.08	TC1400964
ENSMUSG00000002325	241.93	225.23	250.38	241.6	238.4	249.96	0.0258646	0.628028	0.642165	0.274483	543	0	TC1400373
ENSMUSG00000002326	324.54	351.39	298.71	357.59	329.81	337.79	0.0752844	0.377888	0.386478	0.981598	544	0	TC1400376
ENSMUSG00000002329	309.5	376.6	305.14	332.46	306.39	283.1	-0.100861	0.443144	0.454359	0.722726	7048	0.054	TC1400965
ENSMUSG00000002332	851.97	756.54	709.84	744.01	790.39	729.98	-0.0306564	0.735264	0.747739	0.131465	7000	0.053	TC1400970
ENSMUSG00000002341	1625.73	1512.88	1563.44	1731.97	1632.46	1607.23	0.0803096	0.145333	0.139397	3.25924	8879	0.095	TC0801082
ENSMUSG00000002342	222.29	211.52	224.28	217.23	209.22	237.96	0.0121417	0.852126	0.859546	0.0395153	8770	0.091	TC0800337
ENSMUSG00000002343	372.16	401.64	373.73	385.54	416.54	368.17	0.0272951	0.687317	0.700709	0.187519	545	0	TC0801085
ENSMUSG00000002345	98.2	90.63	93.22	94.05	102.12	91.68	0.0286258	0.64697	0.661409	0.244394	5096	0.02	TC0800336
ENSMUSG00000002346	198.8	186.9	195.36	186.12	173.75	179.42	-0.107711	0.0508966	0.0470725	7.61263	8158	0.077	TC0801083
ENSMUSG00000002365	329.47	296.45	239.01	277.9	291.67	282.42	-0.0094206	0.948774	0.950893	0.00467408	546	0	TC1700014
ENSMUSG00000002372	269.67	261.32	236.55	262.88	257.57	248.14	0.00378851	0.954188	0.956307	0.00373698	6229	0.041	TC1700530
ENSMUSG00000002379	246.6	270.97	219.71	241.37	268.88	211.52	-0.0323012	0.819974	0.828731	0.0590381	547	0	TC1700531
ENSMUSG00000002393	244.87	237.23	215.76	224.8	245.13	200.26	-0.0612222	0.576155	0.589907	0.369386	6326	0.043	TC0801109
ENSMUSG00000002395	378.44	419.43	372.04	372.39	380.79	348.86	-0.0851648	0.266448	0.268733	1.66516	548	0	TC0800363
ENSMUSG00000002396	98	92.43	92.64	101.34	94.81	102.02	0.0747243	0.16177	0.156368	2.9362	549	0	TC0800364
ENSMUSG00000002409	179.95	162.78	173.65	172.51	185.79	174.98	0.046947	0.430155	0.441101	0.768573	10204	0.134	TC0700298
ENSMUSG00000002413	732.66	749.11	751.66	771.27	696.87	744.81	-0.0144679	0.76118	0.772617	0.105893	10371	0.143	TC0600984
ENSMUSG00000002416	1319.15	1236.9	1149.79	1133.16	1163.8	1106.96	-0.120637	0.118893	0.112214	3.91773	6274	0.042	TC0600144
ENSMUSG00000002428	134.45	156.01	140.22	144.31	136.59	145.86	-0.010931	0.88394	0.889368	0.0241882	10205	0.134	TC0300052
ENSMUSG00000002455	400.96	480.42	408.63	429.97	395.84	423.05	-0.042856	0.660369	0.674366	0.224451	7049	0.054	TC0201181
ENSMUSG00000002458	411.12	399.23	423.25	411.65	455.35	427.27	0.0684175	0.234889	0.234534	1.95204	550	0	TC0202298
ENSMUSG00000002459	578.24	497.9	571.62	557.13	523.26	543.33	-0.0184034	0.816216	0.825278	0.061593	12376	0.281	TC0100915
ENSMUSG00000002475	498.73	544.1	419.19	492.11	532.73	516.59	0.08389	0.507888	0.520878	0.527481	13936	0.875	TC1800439
ENSMUSG00000002477	182.55	248.89	166.33	184.35	179.8	190.12	-0.0873659	0.64802	0.662442	0.242791	5484	0.028	TC1800041
ENSMUSG00000002486	234.72	204.79	193.66	202.61	227.44	228.23	0.0586893	0.588341	0.602186	0.345331	7474	0.065	TC0500558
ENSMUSG00000002489	212.45	216.46	213.84	217.82	221.38	216.31	0.0283354	0.0889889	0.0824185	5.00092	8049	0.074	TC1600928
ENSMUSG00000002496	478.25	416.75	470.01	473.94	509.38	460.08	0.0818976	0.342737	0.349391	1.15649	11204	0.181	TC1700814
ENSMUSG00000002504	263.65	235.61	244.06	248.17	273.55	251.37	0.056895	0.431417	0.442458	0.764004	5293	0.024	TC1700815
ENSMUSG00000002524	1215.78	1182.76	1234.75	1232.8	1239.37	1224.75	0.0252582	0.250507	0.251596	1.8028	9286	0.104	TC1500774
ENSMUSG00000002546	243.84	206.54	236.78	231.1	258.85	239.19	0.0876291	0.377012	0.385623	0.98561	4997	0.018	TC0200242
ENSMUSG00000002550	437.5	477.79	439.92	431.98	489.05	411.81	-0.0266585	0.768338	0.779777	0.0993789	551	0	TC0201385
ENSMUSG00000002578	130.06	120.75	137.45	130.66	126.95	123.27	-0.0260693	0.68304	0.69653	0.193107	11090	0.178	TC1001361
ENSMUSG00000002580	546.27	521.55	532.32	493.91	612.73	516.23	0.0142667	0.889952	0.895238	0.0217248	552	0	TC1101829
ENSMUSG00000002602	296.08	268.46	326.83	318.56	337.39	325.9	0.143726	0.167681	0.162652	2.83219	5294	0.024	TC0701467
ENSMUSG00000002603	134.28	125.53	147.48	126.31	141.69	142.33	0.0117169	0.900368	0.90485	0.0177781	553	0	TC0700260
ENSMUSG00000002608	232.97	171.49	202.07	207.19	212.58	194.53	0.0286097	0.840498	0.848132	0.046099	7085	0.055	TC0701465
ENSMUSG00000002617	160.13	161.79	181.76	155.44	164.13	174.51	-0.0269648	0.740323	0.75269	0.126223	10761	0.161	TC1700773
ENSMUSG00000002625	260.28	276.11	256.68	257.86	269.51	254.91	-0.0194546	0.656129	0.670439	0.230645	7161	0.057	TC1700926
ENSMUSG00000002635	199.23	217.89	184.72	201.04	204.14	186.64	-0.0220251	0.795727	0.805476	0.0765578	11917	0.235	TC0701588
ENSMUSG00000002658	369.05	361.01	367.22	355.27	337.48	377.45	-0.0374988	0.475315	0.487837	0.619302	5140	0.021	TC1701198
ENSMUSG00000002660	429.36	423.66	451.47	438.64	431.14	422.19	-0.0135462	0.695187	0.70826	0.177497	5618	0.031	TC1700536
ENSMUSG00000002661	171.76	199.59	157.76	154.81	158.52	137.19	-0.227942	0.126404	0.119897	3.70927	554	0	TC1700537
ENSMUSG00000002679	218.57	254.23	236.88	217.79	217.68	217.97	-0.11637	0.138394	0.13223	3.41317	10566	0.148	TC1200877
ENSMUSG00000002688	113.17	122.05	111.97	123.72	122.44	115.58	0.0596564	0.295778	0.29973	1.44397	9975	0.129	TC1200720
ENSMUSG00000002699	79.94	84.24	86.61	76.58	81.68	79.82	-0.0747519	0.160619	0.154975	2.95714	555	0	TC1100148
ENSMUSG00000002718	1206.83	1245.62	1202.66	1155.96	1152.76	1134.55	-0.0860038	0.00908333	0.00834329	22.4022	9914	0.126	TC0201061
ENSMUSG00000002728	651.24	728.1	687.41	676.79	683.98	620.86	-0.0605221	0.398943	0.408124	0.889798	7123	0.056	TC0200857
ENSMUSG00000002731	134.14	167.01	134.91	142.01	133.7	137.38	-0.0708358	0.544321	0.557765	0.437884	9786	0.12	TC0201560
ENSMUSG00000002732	122.56	140.91	152	124.82	125.45	135.09	-0.103817	0.349816	0.356916	1.11884	7475	0.065	TC0201561
ENSMUSG00000002733	460.17	498.8	493.91	505.59	526.2	519.32	0.0951088	0.0779722	0.0722237	5.55242	9436	0.111	TC0200433
ENSMUSG00000002741	913.08	927.8	943.36	885.09	957.15	866.83	-0.0406818	0.422726	0.43303	0.795955	5246	0.023	TC1100039
ENSMUSG00000002748	503.08	582.39	529.63	521.42	452.19	534.59	-0.0999835	0.362631	0.370546	1.05392	12387	0.282	TC0500728
ENSMUSG00000002763	415.56	342.64	405.74	399.63	482.74	386.04	0.122119	0.410838	0.42085	0.841639	556	0	TC1700462
ENSMUSG00000002767	366.25	382.51	314.99	336.01	381.66	331.99	-0.0172334	0.879333	0.885072	0.026168	557	0	TC1700459
ENSMUSG00000002768	991.36	1011.15	990.58	1025.95	1028.8	979.42	0.0193664	0.481407	0.494364	0.601203	4725	0.012	TC1700461
ENSMUSG00000002771	371.77	335.49	346.92	380.64	367.19	356.59	0.067979	0.256676	0.25811	1.74789	11556	0.207	TC0701713
ENSMUSG00000002778	992.72	1040.48	964.73	985.46	1026.37	1000.04	0.0071909	0.851923	0.859392	0.039626	11232	0.184	TC0700531
ENSMUSG00000002781	163.25	153.15	149.22	152.02	174.53	158.19	0.0566418	0.46752	0.479718	0.643119	355	-0.014	TC0700532
ENSMUSG00000002797	180.41	220.49	167.05	181.45	185.46	189.29	-0.0203314	0.874358	0.880185	0.0283961	558	0	TC0601086
ENSMUSG00000002799	307.29	303.09	301.06	302.85	292.47	280.22	-0.0586487	0.155332	0.14962	3.05641	11474	0.2	TC1201051
ENSMUSG00000002803	341.86	320.21	335.84	358.58	417.37	328.44	0.139685	0.253553	0.254771	1.77542	559	0	TC1200541
ENSMUSG00000002804	264.56	260.86	206.97	223.38	243.19	221.74	-0.0819465	0.540214	0.553569	0.447356	560	0	TC1201052
ENSMUSG00000002808	239.5	232.2	206.75	224.34	247.67	252.46	0.0956266	0.315485	0.320428	1.31461	13558	0.552	TC1300642
ENSMUSG00000002812	348.57	358.52	334.95	367.3	347.97	348.74	0.0302086	0.473336	0.485689	0.625277	5934	0.035	TC1101427
ENSMUSG00000002814	121.66	130.6	128.56	127.06	134.17	119	-0.003306	0.957912	0.959653	0.00315335	8268	0.081	TC1101428
ENSMUSG00000002820	238.37	240.47	208.23	229.27	232.22	222.71	-0.0031771	0.965752	0.967206	0.00208703	6466	0.046	TC0900105
ENSMUSG00000002825	91.09	103.27	94.71	96.35	93.32	90.28	-0.0447605	0.496952	0.509947	0.556984	11976	0.242	TC0900109
ENSMUSG00000002831	99.07	96.65	100.43	98	94.87	104.07	0.00295989	0.947619	0.949812	0.00488775	561	0	TC1701174
ENSMUSG00000002833	288.08	252.5	277.74	260.04	291	272.27	0.00943429	0.904329	0.90877	0.0163831	8911	0.096	TC1700518
ENSMUSG00000002835	170.99	143.6	159.79	142.74	158.78	163.95	-0.0261567	0.796683	0.806453	0.0758199	6563	0.048	TC1700517
ENSMUSG00000002844	358.41	299.67	298.75	315.9	413.22	336.62	0.151192	0.357794	0.365593	1.07795	7984	0.072	TC1600735
ENSMUSG00000002845	400.06	421.32	448.92	432.24	414.26	450.65	0.0309284	0.630653	0.644917	0.270176	9665	0.115	TC1600258
ENSMUSG00000002846	252.24	264.62	222.3	248.18	192.12	289.11	-0.0354047	0.859531	0.866407	0.0355993	8118	0.076	TC1600736
ENSMUSG00000002870	200.73	191.42	184.35	184.26	174.85	185.85	-0.0808153	0.146494	0.140729	3.23459	562	0	TC0601302
ENSMUSG00000002871	243.03	246.1	233.55	251.78	262.22	233.24	0.046882	0.438256	0.449244	0.739682	5247	0.023	TC0600488
ENSMUSG00000002881	362.7	381.51	354.95	339.91	308.85	372.15	-0.110057	0.258191	0.259877	1.73474	10338	0.141	TC0101089
ENSMUSG00000002885	190.35	188.58	185.8	183.44	188.33	181.07	-0.030821	0.18974	0.18606	2.48958	563	0	TC0801171
ENSMUSG00000002897	227.6	203.48	200.9	201.14	220.15	208.78	-0.0030649	0.966481	0.967949	0.00199899	6564	0.048	TC0600633
ENSMUSG00000002900	344.39	364.62	346.33	333.9	349.18	357.16	-0.0208756	0.618664	0.632898	0.290217	564	0	TC1200114
ENSMUSG00000002908	339.52	325.47	300.09	343.06	338.64	319.17	0.0537073	0.430451	0.441435	0.767499	565	0	TC0801102
ENSMUSG00000002910	81.03	77.12	74.69	83.65	74.95	71.43	-0.0198841	0.805522	0.815076	0.0691835	566	0	TC0801101
ENSMUSG00000002948	290.08	272.08	270.55	289.18	293.3	279.78	0.0507536	0.253003	0.254233	1.78032	356	-0.014	TC0800020
ENSMUSG00000002949	279.99	289.78	243.43	272.3	278.19	268.84	0.014725	0.859865	0.866766	0.0354281	8050	0.074	TC0800789
ENSMUSG00000002957	1266.33	1192.56	1176.18	1164.55	1328.75	1167.64	0.00820456	0.913339	0.917518	0.0134259	6230	0.041	TC0701168
ENSMUSG00000002963	253.12	243.75	220.98	222.23	232.87	205.54	-0.119381	0.203148	0.200447	2.31035	567	0	TC0700492
ENSMUSG00000002968	469.3	416.4	446.65	447.89	488.29	432.32	0.0384523	0.622976	0.637179	0.282899	9484	0.113	TC0701669
ENSMUSG00000002980	261.18	233.46	236.89	243.47	257.7	260.65	0.0597044	0.370445	0.378704	1.01623	568	0	TC0701400
ENSMUSG00000002981	1299.7	1223.36	1253.71	1273.81	1324.57	1276.99	0.0373967	0.297218	0.301257	1.43403	12371	0.28	TC0701394
ENSMUSG00000002983	149.73	120.85	144.82	146.16	148.32	152.41	0.111459	0.317422	0.322473	1.30263	6565	0.048	TC0701393
ENSMUSG00000002984	476.73	484.48	419.35	467.5	497.25	459.83	0.0474246	0.558031	0.571759	0.407341	569	0	TC0701398
ENSMUSG00000002985	3809.52	3991.58	3417.6	3983.83	4010.61	3789.97	0.0735372	0.359852	0.367697	1.06766	4388	0.002	TC0701397
ENSMUSG00000002996	301.99	349.68	289.29	314.45	328.11	316.47	0.0320088	0.72553	0.738341	0.1419	6139	0.039	TC1200684
ENSMUSG00000002997	1003.15	984.54	1191.49	1070.35	1143.87	1010.36	0.0240164	0.824964	0.833581	0.055735	11487	0.201	TC1200685
ENSMUSG00000003031	348.49	323.18	315.93	312.72	324.93	297.6	-0.0782284	0.237394	0.237311	1.92705	12945	0.364	TC0600769
ENSMUSG00000003032	140.5	136.09	133.09	133.68	130.95	138	-0.0250218	0.472793	0.485099	0.626926	570	0	TC0401138
ENSMUSG00000003033	1098.86	977.64	1126.33	1144.15	1107.13	1083.8	0.060729	0.415804	0.425935	0.822267	9308	0.105	TC0800389
ENSMUSG00000003037	639.85	674.7	570.21	634.45	639.71	614.78	0.00650717	0.933936	0.937062	0.00778416	8159	0.077	TC0800386
ENSMUSG00000003038	2391.97	2455.93	2173.13	2409.79	2381.04	2331.64	0.0225337	0.705001	0.718276	0.165462	5097	0.02	TC0401601
ENSMUSG00000003039	369.24	434.07	331.01	352.11	347.19	362.72	-0.0862512	0.495319	0.508421	0.561502	5577	0.03	TC0800388
ENSMUSG00000003062	268.08	305.01	244.38	258.75	274.79	237.02	-0.0819164	0.50328	0.516109	0.539757	11918	0.235	TC1300640
ENSMUSG00000003068	504.26	548.4	504.23	509.77	493.11	503.96	-0.0461377	0.34117	0.347699	1.165	7772	0.066	TC1000400
ENSMUSG00000003070	509.78	461.71	526	480.74	559.37	540.28	0.0769475	0.426781	0.437324	0.780901	11798	0.226	TC1000406
ENSMUSG00000003072	1178.33	1187.76	1122.22	1109.22	1251.88	1189.69	0.024295	0.690378	0.70359	0.183581	571	0	TC1000402
ENSMUSG00000003099	802.37	792.43	727.2	813.86	884.94	771.53	0.0883931	0.291681	0.295233	1.47266	5485	0.028	TC0701359
ENSMUSG00000003119	393.46	396.41	419.2	419.63	378.79	412.54	0.00140034	0.980568	0.981459	0.000671	10220	0.135	TC1100785
ENSMUSG00000003123	204.64	214.53	192.2	195.82	191.44	182.6	-0.10059	0.139761	0.133613	3.38191	572	0	TC0701452
ENSMUSG00000003131	1447.26	1560.53	1393.76	1471.45	1385.13	1433.53	-0.0358368	0.544489	0.55794	0.4375	11761	0.223	TC0901125
ENSMUSG00000003134	195.34	192.38	195.15	193.48	195.77	189.47	-0.0104054	0.539513	0.55283	0.448988	9385	0.109	TC0101044
ENSMUSG00000003135	384.35	389.64	389.79	381.9	379.44	375.74	-0.033486	0.024654	0.0229914	12.3257	12830	0.342	TC0100130
ENSMUSG00000003153	1179.01	1271.4	1144.54	1083.55	1092.66	1065.59	-0.147833	0.0332903	0.0306926	10.1612	13437	0.495	TC0601449
ENSMUSG00000003154	271.47	260.42	266.86	258.67	274.31	249.7	-0.0302001	0.523082	0.536455	0.488552	10567	0.148	TC0600661
ENSMUSG00000003161	699.33	855.34	689.6	728.09	776.58	770.18	0.0260719	0.815349	0.824452	0.0621909	5141	0.021	TC0500023
ENSMUSG00000003166	892.19	816.26	839	879.29	931.68	816.95	0.0437903	0.547318	0.560891	0.431068	6814	0.049	TC1600580
ENSMUSG00000003178	406.31	384.95	407.65	425.85	395.65	392.4	0.0174374	0.724473	0.737289	0.143062	12068	0.249	TC0601440
ENSMUSG00000003184	426.05	417.12	440.21	411.32	435.41	483.15	0.0484766	0.535753	0.548889	0.457819	573	0	TC0700498
ENSMUSG00000003190	126.76	126.91	133.63	123.13	121.02	139.98	-0.0145002	0.847777	0.855362	0.0419152	574	0	TC0701673
ENSMUSG00000003198	215.14	213.51	223.82	201.28	219.33	224.47	-0.0176963	0.752075	0.763925	0.114517	8269	0.081	TC1700511
ENSMUSG00000003199	460.13	497.32	416.36	428.05	443.36	416.52	-0.0898012	0.317207	0.322221	1.30395	4457	0.005	TC1700516
ENSMUSG00000003200	508.57	495.12	464.59	475.95	517.21	513.7	0.0374345	0.530265	0.543456	0.470943	5838	0.033	TC1701172
ENSMUSG00000003208	378.6	384.6	260.16	332.67	348.41	305.34	-0.0327126	0.873358	0.879273	0.0288559	575	0	TC1700513
ENSMUSG00000003226	524.78	592.59	590.4	542.87	513.3	558.31	-0.0796548	0.304679	0.309158	1.38382	14112	1.23	TC1000235
ENSMUSG00000003228	193.67	216.67	202.08	195.91	190.11	202.82	-0.0556004	0.364195	0.372275	1.04626	6951	0.052	TC1900492
ENSMUSG00000003233	571.36	535.54	539.64	593.64	589.92	553.13	0.0767782	0.155469	0.149786	3.05377	10867	0.162	TC1600123
ENSMUSG00000003234	407.62	435.87	372.19	393.66	381.8	379.67	-0.0708829	0.356034	0.363599	1.08684	6379	0.044	TC1600125
ENSMUSG00000003235	322.92	352.71	294.09	322.12	330.87	307.26	-0.0108648	0.900861	0.905328	0.0176014	7210	0.058	TC1600122
ENSMUSG00000003269	473.82	430.64	447.93	430.4	532.1	484.57	0.0933286	0.391168	0.400013	0.922681	5295	0.024	TC0701710
ENSMUSG00000003271	65.35	67.63	66.09	60.82	66.24	65.56	-0.0484061	0.307754	0.312446	1.36372	576	0	TC0701708
ENSMUSG00000003273	1058.37	1106.65	1005.47	995.82	1049.76	1020.01	-0.0477711	0.354121	0.36146	1.09658	4726	0.012	TC0700525
ENSMUSG00000003279	473.38	454.09	461.59	490.54	488.84	457.01	0.04779	0.272062	0.274574	1.61982	9328	0.106	TC1700572
ENSMUSG00000003283	111.94	101.41	115.31	105.86	114	117.81	0.0397367	0.611608	0.625995	0.302462	577	0	TC0200919
ENSMUSG00000003299	330.57	265.08	299.95	324.81	392.61	317.19	0.207312	0.196964	0.194057	2.39062	4862	0.015	TC0900098
ENSMUSG00000003308	707.55	602.14	666.02	758.45	751.94	713.07	0.173073	0.0777401	0.0720259	5.5653	578	0	TC0900935
ENSMUSG00000003316	575.5	510.17	554.41	545.15	577.06	559	0.0371585	0.547346	0.560918	0.431004	9763	0.119	TC0801362
ENSMUSG00000003344	439.62	399.71	384.27	428.72	503.88	424.92	0.147659	0.208298	0.205809	2.24636	4909	0.016	TC1001097
ENSMUSG00000003345	726.61	635.11	665.35	689.47	744.53	688.08	0.0673643	0.378849	0.387445	0.977214	579	0	TC1000417
ENSMUSG00000003346	203.69	205.73	166.47	183.75	205.94	170.69	-0.0370142	0.785082	0.795402	0.0850372	4590	0.009	TC1001096
ENSMUSG00000003348	277.29	269.92	310.07	293.54	278.22	279.71	-0.0076021	0.91385	0.917976	0.0132674	8270	0.081	TC1001098
ENSMUSG00000003352	819.81	779.88	805.58	835.05	856.22	782.73	0.0399297	0.415152	0.425093	0.824787	5142	0.021	TC1500428
ENSMUSG00000003354	100.33	100.97	104.96	112.54	104.16	106.13	0.0755174	0.127029	0.120475	3.69276	580	0	TC1500429
ENSMUSG00000003355	80.32	82.34	74.57	68.96	71.98	83.21	-0.0852784	0.409038	0.419097	0.848765	581	0	TC1501008
ENSMUSG00000003360	622.34	634.99	627.1	593.15	588.6	665.02	-0.03135	0.614981	0.629292	0.296565	8850	0.094	TC1501006
ENSMUSG00000003363	1427.86	1433.58	1293.84	1405.3	1436.99	1398.09	0.0307497	0.571016	0.584851	0.379877	7985	0.072	TC0701486
ENSMUSG00000003378	618.98	558.19	594.57	592.75	635.62	562.35	0.0148536	0.835654	0.843479	0.0489999	8243	0.08	TC0701450
ENSMUSG00000003380	570.1	581.23	533.53	513.73	572.48	534.88	-0.0561476	0.394913	0.40379	0.906699	6857	0.05	TC0701448
ENSMUSG00000003382	225.96	277.98	239.69	251.08	245.42	233.25	-0.0223137	0.824572	0.833194	0.0559908	13198	0.423	TC0300272
ENSMUSG00000003402	364.39	374.07	333.85	344.15	385.88	369.87	0.0367388	0.623449	0.637649	0.282104	5098	0.02	TC0900121
ENSMUSG00000003410	892.1	944.95	829.32	865.76	806.85	780.71	-0.119439	0.16331	0.157996	2.90853	7841	0.068	TC0900952
ENSMUSG00000003411	483.39	464.15	460.38	481.7	518.86	476.65	0.0686022	0.195939	0.192806	2.40432	9140	0.098	TC0400449
ENSMUSG00000003420	217.43	231.08	203.7	210.26	233.43	219.27	0.0241611	0.741777	0.754206	0.12474	6511	0.047	TC0701678
ENSMUSG00000003421	167.42	158.27	162.15	159.97	174.43	161.54	0.0230508	0.642148	0.656464	0.251839	4998	0.018	TC0700500
ENSMUSG00000003423	230.66	246.11	209.77	214.19	203.83	215.54	-0.113222	0.189058	0.185247	2.49922	582	0	TC0700502
ENSMUSG00000003429	718.66	625.58	657.18	635.33	815.39	635.61	0.0521153	0.716017	0.728703	0.152553	583	0	TC0701679
ENSMUSG00000003435	370.43	302.75	329.09	314.43	352.92	332.97	0.000554	0.995724	0.995861	3.25e-05	4999	0.018	TC0701497
ENSMUSG00000003437	462.79	436.8	469.66	472.74	477.56	449.32	0.0318416	0.490097	0.503164	0.576144	6431	0.045	TC0700303
ENSMUSG00000003438	388.16	401.37	352.66	357.98	323.23	377.04	-0.110902	0.266485	0.268798	1.66486	4863	0.015	TC0701496
ENSMUSG00000003444	309.66	339.34	290.79	305.76	321.84	300.72	-0.01541	0.83895	0.846521	0.0470158	584	0	TC0701500
ENSMUSG00000003452	299.98	258.94	337.25	275.44	330.82	310.89	0.0376287	0.794043	0.804054	0.0778665	11890	0.232	TC0600848
ENSMUSG00000003458	534.23	506.29	552.92	562.92	575.12	566.16	0.0978357	0.0622243	0.0574595	6.5857	7773	0.066	TC0101651
ENSMUSG00000003464	736.09	765.96	653.01	716.06	706.32	640.98	-0.0611915	0.513852	0.527236	0.511921	5143	0.021	TC0100767
ENSMUSG00000003469	498.71	432.27	445.12	470.33	511.8	467.03	0.0761469	0.372387	0.380712	1.00708	7909	0.07	TC1400492
ENSMUSG00000003500	412.5	417.64	375.18	390.73	448.13	416.98	0.0586102	0.479039	0.491759	0.608186	5673	0.032	TC0600927
ENSMUSG00000003518	257.65	244.57	213.81	246.94	245.86	240.83	0.0393411	0.652319	0.66668	0.236302	5486	0.028	TC1101928
ENSMUSG00000003526	118.8	103.54	101.09	107.45	106.47	107.19	-0.0066935	0.93104	0.934234	0.00848401	585	0	TC1600584
ENSMUSG00000003527	260.58	250.21	262.98	260.12	286.08	253.42	0.0457692	0.470922	0.483312	0.632631	6380	0.044	TC1600581
ENSMUSG00000003528	926.05	842.07	905.68	809.91	949.57	814.17	-0.0578885	0.537384	0.550554	0.453973	8083	0.075	TC1600583
ENSMUSG00000003531	272.71	286.05	226.11	246.18	270.39	252.31	-0.023569	0.842466	0.85014	0.0449473	586	0	TC1600104
ENSMUSG00000003534	317.33	309.43	305.11	319.06	336.92	318.62	0.0643814	0.108685	0.101514	4.23582	5880	0.034	TC1701006
ENSMUSG00000003541	33.7	46.55	40.82	26.53	40.75	38.55	-0.20655	0.432436	0.443563	0.760337	587	0	TC1700359
ENSMUSG00000003545	112.83	118.52	223.44	125.72	139.01	184.38	0.0363054	0.924085	0.927651	0.0102896	13351	0.468	TC0701383
ENSMUSG00000003546	209.58	191.96	189.83	193.79	199.65	204.29	0.0165237	0.758756	0.770256	0.108152	588	0	TC1701118
ENSMUSG00000003549	422.31	418.68	414.71	417.85	439.04	427.48	0.0323137	0.215256	0.213336	2.1638	5487	0.028	TC0700170
ENSMUSG00000003559	302.19	328.22	285.5	316.68	309.14	315.57	0.0418788	0.519695	0.533208	0.497029	7320	0.061	TC1900417
ENSMUSG00000003573	191.16	155.32	181.9	173.27	179.24	190.46	0.0437442	0.68064	0.694199	0.196287	5000	0.018	TC0800341
ENSMUSG00000003575	255.01	233.39	240.03	259.75	260.63	241.56	0.0649991	0.279198	0.282149	1.56434	10969	0.169	TC0801088
ENSMUSG00000003581	341.7	314.85	318.95	323.22	342.25	299.87	-0.0162737	0.818107	0.827024	0.0602999	7050	0.054	TC1100018
ENSMUSG00000003585	142.01	144.78	132.77	141.89	151.32	139.67	0.0452046	0.432103	0.443168	0.761534	5144	0.021	TC1101088
ENSMUSG00000003604	300.74	291.82	361.02	300.16	326.74	347.95	0.0356935	0.770002	0.781238	0.0978972	9976	0.129	TC0200664
ENSMUSG00000003617	134.14	159.38	149.87	142.86	153.64	153.42	0.0239069	0.781532	0.79204	0.0879738	6566	0.048	TC0300051
ENSMUSG00000003623	494.12	479.6	505.89	501.67	500.34	526.97	0.0472838	0.224997	0.223939	2.05506	6140	0.039	TC0500926
ENSMUSG00000003644	229.45	208.11	213.45	224.83	262.59	225.05	0.127489	0.210429	0.208061	2.22062	6952	0.052	TC0401600
ENSMUSG00000003657	510.24	547.67	467.17	449.33	463.52	474.18	-0.134196	0.127927	0.121294	3.6693	12951	0.365	TC0801350
ENSMUSG00000003660	315.21	376.04	319.35	333.23	317.98	299	-0.0855794	0.412208	0.422172	0.836254	8912	0.096	TC0200762
ENSMUSG00000003662	666.72	731.16	668.01	705.01	681.36	698.74	0.0145596	0.768978	0.780292	0.0988072	589	0	TC0201947
ENSMUSG00000003665	72.81	68.46	75.85	70.4	74.63	81.64	0.0606867	0.466923	0.479244	0.644975	6567	0.048	TC1700740
ENSMUSG00000003680	189.59	205.72	180.98	184.22	190.41	181.49	-0.0496554	0.438503	0.449476	0.738818	590	0	TC1900616
ENSMUSG00000003721	397.79	488.3	421.94	446.51	381.44	411.23	-0.0755728	0.528765	0.541921	0.474578	10136	0.13	TC0101374
ENSMUSG00000003731	485.79	495.42	443.86	481.18	476.04	465.32	-0.001069	0.984237	0.985059	0.000442	5439	0.027	TC0401550
ENSMUSG00000003746	510.78	518.05	546.58	548.84	585.13	558.02	0.103078	0.0642547	0.0594104	6.4312	12475	0.293	TC1000924
ENSMUSG00000003752	115.73	104.05	104.3	110.26	106.25	118.24	0.0471038	0.525807	0.539246	0.481814	8939	0.097	TC0701479
ENSMUSG00000003762	301.24	290.12	313.06	293.95	306.08	291.29	-0.0206889	0.620028	0.634243	0.287888	5881	0.034	TC0700275
ENSMUSG00000003778	253.21	281.75	284.8	268.52	277.09	271.99	-0.0019204	0.974153	0.975409	0.00118828	10899	0.164	TC1800520
ENSMUSG00000003779	163.26	148.42	167.25	155.58	164.3	153.33	-0.016078	0.804279	0.813825	0.0700965	591	0	TC1800132
ENSMUSG00000003808	879.18	895.69	876.49	838.92	923.87	812.85	-0.0438945	0.479925	0.492719	0.605566	9716	0.117	TC0800458
ENSMUSG00000003809	368.96	410.55	362.3	376.27	373.87	387.66	-0.0030368	0.9611	0.962625	0.00269312	592	0	TC0801194
ENSMUSG00000003810	665.98	625.78	642.6	682.49	694.39	603.99	0.0320078	0.664479	0.678343	0.218551	6231	0.041	TC0401397
ENSMUSG00000003812	159.5	154.53	164.62	167.47	156.75	162.8	0.0249619	0.548994	0.562517	0.427289	593	0	TC0800461
ENSMUSG00000003813	288.08	272.33	315.9	286.26	317.66	304.2	0.0528454	0.525659	0.539069	0.482177	4640	0.01	TC0801191
ENSMUSG00000003814	1967.55	2018.19	1758.61	1941.23	1969.77	2009.97	0.0460914	0.50327	0.516093	0.539784	4389	0.002	TC0801192
ENSMUSG00000003824	197.17	201.25	204.71	187.32	209.43	200.96	-0.0143763	0.786025	0.79631	0.0842662	594	0	TC0800459
ENSMUSG00000003847	455.68	454.67	462.69	462.88	428.51	458.55	-0.0252802	0.520678	0.534067	0.494557	6327	0.043	TC0800623
ENSMUSG00000003848	207.48	214.78	189.07	190.13	180.02	183.93	-0.140151	0.0780952	0.072342	5.54561	595	0	TC0801333
ENSMUSG00000003849	117.25	121.97	102.78	117.89	124.45	118.99	0.0827247	0.351214	0.358415	1.11156	9485	0.113	TC0801332
ENSMUSG00000003863	338.07	314.05	315.76	320.54	352.97	317.23	0.0328115	0.612346	0.626628	0.301165	7423	0.064	TC0701692
ENSMUSG00000003865	278.06	277.05	281.17	294.69	303.36	278.31	0.0666455	0.146735	0.140966	3.22953	6328	0.043	TC0700515
ENSMUSG00000003868	489.03	498.34	505.88	513.32	501.3	494.54	0.0152571	0.510339	0.523421	0.521041	596	0	TC0701695
ENSMUSG00000003872	446.67	467.34	438.27	446.93	424.1	447.43	-0.0364622	0.385735	0.394255	0.946354	6432	0.045	TC0701693
ENSMUSG00000003873	718.77	785.69	713.77	747.5	753.1	735.54	0.0129231	0.791379	0.80158	0.0799617	597	0	TC0701697
ENSMUSG00000003882	48.87	41.27	50.39	48.3	53.73	49.48	0.112472	0.327558	0.333477	1.24183	598	0	TC1500548
ENSMUSG00000003923	189.34	201.32	174.42	175.26	193.22	177.14	-0.049468	0.544022	0.557418	0.438569	306	-0.023	TC1001005
ENSMUSG00000003929	289.51	312.23	338.22	314.82	278.41	303.92	-0.0662515	0.472004	0.48441	0.629328	11896	0.233	TC1700941
ENSMUSG00000003934	544.02	539.54	550.16	495.49	502.68	500.23	-0.124718	0.000255	0.000262	150.073	9741	0.118	TC1101499
ENSMUSG00000003948	76.79	69.01	83.71	78.56	64.27	74.07	-0.082098	0.52431	0.537739	0.485505	13369	0.472	TC1100709
ENSMUSG00000003949	163.04	140.86	169.81	165.83	176.49	176.84	0.136109	0.194205	0.190911	2.42774	11897	0.233	TC1101741
ENSMUSG00000003955	523.1	637.73	511.48	545.94	585.53	582.48	0.0419945	0.712737	0.725579	0.156332	599	0	TC1600710
ENSMUSG00000003970	1843.79	1776.57	1624.83	1655.66	1944.24	1733.47	0.0227393	0.808083	0.817612	0.0673219	4390	0.002	TC1500252
ENSMUSG00000003974	1714.52	1810.98	1893.69	1945.37	1957.5	1847.35	0.0862462	0.154489	0.148782	3.07272	12739	0.331	TC0500929
ENSMUSG00000003992	1710.26	1486.32	1959.09	1711.67	1818.63	1739.56	0.0402783	0.749939	0.761977	0.116597	7352	0.062	TC1300464
ENSMUSG00000004018	173.55	192.5	189.44	178.25	173.88	162.29	-0.110461	0.147534	0.141821	3.21278	10412	0.145	TC1100105
ENSMUSG00000004031	447.93	485.12	436.41	485.98	490.7	466.32	0.0765865	0.208719	0.206258	2.24125	10249	0.136	TC0101548
ENSMUSG00000004032	891.85	920.84	692.8	789.4	941.4	751.43	-0.0089958	0.958656	0.960296	0.00304263	8212	0.079	TC0300520
ENSMUSG00000004035	205.39	216.68	198.4	198.74	213.72	199.1	-0.0207489	0.702733	0.716169	0.168198	600	0	TC0301265
ENSMUSG00000004040	412.99	394.99	387.28	403.73	410.78	400.42	0.0239903	0.46171	0.473839	0.661372	13731	0.659	TC1101908
ENSMUSG00000004044	52.45	52.09	49.61	55.3	80.16	55.01	0.282425	0.194834	0.19165	2.4192	601	0	TC1101909
ENSMUSG00000004054	187.83	163.51	207.17	187.08	196.62	203.31	0.0777084	0.50036	0.513306	0.547653	6568	0.048	TC1900061
ENSMUSG00000004056	896.04	900.36	842.53	914.04	897.66	900.87	0.0403174	0.274254	0.276854	1.60252	4910	0.016	TC0700283
ENSMUSG00000004069	187.26	144.98	173.01	164.53	208.73	184.41	0.143718	0.384844	0.393265	0.950291	10392	0.144	TC1600013
ENSMUSG00000004070	535.18	553.8	469.34	515.7	550.6	490.52	0.000609	0.994772	0.994941	4.86e-05	8213	0.079	TC1600014
ENSMUSG00000004071	739.17	780.51	708.69	714.89	736.48	714.95	-0.039756	0.405208	0.414751	0.864116	5619	0.031	TC1600493
ENSMUSG00000004085	122.28	120.2	106.58	108.5	130.01	115.68	0.0196317	0.851909	0.859379	0.0396336	602	0	TC0200406
ENSMUSG00000004096	537	580.06	502.15	509.51	512.61	528.43	-0.0601861	0.388583	0.397211	0.933872	8119	0.076	TC0900045
ENSMUSG00000004099	671.45	671.66	707.67	667.17	638.65	650.91	-0.0675166	0.0957404	0.0888021	4.71173	13869	0.779	TC0900929
ENSMUSG00000004100	182.72	183.15	170.86	181.23	178.92	175	-0.0036612	0.923906	0.927505	0.0103381	603	0	TC0900097
ENSMUSG00000004105	85.95	72.39	75.53	63.35	79.97	79.24	-0.0757685	0.598736	0.612891	0.325696	604	0	TC0200260
ENSMUSG00000004110	532.49	528.15	465.63	508.42	541.38	505.71	0.0293622	0.697047	0.710284	0.175177	12049	0.247	TC0101524
ENSMUSG00000004113	951.8	947.62	925.36	967.81	885.98	907.5	-0.0336954	0.447919	0.459372	0.706492	12212	0.261	TC0201275
ENSMUSG00000004127	97.13	110.74	97.14	106.17	101.13	105.93	0.0407986	0.575762	0.589597	0.370181	9486	0.113	TC0300636
ENSMUSG00000004151	466.66	483.86	477.22	517.81	486.06	504.48	0.0789128	0.0611082	0.0565474	6.67392	7211	0.058	TC1200143
ENSMUSG00000004187	541.21	525.35	468.48	506.18	522.56	515.91	0.0116373	0.866324	0.872721	0.0321943	309	-0.022	TC1500244
ENSMUSG00000004207	5874.66	5824.28	5665.52	6007.25	5676.69	5863.84	0.0149356	0.627148	0.641294	0.275937	8661	0.087	TC1000249
ENSMUSG00000004221	227.49	241.01	239.16	235.32	221.53	240.15	-0.0222701	0.636682	0.651009	0.260453	10630	0.152	TC0X00335
ENSMUSG00000004233	110.59	103.68	101.45	109.01	87.44	109.53	-0.0519919	0.670734	0.684599	0.209756	12301	0.274	TC0300463
ENSMUSG00000004263	484.71	491.72	468.91	463.93	496	447.65	-0.0392172	0.458718	0.470864	0.670944	8084	0.075	TC0601466
ENSMUSG00000004264	779.48	740.14	748.29	745.23	905.77	767.48	0.087684	0.387508	0.396061	0.938562	605	0	TC0600681
ENSMUSG00000004266	101.23	92.28	99.25	102.05	94.65	102.36	0.0309123	0.603479	0.617629	0.316999	606	0	TC0601465
ENSMUSG00000004267	1112.11	1047.28	989.55	1141.52	1167.41	1151.46	0.137647	0.0498931	0.0462863	7.72027	4485	0.006	TC0601468
ENSMUSG00000004268	281.94	322.05	255.08	269.4	266.67	267.18	-0.0903351	0.406697	0.416331	0.85812	607	0	TC0601462
ENSMUSG00000004270	717.32	714.9	719.85	735.97	750.47	710.02	0.0290821	0.285056	0.28841	1.5205	5440	0.027	TC0600680
ENSMUSG00000004285	877.95	958.94	701.16	773.69	789.77	739.73	-0.128379	0.402797	0.412285	0.873916	7124	0.056	TC0600078
ENSMUSG00000004317	352.46	364.2	380.16	372.39	382.09	368.38	0.0343748	0.384785	0.393201	0.950551	12979	0.371	TC0X00726
ENSMUSG00000004319	2333.86	2337.38	2447.49	2585.42	2373.99	2442.65	0.0557488	0.260843	0.262795	1.712	14126	1.264	TC0801039
ENSMUSG00000004347	142.86	134.12	145.73	138.06	154.53	151.04	0.0688962	0.324415	0.330108	1.26034	11344	0.194	TC0601091
ENSMUSG00000004356	223.86	209.93	230.23	233.55	239.6	231.62	0.0868461	0.107915	0.100726	4.26168	9487	0.113	TC1001175
ENSMUSG00000004360	1346.19	1454.7	1488.08	1492.81	1337.06	1330.68	-0.0445991	0.556774	0.570285	0.410075	12963	0.368	TC1000120
ENSMUSG00000004364	1672.41	1715.98	1763.39	1659.3	1624.91	1753.85	-0.0326177	0.456234	0.468165	0.67898	7986	0.072	TC0101236
ENSMUSG00000004366	1358.78	1436.72	1290.15	1308.27	1480.97	1275	-0.0093099	0.913346	0.917534	0.0134238	5935	0.035	TC1600645
ENSMUSG00000004383	1072.44	1075.13	1059.23	1135.38	1154.44	1102.43	0.0808772	0.0170169	0.0160466	15.4921	6569	0.048	TC0801132
ENSMUSG00000004393	139.52	162.62	148.09	126.42	143.46	150.72	-0.0992356	0.373797	0.38213	1.00049	6433	0.045	TC1101117
ENSMUSG00000004394	777.9	775.63	744.74	754.54	749.59	763.28	-0.0192596	0.424365	0.434759	0.789839	5145	0.021	TC1101118
ENSMUSG00000004446	162.83	188.04	180.41	161.96	180.06	171.82	-0.0468907	0.570288	0.584114	0.38138	8271	0.081	TC0601439
ENSMUSG00000004451	380.29	359.82	346.52	368.87	387.39	394.99	0.0838004	0.161	0.155432	2.95018	260	-0.031	TC0101362
ENSMUSG00000004455	3293.8	3213.89	3282.06	3355.47	3333.79	3301.9	0.0294331	0.0854292	0.0792203	5.16725	4431	0.004	TC0500628
ENSMUSG00000004460	522.54	593.78	516.79	568.41	521.31	569	0.0241513	0.76862	0.779949	0.0991263	8120	0.076	TC1600149
ENSMUSG00000004462	146.1	151.33	143.21	150.6	155.41	143.67	0.0289245	0.512747	0.526122	0.514776	7476	0.065	TC1600638
ENSMUSG00000004473	103.51	105.01	115.69	98.49	108.78	111.89	-0.0230058	0.77492	0.785748	0.0935923	608	0	TC0701655
ENSMUSG00000004500	132.32	146.98	127.69	136.88	133.6	118.81	-0.0642695	0.504247	0.517115	0.537162	609	0	TC0700094
ENSMUSG00000004508	229.69	211.55	259.34	233.55	234.51	226.97	-0.0065497	0.943361	0.945945	0.00571675	11091	0.178	TC0700731
ENSMUSG00000004530	1545.23	1449.89	1647.96	1620.52	1629.82	1535.36	0.0451001	0.493889	0.507035	0.565481	5195	0.022	TC0501445
ENSMUSG00000004535	656.84	651.75	658.03	632.56	723.85	702.27	0.063635	0.341982	0.348641	1.16058	10868	0.162	TC0600270
ENSMUSG00000004558	2338.33	2582.33	2243.83	2429.17	2465.42	2431.44	0.0346642	0.597643	0.611677	0.327723	4819	0.014	TC1400899
ENSMUSG00000004561	195.56	194.85	179.29	196.08	210.44	180.57	0.0417131	0.61145	0.625858	0.30274	5296	0.024	TC1400281
ENSMUSG00000004562	107.99	94.6	100.54	102.92	100.4	110.47	0.050786	0.502208	0.515027	0.542644	10762	0.161	TC1400283
ENSMUSG00000004565	634.89	618.53	631.63	660.32	654.36	659.16	0.0664829	0.00549932	0.00506692	29.724	11853	0.228	TC0800007
ENSMUSG00000004567	515.04	527.82	505.19	535.83	548.04	499.82	0.0319695	0.507495	0.520493	0.528518	4820	0.014	TC0800006
ENSMUSG00000004568	220.4	200.61	215.18	215.63	228.23	214.28	0.0494939	0.377906	0.386496	0.981514	12854	0.351	TC0800003
ENSMUSG00000004591	518.3	543.42	555.2	563.14	533.9	538.5	0.0167156	0.681089	0.694646	0.19569	11455	0.199	TC0301409
ENSMUSG00000004609	227.7	210.18	228.62	207.84	195.68	228.13	-0.0792952	0.3531	0.360404	1.10182	610	0	TC0701649
ENSMUSG00000004610	411.85	461.79	357.09	355.29	386.2	402.17	-0.099831	0.450536	0.462072	0.697731	611	0	TC0700443
ENSMUSG00000004626	236.59	212.78	216.46	223.86	216.86	211.04	-0.0296583	0.608348	0.622726	0.308236	6232	0.041	TC0800011
ENSMUSG00000004631	635.33	647.41	712.49	702.13	667.36	680.2	0.040369	0.50713	0.520179	0.529484	8214	0.079	TC0600855
ENSMUSG00000004633	675.57	658.36	650.35	628.91	677.06	661.67	-0.0126497	0.738611	0.751121	0.127983	12149	0.258	TC0600278
ENSMUSG00000004637	152.03	151.84	137.22	167.26	153.39	145.62	0.0793689	0.356129	0.363699	1.08635	9239	0.102	TC0800664
ENSMUSG00000004642	426.48	360.05	401.51	376.42	436.18	412.51	0.0451949	0.65777	0.671996	0.228236	11205	0.181	TC0501057
ENSMUSG00000004661	129.23	107.21	149.26	129.71	110.01	127.76	-0.0606158	0.720152	0.732817	0.147867	8940	0.097	TC0901215
ENSMUSG00000004665	173.87	155.54	154.26	166.25	161.51	169.59	0.0421234	0.516739	0.530097	0.50452	612	0	TC1000396
ENSMUSG00000004667	318.6	330.63	339.46	359.76	399.15	354.89	0.170377	0.0463472	0.0428957	8.12841	613	0	TC1001080
ENSMUSG00000004677	282.17	268.58	282.64	291.02	273.22	275.25	0.0103473	0.796463	0.806227	0.0759892	10267	0.137	TC0800362
ENSMUSG00000004698	413.23	426.62	445.79	475.03	420.37	442.99	0.0568972	0.397603	0.40672	0.895382	11863	0.229	TC1200693
ENSMUSG00000004730	116.92	126.14	112.84	106.55	124.57	117.84	-0.0298365	0.732035	0.74479	0.134875	614	0	TC1700544
ENSMUSG00000004748	303.37	244.05	252.29	258.93	277.66	274.56	0.0265549	0.808383	0.817895	0.0671061	10137	0.13	TC1101087
ENSMUSG00000004768	424.29	433.29	439.87	419.56	411.26	426.72	-0.0450811	0.104583	0.0973582	4.37686	6815	0.049	TC0100089
ENSMUSG00000004771	1397.49	1721.11	1436.09	1456.2	1410.65	1490.19	-0.0580862	0.581742	0.595301	0.358215	9488	0.113	TC0901263
ENSMUSG00000004788	616.46	579.52	614.96	625.82	625.88	628.35	0.0546146	0.134886	0.128523	3.49559	5248	0.023	TC1200329
ENSMUSG00000004789	1479.26	1319.89	1452.54	1476.9	1610.83	1504.71	0.111997	0.153242	0.147513	3.0971	8187	0.078	TC1200328
ENSMUSG00000004791	96.56	88.81	98.88	93.07	102.45	95.16	0.0325643	0.632196	0.646515	0.267665	615	0	TC1200900
ENSMUSG00000004798	1287.85	1349.55	1344.99	1392.05	1300.87	1361.66	0.025672	0.515886	0.529265	0.506699	12930	0.361	TC1101446
ENSMUSG00000004815	272.58	274.35	258.71	249.72	250.23	244.31	-0.113918	0.0171235	0.0161202	15.4337	7086	0.055	TC0501389
ENSMUSG00000004837	47.67	52.76	42.51	47.1	41.58	45.64	-0.0861376	0.457959	0.470125	0.67339	616	0	TC1100365
ENSMUSG00000004843	268.34	327.25	226.58	211.81	265.86	241.35	-0.183304	0.366865	0.375042	1.03332	9977	0.129	TC1600854
ENSMUSG00000004846	303.93	323.53	312.11	306.09	303.46	302.62	-0.0422412	0.187345	0.183473	2.52371	5297	0.024	TC0500751
ENSMUSG00000004849	424.93	479.56	376.45	399.67	428.29	388.38	-0.0688429	0.562552	0.576585	0.397622	4486	0.006	TC0501627
ENSMUSG00000004865	745.12	744.2	746.25	796.58	699.33	758.49	0.0100335	0.863603	0.870322	0.0335371	7087	0.055	TC1700887
ENSMUSG00000004880	471.69	579.56	517.18	531.85	435.89	570.64	-0.0319664	0.835928	0.843736	0.0488335	12302	0.274	TC0101718
ENSMUSG00000004891	133.09	117.81	114.89	101.72	119.55	133.03	-0.0517161	0.711531	0.724452	0.157734	617	0	TC0300280
ENSMUSG00000004892	1123.71	1005.93	982.89	1024.98	1172.97	1020.44	0.0476839	0.620115	0.634339	0.287741	5441	0.027	TC0301020
ENSMUSG00000004894	221.47	209.31	223.74	208.39	206.76	226.77	-0.0287009	0.611056	0.625411	0.303435	5001	0.018	TC0301021
ENSMUSG00000004895	452.46	406.96	441.45	416.72	450.98	438.67	0.00678352	0.91101	0.915317	0.0141617	7812	0.067	TC0301018
ENSMUSG00000004896	167.35	166.21	167.55	160.85	145.56	155.16	-0.119794	0.0472125	0.0436891	8.02456	10996	0.171	TC0301019
ENSMUSG00000004897	660.78	628.4	647.33	643.11	624.32	653.39	-0.0116863	0.702897	0.716334	0.167999	344	-0.015	TC0300276
ENSMUSG00000004902	352.87	366.18	301.93	370.33	365.34	347.41	0.0895955	0.374751	0.383258	0.996049	618	0	TC0600636
ENSMUSG00000004929	495.75	461.05	545.6	518.11	522	519.77	0.0576007	0.459287	0.471451	0.669114	619	0	TC1000427
ENSMUSG00000004931	247.81	245.72	223.68	257.14	255.7	221.68	0.0325996	0.719463	0.732071	0.148641	6512	0.047	TC1000435
ENSMUSG00000004933	451.42	462.01	376.47	408.77	409.55	395.77	-0.0816461	0.437456	0.44847	0.742491	5347	0.025	TC1000434
ENSMUSG00000004934	182.31	177.94	191.16	189.42	197.79	180.66	0.04209	0.433895	0.445002	0.755113	620	0	TC1001113
ENSMUSG00000004936	1145.35	1174.75	1084.6	985.44	1101.96	1033.17	-0.126439	0.0938618	0.0871139	4.789	14158	1.376	TC0901261
ENSMUSG00000004937	426.85	407.4	365.76	424.43	420.23	398.71	0.0536577	0.495693	0.508768	0.560463	333	-0.017	TC1001110
ENSMUSG00000004945	544.82	629.91	535.64	591.74	624.74	565.76	0.0620735	0.505505	0.518478	0.5338	621	0	TC1700679
ENSMUSG00000004947	188.32	182.38	192.68	179.76	172.9	179.78	-0.0813661	0.0517101	0.0477494	7.5277	622	0	TC0500738
ENSMUSG00000004951	77.94	74.49	45.81	60.16	95.7	85.21	0.294424	0.40605	0.41556	0.860721	623	0	TC0500736
ENSMUSG00000004952	144.83	141.65	142.54	139.01	148.12	138.92	-0.0106162	0.75767	0.769276	0.109172	8272	0.081	TC0500741
ENSMUSG00000004961	841.59	760.51	901.44	842.6	888.69	871.16	0.0590499	0.47334	0.485698	0.625264	9764	0.119	TC0701225
ENSMUSG00000004980	2693.71	2974.86	2539.53	2591.92	2300.65	2649.57	-0.121719	0.255835	0.257223	1.75525	4686	0.011	TC0601055
ENSMUSG00000004994	126.85	122.83	114.92	127.57	118.43	127.29	0.0343421	0.564781	0.578734	0.392891	624	0	TC0801184
ENSMUSG00000004996	161.61	139.69	141.66	160.59	150.31	144.36	0.0412722	0.635525	0.649928	0.262301	8941	0.097	TC0801183
ENSMUSG00000005034	2441.58	2394.72	2624.9	2398.33	2552.44	2457.96	-0.0095219	0.852495	0.859894	0.0393152	12860	0.352	TC0301430
ENSMUSG00000005043	131.54	112.91	116.3	114.42	126.86	127.74	0.034087	0.708256	0.721271	0.161583	625	0	TC1102109
ENSMUSG00000005045	488.91	454.37	494.69	479.79	475.15	481.65	-0.000397	0.992336	0.992645	0.000104	7942	0.071	TC0400869
ENSMUSG00000005054	187.61	221.79	182.98	172.24	208.73	166.33	-0.11617	0.434954	0.446044	0.75134	6901	0.051	TC1000357
ENSMUSG00000005057	290.1	229.34	347.78	276.46	302.18	308.39	0.0516739	0.788875	0.799138	0.0819591	626	0	TC0501622
ENSMUSG00000005069	320.83	362.51	296.27	316.19	321.67	301.24	-0.0564853	0.56128	0.575259	0.400338	5936	0.035	TC0601459
ENSMUSG00000005078	764.95	935.49	841.68	826.69	822.21	852.47	-0.018619	0.838103	0.845661	0.0475216	7813	0.067	TC1200246
ENSMUSG00000005087	182.91	188.32	194	203.51	195.41	195.81	0.0735605	0.0769124	0.0713209	5.61173	7477	0.065	TC0201786
ENSMUSG00000005089	1430.87	1399.34	1179.71	1302.92	1475.71	1412.89	0.0672452	0.547627	0.561236	0.43037	13192	0.422	TC0200601
ENSMUSG00000005102	233.82	231.75	235.63	244.98	235.35	227.76	0.0134984	0.68742	0.700808	0.187386	11058	0.176	TC0200678
ENSMUSG00000005103	852.54	872.09	813.45	793.08	890.94	809.9	-0.0265866	0.678213	0.691898	0.199537	10324	0.14	TC0501092
ENSMUSG00000005125	392.1	343.36	426.02	389.14	425.2	385.31	0.0508619	0.64188	0.656177	0.252256	627	0	TC1500721
ENSMUSG00000005142	275.48	268.6	254.28	267.96	280.18	256.65	0.0114497	0.830016	0.838342	0.0524948	8687	0.088	TC0800470
ENSMUSG00000005148	212.37	201.31	251.52	274.22	216.52	252.56	0.159929	0.314352	0.319343	1.32168	9978	0.129	TC1400562
ENSMUSG00000005150	179.48	171.63	181.09	167.59	192.22	176.99	0.0105102	0.874193	0.880051	0.0284721	628	0	TC0801203
ENSMUSG00000005161	2007.04	2056.19	1743.7	1912	2139.85	1816.93	0.0156334	0.885358	0.890671	0.023595	4411	0.003	TC0800463
ENSMUSG00000005198	418.77	364.46	383.07	409.63	424.77	391.42	0.073398	0.340065	0.346496	1.17104	6089	0.038	TC1101509
ENSMUSG00000005204	400.7	449.5	371.31	400.7	378.37	392.35	-0.0563355	0.53776	0.550939	0.453089	4558	0.008	TC1101507
ENSMUSG00000005225	275.85	309.77	287.96	300.33	268.71	292.87	-0.0193636	0.792601	0.802669	0.0789968	12303	0.274	TC0600282
ENSMUSG00000005233	118.18	154.06	122.83	118	107.51	125.23	-0.164434	0.291423	0.29497	1.47449	8942	0.097	TC0201520
ENSMUSG00000005262	816.87	882.73	899.76	849.02	734.49	844.48	-0.100338	0.281258	0.284378	1.54875	7987	0.072	TC1600113
ENSMUSG00000005267	165.65	179.31	181.94	191	187.96	185.02	0.0992075	0.0876059	0.0812361	5.06432	10413	0.145	TC1101454
ENSMUSG00000005268	63.32	73.6	69.73	64.3	63.67	62.67	-0.113646	0.152333	0.146669	3.11507	12150	0.258	TC1500035
ENSMUSG00000005299	363.82	370.27	343.75	370.07	385.85	349.92	0.0365671	0.521533	0.534903	0.492414	8571	0.084	TC0501059
ENSMUSG00000005312	904.83	892.17	904.07	885.6	923.91	910.63	0.00995755	0.629652	0.643855	0.271814	11437	0.197	TC1300915
ENSMUSG00000005338	1178.83	1191.01	1097.22	1125.79	1191.61	1077.46	-0.0306366	0.61438	0.62857	0.297611	10152	0.131	TC0101670
ENSMUSG00000005354	616.48	543.77	580	574.08	636.71	586.32	0.0468243	0.536589	0.54975	0.455844	5002	0.018	TC1500812
ENSMUSG00000005357	211.96	250.76	195.68	213.39	203.84	208.2	-0.0665653	0.568126	0.581934	0.385871	5488	0.028	TC1000363
ENSMUSG00000005360	952.29	1019.21	946.42	1006.76	1100.79	987.33	0.0841289	0.228446	0.227611	2.01834	6858	0.05	TC1500539
ENSMUSG00000005362	417.19	507.86	448.19	424.49	426.33	423	-0.103629	0.279753	0.282733	1.56012	8771	0.091	TC0601363
ENSMUSG00000005370	394.32	444.86	389.83	432.84	412.8	433.75	0.0601924	0.408446	0.418492	0.851124	629	0	TC1700651
ENSMUSG00000005371	1226.47	1165.99	1393.74	1322.76	1292.45	1332.28	0.0641761	0.455391	0.467317	0.681726	12346	0.277	TC1701327
ENSMUSG00000005373	147.83	136.84	130.33	131.15	140.93	148.4	0.0190298	0.809684	0.819093	0.0661725	630	0	TC0500725
ENSMUSG00000005374	228.64	227.08	208.91	231.06	259.15	225.26	0.104829	0.234543	0.23418	1.95553	10997	0.171	TC0500726
ENSMUSG00000005378	324.23	335.38	333.38	319.45	324.8	299.84	-0.0735491	0.126673	0.120154	3.70213	5049	0.019	TC0501604
ENSMUSG00000005397	345.82	338.39	357.74	366.4	371.94	363.41	0.0808226	0.0331385	0.0305517	10.1918	10763	0.161	TC1300039
ENSMUSG00000005410	354.96	334.65	339.98	315.85	317.14	331.85	-0.0936229	0.0518895	0.0479034	7.50925	6570	0.048	TC0800400
ENSMUSG00000005413	72.01	73.6	67.59	74.15	70.39	68.74	0.000751	0.988497	0.988949	0.000235	438	-0.003	TC0800399
ENSMUSG00000005417	941	940.01	875.45	936.13	978.22	900.7	0.0303396	0.567105	0.580966	0.388004	6141	0.039	TC1100340
ENSMUSG00000005442	419.3	374.56	389.12	405.44	426.08	383.95	0.0393788	0.5748	0.588543	0.372131	4911	0.016	TC0700250
ENSMUSG00000005447	708.48	703.17	701.79	661.59	717.38	640.56	-0.0672105	0.240305	0.240517	1.89853	631	0	TC0701456
ENSMUSG00000005469	1201.35	1195.78	1084.24	1160.05	1183.17	1159.51	0.0103557	0.843555	0.851174	0.0443163	9196	0.1	TC0800440
ENSMUSG00000005481	360.9	392.35	336.97	338.28	390.81	318.29	-0.0604445	0.60667	0.620958	0.311238	632	0	TC0800435
ENSMUSG00000005483	1286.89	1250.1	1189.26	1178.27	1056.26	1173.57	-0.129819	0.102026	0.0947194	4.46913	4487	0.006	TC0800432
ENSMUSG00000005501	226.99	240	222.16	238.21	223.49	221.56	-0.0123735	0.80448	0.813997	0.0699484	11345	0.194	TC0101284
ENSMUSG00000005505	389.57	446.56	380.29	398.42	385.82	385.24	-0.053287	0.510609	0.523758	0.520337	8188	0.078	TC0200561
ENSMUSG00000005506	962.95	985.09	967.65	938.25	916.18	936.68	-0.063014	0.0133632	0.0124497	17.8983	8517	0.082	TC0200562
ENSMUSG00000005510	940.26	959.26	846.25	842.75	898.03	899.57	-0.0549872	0.439177	0.450151	0.736463	4591	0.009	TC0201747
ENSMUSG00000005514	621.17	591.91	636.79	656.29	645.56	626.52	0.0603539	0.174849	0.169931	2.71348	5674	0.032	TC0500732
ENSMUSG00000005533	325.74	348.91	336.55	357.42	344.77	332.23	0.0326801	0.477878	0.490511	0.611631	13792	0.704	TC0700613
ENSMUSG00000005534	369.79	379.86	375.74	395.19	360.48	370.65	0.000205	0.99624	0.99634	2.51e-05	11670	0.213	TC0800769
ENSMUSG00000005566	1208.5	1183.27	1081.25	1122.51	1242.6	1065.19	-0.0191653	0.826109	0.834672	0.0549918	4687	0.011	TC0700096
ENSMUSG00000005575	1430.52	1465.55	1382.07	1378.71	1463.96	1382.7	-0.0180431	0.654509	0.668744	0.233041	4559	0.008	TC0701327
ENSMUSG00000005580	185.25	187.1	179.03	182.48	187.34	181.62	0.000279	0.991206	0.991657	0.000137	12786	0.339	TC1600487
ENSMUSG00000005583	3056.29	2993.35	3232.82	3280.28	3201.31	3282.26	0.0736118	0.104818	0.0976622	4.36855	13573	0.558	TC1300446
ENSMUSG00000005609	488.23	514.93	529.44	502.62	471.07	544.91	-0.0149923	0.840385	0.848	0.0461654	7162	0.057	TC0700920
ENSMUSG00000005610	1521.03	1851.01	1776.55	1391.16	1593.79	1590.77	-0.167988	0.194728	0.191486	2.42064	6329	0.043	TC0702188
ENSMUSG00000005615	591.54	571.46	618.93	594.48	581.46	582.76	-0.0182315	0.628478	0.642652	0.273741	6142	0.039	TC1600201
ENSMUSG00000005621	187.34	178.66	177.05	186	176.83	178.66	-0.00405	0.91007	0.91436	0.0144644	9717	0.117	TC0700658
ENSMUSG00000005625	485.68	538.02	442.23	484.34	493.17	447.27	-0.0377372	0.704028	0.717412	0.166633	4560	0.008	TC0301129
ENSMUSG00000005656	377.39	436.11	375.43	418.53	446.65	382.47	0.0701767	0.505532	0.518495	0.533729	9197	0.1	TC1200740
ENSMUSG00000005667	143.65	157.92	130.27	155.66	139.26	131.86	-0.0160235	0.887912	0.8933	0.0225455	7478	0.065	TC0601236
ENSMUSG00000005672	444.5	405.14	468.53	445.05	456.44	445.28	0.0334534	0.620697	0.634877	0.286751	13269	0.444	TC0500320
ENSMUSG00000005674	157.87	177.36	154.79	135.43	165.13	164.18	-0.0797673	0.516386	0.52975	0.505421	4960	0.017	TC0101632
ENSMUSG00000005682	252.68	230.78	265.08	262.51	264.23	239.42	0.0344843	0.667378	0.681348	0.214446	11584	0.209	TC1000690
ENSMUSG00000005683	1678.27	1620.72	1604.29	1750.1	1846.64	1720.39	0.11651	0.0332541	0.030638	10.1685	5196	0.022	TC1000692
ENSMUSG00000005686	313.11	295	318.05	330.65	323.9	338.52	0.101152	0.0556206	0.0513956	7.14598	9979	0.129	TC0700918
ENSMUSG00000005687	1462.86	1630.84	1617.71	1573.31	1561.73	1442.79	-0.0408502	0.560171	0.574008	0.402719	6143	0.039	TC0300483
ENSMUSG00000005698	798.14	821.27	842.68	833.39	784.78	858.26	0.00773717	0.869618	0.875766	0.0306073	7814	0.067	TC0800589
ENSMUSG00000005699	165.02	173.56	157.71	170.23	156.56	149.43	-0.0605596	0.423186	0.433542	0.794232	5146	0.021	TC0800591
ENSMUSG00000005716	206.76	221.56	158.3	171.39	201.37	204.59	-0.0128162	0.94316	0.945747	0.00575737	5390	0.026	TC1500818
ENSMUSG00000005732	968.37	1093.05	950.14	979.13	973.16	960.19	-0.0454962	0.51551	0.528915	0.50766	6816	0.049	TC1600588
ENSMUSG00000005774	172.03	175.14	196.45	171.77	169.76	182.1	-0.0522085	0.483428	0.496352	0.595298	9686	0.116	TC0300397
ENSMUSG00000005779	870.22	1118.14	803.05	819.38	889.5	789.68	-0.147035	0.389571	0.398297	0.929579	5249	0.023	TC0301126
ENSMUSG00000005802	593.84	654.99	576.87	612.38	652.84	564.04	0.0023869	0.978295	0.979348	0.000838	12033	0.244	TC0201925
ENSMUSG00000005803	73.82	73.23	70.8	63.17	74.61	76.4	-0.0293382	0.75628	0.768012	0.110487	633	0	TC0200745
ENSMUSG00000005804	233.43	274.82	227.49	228.06	201.72	223.56	-0.168284	0.1726	0.167643	2.74989	12946	0.364	TC0200744
ENSMUSG00000005813	818.64	851.52	821.95	824.47	772.15	763.15	-0.0793351	0.112373	0.105425	4.11582	10970	0.169	TC0301396
ENSMUSG00000005823	183.5	187.27	171.61	177.55	172.46	176.88	-0.0409251	0.367027	0.375262	1.03254	6381	0.044	TC1701208
ENSMUSG00000005846	580.77	578.09	599.96	578.24	637.54	579.83	0.0285623	0.593235	0.607097	0.335987	7842	0.068	TC1600530
ENSMUSG00000005871	2743.72	2736.78	2717.11	2890.62	2902.4	2937.57	0.0908543	0.000369	0.000336	124.23	13707	0.645	TC1800128
ENSMUSG00000005873	2150.36	2348.33	2040.22	2156.83	2246.56	2133.09	0.0015456	0.981721	0.982728	0.000594	13878	0.793	TC1800516
ENSMUSG00000005881	979.63	1020.14	893.4	944.57	890.73	885.9	-0.0868162	0.245857	0.246438	1.84564	4592	0.009	TC0200959
ENSMUSG00000005882	390.64	394.2	369.49	374.59	388.66	379.14	-0.0145837	0.682527	0.69602	0.193784	4488	0.006	TC0202106
ENSMUSG00000005886	396.95	369.21	401.91	384.62	399.78	386.27	0.00399277	0.928935	0.932247	0.00901191	13284	0.452	TC0100941
ENSMUSG00000005893	680.43	714.81	678.2	659.95	673.88	641.62	-0.0697166	0.094693	0.0878752	4.75452	14025	0.997	TC0600523
ENSMUSG00000005897	145.89	139.94	143.85	144.71	146.88	141.32	0.0108379	0.674456	0.688203	0.204631	634	0	TC1000518
ENSMUSG00000005899	407.34	392.57	438.89	414.73	408.24	406.54	-0.0093519	0.855406	0.862528	0.0377546	4773	0.013	TC1600096
ENSMUSG00000005907	261.8	263.55	272.03	263.95	294.95	257.12	0.0309564	0.649145	0.663526	0.241083	9642	0.114	TC0500008
ENSMUSG00000005917	222.47	203.37	173.01	204.69	231.36	224.08	0.14634	0.284768	0.288099	1.52262	635	0	TC1101185
ENSMUSG00000005936	471.02	469.31	431.8	431.92	448.26	438.42	-0.0564264	0.267293	0.26969	1.65823	4489	0.006	TC1700238
ENSMUSG00000005949	235.31	250.57	267.64	268.19	258.32	271.98	0.0852818	0.215611	0.213756	2.15969	12641	0.317	TC1101568
ENSMUSG00000005951	160.6	118.07	206.43	137.78	170.18	197.95	0.0819324	0.782899	0.793294	0.0868364	636	0	TC1100502
ENSMUSG00000005958	222.69	227.52	221.84	227.19	213.4	225.28	-0.0137903	0.674539	0.688307	0.204518	9489	0.113	TC1600137
ENSMUSG00000005973	444.83	592.4	437.24	408.12	408.95	426.16	-0.231979	0.181368	0.177071	2.61193	13959	0.904	TC0201807
ENSMUSG00000005980	40.69	40.94	40.91	41.49	46.55	38.41	0.040796	0.639434	0.653657	0.256091	637	0	TC1600009
ENSMUSG00000005981	468.53	515.16	439.56	476.67	475.98	448.13	-0.020471	0.792238	0.802364	0.0792824	6571	0.048	TC1600484
ENSMUSG00000005982	693.26	672.52	646.07	702.19	685.19	657.47	0.0235422	0.591644	0.605487	0.339005	460	-0.001	TC1600008
ENSMUSG00000005983	128.82	116.93	113.74	110.75	97.76	106.43	-0.190738	0.0661847	0.0612833	6.29105	638	0	TC1600479
ENSMUSG00000005986	460.44	401.93	474.36	459.1	475.98	466.8	0.0721914	0.390825	0.39963	0.924156	6330	0.043	TC1900522
ENSMUSG00000006005	372.82	370.98	399.86	362.11	359.03	393.86	-0.0370334	0.538344	0.551591	0.45172	4821	0.014	TC0100631
ENSMUSG00000006010	358.41	391.06	383.36	386.22	352.73	383.26	-0.0137967	0.819402	0.828215	0.0594229	6233	0.041	TC0101496
ENSMUSG00000006019	131.93	128.31	127.2	124.4	125.33	126.41	-0.0425587	0.0689874	0.0639314	6.09819	11977	0.242	TC0701347
ENSMUSG00000006021	179	187.77	165.03	165.54	175.32	158.11	-0.0911851	0.259075	0.26084	1.72712	5298	0.024	TC0700115
ENSMUSG00000006024	392.68	364	379.9	386.92	424.57	364.97	0.0476345	0.538998	0.552315	0.45019	4391	0.002	TC0700114
ENSMUSG00000006050	189.15	257.29	191.53	219.29	197.6	196.73	-0.0429522	0.793889	0.803919	0.0779867	639	0	TC1800540
ENSMUSG00000006057	1082.84	1137.33	847.09	885.57	1065.81	896.5	-0.100685	0.556873	0.570418	0.409857	640	0	TC1101785
ENSMUSG00000006058	250.77	276.3	240.68	248.44	249.01	247.53	-0.041004	0.525879	0.539309	0.481636	641	0	TC1100743
ENSMUSG00000006095	601.75	638.37	495.09	546.65	642.11	493.03	-0.0453782	0.786604	0.796897	0.0837945	642	0	TC0701531
ENSMUSG00000006127	461.67	455.35	420.88	407.81	423.55	414.83	-0.101432	0.0846954	0.0784757	5.20285	6331	0.043	TC1100544
ENSMUSG00000006134	624.82	636.79	709.72	653.22	687.6	640.23	0.00874017	0.899449	0.903969	0.0181099	8572	0.084	TC1600092
ENSMUSG00000006169	702.92	681.93	792.89	713.19	770.39	740.6	0.0328217	0.679453	0.692992	0.197873	10165	0.132	TC1100184
ENSMUSG00000006191	188.39	202.25	171.92	185.53	183.56	194.24	0.00471502	0.951142	0.953231	0.00425126	10414	0.145	TC1300753
ENSMUSG00000006205	382.25	407.54	315.45	391.96	393.26	381.29	0.0860697	0.484778	0.497749	0.59138	4593	0.009	TC0701070
ENSMUSG00000006215	293.54	269.76	333.69	272.68	253.4	296.29	-0.122702	0.328931	0.334783	1.23383	6513	0.047	TC0400765
ENSMUSG00000006218	514.31	424.49	302.44	398.31	378.48	332.73	-0.132186	0.60657	0.62085	0.311415	643	0	TC0400762
ENSMUSG00000006235	170.12	144.83	137.34	139.5	161.5	165.84	0.0476421	0.713844	0.726538	0.155049	644	0	TC0900949
ENSMUSG00000006241	132.98	133.68	136.93	134.25	132.53	133.16	-0.0130099	0.408047	0.41799	0.852713	645	0	TC0900118
ENSMUSG00000006262	174.14	189.94	168.37	162.84	176.58	185.64	-0.0203806	0.800853	0.810465	0.072648	4522	0.007	TC0500368
ENSMUSG00000006273	3620.01	3759.76	3543.64	3574.42	3510.96	3616.55	-0.0292258	0.353933	0.361265	1.09754	9456	0.112	TC0800322
ENSMUSG00000006276	414.89	408.81	444.39	434.11	427.25	423.04	0.0193165	0.643479	0.657941	0.249768	11059	0.176	TC0801126
ENSMUSG00000006281	119.08	102.96	102.02	108.3	105.91	113.78	0.0204173	0.80751	0.817003	0.0677365	646	0	TC1400882
ENSMUSG00000006288	444.79	488.33	458.02	465.43	485.03	452.1	0.0122962	0.815989	0.825058	0.0617492	6434	0.045	TC1400879
ENSMUSG00000006289	221.57	269.02	200.95	240.22	243.54	226.31	0.0481676	0.72556	0.738396	0.141868	5675	0.032	TC1400884
ENSMUSG00000006299	916.87	1027.09	850.68	846.44	866.44	913.6	-0.085918	0.371733	0.380055	1.01015	647	0	TC0101199
ENSMUSG00000006301	201.55	217.01	190.83	206.49	208.44	215.65	0.0510695	0.420981	0.431169	0.802514	648	0	TC0101200
ENSMUSG00000006304	1005.07	1116.19	870.05	948.64	865.03	903.47	-0.132248	0.299544	0.303743	1.41816	5348	0.025	TC0100295
ENSMUSG00000006307	279.29	259.56	285.2	276.18	280.41	262.79	-0.007583	0.886725	0.892133	0.0230302	8160	0.077	TC0701543
ENSMUSG00000006315	291.3	336.52	257.82	256.62	300.81	248.32	-0.132959	0.396407	0.40546	0.900398	5197	0.022	TC0701550
ENSMUSG00000006333	773	944.97	693.09	751.55	811.46	748.57	-0.0497511	0.733659	0.746317	0.133154	649	0	TC0700005
ENSMUSG00000006335	285.96	253.4	320.34	306.14	314.13	293.93	0.0947307	0.403723	0.413211	0.870142	650	0	TC0701207
ENSMUSG00000006342	339.94	284.94	315.11	329.78	302.25	329.14	0.0347179	0.702561	0.715932	0.168407	651	0	TC1001019
ENSMUSG00000006345	104.85	97.22	95.02	92.7	83.03	90.78	-0.157054	0.0728598	0.067501	5.85045	652	0	TC1000320
ENSMUSG00000006356	471.95	451.7	441.91	422.39	514.1	435.65	0.00201424	0.983638	0.984494	0.000476	5937	0.035	TC1200546
ENSMUSG00000006360	70.06	74.49	67.11	73.91	71	64.34	-0.0176203	0.822912	0.831543	0.0570814	653	0	TC1200547
ENSMUSG00000006369	335.58	309.44	349.15	323.21	369.51	348.68	0.0666085	0.429499	0.440394	0.770954	654	0	TC1500352
ENSMUSG00000006373	1769.69	2028.92	1847.27	1527.08	1533.38	1566.43	-0.284877	0.00863921	0.00790585	23.0536	14182	1.542	TC0X00154
ENSMUSG00000006378	101.4	85.94	104.05	98.69	107.37	106.75	0.106356	0.325186	0.330975	1.25577	655	0	TC1500278
ENSMUSG00000006386	192.49	205.58	208.75	198.23	188.17	200.4	-0.0480551	0.350836	0.357922	1.11353	656	0	TC0400362
ENSMUSG00000006390	354.51	349.92	336.15	334.3	366.34	383.92	0.0577252	0.411441	0.421388	0.839267	4912	0.016	TC0400520
ENSMUSG00000006392	174.69	211.11	170.3	163.5	181.97	169.15	-0.106525	0.379225	0.387795	0.975503	657	0	TC0400519
ENSMUSG00000006395	230.63	214.14	247.8	261.28	236.7	237.34	0.0874337	0.318353	0.323501	1.2969	658	0	TC0400518
ENSMUSG00000006403	182.98	171.06	154.36	179.88	191.31	186.51	0.136571	0.146199	0.140412	3.24083	11978	0.242	TC0100749
ENSMUSG00000006411	69.82	60.5	64.94	69.9	75.02	74.19	0.168037	0.0676609	0.0627004	6.18796	9980	0.129	TC0100753
ENSMUSG00000006412	1376.31	1452.95	1318.04	1231.45	1254.53	1351.77	-0.111943	0.124945	0.118272	3.74824	8545	0.083	TC0100752
ENSMUSG00000006418	532.3	586.11	603.52	558.82	582.99	554.89	-0.0195853	0.756889	0.768517	0.10991	9718	0.117	TC0201066
ENSMUSG00000006423	289.2	349.18	301.57	312.88	278.69	306.74	-0.0624148	0.555826	0.569327	0.412144	6572	0.048	TC0X00863
ENSMUSG00000006435	342.76	336.64	303.19	291.75	330.91	298.55	-0.0931611	0.301055	0.305373	1.40795	6467	0.046	TC1900425
ENSMUSG00000006442	729.03	733.6	783.43	781.69	860.48	761.76	0.0967662	0.199092	0.196263	2.36256	4641	0.01	TC0400830
ENSMUSG00000006456	409.83	404.67	404.72	414.57	413.11	391.31	-0.000747	0.97972	0.980664	0.000731	7424	0.064	TC1900532
ENSMUSG00000006463	372.55	398.33	374.66	379.51	359.6	375.25	-0.0395324	0.367331	0.37557	1.03108	9765	0.119	TC1900036
ENSMUSG00000006464	260.94	251.05	246.65	264.48	246.77	243.22	-0.0085235	0.856971	0.863973	0.0369291	11501	0.202	TC1900535
ENSMUSG00000006471	277.41	286.8	287.06	288.6	262.52	263.42	-0.0648512	0.244736	0.245225	1.85616	659	0	TC0201289
ENSMUSG00000006476	867.93	833.6	764.36	870.64	969.63	857	0.129207	0.172234	0.167266	2.7559	408	-0.007	TC0200131
ENSMUSG00000006494	281.81	331.2	277.75	293.94	270.6	282.21	-0.0692532	0.47703	0.489738	0.61416	6275	0.042	TC0200404
ENSMUSG00000006498	454.28	433.48	471.8	437.5	470.43	432.99	-0.020042	0.717671	0.730215	0.150668	8017	0.073	TC1000384
ENSMUSG00000006522	185.58	164.48	141.62	172.79	171.2	157.9	0.0372451	0.772	0.782961	0.0961352	4913	0.016	TC1400757
ENSMUSG00000006526	246.8	240.67	259.6	240.8	270.49	238.69	0.00395323	0.955399	0.957394	0.00354173	10268	0.137	TC1400130
ENSMUSG00000006527	310.93	291.13	324.34	310.01	329.58	323.35	0.0567599	0.338943	0.345244	1.17721	10415	0.145	TC1400128
ENSMUSG00000006575	1162.26	1126.18	1016.21	1109.65	1227.22	1066.96	0.0424786	0.639203	0.653398	0.256456	5349	0.025	TC1100868
ENSMUSG00000006576	713.56	661.61	688.99	695.09	713.78	660.61	0.00365975	0.939701	0.942486	0.0064815	391	-0.009	TC0100327
ENSMUSG00000006586	568.86	533.23	603.15	621.58	550.07	596.82	0.0525009	0.511577	0.524898	0.517813	13272	0.445	TC0400044
ENSMUSG00000006599	379.86	401.31	389.19	406.51	403.72	395.9	0.0437075	0.163195	0.157858	2.91059	10138	0.13	TC0700542
ENSMUSG00000006611	74.97	69.93	71.44	70.24	70.47	74.89	-0.0049606	0.912219	0.916506	0.0137775	660	0	TC1300715
ENSMUSG00000006638	167.3	161.4	146.29	165.69	151.71	156.65	-0.0015206	0.983419	0.984245	0.000489	661	0	TC0500135
ENSMUSG00000006641	401.03	395.05	393.7	405.06	399.85	385.66	0.000694	0.977085	0.97832	0.000934	10971	0.169	TC0501033
ENSMUSG00000006651	2140.3	1975.63	2105.97	2129.44	2231.92	2133.99	0.0625674	0.20718	0.204696	2.26004	4961	0.017	TC0701537
ENSMUSG00000006673	495.73	511.39	490.01	504.69	482.46	516.97	0.0063659	0.862666	0.869374	0.034006	9981	0.129	TC0900711
ENSMUSG00000006675	200.9	205.32	177.34	200.22	220.85	201.91	0.0958319	0.29661	0.300619	1.43822	662	0	TC0901507
ENSMUSG00000006676	759.86	737.68	734.1	753.52	798.77	728.44	0.0305102	0.506184	0.519173	0.531994	10595	0.15	TC0900714
ENSMUSG00000006678	121.97	143.44	136.59	122.52	108.97	139.86	-0.118631	0.396202	0.405213	0.901261	10416	0.145	TC0X01115
ENSMUSG00000006699	4515.73	4998.74	4315.19	4450.48	4590.52	4347.76	-0.0443523	0.542431	0.555851	0.442225	10206	0.134	TC0401644
ENSMUSG00000006705	153.3	150.76	143.97	154.61	154.47	150.25	0.0363152	0.296662	0.300658	1.43786	11243	0.185	TC1700265
ENSMUSG00000006711	219.09	217.24	219.46	228.6	223.42	216.17	0.0266596	0.326175	0.332026	1.24993	11557	0.207	TC1300145
ENSMUSG00000006715	60.98	63.83	54.92	56.92	60.1	58.52	-0.0315573	0.667067	0.68102	0.214884	663	0	TC1300727
ENSMUSG00000006717	618.77	733.35	569.04	631.68	605.35	624.6	-0.0375131	0.748529	0.76059	0.117981	664	0	TC1300729
ENSMUSG00000006720	55.86	67.33	56.68	62.04	59.81	53.72	-0.0322867	0.777159	0.787771	0.0916686	8273	0.081	TC1300087
ENSMUSG00000006728	1398.48	1457.54	1415.9	1384.01	1380.56	1323.76	-0.063455	0.0809309	0.0748875	5.39315	665	0	TC1000652
ENSMUSG00000006731	522.88	449.8	516.2	507.08	568.71	540.42	0.120098	0.227831	0.226956	2.02482	5982	0.036	TC1000656
ENSMUSG00000006732	143	145.52	155.92	158	154.49	150.7	0.0603596	0.23212	0.231645	1.98018	10764	0.161	TC1000650
ENSMUSG00000006736	1430.02	1247.89	1546.35	1364.28	1440.26	1448.28	0.0148055	0.883071	0.888532	0.0245557	99	-0.105	TC1001324
ENSMUSG00000006740	585.43	721.27	615.2	648.98	547.67	664.01	-0.0461353	0.733201	0.745919	0.133637	12397	0.283	TC1800418
ENSMUSG00000006763	266.4	290.28	272.35	278.35	259.07	270.56	-0.0367702	0.484698	0.497656	0.591612	9490	0.113	TC0701725
ENSMUSG00000006782	992.43	1027.16	742.82	904.73	1037.16	1020.51	0.112902	0.521274	0.534593	0.493062	4962	0.017	TC1100825
ENSMUSG00000006800	894.11	863.07	900.33	888.29	901.47	876.79	0.00505259	0.830694	0.838959	0.0520678	13665	0.613	TC0202192
ENSMUSG00000006818	1010.87	1141.11	885.81	1034.16	1050.59	1001.32	0.0301526	0.792934	0.803023	0.0787352	12352	0.278	TC1700711
ENSMUSG00000006850	172.09	177.33	166.69	174.59	160.29	171.05	-0.0292313	0.553269	0.566647	0.417765	666	0	TC1800156
ENSMUSG00000006906	466.28	498.46	522.88	484.65	453.81	472.43	-0.0753406	0.244827	0.24537	1.8553	9365	0.108	TC0601241
ENSMUSG00000006920	337.65	307.45	360.94	370.13	352.24	351.11	0.0962915	0.249277	0.250266	1.814	7425	0.064	TC1101914
ENSMUSG00000006930	801.55	889.32	763.54	661.49	667.85	645.8	-0.310623	0.00949459	0.00879229	21.8402	14100	1.192	TC1101892
ENSMUSG00000006931	160.15	157.91	160.63	162.55	163.87	171.25	0.0557572	0.0858463	0.0795374	5.14722	667	0	TC1101895
ENSMUSG00000006932	2373.65	2673.12	2122.55	2265.04	2248.96	2200	-0.0883774	0.413312	0.423279	0.831935	5099	0.02	TC0900816
ENSMUSG00000006941	841.54	910.63	730.61	692.98	847.39	707.55	-0.143442	0.334652	0.340715	1.20113	10985	0.17	TC0900811
ENSMUSG00000006958	198.77	190.75	203.55	194.75	185.42	199.31	-0.0335773	0.460305	0.472475	0.665853	7774	0.066	TC1600133
ENSMUSG00000006998	2087.96	2295.07	1953.61	2057.85	1997.69	1898.87	-0.0873877	0.311232	0.316051	1.34138	4774	0.013	TC1600129
ENSMUSG00000007029	227.04	201.79	221.3	224.43	251.24	212.91	0.0812569	0.404908	0.414485	0.865333	5983	0.036	TC1700332
ENSMUSG00000007036	358.73	339.35	333.54	338.47	336.37	343.99	-0.0173629	0.627807	0.64194	0.274847	8518	0.082	TC1700339
ENSMUSG00000007038	283.83	286.92	280.52	277.85	272.5	285.38	-0.0267775	0.280525	0.283587	1.55428	5676	0.032	TC1700329
ENSMUSG00000007039	397.32	441.08	362.07	340.21	361.54	342.28	-0.197284	0.0855967	0.0793591	5.15918	669	0	TC1700336
ENSMUSG00000007041	190.18	212.48	169.06	187.28	181	189.9	-0.0286005	0.783669	0.794124	0.0861992	670	0	TC1700335
ENSMUSG00000007050	159.13	169.9	153.22	150.84	160.35	151.79	-0.0580587	0.324935	0.330686	1.25726	671	0	TC1700331
ENSMUSG00000007097	1600.18	1625.33	1465.86	1651.61	1579.62	1637.58	0.0547673	0.338137	0.344473	1.18167	428	-0.004	TC0101657
ENSMUSG00000007207	948.97	928.57	886.79	872.86	943.14	803.99	-0.0798553	0.332336	0.338346	1.21426	12489	0.296	TC0500722
ENSMUSG00000007216	174.28	162.05	178.63	169.11	174.01	173.87	0.0067736	0.885897	0.891277	0.0233714	6573	0.048	TC0600230
ENSMUSG00000007338	262.47	300.4	285.39	263.54	280.5	275.48	-0.0480006	0.486833	0.499856	0.585455	5147	0.021	TC1900571
ENSMUSG00000007411	733.14	793.23	675.62	712.78	695.89	644.14	-0.0994499	0.282036	0.285138	1.54291	11898	0.233	TC1200523
ENSMUSG00000007415	1717.07	1683.01	1698.47	1813.46	1783.39	1758.54	0.070839	0.00981916	0.00909143	21.4219	6514	0.047	TC0500899
ENSMUSG00000007440	1425.02	1371.12	1594.91	1502.38	1502.07	1430.84	0.017084	0.817922	0.826833	0.0604262	14060	1.065	TC1800163
ENSMUSG00000007458	624.8	733.03	649.62	638.77	645.53	632.21	-0.0635594	0.414776	0.424725	0.826246	12605	0.311	TC0600651
ENSMUSG00000007476	133.24	121.25	117.9	131.62	132.06	115.04	0.0233774	0.795855	0.805586	0.0764585	255	-0.032	TC0200216
ENSMUSG00000007564	4432.18	4181.13	4535.08	4382.32	4504.58	4484.83	0.0250344	0.535795	0.548927	0.457721	12764	0.336	TC1700096
ENSMUSG00000007570	195.23	176.31	184.5	183.23	195.2	190.45	0.0337037	0.538393	0.55166	0.451606	6953	0.052	TC1700228
ENSMUSG00000007589	147.84	145.9	142.58	136.48	141.31	128.35	-0.104384	0.0737197	0.0682878	5.79814	672	0	TC1400967
ENSMUSG00000007594	212.51	164.11	162.05	190.09	176.75	223.53	0.136743	0.446301	0.457658	0.711955	7125	0.056	TC0800334
ENSMUSG00000007603	353.89	357.3	346.25	355.17	346.66	326.5	-0.0410456	0.346417	0.353247	1.13676	10583	0.149	TC1700533
ENSMUSG00000007610	214.72	232.59	206.66	201.32	202.03	214.94	-0.0798369	0.246481	0.247071	1.83981	8601	0.085	TC0800370
ENSMUSG00000007613	361.39	426.66	407.3	399.37	413.53	393.26	0.0161554	0.83894	0.846514	0.0470215	12275	0.271	TC0400203
ENSMUSG00000007617	673.05	734.81	674.56	741.42	672.43	744.93	0.0515828	0.463405	0.47565	0.656004	6515	0.047	TC1300475
ENSMUSG00000007646	128.11	151.65	136.38	138.87	127.75	142.81	-0.0215351	0.814378	0.823486	0.062864	673	0	TC1101720
ENSMUSG00000007653	1128.42	1012.28	1153.55	1206.48	1076.45	1214.39	0.0864414	0.346747	0.353596	1.135	8741	0.09	TC1100165
ENSMUSG00000007655	216.73	259	244.76	223.23	253.33	221.17	-0.0451714	0.670962	0.684825	0.20944	674	0	TC0600038
ENSMUSG00000007656	1434.93	1452.99	1696.3	1767.26	1662.75	1685.15	0.161855	0.119958	0.113282	3.88697	10250	0.136	TC0900531
ENSMUSG00000007659	242.8	218.25	247.8	216.37	246.93	232.3	-0.0271115	0.749094	0.761144	0.117426	9437	0.111	TC0202079
ENSMUSG00000007670	506.94	431.18	445.36	463.46	495.46	479.13	0.0588511	0.485015	0.497965	0.590693	378	-0.011	TC1701199
ENSMUSG00000007682	137.24	113.34	116.69	145.91	112.54	112.27	0.00748334	0.963103	0.9648	0.00242272	8244	0.08	TC1200929
ENSMUSG00000007721	336.68	304.57	331.26	308.14	333.08	333.22	0.00327127	0.958053	0.959775	0.0031322	675	0	TC0801103
ENSMUSG00000007739	672.46	909	622.19	657.31	670.26	641.2	-0.143005	0.44215	0.453346	0.726145	6859	0.05	TC1100094
ENSMUSG00000007777	314.77	323.19	275.93	291.94	312.02	294.88	-0.0211815	0.795863	0.805601	0.0764524	9982	0.129	TC1101311
ENSMUSG00000007783	586.74	555.29	584.08	585.37	597.78	561.34	0.0152365	0.700707	0.713989	0.170666	6954	0.052	TC0701671
ENSMUSG00000007812	181.12	161.04	167.49	166.41	177.86	147.33	-0.0546348	0.591753	0.605573	0.338798	13193	0.422	TC0500847
ENSMUSG00000007815	2176.24	2002.81	2181.77	2129.68	2340.59	2239.51	0.0771099	0.244165	0.244559	1.86155	5003	0.018	TC0900707
ENSMUSG00000007817	527.71	469.09	530.16	530.74	539.88	520.89	0.0618616	0.358405	0.366305	1.07488	11224	0.183	TC1400096
ENSMUSG00000007827	170.6	153.9	193.32	179.39	182.33	189.31	0.0956001	0.383933	0.392342	0.954336	13552	0.549	TC0601422
ENSMUSG00000007833	220.4	216.04	216.13	208.19	201.13	205.94	-0.085023	0.00829122	0.00758476	23.6003	676	0	TC0701685
ENSMUSG00000007837	254.28	198.17	303.64	245.13	277.86	301.13	0.140924	0.516626	0.529983	0.504809	677	0	TC0701676
ENSMUSG00000007850	3375.62	3879.54	3528.87	3585.98	3238.09	3533.42	-0.0572229	0.487619	0.500596	0.583202	4366	0.001	TC1100238
ENSMUSG00000007867	178.5	164.54	177.21	171.54	189.99	190.74	0.0854178	0.244157	0.244536	1.86162	8546	0.083	TC1200337
ENSMUSG00000007872	302.87	309.89	256.12	285.28	282.78	273.42	-0.0413658	0.665055	0.678916	0.217731	9170	0.099	TC0400708
ENSMUSG00000007880	489.62	427.11	486.67	491.59	481.43	466.66	0.0393131	0.593544	0.607437	0.335402	4963	0.017	TC0401598
ENSMUSG00000007888	125.22	117.91	111.88	120.31	123.52	114.85	0.0157163	0.793226	0.803279	0.0785056	678	0	TC0800345
ENSMUSG00000007891	1257.35	1305.08	1125.26	1146.48	1173.66	1164.91	-0.0787796	0.292245	0.295925	1.46867	4727	0.012	TC0702462
ENSMUSG00000007892	3402.46	3596.44	3135.47	3038.8	3578.54	3060.56	-0.068387	0.515819	0.529223	0.506869	5148	0.021	TC0901243
ENSMUSG00000007908	261.33	290.77	273.56	277.2	276.97	288.73	0.0309232	0.560766	0.57462	0.40144	4642	0.01	TC0900540
ENSMUSG00000007944	330.6	341.48	269.75	309.54	326.68	297.33	-0.0061472	0.959405	0.960987	0.00293332	4561	0.008	TC0700284
ENSMUSG00000007950	457.96	468.97	418.21	434.65	525.55	422.67	0.0347564	0.769506	0.780786	0.0983373	4864	0.015	TC0801111
ENSMUSG00000007987	174.27	193.08	191.48	166.13	155.42	156.21	-0.225248	0.016403	0.0155008	15.8393	5350	0.025	TC0500747
ENSMUSG00000007989	1169.56	1231.19	1146.24	1081.26	1159.39	1055.16	-0.106462	0.105121	0.0979877	4.35788	14252	2.533	TC1401055
ENSMUSG00000008028	36.26	40.62	40.39	36.27	39.09	38.44	-0.0421275	0.537473	0.550654	0.453763	679	0	TC0701656
ENSMUSG00000008035	308.67	364.15	314.29	333.73	304.8	356.22	0.0122061	0.908541	0.912736	0.0149636	6276	0.042	TC0X00059
ENSMUSG00000008036	1089.79	1105.96	931.19	831.33	979.59	792.84	-0.265884	0.0945735	0.0877371	4.75945	7212	0.058	TC0700123
ENSMUSG00000008090	159.1	159.6	180.2	167.57	160.21	142.49	-0.0861349	0.399503	0.408748	0.887471	8943	0.097	TC0500497
ENSMUSG00000008129	124.93	113.43	128.71	124.9	114.62	122.62	-0.0184066	0.796194	0.805955	0.0761967	8944	0.097	TC0800446
ENSMUSG00000008136	151.22	140.99	140.71	143.98	144.39	139.8	-0.0152543	0.703367	0.716826	0.167431	8189	0.078	TC0101058
ENSMUSG00000008140	735.97	762.96	701.9	682.46	688.34	653.54	-0.120126	0.0454294	0.0420752	8.24182	10393	0.144	TC0701658
ENSMUSG00000008153	1573.52	1671.35	1396.14	1531.42	1501.32	1428.37	-0.0536606	0.54822	0.561854	0.429031	11308	0.191	TC0601460
ENSMUSG00000008167	405.71	403.05	346.67	359.26	394.21	358.78	-0.0526262	0.576524	0.590188	0.36864	5984	0.036	TC0800467
ENSMUSG00000008200	260.64	253.06	258.25	256.64	257.77	254.21	-0.0061517	0.680988	0.694548	0.195825	5882	0.034	TC0200557
ENSMUSG00000008206	582.07	611.19	581.23	594.51	604.01	602.83	0.022034	0.42611	0.436616	0.783374	9983	0.129	TC0800023
ENSMUSG00000008226	273.53	256.34	205.04	227.13	268.81	271.13	0.0678089	0.676464	0.690142	0.201898	13110	0.401	TC0200412
ENSMUSG00000008301	320.5	399.1	315.42	323.06	308.44	310.05	-0.128352	0.313952	0.318913	1.32419	5250	0.023	TC1800267
ENSMUSG00000008305	348.85	325.77	472.33	376.94	390.65	431.93	0.0815844	0.665087	0.678959	0.217685	11558	0.207	TC0401207
ENSMUSG00000008318	164.69	160.1	171.95	173.33	139.78	151.03	-0.103067	0.341551	0.348136	1.16292	680	0	TC0701992
ENSMUSG00000008333	756.59	760.8	851.27	693.37	819.51	798.55	-0.0369587	0.71193	0.724817	0.157269	5391	0.026	TC0200839
ENSMUSG00000008348	2945.06	2388.1	2621.5	2446.75	3165.1	2671.55	0.055414	0.711979	0.724873	0.157213	10643	0.153	TC0501566
ENSMUSG00000008373	328.69	342.57	283.12	317.81	318.85	299.77	-0.0232139	0.805782	0.815265	0.0689931	681	0	TC0700002
ENSMUSG00000008384	90.08	79.87	85.96	76.2	88.27	96.39	0.0226906	0.848088	0.855697	0.041741	682	0	TC0700279
ENSMUSG00000008393	405.15	444.89	414.26	403.56	367.54	382.31	-0.132338	0.079	0.0731092	5.49606	158	-0.062	TC1600509
ENSMUSG00000008398	125.41	106.08	113.74	120.31	137.36	131.7	0.17481	0.123827	0.117184	3.77858	209	-0.045	TC1001200
ENSMUSG00000008429	466.72	400.59	495.38	480.5	551.67	512.65	0.184366	0.162651	0.157184	2.92033	13087	0.395	TC0900972
ENSMUSG00000008435	254.2	230.76	271.68	274.51	290.66	266.37	0.138452	0.149385	0.143639	3.17452	4643	0.01	TC0701219
ENSMUSG00000008450	357.71	333.03	396.57	380.68	371.9	369.53	0.0490556	0.545047	0.558529	0.436226	9984	0.129	TC0800596
ENSMUSG00000008475	1678.88	1946	1798.63	1629.92	1633.22	1716.23	-0.121049	0.141363	0.135313	3.34588	10568	0.148	TC0100643
ENSMUSG00000008489	1631.05	1742.16	1739.56	1712.53	1552.93	1654.12	-0.0560715	0.340383	0.346839	1.1693	13433	0.494	TC0401265
ENSMUSG00000008496	96.4	90.59	101.98	97.24	93.4	95.91	-0.0106485	0.848342	0.855939	0.0415992	10765	0.161	TC0701451
ENSMUSG00000008540	178.38	198.32	180.71	188.11	234.77	193.57	0.13974	0.277754	0.280667	1.57537	10359	0.142	TC0600791
ENSMUSG00000008575	1614.26	1422.8	1584.78	1649.51	1727.23	1611.15	0.111567	0.156222	0.150572	3.03934	13803	0.718	TC0401221
ENSMUSG00000008604	477.08	458.89	468.88	487.5	486.03	475.61	0.0448761	0.0852243	0.079017	5.17714	5534	0.029	TC0300297
ENSMUSG00000008658	1430.67	1424.79	1500.46	1570.21	1481.25	1560.49	0.0823089	0.0833535	0.0771508	5.26918	11176	0.179	TC1600026
ENSMUSG00000008668	1854.05	1749.88	1722.41	1852.68	1995.62	1746.61	0.0695478	0.340424	0.346902	1.16907	683	0	TC1700955
ENSMUSG00000008682	2463.3	2108.28	2327.57	2077.43	2981.43	2274.1	0.0735389	0.687234	0.700616	0.187627	8085	0.075	TC0X00327
ENSMUSG00000008683	475.2	317.56	435.07	325.75	671.92	427.09	0.169928	0.654611	0.668886	0.232888	4775	0.013	TC0702216
ENSMUSG00000008686	295.77	276.36	337.18	306.69	306.82	333.86	0.0629578	0.53783	0.551027	0.452924	8215	0.079	TC1700281
ENSMUSG00000008690	924.64	911.79	954.26	1007.28	972.69	946.45	0.0683078	0.103139	0.0958078	4.42853	5392	0.026	TC1500379
ENSMUSG00000008730	870.43	820.63	965.14	901.19	899.23	916.6	0.0358718	0.63032	0.644571	0.27072	13754	0.67	TC0301223
ENSMUSG00000008734	184.58	179.66	214.29	203.03	253.79	242.32	0.271054	0.0978538	0.0906726	4.6275	5883	0.034	TC0702226
ENSMUSG00000008763	816.58	952.38	874.26	901.68	831.35	897.13	-0.0052685	0.947055	0.949339	0.00499372	13532	0.537	TC0301202
ENSMUSG00000008822	188.8	212.56	172.85	177.82	218.62	190.09	0.0304254	0.81711	0.826125	0.06098	13319	0.458	TC1200902
ENSMUSG00000008855	433.33	444.12	388.64	419.96	401.11	408.6	-0.0399703	0.555481	0.568996	0.412899	4432	0.004	TC1101935
ENSMUSG00000008859	852.73	955.61	837.84	892.44	807.76	886.84	-0.03161	0.696924	0.710173	0.175329	9198	0.1	TC1300632
ENSMUSG00000008892	2015.65	2353.29	1861.87	2024.6	2023.61	2062.91	-0.0211425	0.842343	0.850038	0.0450188	10703	0.157	TC0800879
ENSMUSG00000008958	306.3	274.5	295.19	307.92	329.02	291.14	0.0830162	0.295165	0.299129	1.44821	7321	0.061	TC0300400
ENSMUSG00000008976	370.97	393.56	408.26	432.1	411.09	424.09	0.112605	0.0681496	0.0630438	6.15457	5100	0.02	TC1600395
ENSMUSG00000008999	204.33	212.41	218.56	223.44	220.99	219.28	0.0636202	0.0950716	0.0882161	4.73897	9985	0.129	TC0202228
ENSMUSG00000009013	5517.3	5540.2	5297.68	5473.32	5982.24	5471.53	0.048595	0.364409	0.372539	1.04522	7088	0.055	TC0501470
ENSMUSG00000009030	459.8	598.12	512.69	535.03	503.81	546.17	0.0207738	0.865987	0.872369	0.0323593	9823	0.122	TC0201440
ENSMUSG00000009035	431.03	372.44	408.9	417.43	433.6	434.27	0.086649	0.249626	0.250644	1.81081	8688	0.088	TC1500841
ENSMUSG00000009073	628.95	557.09	625.34	636.84	698.64	640.23	0.126191	0.152789	0.147103	3.10605	5884	0.034	TC1101097
ENSMUSG00000009075	183.93	158.49	162.47	178.8	190.75	189.51	0.149527	0.109048	0.101941	4.22373	102	-0.103	TC1101096
ENSMUSG00000009076	583.74	410.36	560.18	476.42	587.18	592.23	0.101363	0.622862	0.637025	0.28309	684	0	TC1100025
ENSMUSG00000009079	772.61	888.04	763.99	821.03	743.8	806.86	-0.0297502	0.736578	0.748972	0.130092	7213	0.058	TC1101100
ENSMUSG00000009090	669.58	681.63	605.48	681.95	704.1	656.97	0.0636497	0.352386	0.35966	1.10549	5149	0.021	TC1100028
ENSMUSG00000009092	177.38	159.63	155.81	154.93	157.45	162.22	-0.0523003	0.436925	0.447968	0.744363	685	0	TC1000323
ENSMUSG00000009112	344.86	390.31	329.32	345.33	332.08	350.33	-0.0473001	0.570976	0.584783	0.379959	11206	0.181	TC0600637
ENSMUSG00000009207	615.2	655.45	616.49	693.66	668.75	646.22	0.0900341	0.0990782	0.0917509	4.57997	13608	0.585	TC0201550
ENSMUSG00000009281	74.58	75.3	76.28	68.81	69.22	72.03	-0.106779	0.00935945	0.00865622	22.0208	686	0	TC0601038
ENSMUSG00000009291	482.67	483.65	475.51	491.7	464.27	492.08	0.00571969	0.852488	0.859879	0.0393191	4458	0.005	TC1000341
ENSMUSG00000009292	182.36	177.29	166.45	180.68	168.56	179.46	0.00745734	0.889369	0.894709	0.0219581	8161	0.077	TC1001046
ENSMUSG00000009293	505.6	526.17	491.66	477.71	492.12	478.61	-0.0723969	0.0837578	0.0775562	5.24903	5004	0.018	TC1000342
ENSMUSG00000009376	655.14	637.22	690.34	753.87	684.12	711.41	0.116115	0.0933353	0.0866224	4.81109	13052	0.388	TC0600040
ENSMUSG00000009394	1674.27	1575.27	1580.26	1420.71	1541.07	1370.85	-0.157893	0.0517424	0.0477715	7.52437	10251	0.136	TC0600593
ENSMUSG00000009406	285.67	315.51	300.42	319.25	287.24	286.1	-0.0151844	0.830063	0.838388	0.052465	150	-0.065	TC0X00813
ENSMUSG00000009418	924.38	840.16	925.24	962.47	916.7	896.61	0.0462313	0.44918	0.460622	0.702257	9221	0.101	TC0101448
ENSMUSG00000009470	640.02	710.54	702.79	699.81	649.08	664.52	-0.0274848	0.658144	0.672302	0.227689	13323	0.46	TC1301124
ENSMUSG00000009535	665.63	731.95	753.35	681.99	628.34	728.84	-0.0776292	0.398018	0.40712	0.89365	9894	0.125	TC1800333
ENSMUSG00000009549	243.9	240.52	216.79	208.84	285.7	223.06	0.021862	0.889493	0.89484	0.0219082	6332	0.043	TC0201872
ENSMUSG00000009555	566.62	570.6	521.61	552.84	554.39	547.03	-0.0028165	0.949753	0.951926	0.00449688	687	0	TC0201396
ENSMUSG00000009563	197.58	198.73	201.5	189.87	191.63	191.03	-0.0622973	0.00255403	0.00239447	45.1533	688	0	TC0200255
ENSMUSG00000009566	272.38	251.2	266.1	257.88	252.02	252.47	-0.0500252	0.240284	0.24048	1.89873	6574	0.048	TC0201395
ENSMUSG00000009569	524.94	506.73	526.32	521.06	516.44	519.74	-0.00049	0.979651	0.980608	0.000736	13966	0.911	TC1600057
ENSMUSG00000009575	1313.1	1496.99	1394.27	1220.93	1090.12	1312.31	-0.216658	0.0850595	0.0788632	5.18513	8121	0.076	TC1501092
ENSMUSG00000009585	105.86	101.58	101.33	95.24	109.25	108.35	0.0163789	0.819661	0.828458	0.0592486	8945	0.097	TC1500291
ENSMUSG00000009614	291.68	288.7	282.96	289.66	299.5	301.34	0.0445843	0.111426	0.10445	4.14604	689	0	TC0201341
ENSMUSG00000009621	245.55	229.7	251.05	244.81	263.65	237.44	0.0380357	0.555081	0.568533	0.413775	210	-0.045	TC0201342
ENSMUSG00000009630	1157.58	1294.64	1151.56	1181.78	1159.01	1144.97	-0.0460294	0.462377	0.474555	0.659254	12419	0.287	TC0800189
ENSMUSG00000009633	153.88	96.85	124.33	132.91	154.96	150.56	0.247627	0.292878	0.296589	1.46421	690	0	TC0101777
ENSMUSG00000009640	254.09	260.78	237.46	235.05	251.95	228.94	-0.0715942	0.281959	0.28508	1.54349	5677	0.032	TC0401418
ENSMUSG00000009647	416.38	414.69	429.87	428.44	443.42	445.69	0.0633244	0.0594225	0.0549627	6.81189	6234	0.041	TC1000943
ENSMUSG00000009681	458.55	407.88	424.24	476.2	460.51	429.75	0.0827311	0.278673	0.281635	1.56834	5442	0.027	TC1000313
ENSMUSG00000009687	230.58	226.84	239.54	219.51	213.84	226.54	-0.0788749	0.0780298	0.072284	5.54923	7001	0.053	TC0701563
ENSMUSG00000009731	151	152.48	158.46	163.41	151.04	153.12	0.0169341	0.700542	0.713786	0.170867	691	0	TC0X00022
ENSMUSG00000009733	202.84	209.71	187.51	202.07	201.47	193.94	-0.0048916	0.928919	0.932221	0.00901605	11346	0.194	TC1501042
ENSMUSG00000009739	166.1	157.73	176.51	181.64	169.48	184.07	0.0977308	0.176954	0.172361	2.68005	414	-0.006	TC1501043
ENSMUSG00000009741	580.93	579.25	647.78	621.06	630.17	600.63	0.0362986	0.558283	0.572069	0.406794	10325	0.14	TC0900769
ENSMUSG00000009828	390.6	355.93	408.68	379.95	396.29	385.39	0.0101427	0.876686	0.882422	0.027342	8946	0.097	TC0900548
ENSMUSG00000009863	624.45	748.12	525.08	590.21	652.87	551.54	-0.0689678	0.694869	0.70796	0.177895	4594	0.009	TC0400753
ENSMUSG00000009876	284.9	265.94	312.53	275.55	326.87	312.65	0.0833428	0.45146	0.463122	0.694661	692	0	TC0200913
ENSMUSG00000009894	1314.29	1500.86	1216.63	1306.45	1359.62	1264.63	-0.0317976	0.750831	0.76281	0.115726	9171	0.099	TC1101396
ENSMUSG00000009905	320.79	323.17	310.21	313.39	314.15	301.54	-0.0384685	0.218719	0.217266	2.12426	14056	1.053	TC0101345
ENSMUSG00000009907	836.27	920.39	834.81	868.45	814.85	846.85	-0.0335261	0.565901	0.579835	0.390531	10372	0.143	TC0101346
ENSMUSG00000009927	942.74	1004.96	825.22	951.59	935.8	895.77	0.0096546	0.917625	0.92146	0.0121243	5299	0.024	TC0900301
ENSMUSG00000009995	302.17	360.15	287.74	308.31	293.43	279.7	-0.102482	0.389809	0.398568	0.928546	6955	0.052	TC0X00329
ENSMUSG00000010021	119.54	106.54	105.76	103.08	114.78	110.42	-0.0146818	0.850439	0.857969	0.0404373	7479	0.065	TC1100956
ENSMUSG00000010025	375.17	417.48	369.07	374.8	381.29	386.65	-0.0217027	0.723849	0.736583	0.14375	10394	0.144	TC1101436
ENSMUSG00000010044	106.95	112.89	107.35	103.11	95.77	98.78	-0.136685	0.0264924	0.0244837	11.7771	693	0	TC0900687
ENSMUSG00000010045	282.33	299.68	243.67	279.61	300.88	257.55	0.0239076	0.838363	0.845967	0.0473658	694	0	TC0900685
ENSMUSG00000010047	368.15	367.73	352.97	386.63	379.59	351.3	0.0365377	0.478916	0.491625	0.608549	695	0	TC0900690
ENSMUSG00000010048	222.75	245.06	232.91	240.15	214.58	214.65	-0.0669651	0.374901	0.383404	0.995354	696	0	TC0900693
ENSMUSG00000010051	90.71	87.44	76.41	85.16	89.18	87.67	0.045221	0.591836	0.605671	0.338641	697	0	TC0900691
ENSMUSG00000010054	361.92	379.93	304.79	341	376.13	359.92	0.0464864	0.680167	0.693704	0.196919	698	0	TC0900689
ENSMUSG00000010057	359.88	345.99	328.65	360.15	363.92	331.75	0.0291725	0.634326	0.648671	0.264224	5300	0.024	TC0900686
ENSMUSG00000010064	1173.72	1159.49	1110.3	1205.16	1251.39	1162.27	0.0713911	0.142824	0.136902	3.31357	5443	0.027	TC0901491
ENSMUSG00000010066	340.43	297.87	338.75	327.85	347.06	327.09	0.0385489	0.606117	0.620347	0.31223	9457	0.112	TC0900684
ENSMUSG00000010067	92.32	91.6	80.61	87.41	88.04	93.78	0.0274294	0.71949	0.732107	0.148611	699	0	TC0900688
ENSMUSG00000010086	360.12	417.54	320.93	349.41	347.09	342.01	-0.0727939	0.545196	0.558699	0.435886	4562	0.008	TC1101440
ENSMUSG00000010095	1633.93	1550.82	1733	1621.96	1768.89	1632.2	0.0309171	0.640811	0.655036	0.253928	9348	0.107	TC1900615
ENSMUSG00000010097	768.18	865.38	745.83	772.32	773.04	725.08	-0.0652477	0.418084	0.428266	0.813516	6035	0.037	TC1900116
ENSMUSG00000010110	529.55	552.43	483.52	492.71	510.73	502.37	-0.0540281	0.409089	0.419148	0.848566	4688	0.011	TC1900115
ENSMUSG00000010136	71.43	82.91	67.04	65.81	65.64	73.22	-0.109326	0.355142	0.362588	1.09137	5678	0.032	TC0301241
ENSMUSG00000010142	143.76	124.68	156.19	142.83	131.68	148.08	-0.0024941	0.982572	0.983519	0.00054	700	0	TC1100360
ENSMUSG00000010175	223.39	208.42	233.8	232.15	247.46	230.98	0.0952291	0.175094	0.170186	2.70956	13372	0.474	TC0101752
ENSMUSG00000010205	562.29	441.87	538.65	541.17	637.1	643.52	0.243101	0.144433	0.138467	3.27855	6860	0.05	TC0900932
ENSMUSG00000010277	881.52	922.98	787.38	906.76	865.15	841.52	0.0144386	0.856744	0.863734	0.0370482	4490	0.006	TC1100577
ENSMUSG00000010290	198.09	251.95	198.69	215.78	205.24	202.75	-0.0477459	0.706879	0.720018	0.163218	12420	0.287	TC0100147
ENSMUSG00000010307	197.94	205.04	220.42	201.03	206.15	213.83	-0.0045514	0.935067	0.93816	0.00751909	701	0	TC0700548
ENSMUSG00000010311	151.27	152.27	167.38	152.96	141.98	148.58	-0.0856009	0.204905	0.202284	2.28823	702	0	TC0101428
ENSMUSG00000010358	139.63	125.73	127.55	131.91	118.6	127.17	-0.0568615	0.433211	0.444297	0.757557	703	0	TC1100848
ENSMUSG00000010362	132.61	124.05	123.85	134.4	125.76	125.96	0.0211556	0.66482	0.678688	0.218065	704	0	TC1100854
ENSMUSG00000010376	464.82	427.85	352.23	387.52	449.21	382.26	-0.0246933	0.868633	0.874869	0.0310776	9873	0.124	TC1400966
ENSMUSG00000010392	417.97	439.45	397.57	414.27	408.97	407.93	-0.0264731	0.565139	0.579023	0.392135	7988	0.072	TC1101610
ENSMUSG00000010406	383.17	416.92	382.22	372.65	391.81	383.57	-0.0415644	0.419444	0.429725	0.808332	705	0	TC1400344
ENSMUSG00000010453	344.47	301.87	336.43	319.46	362.21	329.82	0.0418428	0.628443	0.642614	0.273799	445	-0.002	TC0101021
ENSMUSG00000010461	92.69	97.72	97.3	99.35	97.66	95.2	0.0225807	0.497365	0.510433	0.555847	706	0	TC1000818
ENSMUSG00000010476	394.34	372.56	375.72	378.94	360.75	357.93	-0.0579748	0.185151	0.181024	2.55557	12304	0.274	TC0702390
ENSMUSG00000010505	341.5	367.96	308	323.52	297.46	304.63	-0.133585	0.181435	0.177122	2.61092	392	-0.009	TC0201184
ENSMUSG00000010517	449.38	506.8	436.84	462.22	458.16	439.6	-0.0319449	0.669139	0.682956	0.211978	10690	0.156	TC0400454
ENSMUSG00000010538	268.01	259.28	255.72	247.8	254.34	266.5	-0.0270976	0.501203	0.514097	0.545364	707	0	TC0301028
ENSMUSG00000010554	283.36	305.99	296.7	271.38	266.46	277.15	-0.120075	0.0293085	0.0270258	11.0394	8602	0.085	TC1100528
ENSMUSG00000010592	59.24	65.17	55.84	65.89	71.15	57.24	0.105289	0.402389	0.411853	0.875583	708	0	TC1701152
ENSMUSG00000010607	159.08	142.62	155.91	163.91	175.8	187.3	0.203183	0.0510307	0.0471557	7.59849	709	0	TC0900124
ENSMUSG00000010608	1069.28	1107.65	1253.04	1040.55	944.46	1139.16	-0.135565	0.264043	0.266244	1.68506	4644	0.01	TC1200306
ENSMUSG00000010609	287.26	289.84	248.41	271.76	269.94	244.46	-0.0685889	0.476488	0.489181	0.615781	13591	0.572	TC0101705
ENSMUSG00000010651	153.89	143.74	156.76	154.62	153.99	163.42	0.0554099	0.304038	0.308588	1.38806	710	0	TC0901573
ENSMUSG00000010660	145.61	145.41	140.16	146.31	140.13	146.34	0.00526926	0.85751	0.864466	0.0366469	711	0	TC0901572
ENSMUSG00000010663	1526.55	1440.28	1516.14	1498.99	1558.55	1483.73	0.0187989	0.611682	0.626079	0.302331	4865	0.015	TC1900139
ENSMUSG00000010721	1069.82	1156.17	1114.24	1152.98	1078.56	1117.14	0.00383409	0.932686	0.935841	0.00808245	13486	0.519	TC0501014
ENSMUSG00000010755	340.57	358.4	346.03	370.28	349.54	323.18	-0.004669	0.942567	0.945162	0.00587846	5489	0.028	TC0702479
ENSMUSG00000010797	139.1	132.37	129.37	119.93	113.38	140.13	-0.107359	0.32817	0.334003	1.23826	712	0	TC0600893
ENSMUSG00000010803	1079.02	1008.89	1106.77	1125.26	1283.61	1230.8	0.187072	0.0529223	0.0488677	7.40483	13987	0.937	TC1101254
ENSMUSG00000010911	206.93	239.7	196.39	215.31	210.9	203.27	-0.0259075	0.786431	0.796764	0.0839347	7353	0.062	TC0200604
ENSMUSG00000010914	525.85	592.72	541.93	578.97	574.27	548.58	0.0369371	0.553851	0.56729	0.416481	6861	0.05	TC0201787
ENSMUSG00000010936	458.1	441.29	462.7	486.44	496.23	473.44	0.0963286	0.0281503	0.0260344	11.3293	7989	0.072	TC0800644
ENSMUSG00000011096	281.86	286.81	241.8	251.1	269.7	259.52	-0.0511417	0.574311	0.588083	0.373127	6435	0.045	TC0700491
ENSMUSG00000011114	297.32	338.75	286.51	292.67	319.11	296.37	-0.0200316	0.821109	0.829689	0.0582779	4964	0.017	TC0901029
ENSMUSG00000011148	107.04	110.19	96.9	102.99	103.13	103.25	-0.0198673	0.741371	0.753766	0.125152	713	0	TC1200535
ENSMUSG00000011154	73.71	71.43	77.76	67.46	61.4	73.35	-0.14345	0.156211	0.150551	3.03954	714	0	TC0701896
ENSMUSG00000011158	370.7	392.82	375.16	352.9	373.14	367.78	-0.0579357	0.173988	0.169071	2.72733	8216	0.079	TC1201053
ENSMUSG00000011179	905.82	919.75	791.76	850.49	901.87	829.88	-0.0171376	0.835538	0.843438	0.0490703	715	0	TC1200063
ENSMUSG00000011254	139.02	154.49	130.53	155.26	148.9	130.6	0.0356658	0.747396	0.759622	0.119101	716	0	TC1101267
ENSMUSG00000011256	190.89	174.97	191.81	191.6	195.77	192.28	0.0569796	0.266306	0.268569	1.66632	11682	0.214	TC1100186
ENSMUSG00000011257	588.41	602.28	576.74	582.76	616.35	568.01	-0.00087	0.983362	0.984201	0.000492	717	0	TC0400562
ENSMUSG00000011305	112.27	110.01	107.41	104.64	100.37	108.11	-0.0748243	0.106815	0.0996711	4.2991	718	0	TC1701175
ENSMUSG00000011306	379.72	367.56	363.82	359.04	354.5	359.95	-0.0494713	0.066984	0.0620438	6.2348	10956	0.168	TC0800332
ENSMUSG00000011382	119.51	102.35	106.94	120.54	97.47	112.17	0.00359499	0.975916	0.97725	0.00103163	8274	0.081	TC0701698
ENSMUSG00000011427	267.24	321.65	293.89	307.92	256.29	320.44	0.000494	0.997051	0.997125	1.55e-05	8275	0.081	TC0700334
ENSMUSG00000011589	304.07	312	288.28	289.69	315.81	296.47	-0.0039891	0.940407	0.943081	0.00633019	7163	0.057	TC1700515
ENSMUSG00000011658	128.97	119.44	125.95	120.32	121.71	120.61	-0.0451663	0.244454	0.244888	1.85882	719	0	TC0700493
ENSMUSG00000011751	287.46	259.36	272.48	272.07	282.17	276.49	0.0211008	0.666759	0.680681	0.215319	7775	0.066	TC0701483
ENSMUSG00000011752	2073.57	2119.15	1860.24	1914.46	2084.14	1911.83	-0.0332491	0.665021	0.678874	0.217779	4392	0.002	TC1900360
ENSMUSG00000011831	339.02	342.35	367.31	354.57	368.09	353.84	0.0384619	0.399791	0.409076	0.886279	9932	0.127	TC0501382
ENSMUSG00000011832	666.72	606.51	630.18	627.95	715.77	669.39	0.0798721	0.301705	0.306035	1.40359	5679	0.032	TC0800018
ENSMUSG00000011837	205.37	207.47	193.97	205.32	209.32	203.73	0.0277603	0.439364	0.450356	0.73581	720	0	TC0800021
ENSMUSG00000011877	512.47	468.1	480.44	530.16	554.64	497.79	0.114959	0.126098	0.119594	3.71737	5050	0.019	TC1100562
ENSMUSG00000011884	254.78	241.61	222.78	239.23	236.63	253.51	0.0218407	0.750819	0.7628	0.115738	345	-0.015	TC0501454
ENSMUSG00000011958	393.32	420.16	412.34	397.53	381.97	403.78	-0.0507948	0.242112	0.242424	1.88111	7051	0.054	TC0900500
ENSMUSG00000011960	323	334.33	337.82	337.47	311.14	329.42	-0.0256035	0.555753	0.569257	0.412303	12078	0.25	TC1501004
ENSMUSG00000012076	586.5	625.8	629.01	573.95	540.51	630.95	-0.0793812	0.335889	0.342088	1.19418	10644	0.153	TC1200185
ENSMUSG00000012114	403.45	370.89	393.53	391.42	409.21	401.8	0.0427272	0.351248	0.358462	1.11139	282	-0.027	TC1600577
ENSMUSG00000012117	548.09	530.78	580.41	529.11	572.04	567.2	0.00798068	0.885233	0.890545	0.0236468	5680	0.032	TC0401602
ENSMUSG00000012126	208.34	212.33	188.84	205.64	192.09	213.12	0.00371895	0.959256	0.960843	0.00295486	13116	0.402	TC0400683
ENSMUSG00000012296	180.5	159.85	185.9	182.5	194.37	180.03	0.0838983	0.325088	0.330878	1.25635	721	0	TC1701108
ENSMUSG00000012405	949.33	933.18	700.63	727.3	893.41	799.19	-0.0857688	0.632658	0.647007	0.266917	10221	0.135	TC1400688
ENSMUSG00000012422	751.65	830.31	746.92	750.42	827.38	747.03	-0.0024168	0.973726	0.974963	0.0012279	13088	0.395	TC1300459
ENSMUSG00000012429	338.3	382.93	368.57	392.64	374.82	358.59	0.0481393	0.499875	0.512894	0.548972	11962	0.24	TC1300055
ENSMUSG00000012443	155.08	163.8	168.69	150.73	159.28	150.89	-0.0807645	0.14179	0.135792	3.33639	81	-0.116	TC1900318
ENSMUSG00000012483	127.12	174.95	138.21	134.84	163.57	130.03	-0.0333315	0.855785	0.862885	0.0375539	722	0	TC0600872
ENSMUSG00000012535	824.05	812.42	845.56	889.64	839.97	820.6	0.0384579	0.374643	0.383123	0.996549	6956	0.052	TC0600930
ENSMUSG00000012609	382.58	357.25	401.31	438.74	384.76	435.65	0.141027	0.14662	0.140848	3.23194	6277	0.042	TC1200336
ENSMUSG00000012640	202.68	230.92	250.32	241.34	223.14	240.26	0.0477474	0.645071	0.659571	0.247308	12526	0.302	TC0701643
ENSMUSG00000012848	891.29	823.5	685.8	718.02	850.15	679.62	-0.0929939	0.564535	0.578536	0.393411	4433	0.004	TC0700092
ENSMUSG00000013033	2114.53	1876.22	2043.97	2196.97	2223.32	2143.19	0.122817	0.0839056	0.0776992	5.2417	10716	0.158	TC0800438
ENSMUSG00000013076	164.96	149.28	173.8	162.05	166.73	170.63	0.0357529	0.626205	0.640435	0.2775	13331	0.462	TC0900878
ENSMUSG00000013089	228	214.23	206.4	224.78	247.64	223.08	0.100227	0.192885	0.189389	2.44578	6516	0.047	TC1600634
ENSMUSG00000013150	222.89	180.11	192.72	186.83	187.45	233.11	0.0258421	0.861791	0.868576	0.0344467	10596	0.15	TC0801311
ENSMUSG00000013155	119.52	107.03	112.59	107.15	118.06	105.57	-0.0363313	0.623351	0.637527	0.282269	8276	0.081	TC0801310
ENSMUSG00000013160	1565.77	1521.62	1471.87	1497.41	1668.98	1588.2	0.059566	0.316388	0.321372	1.30901	6436	0.045	TC0801306
ENSMUSG00000013236	1552.36	1528.64	1488.92	1550.92	1554.94	1488.21	0.00752774	0.79423	0.804167	0.0777206	6182	0.04	TC1701183
ENSMUSG00000013275	642.71	618.61	632.91	640.05	683.44	643.09	0.0536072	0.194383	0.191101	2.42532	6235	0.041	TC0100548
ENSMUSG00000013367	210.7	185.27	210.14	212.12	237.94	203.65	0.108467	0.298792	0.302879	1.42327	5101	0.02	TC0701646
ENSMUSG00000013419	443.75	373.58	419.82	402.6	440.43	448.76	0.0644229	0.50334	0.516167	0.539596	5620	0.031	TC0900823
ENSMUSG00000013465	326.72	264.67	305.13	297.28	360.48	317.92	0.122911	0.367346	0.375588	1.03101	6090	0.038	TC0201283
ENSMUSG00000013495	463.88	436.5	416.61	471.08	415	424.38	-0.0079969	0.916967	0.920804	0.0123198	7002	0.053	TC0500495
ENSMUSG00000013523	245.06	259.45	199.81	219.24	218.69	244.59	-0.0384855	0.775548	0.786351	0.0930505	203	-0.046	TC0202217
ENSMUSG00000013539	754.65	831.13	724.26	756.45	743.75	776.52	-0.018768	0.775699	0.786512	0.09292	9349	0.107	TC1600590
ENSMUSG00000013584	207.79	218.51	216.25	214.96	227.75	221.48	0.0477233	0.218142	0.216588	2.13077	5681	0.032	TC0900507
ENSMUSG00000013593	811.97	852.53	748.77	866.73	888.44	785.82	0.0744521	0.387464	0.396021	0.938756	5535	0.029	TC0101634
ENSMUSG00000013622	710.28	813.25	622.38	674.12	708.14	646.49	-0.0734048	0.566647	0.58055	0.388964	5150	0.021	TC0500137
ENSMUSG00000013629	275.57	254.95	262.08	272.78	275.93	257.51	0.0246761	0.613005	0.62731	0.300011	5005	0.018	TC0500138
ENSMUSG00000013646	280.53	276.31	249.25	256.08	281.91	267.36	-0.000474	0.994682	0.994822	5.03e-05	6468	0.046	TC1100311
ENSMUSG00000013662	1104.56	1270.66	1094.5	1154.36	1125.37	1122.96	-0.0248409	0.743513	0.755933	0.122981	12510	0.299	TC1900793
ENSMUSG00000013663	1523.86	1509.15	1489.57	1537.94	1546.11	1585.09	0.0459482	0.0492204	0.0457354	7.79428	10597	0.15	TC1900290
ENSMUSG00000013698	1830.18	1918.75	1732.17	1762.62	1748.97	1769.82	-0.0523011	0.290147	0.293807	1.48357	339	-0.016	TC0101654
ENSMUSG00000013701	1565.11	1788.22	1562.77	1620.94	1602.04	1602.65	-0.0238978	0.730532	0.743233	0.13648	5393	0.026	TC1400775
ENSMUSG00000013707	87.25	88.42	90.93	76.53	84.42	88.16	-0.100183	0.186299	0.182267	2.53882	723	0	TC0301133
ENSMUSG00000013736	239.62	299.25	243.28	247.3	264.98	255.2	-0.0203144	0.859122	0.865961	0.0358101	6183	0.04	TC0600552
ENSMUSG00000013766	123.09	81.59	79.49	101.36	115.56	104.62	0.206089	0.386256	0.394786	0.944059	724	0	TC1700338
ENSMUSG00000013787	573.02	594.21	528.45	552.12	554.43	539.49	-0.0412473	0.467987	0.48021	0.641671	4914	0.016	TC1700327
ENSMUSG00000013822	737.46	774.98	713.53	735.6	727.07	695.33	-0.0443281	0.356556	0.364163	1.08419	725	0	TC0900955
ENSMUSG00000013833	411.72	395.61	398.11	390.55	414.02	366.77	-0.0429421	0.467541	0.479744	0.643054	7164	0.057	TC1001076
ENSMUSG00000013846	253.48	261.21	261.82	244.61	240.04	243.21	-0.0932322	0.00545065	0.00503902	29.871	13784	0.694	TC1500722
ENSMUSG00000013858	826.5	839.21	766	763.51	838.22	774.47	-0.0334019	0.598105	0.612164	0.326866	6144	0.039	TC1001079
ENSMUSG00000013878	177.07	178.34	177.78	194.22	167	180.32	0.0196854	0.770156	0.781399	0.0977605	10373	0.143	TC0800165
ENSMUSG00000013921	1167.01	1103	1074.57	1201.24	1228.84	1174.26	0.108521	0.05301	0.0489597	7.3961	4434	0.004	TC0700346
ENSMUSG00000013973	544.19	542.21	552.12	584.5	497.2	548.61	-0.0103779	0.886687	0.8921	0.023046	4776	0.013	TC0100751
ENSMUSG00000013997	577.17	523.28	525.88	515.99	535.17	538.52	-0.0316576	0.559902	0.573729	0.403298	5301	0.024	TC0101639
ENSMUSG00000014039	223.94	206.83	218.37	218.98	216.85	214.93	0.00434368	0.906464	0.910752	0.0156555	9240	0.102	TC1600974
ENSMUSG00000014074	450.9	471.86	490.87	487.38	442.16	498.89	0.0139433	0.838228	0.845804	0.0474468	250	-0.034	TC1600197
ENSMUSG00000014075	265.4	360.71	207.08	253.97	215.78	278.65	-0.125507	0.648915	0.663293	0.241432	6575	0.048	TC1600200
ENSMUSG00000014077	487.07	544.6	439.17	487.12	499.81	481.72	0.00324873	0.973233	0.974571	0.0012744	10417	0.145	TC0200699
ENSMUSG00000014164	178.76	185.91	181	170.33	160.2	172	-0.119334	0.0299595	0.0275827	10.8839	5102	0.02	TC1300913
ENSMUSG00000014177	550.71	725.89	565.76	578.18	548.41	624.84	-0.0636578	0.668807	0.68262	0.212441	13715	0.651	TC1100380
ENSMUSG00000014195	982.34	1190.34	918.07	965.1	857.18	945.67	-0.152172	0.287151	0.290689	1.50517	5251	0.023	TC1101899
ENSMUSG00000014226	1243.58	1268.76	1475.12	1248.37	1215.22	1414.36	-0.0391128	0.723237	0.735967	0.144427	8742	0.09	TC0101556
ENSMUSG00000014243	123.08	133.66	114.58	142.26	146.18	118.41	0.128516	0.326494	0.332332	1.24806	726	0	TC1101450
ENSMUSG00000014245	186.01	170.89	191.04	187.04	217.04	191.51	0.118802	0.222667	0.221315	2.08038	7480	0.065	TC1100370
ENSMUSG00000014294	535.5	437.35	452.94	476.26	509.22	427.79	-0.0106845	0.931114	0.934318	0.00846593	727	0	TC1800544
ENSMUSG00000014301	436.32	467.7	355.4	380.52	368.64	362.9	-0.170219	0.230983	0.230419	1.99188	4822	0.014	TC1600490
ENSMUSG00000014303	293.63	264.72	269.37	274.64	304.32	291.91	0.0735329	0.308831	0.313587	1.35676	728	0	TC1600011
ENSMUSG00000014313	1589.33	2101.5	1481.46	1514.43	1696.3	1529.16	-0.110984	0.5326	0.545587	0.465326	461	-0.001	TC1500605
ENSMUSG00000014329	147.78	132.22	134.56	132.04	143.23	141.45	0.00831995	0.899336	0.903906	0.0181509	135	-0.077	TC1001003
ENSMUSG00000014349	741.23	823.7	702.8	744.7	786.78	742.07	0.00634016	0.934631	0.937793	0.00762075	9802	0.121	TC1101784
ENSMUSG00000014353	470.76	494.25	471.54	493.33	485.8	470.13	0.0127875	0.699557	0.712719	0.172075	6957	0.052	TC0200775
ENSMUSG00000014355	903.13	919.84	954.84	981.67	952.78	936.6	0.0477462	0.196491	0.193441	2.39693	9803	0.121	TC0201959
ENSMUSG00000014361	130.14	124.43	120.39	138.11	134.56	132.53	0.112424	0.038158	0.0352601	9.28127	8277	0.081	TC0200773
ENSMUSG00000014402	874.63	910.8	886.05	896.13	941.1	911.96	0.0412771	0.199843	0.197086	2.35276	6036	0.037	TC0701731
ENSMUSG00000014418	193.04	207.04	183.72	194.2	183.62	192.54	-0.0322978	0.594832	0.608866	0.332977	10584	0.149	TC0701729
ENSMUSG00000014426	321.12	306.69	326.02	336.54	326.84	327.59	0.0554666	0.135934	0.129629	3.47062	12377	0.281	TC1700706
ENSMUSG00000014496	596.66	621.02	610.76	594.34	574.56	595.12	-0.0517426	0.0932221	0.0865398	4.81586	6091	0.038	TC1400773
ENSMUSG00000014498	483.36	463.27	464.02	478.48	487.18	454.27	0.00910841	0.814152	0.823221	0.0630211	5536	0.029	TC1000694
ENSMUSG00000014503	48.47	45.1	32.49	42.26	48.09	47.27	0.145246	0.480619	0.493455	0.60352	729	0	TC1800130
ENSMUSG00000014504	220.37	276.94	216.25	215.4	206.4	223.68	-0.136101	0.318255	0.323392	1.2975	6437	0.045	TC1800129
ENSMUSG00000014547	169.62	165.4	177.67	169.99	168.67	179.14	0.0144251	0.741057	0.753469	0.125473	11347	0.194	TC1400431
ENSMUSG00000014550	182.04	166.95	193.42	176.45	183.98	189.68	0.0223225	0.761273	0.77271	0.105806	6817	0.049	TC0601327
ENSMUSG00000014551	349.11	371.76	290.62	337.26	347.34	302.33	-0.0302844	0.81726	0.82626	0.0608771	730	0	TC0601326
ENSMUSG00000014554	180.06	207.83	172.14	167.97	184.1	173.76	-0.0872249	0.390209	0.399028	0.926815	8689	0.088	TC0601239
ENSMUSG00000014592	1256.07	1235.08	1305.51	1386.52	1327.25	1401.07	0.116101	0.0260689	0.0241552	11.8983	13463	0.509	TC0401781
ENSMUSG00000014599	183.17	176.26	203.03	172.77	189.25	193.18	-0.0178298	0.831406	0.839593	0.0516212	7388	0.063	TC0301261
ENSMUSG00000014601	548.43	546.7	530.93	513.14	516.15	480.5	-0.107633	0.0413373	0.038201	8.79288	11749	0.222	TC0301259
ENSMUSG00000014602	2469.72	2376.32	2352.98	2481.23	2370.89	2424.53	0.0155412	0.614721	0.628951	0.297018	11010	0.172	TC0101315
ENSMUSG00000014606	927.92	898.02	803.27	812.04	952.85	821.66	-0.0247639	0.811753	0.82102	0.0647027	4866	0.015	TC1101537
ENSMUSG00000014633	112.77	115.25	108.99	123.05	121.28	121.44	0.118495	0.00827556	0.00758476	23.6257	6184	0.04	TC0801388
ENSMUSG00000014668	751.47	770.43	691.62	697.07	687.02	681.44	-0.0983722	0.109893	0.102838	4.19584	10339	0.141	TC0500510
ENSMUSG00000014748	576.45	666.91	544.25	582.54	628.18	571.49	-0.000231	0.998207	0.998307	5.72e-06	6517	0.047	TC0601246
ENSMUSG00000014763	413.08	412.29	539.85	418.25	424.49	487.91	-0.0286427	0.8553	0.862402	0.0378107	11715	0.218	TC1700057
ENSMUSG00000014767	447.92	426.78	504.13	456.07	457.55	455.57	-0.0065573	0.931241	0.934437	0.00843454	8662	0.087	TC1700058
ENSMUSG00000014769	715.44	904.32	649.21	682.48	724.98	660.6	-0.120615	0.458733	0.470882	0.670896	4823	0.014	TC1700730
ENSMUSG00000014771	235.85	275.86	221.74	251.33	251.01	249.26	0.0414347	0.681669	0.695261	0.19492	731	0	TC1700731
ENSMUSG00000014773	134.22	133.04	178.61	136.88	120.06	138.09	-0.163665	0.348026	0.355011	1.12824	10418	0.145	TC1700729
ENSMUSG00000014776	146.52	119.13	133.47	123.1	139.89	142.33	0.0244045	0.833345	0.841479	0.0504157	732	0	TC0800579
ENSMUSG00000014786	181.94	179.34	188.93	189.41	185.59	168.55	-0.0190679	0.752888	0.764716	0.113732	9787	0.12	TC0800584
ENSMUSG00000014791	100.75	99.89	93.75	93.85	90.06	99.19	-0.0568097	0.335861	0.342053	1.19433	733	0	TC0800582
ENSMUSG00000014813	129.43	139.35	118.06	106.67	131.47	121.64	-0.106633	0.394765	0.40365	0.907324	10766	0.161	TC1400476
ENSMUSG00000014837	483.78	528.08	517.8	519.11	477.57	488.08	-0.0428775	0.46059	0.472747	0.664942	4915	0.016	TC0801298
ENSMUSG00000014846	686.77	700.02	634.73	763.63	762.17	695.09	0.135607	0.0948561	0.0880226	4.74781	5444	0.027	TC0801304
ENSMUSG00000014850	403.31	437.86	442.39	432.71	420.75	454.29	0.0274332	0.633119	0.64744	0.266171	9742	0.118	TC1301078
ENSMUSG00000014856	377.09	402.93	332.92	357.75	367.38	343.99	-0.0540074	0.560994	0.574869	0.400951	734	0	TC0800583
ENSMUSG00000014859	178.12	160.97	174.17	174.95	190.11	184.25	0.0984347	0.156005	0.150325	3.04347	9366	0.108	TC0800581
ENSMUSG00000014867	920.5	967.2	945.29	860	899.73	893.48	-0.0945749	0.0307442	0.0282557	10.703	12257	0.268	TC0201335
ENSMUSG00000014873	280.61	300.02	262.27	274.31	277.16	259.73	-0.053713	0.4426	0.453795	0.724594	735	0	TC0200176
ENSMUSG00000014905	524.86	532.96	525.3	514.29	563.85	555.52	0.0442103	0.349388	0.356436	1.12108	14206	1.716	TC1200712
ENSMUSG00000014907	140.17	135.88	159.38	154.61	147.36	167.35	0.109622	0.282984	0.286262	1.53583	8190	0.078	TC0800312
ENSMUSG00000014932	316.9	333.52	354.66	335.86	354.98	359.87	0.0649453	0.310372	0.315133	1.34686	136	-0.077	TC0500160
ENSMUSG00000014956	3540.1	3127.46	3776.48	3373.22	3826.4	3548.28	0.0438034	0.670987	0.684842	0.209406	12347	0.277	TC0500159
ENSMUSG00000014959	631.31	591.38	667.91	632.91	690.3	626.97	0.0451775	0.538651	0.551962	0.451001	6902	0.051	TC0200393
ENSMUSG00000014980	135.01	152.25	115.11	153.02	162.4	138.66	0.180767	0.249922	0.251006	1.80811	736	0	TC0101507
ENSMUSG00000015002	469.01	483.42	468.62	508.36	495.28	501.79	0.0832881	0.0104468	0.0096329	20.669	13516	0.533	TC1500188
ENSMUSG00000015023	274.25	287.82	270.34	321.47	288.04	271.54	0.0788949	0.360168	0.367994	1.06608	6382	0.044	TC0801357
ENSMUSG00000015083	78.62	66.83	66.88	76.98	70.84	67.49	0.0222515	0.827462	0.836078	0.0541202	737	0	TC0201298
ENSMUSG00000015085	235.87	219.75	214.68	211.63	238.63	198.15	-0.0510434	0.59497	0.609032	0.332718	738	0	TC0200145
ENSMUSG00000015087	435.46	392.89	450.88	430.22	494.61	474.09	0.129039	0.200488	0.197743	2.34439	4523	0.007	TC0201303
ENSMUSG00000015090	1295.57	1389.92	1273.49	1250.91	1371.61	1290.22	-0.0169703	0.772706	0.783636	0.095517	4412	0.003	TC0201296
ENSMUSG00000015092	591.79	575.82	478.96	522.21	630.33	498.12	0.00220745	0.988277	0.988757	0.000244	4595	0.009	TC0200151
ENSMUSG00000015094	770.23	694.43	732.44	746.63	822.05	700.09	0.0444436	0.607963	0.622334	0.308922	4524	0.007	TC0200146
ENSMUSG00000015095	343.01	295.75	342.41	306.66	374.72	329.42	0.0413425	0.726979	0.739784	0.140317	4728	0.012	TC0200150
ENSMUSG00000015112	290.2	262.43	293.33	266.3	267.19	296.24	-0.02794	0.717169	0.729717	0.151238	11348	0.194	TC0600863
ENSMUSG00000015120	1204.27	1292.81	1211.39	1249.33	1261.25	1227.87	0.0122781	0.741279	0.753678	0.125247	10664	0.154	TC1700834
ENSMUSG00000015126	479.84	530.37	489.59	464.93	479.94	475.21	-0.0775646	0.168089	0.163129	2.82522	739	0	TC1700174
ENSMUSG00000015127	786.79	802.2	790.43	719.19	667.23	685.73	-0.200127	0.00361725	0.00335803	37.4153	5985	0.036	TC1700173
ENSMUSG00000015133	94.73	92.58	99.47	89.01	95.15	93.69	-0.0455724	0.340633	0.347159	1.16793	740	0	TC0701804
ENSMUSG00000015143	286.32	271.96	282.42	286.14	296.92	276.38	0.0315278	0.444496	0.45571	0.718096	10717	0.158	TC1200863
ENSMUSG00000015149	1397.73	1411.5	1193.35	1362.95	1410.28	1407.81	0.066945	0.450318	0.461861	0.698456	4777	0.013	TC0700313
ENSMUSG00000015165	1775.81	1670.75	1848.5	1759.67	1796.66	1764.9	0.00829354	0.857846	0.86478	0.0364717	5986	0.036	TC0700315
ENSMUSG00000015176	291.28	256.06	278.81	273.78	281.69	278.33	0.0152503	0.798396	0.808125	0.0745076	7089	0.055	TC1900403
ENSMUSG00000015189	920.67	999.26	964.28	917.59	926.48	882.51	-0.0805914	0.116641	0.10992	3.98424	14172	1.471	TC0600009
ENSMUSG00000015202	193.33	186.37	180.47	192.2	211.35	198.98	0.104624	0.100853	0.0934953	4.51263	9874	0.124	TC1000001
ENSMUSG00000015214	371.53	418.06	409.79	379.75	358.23	411.29	-0.0619938	0.471858	0.484249	0.62977	6236	0.041	TC0X00289
ENSMUSG00000015217	567.32	633.87	596.09	557.96	506.82	535.59	-0.167039	0.0527033	0.0486376	7.4267	741	0	TC0X00290
ENSMUSG00000015222	3338.09	3329.86	3482.26	3421.63	3264.31	3242.71	-0.0319488	0.376637	0.385272	0.987335	13053	0.388	TC0100258
ENSMUSG00000015224	190.56	200.77	203.84	220.37	215.07	215.1	0.128838	0.0152385	0.0142971	16.5548	9141	0.098	TC0401293
ENSMUSG00000015243	523.38	553.86	518.7	513.41	567.15	521.5	0.00474283	0.933659	0.936763	0.00784974	13352	0.468	TC0401131
ENSMUSG00000015247	518.11	626.15	535.66	542.59	559.95	485.86	-0.0784611	0.495024	0.508146	0.56232	12026	0.243	TC0400231
ENSMUSG00000015289	116.76	129.92	117.56	124.06	122.2	110.17	-0.0315177	0.689511	0.702757	0.184692	742	0	TC0X01056
ENSMUSG00000015290	396.63	384.77	348.81	342.51	383.96	380.69	-0.0295042	0.721271	0.733941	0.146613	6333	0.043	TC0X01057
ENSMUSG00000015291	4997.36	4772.95	5288.97	5001.32	4725.2	5021.76	-0.0293856	0.597848	0.611866	0.327341	5987	0.036	TC0X00332
ENSMUSG00000015305	197.92	189.3	200.36	194.43	208.48	192.54	0.0187106	0.691722	0.704935	0.181868	9849	0.123	TC1000760
ENSMUSG00000015312	129.62	130.15	119.86	104.84	135.98	126.67	-0.0543851	0.670023	0.683824	0.210745	5537	0.029	TC1000426
ENSMUSG00000015335	517.9	500.74	467.81	460.89	500.65	459.11	-0.0651978	0.333737	0.339705	1.20629	743	0	TC0201361
ENSMUSG00000015337	78.36	85.81	65.47	82.14	79.16	70.91	0.0222495	0.873555	0.879483	0.0287648	744	0	TC0200215
ENSMUSG00000015341	520.38	578.03	505.93	537.82	493.61	551.13	-0.01892	0.815183	0.824312	0.0623054	5198	0.022	TC0800888
ENSMUSG00000015342	234.59	253.93	259.61	247.42	207.88	244.62	-0.099221	0.343755	0.350502	1.15099	14018	0.982	TC0X00046
ENSMUSG00000015354	117.65	112.61	104.48	101.84	103.35	99.46	-0.134344	0.0628429	0.0579873	6.53783	8278	0.081	TC0900612
ENSMUSG00000015355	53.83	62.3	49.68	50.06	44.56	47	-0.222746	0.106295	0.099124	4.31698	745	0	TC0100761
ENSMUSG00000015357	104.81	101.47	100.05	94.62	102.39	106.65	-0.014125	0.808056	0.817575	0.0673421	6958	0.052	TC0900470
ENSMUSG00000015363	244.16	238.79	240.91	227.98	253.85	234.42	-0.0166948	0.742403	0.75477	0.124104	5621	0.031	TC1500373
ENSMUSG00000015377	386.48	368.42	382.95	383.35	377.04	345.19	-0.0427102	0.453474	0.465284	0.688006	7250	0.059	TC1500937
ENSMUSG00000015396	78.76	82.74	74.28	75.75	83.19	81.77	0.0300686	0.649063	0.663422	0.241207	13582	0.564	TC1300233
ENSMUSG00000015405	126.01	117.27	114.05	108.33	106.2	115.34	-0.114976	0.10887	0.101698	4.22967	6576	0.048	TC0X00689
ENSMUSG00000015451	166.78	167.69	161.01	150.54	154.38	156.29	-0.103345	0.0131533	0.012247	18.0663	746	0	TC1700975
ENSMUSG00000015461	314.53	315.64	279.26	297.07	303.47	291.05	-0.0264876	0.684677	0.698183	0.190957	10139	0.13	TC1700322
ENSMUSG00000015467	590.16	570.77	596.43	574.73	491.28	600.77	-0.0813753	0.41755	0.427714	0.815556	747	0	TC1700972
ENSMUSG00000015474	293.38	294.7	333.29	309.11	294.58	286.91	-0.0471392	0.526366	0.539854	0.480441	748	0	TC1700973
ENSMUSG00000015476	208.59	173.08	196.6	163.55	187.74	190.86	-0.0921299	0.434979	0.446071	0.751249	11278	0.188	TC1700320
ENSMUSG00000015478	672.9	662.95	679.78	667.86	640.64	650.17	-0.0414945	0.112595	0.105631	4.10877	9458	0.112	TC1700971
ENSMUSG00000015484	191.2	162.82	183.97	181.71	171.72	190.91	0.0189192	0.83017	0.838505	0.0523976	749	0	TC0101536
ENSMUSG00000015488	235.3	239.75	211.42	215.63	228.85	221.69	-0.0415467	0.537693	0.550867	0.453246	42	-0.179	TC0200179
ENSMUSG00000015501	948.15	959.87	916.44	1004.08	1050.33	987.23	0.106655	0.0328898	0.0303084	10.2423	14244	2.264	TC1000040
ENSMUSG00000015522	459.83	445.45	453.29	450.67	442.3	444.06	-0.0229824	0.214684	0.212742	2.17043	7815	0.067	TC0300409
ENSMUSG00000015536	545.06	714.57	553.58	526.8	505.19	572	-0.167395	0.289314	0.292899	1.48955	6518	0.047	TC1300579
ENSMUSG00000015542	138.96	130.48	125.53	113.87	143.82	134.85	-0.0145077	0.900693	0.905158	0.0176615	750	0	TC1102045
ENSMUSG00000015568	188.38	199.7	183.45	168.93	151.67	182.08	-0.188311	0.0901004	0.0835705	4.95105	12596	0.309	TC0800321
ENSMUSG00000015575	432.28	485.83	405.49	418.64	462.99	407.3	-0.0364337	0.720303	0.732991	0.147697	6185	0.04	TC1700207
ENSMUSG00000015597	624.67	602.26	612.11	649.93	632.33	621.35	0.0496989	0.109953	0.102888	4.19387	9367	0.108	TC1700455
ENSMUSG00000015599	430.24	381.94	373.54	448.11	437.14	408.29	0.127264	0.164745	0.15948	2.88312	10930	0.166	TC1701114
ENSMUSG00000015605	230.14	197.56	208.22	216.01	214.34	208.87	0.0102311	0.884721	0.890126	0.0238603	9491	0.113	TC1701116
ENSMUSG00000015647	158.71	150.37	150.52	147.67	153.37	150.28	-0.0259396	0.438541	0.449492	0.738686	6577	0.048	TC0202270
ENSMUSG00000015653	176.18	193.09	190.75	217.58	207.68	202.31	0.164823	0.0330499	0.0304457	10.2097	13384	0.479	TC0500911
ENSMUSG00000015656	8808.06	8829.73	8881.37	9031.68	9166.78	9209.55	0.0475214	0.00666086	0.00615948	26.7089	4367	0.001	TC0900269
ENSMUSG00000015659	193.19	203.28	204.45	202.08	178.84	199.68	-0.051317	0.453159	0.464909	0.689042	10252	0.136	TC1700685
ENSMUSG00000015668	470.97	485.17	431.52	426.45	427.96	446.73	-0.0914324	0.172537	0.167574	2.75093	5938	0.035	TC0X01147
ENSMUSG00000015671	681.37	781.69	636.73	639.42	659.67	636.38	-0.11244	0.273015	0.27559	1.61227	5302	0.024	TC1300045
ENSMUSG00000015672	252.87	285.23	280.41	300.23	274.76	242.35	-0.0055757	0.960116	0.961675	0.00283135	11225	0.183	TC1300626
ENSMUSG00000015697	489.4	469.26	513.55	515.22	509.13	501.64	0.0526562	0.250419	0.251475	1.8036	10704	0.157	TC0301140
ENSMUSG00000015709	530.22	520.31	512.48	525.41	535.49	459.05	-0.0435012	0.575138	0.588937	0.371446	13564	0.555	TC0701901
ENSMUSG00000015711	388.85	399.43	398.2	378.65	368.83	366.94	-0.0904282	0.00830052	0.00759828	23.5852	9875	0.124	TC0301138
ENSMUSG00000015714	589.35	569.15	541.83	558.29	645.04	570.79	0.0591965	0.467027	0.479337	0.644651	4563	0.008	TC0300407
ENSMUSG00000015733	1470.94	1781.37	1465.34	1724.82	1465.96	1571.05	0.0163532	0.893981	0.898788	0.0201502	12292	0.273	TC0600041
ENSMUSG00000015745	478.58	402.8	485.04	466.9	509.76	441.4	0.0560303	0.623053	0.637241	0.28277	751	0	TC0301153
ENSMUSG00000015747	409.9	490.79	409.27	390.83	369.76	391.94	-0.179889	0.119784	0.113124	3.89197	12131	0.256	TC0301154
ENSMUSG00000015748	161.54	143.35	175.43	167.3	171.72	162.72	0.0675194	0.483365	0.49629	0.59548	752	0	TC0301147
ENSMUSG00000015749	340.66	404.87	317.92	315.51	293.4	337.99	-0.162307	0.245275	0.245797	1.85109	9915	0.126	TC0300420
ENSMUSG00000015750	494.21	478.91	427.31	479.46	504.38	457.38	0.043051	0.599757	0.61393	0.323809	753	0	TC0300418
ENSMUSG00000015755	954.19	967.48	942.59	941.64	942.59	967.71	-0.0062527	0.729573	0.742323	0.13751	10900	0.164	TC1000758
ENSMUSG00000015757	332.75	361.83	333.45	337.88	286.28	350.07	-0.08188	0.44999	0.461511	0.699551	6818	0.049	TC1000021
ENSMUSG00000015759	800.57	881.11	799.03	870.26	927.68	891.82	0.117742	0.093656	0.0869512	4.79761	6578	0.048	TC1400844
ENSMUSG00000015766	348.7	372.81	336.54	345.98	339.3	353.37	-0.0255918	0.611213	0.6256	0.303159	10222	0.135	TC0601608
ENSMUSG00000015776	220.23	235.71	206.31	222.24	241.35	195.77	-0.0094776	0.931692	0.934897	0.00832395	754	0	TC0201333
ENSMUSG00000015790	725.17	748.65	663.64	728.21	1128.69	698.92	0.224349	0.379524	0.388066	0.974146	755	0	TC0201334
ENSMUSG00000015804	264.48	282.16	241.16	260.67	264.97	234.61	-0.0504482	0.587768	0.60155	0.346436	4459	0.005	TC0500230
ENSMUSG00000015806	783.01	936.16	739.81	711.48	776.74	775.8	-0.113	0.364582	0.372744	1.04438	219	-0.043	TC0501120
ENSMUSG00000015829	414.99	409.76	409.48	423.56	416.89	422.81	0.0335313	0.0249028	0.0231755	12.248	12532	0.303	TC0100676
ENSMUSG00000015837	1375.26	1510.6	1278.94	1461.79	1391.19	1496.71	0.0653585	0.439124	0.450087	0.736647	12195	0.259	TC1101293
ENSMUSG00000015839	132.01	140.99	167.65	164.83	156.83	169.21	0.162434	0.206121	0.203555	2.2731	5578	0.03	TC0201555
ENSMUSG00000015843	116.73	134.81	114.5	123.24	120.39	111.66	-0.040384	0.662535	0.676468	0.221329	7481	0.065	TC0100728
ENSMUSG00000015846	160.06	158.45	157.18	155.29	158.5	149.11	-0.0397444	0.214683	0.212738	2.17044	8018	0.073	TC0200185
ENSMUSG00000015850	179.52	167	175.07	166.86	164.76	181.24	-0.0250063	0.660834	0.674837	0.22378	756	0	TC0301143
ENSMUSG00000015852	101.24	117.19	93.99	84.8	95.98	108.37	-0.112767	0.461136	0.473251	0.663199	757	0	TC0301013
ENSMUSG00000015869	439.68	433.38	426.15	424.48	498.48	434.67	0.0599016	0.460366	0.472571	0.665658	4729	0.012	TC1102079
ENSMUSG00000015879	161.17	146.06	174.11	160.18	180.94	182.47	0.122574	0.267439	0.269835	1.65705	9492	0.113	TC0501121
ENSMUSG00000015882	479.28	531.83	453.03	515.75	450.8	459.5	-0.0374054	0.701944	0.715249	0.169157	11799	0.226	TC0501122
ENSMUSG00000015889	277.41	317.98	251.57	267.77	276.89	258.23	-0.0709839	0.525668	0.539076	0.482155	6438	0.045	TC1000508
ENSMUSG00000015932	1259.89	1479.19	1138.68	1303.16	1304.65	1194.47	-0.02114	0.866189	0.87256	0.0322604	7090	0.055	TC0200842
ENSMUSG00000015937	673.43	698.66	671.84	637.49	694.09	667.62	-0.0325612	0.460312	0.472493	0.665831	9687	0.116	TC1300904
ENSMUSG00000015942	175.96	142.58	169.46	170.04	168.04	176.4	0.0818552	0.44094	0.452025	0.730328	8947	0.097	TC0500716
ENSMUSG00000015943	13	9.35	21.4	16.4	7.9	16.8	-0.085693	0.871772	0.877706	0.0295919	758	0	TC0301155
ENSMUSG00000015944	436.39	432.85	408.39	442.29	452	420.34	0.0411465	0.395379	0.404306	0.904726	12202	0.26	TC0500714
ENSMUSG00000015947	91.01	88.12	95.23	78.1	94.87	89.37	-0.0686152	0.484306	0.497199	0.592746	759	0	TC0301160
ENSMUSG00000015950	78.85	76.28	81.01	70.92	78.01	88.51	0.00239216	0.981298	0.982256	0.000622	5682	0.032	TC0501595
ENSMUSG00000015961	1744.32	1837.04	1945.81	1824.11	1848.24	1860.17	0.0027869	0.954889	0.956893	0.00362331	6334	0.043	TC0101693
ENSMUSG00000015966	160.97	146.03	134.7	146.19	137.88	149.38	-0.0241872	0.782538	0.79295	0.087136	5683	0.032	TC1400753
ENSMUSG00000015968	519.36	512.16	531.25	551.8	518.98	515.14	0.0206895	0.586119	0.599921	0.349632	14004	0.96	TC1400754
ENSMUSG00000015970	164.09	116.86	149.02	131.17	149.56	175.03	0.08833	0.664488	0.67836	0.218538	760	0	TC1400123
ENSMUSG00000015971	404.81	443.97	404.2	399.22	392.18	414.96	-0.0537014	0.350248	0.357367	1.11659	8051	0.074	TC1400122
ENSMUSG00000015980	159.67	147.56	141.06	150.91	151.35	140.51	-0.016818	0.802461	0.811969	0.0714441	761	0	TC0701112
ENSMUSG00000015981	382.05	411.23	354.2	366.12	365.47	376.87	-0.0473782	0.499056	0.512118	0.551209	6439	0.045	TC0702397
ENSMUSG00000015994	212.19	221.41	189.92	213.51	261.42	220.55	0.15477	0.23934	0.23947	1.90792	6237	0.041	TC0800908
ENSMUSG00000016018	424.5	482.97	475.62	431.84	408.4	475.06	-0.0729727	0.446969	0.458353	0.709695	6469	0.046	TC1301184
ENSMUSG00000016024	156.96	143.56	125.71	141.74	127.76	123.98	-0.111786	0.366671	0.374819	1.03426	762	0	TC0200985
ENSMUSG00000016028	135.35	119	128.43	119.9	127.63	127.13	-0.0295117	0.655335	0.669678	0.231818	763	0	TC1500923
ENSMUSG00000016087	168.31	148.4	163.22	159	157.44	169.03	0.0178928	0.791707	0.801922	0.0797024	6579	0.048	TC0900993
ENSMUSG00000016128	129.7	131.26	116.34	129.14	121.79	123.11	-0.0108912	0.867333	0.873691	0.0317037	7482	0.065	TC0501773
ENSMUSG00000016150	467.27	507.61	491.13	506.4	417.3	483.39	-0.0631773	0.52584	0.539266	0.481732	14257	2.751	TC0X00900
ENSMUSG00000016179	345.39	336.13	357.39	339.81	320.32	314.65	-0.0922516	0.0940361	0.0873018	4.78173	11456	0.199	TC0101779
ENSMUSG00000016181	188.59	194.33	179.45	182.8	180.08	178.83	-0.0532836	0.200401	0.197635	2.34552	11349	0.194	TC0101774
ENSMUSG00000016194	269.55	254.81	244.68	224.36	313.24	264.19	0.0479296	0.757208	0.768798	0.109608	764	0	TC0101776
ENSMUSG00000016200	107.59	108.07	87.12	114.8	98.07	74.64	-0.0898529	0.688607	0.701996	0.185853	12880	0.355	TC0101772
ENSMUSG00000016206	40.94	44.97	50.23	48.47	43.36	48.16	0.043423	0.686296	0.699641	0.188844	765	0	TC1700389
ENSMUSG00000016239	79.74	80.53	89.15	74.98	88.29	88.58	0.0115574	0.908646	0.912866	0.0149289	9493	0.113	TC0X00153
ENSMUSG00000016252	219.68	193.12	206.81	170.09	207.56	203.41	-0.0963299	0.414476	0.424459	0.827406	4564	0.008	TC0202241
ENSMUSG00000016253	331.91	347.95	311.91	309.03	336.82	301.12	-0.0669129	0.37371	0.382067	1.00089	9954	0.128	TC0201110
ENSMUSG00000016256	395.69	323.32	356.16	347.81	418.13	355.29	0.0604631	0.63766	0.651935	0.258898	766	0	TC0202242
ENSMUSG00000016257	338.76	406.76	344.74	352.6	355.4	335.16	-0.059208	0.538625	0.551931	0.451063	13018	0.379	TC0202243
ENSMUSG00000016262	282.77	269.17	284.67	289.23	278.12	259.51	-0.0179074	0.749493	0.761502	0.117034	14002	0.953	TC0101771
ENSMUSG00000016308	350.13	371.51	296.56	336.99	352.68	344.04	0.0280087	0.791532	0.801779	0.0798404	10918	0.165	TC0X00159
ENSMUSG00000016319	1098.67	1371.55	924.22	1068.31	1122.07	1056.77	-0.045573	0.798392	0.808118	0.0745105	4525	0.007	TC0X00158
ENSMUSG00000016344	919.81	934.76	988.86	954.43	987.1	908.73	0.00332973	0.946845	0.949112	0.00503359	767	0	TC0201171
ENSMUSG00000016346	970.65	899.86	940.55	1004.69	1051.01	957.1	0.0996321	0.118387	0.111734	3.93251	6470	0.046	TC0202282
ENSMUSG00000016349	1875.68	1769.49	1774.84	1901.44	2005.92	1909.75	0.102101	0.0503546	0.0466724	7.67037	4645	0.01	TC0202283
ENSMUSG00000016382	648.01	703.3	696.12	701.6	663.66	716.59	0.0242496	0.651159	0.665587	0.238043	13091	0.396	TC0X01076
ENSMUSG00000016386	335.74	330.72	360.62	370.12	370.68	361.16	0.102457	0.0642085	0.0593861	6.43464	9719	0.117	TC0200626
ENSMUSG00000016409	164.18	187.4	177.21	168.86	163.12	164.53	-0.0889158	0.195716	0.192524	2.40731	12557	0.307	TC0X00161
ENSMUSG00000016427	890.73	1131.92	831.55	890.73	877.59	975.95	-0.0453829	0.767005	0.778392	0.100574	768	0	TC0X00870
ENSMUSG00000016477	202.46	191.16	192.91	198.96	196.09	191.45	0.000206	0.994926	0.99511	4.58e-05	12841	0.346	TC1300754
ENSMUSG00000016481	377.83	411.45	392.87	410.56	369.46	387.68	-0.0182096	0.763575	0.77504	0.103687	8547	0.083	TC0101784
ENSMUSG00000016487	308.91	287.03	351.32	321.64	353.71	342.13	0.107128	0.318968	0.324209	1.29314	8019	0.073	TC0600832
ENSMUSG00000016494	367.49	373.67	335.59	347.83	379.47	380.26	0.0410616	0.557033	0.570618	0.40951	216	-0.044	TC0100904
ENSMUSG00000016495	214.7	229.82	225.22	232.94	247.53	223.1	0.0703636	0.249914	0.250996	1.80819	5839	0.033	TC1900775
ENSMUSG00000016496	62.55	60.99	57.47	61.24	49.74	61.37	-0.0766591	0.512812	0.526182	0.514609	769	0	TC1900275
ENSMUSG00000016503	310.98	328.21	311.29	296.85	308.65	302.6	-0.0655274	0.0973419	0.0902737	4.64765	5490	0.028	TC0500856
ENSMUSG00000016510	149.48	155.2	154.22	148.64	148.34	156.17	-0.0184078	0.566228	0.580159	0.389842	5445	0.027	TC0501737
ENSMUSG00000016520	163.05	156.51	158.11	149.41	147.94	155.84	-0.0760478	0.0590136	0.0546257	6.84625	11072	0.177	TC0501738
ENSMUSG00000016526	137.83	115.23	135.94	133.2	135.1	124.6	0.0181832	0.850516	0.858056	0.040395	770	0	TC0101406
ENSMUSG00000016528	371.06	399.11	345.86	345.91	372	348.8	-0.0635092	0.404681	0.414264	0.866252	9262	0.103	TC0101405
ENSMUSG00000016534	966.32	942.55	963.62	961.45	969.07	1004.17	0.0307366	0.241742	0.242051	1.88466	11762	0.223	TC0X00891
ENSMUSG00000016541	2628.24	2713.77	2507.92	2634.92	2670.59	2568.37	0.0049613	0.899654	0.904115	0.0180357	12903	0.356	TC1500353
ENSMUSG00000016552	164.7	138.86	157.34	150.16	161.35	150.65	0.0068459	0.936689	0.939756	0.00714699	11447	0.198	TC1500813
ENSMUSG00000016554	356.88	388.07	327.39	340.33	335.64	334.6	-0.0821599	0.312874	0.317755	1.33097	4867	0.015	TC1500814
ENSMUSG00000016559	2352.79	2621.73	2436.26	2547.96	2364.42	2549.95	0.0105794	0.865312	0.871874	0.0326904	11877	0.231	TC1102064
ENSMUSG00000016619	346.1	344.57	361.53	345.81	342.24	377.2	0.0167388	0.753123	0.764956	0.113506	9172	0.099	TC1500348
ENSMUSG00000016624	225.2	201.35	223.65	216.9	225.06	230.73	0.0504634	0.435703	0.446854	0.748681	103	-0.103	TC1500914
ENSMUSG00000016637	98.3	101.93	91.03	91.06	99.6	83.82	-0.0875942	0.368353	0.376663	1.02618	771	0	TC1500817
ENSMUSG00000016664	249.3	193.69	219.22	227.36	244.58	256.56	0.143523	0.286154	0.289655	1.51244	8830	0.093	TC1500901
ENSMUSG00000016757	325.22	234.38	366.67	322.57	320.55	279.73	0.016483	0.939563	0.942336	0.00651121	772	0	TC1500905
ENSMUSG00000016763	320.87	294.45	326.28	339.29	346.93	323.36	0.101394	0.137874	0.131757	3.42517	11244	0.185	TC1500906
ENSMUSG00000016831	399.98	393.45	401.78	376.75	415.85	413.37	0.0115302	0.818357	0.827252	0.0601303	8806	0.092	TC1400289
ENSMUSG00000016833	864.24	976.55	882.25	876.38	908.42	859.54	-0.0406109	0.530931	0.544035	0.469335	5006	0.018	TC0500442
ENSMUSG00000016918	123.16	136.82	121.62	122.96	117.37	127.37	-0.052305	0.458237	0.470352	0.672495	13517	0.533	TC0100033
ENSMUSG00000016921	1115.59	1215.01	1097.42	1123.93	1169.31	1142.53	0.00451694	0.930189	0.933376	0.00869547	6335	0.043	TC0201005
ENSMUSG00000016933	599.01	567.54	599.64	615.67	608.18	577.18	0.0280927	0.508749	0.521763	0.525212	5885	0.034	TC0201000
ENSMUSG00000016940	404.64	405.41	365.49	352.12	406.99	387.98	-0.0362699	0.669421	0.683222	0.211583	8162	0.077	TC1100967
ENSMUSG00000016942	104.2	93.95	85.15	90.08	85.29	85.99	-0.11181	0.27091	0.273315	1.629	773	0	TC1500822
ENSMUSG00000016946	435.78	481.76	392.53	424.77	433	415.82	-0.0359032	0.700888	0.71418	0.170444	8519	0.082	TC1700796
ENSMUSG00000016984	171.11	190.13	168.47	152.54	165.32	166.77	-0.127364	0.136161	0.129876	3.46524	10419	0.145	TC1101167
ENSMUSG00000016995	267.31	240.39	320.46	256.53	269.03	312.5	0.0222386	0.888131	0.893501	0.0224566	774	0	TC0202164
ENSMUSG00000017009	262.03	280.82	251.01	262.28	245.31	260.51	-0.04669	0.453234	0.465023	0.688798	10283	0.138	TC0202165
ENSMUSG00000017057	154.23	159.35	163.5	147.2	150.69	152.41	-0.0830847	0.0434275	0.0402132	8.50161	11092	0.178	TC0X00151
ENSMUSG00000017119	849.09	827.89	823.92	905.92	911.72	866.64	0.101849	0.0187652	0.0176671	14.5986	8548	0.083	TC1100850
ENSMUSG00000017132	465.48	478.26	451.79	482.42	463.91	485.98	0.0376216	0.299064	0.303262	1.42142	10340	0.141	TC1102097
ENSMUSG00000017144	346.12	327.41	372.65	326.06	393.39	345.93	0.0237953	0.817398	0.826399	0.0607829	12305	0.274	TC0201461
ENSMUSG00000017146	126.14	119.52	121.06	114.15	122.87	121.46	-0.0331518	0.458699	0.470842	0.671005	5684	0.032	TC1101922
ENSMUSG00000017167	309.5	298.58	254.5	339.83	330.79	331.37	0.22115	0.0651595	0.0602783	6.36471	12699	0.324	TC1100837
ENSMUSG00000017176	447.46	452.7	432.75	430.8	448.79	403.01	-0.0566578	0.314113	0.319081	1.32318	4730	0.012	TC1101896
ENSMUSG00000017188	242.87	247.36	212.23	256.78	275.56	255.24	0.167443	0.0989184	0.0915846	4.58612	775	0	TC1101916
ENSMUSG00000017210	558.16	554.27	524.99	542.7	535.18	506.92	-0.0472068	0.313713	0.318645	1.32569	5939	0.035	TC1101833
ENSMUSG00000017221	488.06	468.93	443.83	473.18	525.1	448.15	0.0441749	0.601214	0.615498	0.321131	6471	0.046	TC1100798
ENSMUSG00000017264	344.46	364.99	292.3	328.5	337.05	304.8	-0.0409748	0.717188	0.729731	0.151217	7053	0.054	TC0400829
ENSMUSG00000017286	475.56	530.08	466.07	473.22	461.86	470.81	-0.0637575	0.33801	0.344339	1.18237	5685	0.032	TC1101605
ENSMUSG00000017291	1530.63	1592.54	1595.69	1640.03	1521.42	1616.41	0.0174328	0.674215	0.688009	0.204961	13444	0.497	TC1101617
ENSMUSG00000017299	416.3	410.42	392.89	400.11	416.79	407.97	0.00644346	0.842206	0.849903	0.0450985	8052	0.074	TC0201043
ENSMUSG00000017307	249.51	248.97	243.33	249.15	225.1	234.46	-0.0670204	0.203173	0.200473	2.31003	776	0	TC0202178
ENSMUSG00000017314	273.31	266.25	257.85	272.8	273.55	279.3	0.0505373	0.129761	0.123167	3.62213	7003	0.053	TC1101930
ENSMUSG00000017344	647.14	663.8	728.75	651.64	727.24	677.59	0.0122229	0.869352	0.875549	0.0307337	777	0	TC1100585
ENSMUSG00000017376	613.6	601.2	636.77	618.37	633.48	625.88	0.0205799	0.477204	0.489917	0.613642	11559	0.207	TC1101640
ENSMUSG00000017386	667.86	590.59	669.79	657.41	695.99	652.04	0.0584697	0.430535	0.441559	0.767193	778	0	TC1101626
ENSMUSG00000017390	3603.01	3449.11	3168.41	3548.55	3949.39	3648.42	0.125648	0.153445	0.1477	3.09311	4435	0.004	TC1100580
ENSMUSG00000017400	195.48	159.13	167.07	158.93	185.33	179.37	0.00791566	0.947097	0.949385	0.00498578	4965	0.017	TC1101823
ENSMUSG00000017404	2408.79	2671.43	2224.79	2460.72	2612.77	2278.63	0.0110791	0.913153	0.917333	0.013484	779	0	TC1100784
ENSMUSG00000017405	140.73	117.75	133.93	123.25	120.15	132.14	-0.0605482	0.524487	0.537924	0.485069	780	0	TC1101627
ENSMUSG00000017412	1038.66	979.58	1034.31	1157.32	1104.48	1122.81	0.149214	0.0113475	0.0104375	19.6999	11039	0.174	TC0201477
ENSMUSG00000017417	147.23	146.42	136.32	142.82	140.66	142.01	-0.0142596	0.714798	0.727467	0.153951	7816	0.067	TC1101820
ENSMUSG00000017418	509.87	550.42	553.23	559.26	476.12	544.22	-0.0331691	0.703936	0.717284	0.166744	10645	0.153	TC0200082
ENSMUSG00000017421	1230.99	1077.98	1395.05	1302.87	1444.08	1363.04	0.156735	0.246894	0.247522	1.83597	6903	0.051	TC1100605
ENSMUSG00000017428	762.23	826.37	734.45	820.62	760.24	748	0.00417632	0.951828	0.953886	0.00413243	781	0	TC1100606
ENSMUSG00000017453	131.84	134.47	133.08	127.48	128.46	130.91	-0.0460669	0.0305103	0.0280709	10.7562	782	0	TC1101620
ENSMUSG00000017466	752.66	710.22	725.71	703.4	724.43	690.67	-0.0468231	0.212682	0.21057	2.19384	14153	1.356	TC1102099
ENSMUSG00000017485	1623.31	1768.47	1828.98	1700.63	1499.29	1720.39	-0.0864651	0.349237	0.356263	1.12187	13107	0.4	TC1400057
ENSMUSG00000017491	232.95	236.5	229.07	252.3	238.45	246.62	0.0778226	0.0455939	0.0422357	8.22123	11212	0.182	TC1400682
ENSMUSG00000017493	263.81	272.72	251.03	256.17	294.09	268.05	0.0536939	0.474721	0.487228	0.621089	12353	0.278	TC1100807
ENSMUSG00000017548	442.5	438.54	454.79	417.12	429.66	453.05	-0.0400861	0.354073	0.361399	1.09683	10569	0.148	TC1100598
ENSMUSG00000017550	184.93	183.01	205.5	184.26	184.63	180.89	-0.0588492	0.338844	0.345161	1.17776	783	0	TC1100599
ENSMUSG00000017561	199.43	218.57	179.81	182.44	170.66	182.05	-0.155856	0.148653	0.143008	3.18957	10360	0.142	TC1101654
ENSMUSG00000017615	414.74	387.64	401.31	446.77	422.45	426.56	0.106473	0.0472294	0.043703	8.02256	8020	0.073	TC1101638
ENSMUSG00000017631	1099.43	995.18	1053.02	1140.68	1212.69	1111.46	0.138748	0.0679649	0.062915	6.16715	6904	0.051	TC1101609
ENSMUSG00000017639	556.49	561.49	491.73	554.71	565.9	548.45	0.0547195	0.435141	0.446245	0.750674	5686	0.032	TC1100594
ENSMUSG00000017664	310.81	341.63	312.49	323.95	336.24	310.4	0.00903782	0.878276	0.883934	0.0266334	4868	0.015	TC0202184
ENSMUSG00000017667	236.61	242.85	233.15	247.99	250.61	227.41	0.0257289	0.617651	0.631968	0.291953	141	-0.073	TC0202187
ENSMUSG00000017670	671.23	643.13	586.01	621.82	671.54	627.13	0.0166307	0.817925	0.826845	0.060424	4526	0.007	TC0202185
ENSMUSG00000017677	2439.51	2639.63	2730.62	2528.71	2479.99	2569.14	-0.0420448	0.450912	0.462464	0.696478	299	-0.024	TC1101645
ENSMUSG00000017679	235.17	223.35	222.28	226.05	219.33	225.38	-0.0210946	0.513923	0.527298	0.511738	7389	0.063	TC0201017
ENSMUSG00000017686	870.5	828.19	893.18	874.53	928.61	900.16	0.0610017	0.20737	0.204895	2.25771	12203	0.26	TC1100603
ENSMUSG00000017692	167.69	179.65	166.78	158.54	152.84	172.86	-0.0874863	0.236956	0.236759	1.93139	13969	0.914	TC1100604
ENSMUSG00000017697	275.63	317.99	266.27	268.54	233.82	272.32	-0.149589	0.228162	0.227315	2.02133	784	0	TC0202152
ENSMUSG00000017707	2895.64	2899.46	2785.53	2834.73	2798.39	2863.61	-0.0139917	0.546545	0.560105	0.432818	11502	0.202	TC0202151
ENSMUSG00000017713	138.39	115.74	128.1	128.22	135.11	130.49	0.0465991	0.58189	0.595434	0.357923	785	0	TC1102092
ENSMUSG00000017715	240.31	238.61	235.56	224.71	262.34	245.72	0.0336239	0.633685	0.648071	0.265257	10682	0.155	TC1101014
ENSMUSG00000017718	72.04	49.38	58.97	62.3	60.28	67.72	0.0925958	0.604886	0.619061	0.314449	786	0	TC1101010
ENSMUSG00000017721	1098.64	1047.53	1171.62	1097.97	1145.39	1132.48	0.026316	0.627977	0.642112	0.274567	11878	0.231	TC0201033
ENSMUSG00000017724	353.46	308.1	357.22	330.1	351.43	366.57	0.0428236	0.627336	0.641474	0.275626	787	0	TC1101925
ENSMUSG00000017734	192.58	199.76	170.67	185.58	184.46	201.62	0.0240176	0.779293	0.789818	0.0898551	4731	0.012	TC0201026
ENSMUSG00000017740	826.55	823.99	755.06	825.14	827.71	792.68	0.0247276	0.628463	0.642641	0.273766	13918	0.85	TC0201053
ENSMUSG00000017747	183.76	165.79	174.9	164.82	171.33	171.5	-0.0459441	0.382187	0.390628	0.96213	788	0	TC1101906
ENSMUSG00000017754	602.59	578.1	578.19	554.54	651.71	583.55	0.0221128	0.772783	0.78376	0.0954502	789	0	TC0202181
ENSMUSG00000017756	167.5	163.19	164.39	168.09	166.4	162.37	0.00511271	0.796841	0.80658	0.0756985	790	0	TC1300406
ENSMUSG00000017760	1107.68	1030.96	1132.52	1097.92	1133.24	1125.77	0.0383575	0.424833	0.435271	0.788101	791	0	TC0201048
ENSMUSG00000017764	176.62	196.02	195.02	171.12	212.25	169.88	-0.0433276	0.728129	0.74091	0.139068	792	0	TC0201047
ENSMUSG00000017765	329.72	309.03	319.4	319.53	327.55	327.7	0.0252299	0.441355	0.452526	0.72889	7091	0.055	TC0801317
ENSMUSG00000017774	220.45	217.58	218.75	224.95	217.35	224.02	0.0206572	0.280364	0.283399	1.55549	793	0	TC1100545
ENSMUSG00000017776	1001.18	1119.67	1062.34	1033.35	1054.51	1079.79	-0.0057893	0.913549	0.917724	0.0133607	12502	0.298	TC1100546
ENSMUSG00000017778	1324	1397.02	1185.94	1380.28	1361.42	1390	0.0839571	0.29723	0.301266	1.43395	4393	0.002	TC1301061
ENSMUSG00000017781	2547.96	2393.36	2567.57	2580.21	2602.07	2631.66	0.0581126	0.154451	0.148723	3.07346	9688	0.116	TC1100543
ENSMUSG00000017801	294.7	297.71	286.31	282.07	293.03	273.08	-0.0514358	0.203748	0.20101	2.30275	794	0	TC1100834
ENSMUSG00000017802	594.4	579.53	562.41	575.85	594.54	603.17	0.0306973	0.369336	0.377621	1.02149	5886	0.034	TC1101911
ENSMUSG00000017831	969.51	1160.04	946.97	1009.26	1010.4	1069.76	0.0115396	0.910606	0.914952	0.0142915	7483	0.065	TC1700504
ENSMUSG00000017837	462.3	446.9	530.88	484.62	488.89	498.28	0.0353844	0.669331	0.683137	0.211709	795	0	TC1100826
ENSMUSG00000017843	963.49	860.55	942.73	886.55	1034.85	924.74	0.0394087	0.660576	0.674549	0.224152	7910	0.07	TC1200508
ENSMUSG00000017858	593.45	553	551.06	572.02	556.38	538.27	-0.0260497	0.578015	0.591582	0.36564	5623	0.031	TC0201008
ENSMUSG00000017868	116.07	115.49	108.81	114.16	106.78	121.97	0.00921694	0.890695	0.895838	0.0214302	796	0	TC0201007
ENSMUSG00000017929	527.26	495.42	505.51	525.3	542.35	515.7	0.0513305	0.204943	0.20234	2.28775	13944	0.888	TC0202199
ENSMUSG00000017943	493.51	415.9	842.42	487.25	562.45	629.22	-0.0013014	0.996994	0.997081	1.61e-05	7054	0.054	TC0201013
ENSMUSG00000017978	642.15	697.27	578.24	601.83	603.47	622.99	-0.0648164	0.462049	0.474237	0.660296	7426	0.064	TC0600906
ENSMUSG00000017999	336.27	300.1	296.35	307.8	282.01	331	-0.0192649	0.838258	0.845829	0.0474287	7165	0.057	TC0201062
ENSMUSG00000018001	450.39	453.06	464.53	484.2	464.03	477.23	0.0592857	0.0587054	0.0544075	6.87239	9955	0.128	TC0500827
ENSMUSG00000018008	134.94	133.87	124.41	124.91	126.48	142.98	0.0024528	0.974639	0.975939	0.00114394	797	0	TC1500268
ENSMUSG00000018012	923.26	912.15	847.05	895.51	914.84	780.58	-0.0525599	0.554507	0.567991	0.415036	798	0	TC1101056
ENSMUSG00000018040	405.06	400.74	392.84	445.78	436.66	400.57	0.0967176	0.11958	0.112943	3.89783	4646	0.01	TC1500895
ENSMUSG00000018042	372.43	399.9	379.36	378.76	362.94	371.76	-0.0482632	0.246127	0.246737	1.84311	799	0	TC1500897
ENSMUSG00000018068	327.72	368.03	349.77	361.17	317.85	322.75	-0.0624175	0.455699	0.467595	0.680721	10269	0.137	TC1101704
ENSMUSG00000018076	513.97	455.66	521.49	526.49	549.79	503.06	0.0845786	0.304928	0.309441	1.38218	11488	0.201	TC0500596
ENSMUSG00000018102	447.16	443.2	358.28	367.61	463.92	411.08	-0.0061218	0.9678	0.969296	0.00184473	9263	0.103	TC1300125
ENSMUSG00000018143	162.74	135.2	155.54	162.45	179.76	173.53	0.188768	0.107218	0.100005	4.28531	800	0	TC0500797
ENSMUSG00000018160	638.08	571.83	686.52	667.08	653.93	685.53	0.0851968	0.342239	0.348869	1.15918	7427	0.064	TC1101826
ENSMUSG00000018166	140.59	126.69	127.98	130.37	123.47	150.28	0.0285702	0.783219	0.793596	0.0865714	801	0	TC1001359
ENSMUSG00000018167	337.32	320.31	321.94	318.98	325.06	328.07	-0.0107343	0.707027	0.720149	0.163041	5051	0.019	TC1100788
ENSMUSG00000018169	88.44	93.28	96.95	94.95	103.13	96.22	0.0787964	0.213507	0.211508	2.18415	5687	0.032	TC1500830
ENSMUSG00000018171	1020.18	1217.04	966.15	1028.27	1049.25	1060.78	-0.0226054	0.834477	0.842411	0.0497191	7817	0.067	TC1101709
ENSMUSG00000018189	559.81	553.7	646.14	596.64	617.34	641.15	0.0792331	0.365872	0.373995	1.03812	13215	0.427	TC0100625
ENSMUSG00000018196	1994.05	2003.02	2189.34	2030.63	2025.98	2116.25	-0.0021057	0.967394	0.968903	0.00189152	4869	0.015	TC0100624
ENSMUSG00000018199	598.8	622.94	628.88	691.25	660.08	656.59	0.11763	0.0212875	0.0199776	13.5095	13927	0.863	TC0101479
ENSMUSG00000018209	405.64	450.89	415.55	424.48	412.06	430.42	-0.0045671	0.931269	0.934495	0.00842768	9876	0.124	TC0201025
ENSMUSG00000018217	522.1	531.73	537.59	510.16	531.76	1452.44	0.466868	0.397818	0.406906	0.894486	9287	0.104	TC1100383
ENSMUSG00000018239	53.3	66.15	47.65	55.39	64.93	58.04	0.104402	0.536638	0.549786	0.455729	802	0	TC1100267
ENSMUSG00000018286	481.33	567.94	440.03	442.36	477.95	412.22	-0.154957	0.280204	0.283265	1.5567	4596	0.009	TC1100468
ENSMUSG00000018287	286.38	335.12	237.39	264.9	242.85	284.03	-0.106104	0.538518	0.551788	0.451314	10749	0.16	TC1101539
ENSMUSG00000018293	1327.53	1239.22	1260.58	1158.64	1328.77	1224.01	-0.0460418	0.516187	0.529565	0.50593	6037	0.037	TC1101538
ENSMUSG00000018322	310.56	332.96	269.7	300.78	298	302.97	-0.0127935	0.893466	0.898228	0.0203483	8690	0.088	TC0202154
ENSMUSG00000018326	1800.07	1778.25	1785.96	1828.62	2025.25	1859.91	0.0896257	0.122445	0.115896	3.81671	11699	0.216	TC0201022
ENSMUSG00000018334	260.8	234.89	282.12	252.51	275.35	300.73	0.0916126	0.434736	0.445821	0.752114	13159	0.415	TC1101644
ENSMUSG00000018339	246.23	201.38	245.09	208.88	224.79	217.05	-0.084653	0.44649	0.457812	0.711316	803	0	TC1100290
ENSMUSG00000018340	656.46	657.17	599.75	664.69	757.52	710.26	0.155659	0.0896726	0.083126	4.97013	5052	0.019	TC1101342
ENSMUSG00000018341	88.8	83.69	96.85	82.04	76.64	81.14	-0.16551	0.072605	0.0672713	5.86614	804	0	TC0601137
ENSMUSG00000018347	162.32	160.5	165.42	152.9	164.43	166.38	-0.0143346	0.739277	0.751699	0.127297	11595	0.21	TC1100390
ENSMUSG00000018362	616.53	634.66	631.34	532.29	616.41	562.88	-0.139881	0.0906106	0.0840578	4.92847	805	0	TC1101995
ENSMUSG00000018363	229.69	252.93	248.72	253.63	250.91	239.58	0.025818	0.631192	0.645515	0.269298	9895	0.125	TC1101994
ENSMUSG00000018372	91.34	94.51	87.06	90.39	84.69	95.8	-0.0117811	0.858088	0.864948	0.0363459	14271	4.174	TC1100919
ENSMUSG00000018377	357.56	321.4	398.09	366.22	401.57	390.66	0.109542	0.323834	0.329486	1.26379	12850	0.349	TC1100692
ENSMUSG00000018378	532.63	485.42	494.37	486.06	493.29	470.27	-0.0602996	0.257864	0.259512	1.73757	145	-0.071	TC1100694
ENSMUSG00000018379	964.04	1039.22	973.09	979.59	968.58	1016.17	-0.0053254	0.90046	0.904914	0.0177449	8021	0.073	TC1100690
ENSMUSG00000018381	156.79	142.1	151.13	136.86	134.74	159.63	-0.0646398	0.504899	0.51785	0.535418	806	0	TC1101780
ENSMUSG00000018387	145.04	130.95	121.27	127.53	117.46	141.4	-0.0403004	0.727123	0.739916	0.14016	6580	0.048	TC1100272
ENSMUSG00000018395	986.34	1019.45	1050.52	1028.95	984.35	1047.32	0.00202229	0.959455	0.961046	0.00292608	10420	0.145	TC1100276
ENSMUSG00000018398	510.54	503.6	463.62	497.02	515.92	491.09	0.0263979	0.614747	0.628972	0.296972	8520	0.082	TC1100275
ENSMUSG00000018401	755.43	776.69	770.35	818.39	804.36	789.69	0.0672551	0.024144	0.0225671	12.489	11060	0.176	TC1100680
ENSMUSG00000018405	152.6	155.22	150.32	167.18	143.7	161.16	0.0402832	0.580663	0.594118	0.360353	807	0	TC1101691
ENSMUSG00000018411	2303.77	2163.42	2329.47	2208.59	2283.27	2088.59	-0.0468519	0.402691	0.412177	0.874347	10153	0.131	TC1100894
ENSMUSG00000018412	567.33	540.98	593.97	590.62	550.77	584.41	0.0201692	0.707208	0.720326	0.162826	10140	0.13	TC1101970
ENSMUSG00000018415	377.38	373.64	352.62	399.73	328.53	395.8	0.0213471	0.836554	0.84422	0.0484538	5199	0.022	TC1100349
ENSMUSG00000018417	441.07	477.02	471.82	456.76	463.94	472.27	0.00389749	0.923209	0.926699	0.0105293	7818	0.067	TC0101084
ENSMUSG00000018425	270.36	311.9	268.89	277.84	264.68	261.4	-0.0794062	0.349674	0.356752	1.11959	9850	0.123	TC1101712
ENSMUSG00000018427	242.73	277.52	211.78	203.69	208.61	235.4	-0.170738	0.258752	0.260512	1.7299	41	-0.185	TC1101713
ENSMUSG00000018428	245.33	273.61	245.32	248.97	270.54	254.16	0.0186805	0.783771	0.794211	0.0861155	10374	0.143	TC1101730
ENSMUSG00000018433	408.11	479.47	401.89	400.83	382.81	381.54	-0.141915	0.168806	0.163837	2.81305	8880	0.095	TC1101998
ENSMUSG00000018442	257.72	284.72	250.84	255.38	247.77	267.92	-0.0395555	0.57315	0.586899	0.375495	9459	0.112	TC1101548
ENSMUSG00000018446	522.61	551.19	499.04	529.15	535.97	559.52	0.0475263	0.378653	0.38729	0.978104	5940	0.035	TC1101545
ENSMUSG00000018449	264.61	270.3	249.3	244.14	278.49	257.45	-0.0088952	0.898211	0.902845	0.0185623	6383	0.044	TC1100478
ENSMUSG00000018451	792.74	1032.27	741.2	759.31	720.36	747.27	-0.189807	0.26776	0.270166	1.65443	11233	0.184	TC1101549
ENSMUSG00000018459	261.66	245.59	233.43	251.05	286.88	261.47	0.109377	0.214742	0.212815	2.16975	808	0	TC0202189
ENSMUSG00000018470	113.27	104.53	109.58	128.75	130.72	121.33	0.218107	0.00971037	0.00897405	21.5597	5840	0.033	TC1100427
ENSMUSG00000018474	1244.75	1062.08	1162.42	1129.3	1201.73	1253.04	0.0486981	0.572557	0.586345	0.376708	5624	0.031	TC1101493
ENSMUSG00000018476	341.62	296.23	329.4	340.76	339.09	318.13	0.04703	0.535533	0.548687	0.45834	13669	0.615	TC1101497
ENSMUSG00000018481	1538.52	1497.53	1640.11	1696.6	1705.67	1694.13	0.125203	0.0326234	0.0300527	10.297	13438	0.495	TC1101697
ENSMUSG00000018500	140.56	161	133.53	135.98	137.54	152.87	-0.0266199	0.796978	0.806725	0.075593	809	0	TC1100368
ENSMUSG00000018501	811.16	764.46	892.69	874.07	846.57	872.66	0.0740704	0.330177	0.335957	1.22663	7092	0.055	TC1101451
ENSMUSG00000018507	336.2	342.7	318.28	333.34	311	314.53	-0.0564853	0.273383	0.276024	1.60937	10421	0.145	TC1100372
ENSMUSG00000018509	215.89	205.37	191.57	210.33	219.92	195.9	0.0311191	0.678436	0.692121	0.199237	7428	0.064	TC1101452
ENSMUSG00000018537	485.62	451.8	504.05	471.42	490.89	450.49	-0.0283904	0.653133	0.667333	0.235086	57	-0.155	TC1101812
ENSMUSG00000018541	113.19	116.98	112.8	104.45	103.99	110.77	-0.103984	0.0370638	0.0342822	9.46379	8948	0.097	TC1101814
ENSMUSG00000018547	409.25	447.23	381.74	418.31	402.03	388.88	-0.0317964	0.684691	0.698187	0.190939	12667	0.321	TC1101813
ENSMUSG00000018548	1112.22	874.63	1211.28	1097.66	1303.95	1148.45	0.160096	0.371208	0.379487	1.01262	13512	0.53	TC1100671
ENSMUSG00000018554	469.94	385.4	428.25	421.59	436.28	439.76	0.020175	0.823506	0.8321	0.0566898	810	0	TC1100446
ENSMUSG00000018559	514.88	531.32	424.57	455.79	478.84	471.1	-0.0586245	0.600688	0.614859	0.322096	5200	0.022	TC1100448
ENSMUSG00000018565	909.13	1000.31	737.76	870.18	851.44	789.67	-0.0658483	0.654618	0.668897	0.232879	6092	0.038	TC1101524
ENSMUSG00000018566	178.42	176.52	177.05	163.05	173.52	169.58	-0.0722945	0.0531876	0.0490977	7.3785	811	0	TC1101523
ENSMUSG00000018567	2089.85	2008.36	2006.48	1914.6	1971.18	1880.97	-0.0821682	0.0409378	0.0378592	8.85109	5351	0.025	TC1100449
ENSMUSG00000018572	376.44	465.83	370.27	360.74	374.13	379.96	-0.113485	0.356373	0.363993	1.08512	4966	0.017	TC1100450
ENSMUSG00000018574	377.06	403.87	386.56	391.1	396.31	379.86	8.58e-05	0.998116	0.998223	6.31e-06	812	0	TC1101525
ENSMUSG00000018583	503.18	556.02	509.83	540.81	514.42	497.68	-0.0143136	0.814329	0.823426	0.0628975	10550	0.147	TC1100294
ENSMUSG00000018585	381.38	412.07	332.47	356.45	380.74	355.86	-0.0378424	0.713743	0.726427	0.155167	4597	0.009	TC1101350
ENSMUSG00000018589	491.5	558.82	494.09	552.06	428.31	448.79	-0.118276	0.406954	0.416642	0.857088	14238	2.115	TC0X01413
ENSMUSG00000018593	1065.31	1147.23	989.1	1081.82	1150.7	1180.51	0.0939221	0.263177	0.265249	1.6923	4870	0.015	TC1101349
ENSMUSG00000018599	201.32	202.72	190.54	186.38	188.84	198.97	-0.0503702	0.280152	0.283224	1.5571	813	0	TC1100354
ENSMUSG00000018634	333.17	348.76	305.09	314.71	314.83	316.29	-0.0592947	0.354574	0.36193	1.09426	4647	0.01	TC1100892
ENSMUSG00000018648	289.19	259.14	260.97	265.02	240.78	262.77	-0.0740053	0.335238	0.341339	1.19783	7876	0.069	TC1101685
ENSMUSG00000018651	179.8	222.91	187.39	196.29	161.71	187.74	-0.111256	0.431014	0.442041	0.765461	6440	0.045	TC1101686
ENSMUSG00000018654	80.28	82.09	91.8	89.84	83.8	84.02	0.0214332	0.769266	0.780531	0.0985507	814	0	TC1100062
ENSMUSG00000018659	714.28	659.72	686.15	628.84	764.69	696.27	0.0167824	0.857956	0.864875	0.0364146	277	-0.028	TC1101796
ENSMUSG00000018661	250.36	265.25	222.6	241.91	245.69	235.35	-0.0265643	0.746174	0.758404	0.120314	815	0	TC1100948
ENSMUSG00000018666	263.72	321.8	278.89	292.01	260.2	286.03	-0.0410208	0.701762	0.715076	0.169378	11533	0.205	TC1100759
ENSMUSG00000018669	246.64	267.05	222.42	240.62	219.31	222.57	-0.106272	0.288595	0.292181	1.49472	816	0	TC1101795
ENSMUSG00000018672	249.79	220.02	245.25	230.64	290.07	272.41	0.145073	0.272196	0.274722	1.61875	817	0	TC1100761
ENSMUSG00000018677	746.41	780.27	684.48	700.11	761	705.74	-0.0281118	0.698177	0.711355	0.173777	6472	0.046	TC1101939
ENSMUSG00000018678	236.51	166.63	207.73	179.97	197.05	230.95	0.000213	0.999117	0.999175	1.39e-06	9986	0.129	TC1101797
ENSMUSG00000018697	150	165.75	153.4	150.65	131.41	146.31	-0.132322	0.148826	0.143128	3.18599	6819	0.049	TC1101688
ENSMUSG00000018707	1140.47	1006.73	1146.61	1130.83	1330.87	1149.16	0.131217	0.246284	0.24691	1.84165	4491	0.006	TC1200509
ENSMUSG00000018733	179.75	223.16	200.27	202.18	214.36	184.98	-0.00099	0.993202	0.993423	8.22e-05	818	0	TC1101676
ENSMUSG00000018736	868.84	942.49	876.67	886.86	895.14	877.94	-0.0142199	0.727438	0.740212	0.139818	8772	0.091	TC1101485
ENSMUSG00000018740	75.47	71.25	77.74	74.21	70.34	81.55	0.00873114	0.909914	0.91424	0.014515	819	0	TC1100415
ENSMUSG00000018750	255.5	232.46	231.08	234.1	227.36	237.07	-0.0404272	0.466027	0.478323	0.647771	6905	0.051	TC1100440
ENSMUSG00000018752	220.4	175.26	182.41	188.18	204.69	209.33	0.0648424	0.59423	0.608158	0.334109	820	0	TC1101508
ENSMUSG00000018761	654.2	663.53	539.41	635.59	671.66	576.31	0.023799	0.847475	0.855046	0.0420849	4648	0.01	TC1101504
ENSMUSG00000018765	530.11	519.66	531.76	517.6	533.21	520.8	-0.0091214	0.613926	0.628142	0.298401	5201	0.022	TC1100434
ENSMUSG00000018770	1638.37	1844.2	1561.09	1511.69	1643.63	1631.94	-0.0727247	0.421103	0.431274	0.802053	5625	0.031	TC0201546
ENSMUSG00000018774	103.31	104.99	110.19	101.39	121.95	103.73	0.0339377	0.720519	0.733227	0.147455	821	0	TC1101505
ENSMUSG00000018796	363.24	369.02	318.85	352.63	376.17	340.18	0.0261128	0.75801	0.769553	0.108852	9350	0.107	TC0800243
ENSMUSG00000018800	662.68	750.78	758.11	779.58	723.08	749.22	0.0543773	0.480149	0.492954	0.604903	14235	2.071	TC1102019
ENSMUSG00000018809	106.69	112.77	110.04	108.64	110.47	99.73	-0.048509	0.397251	0.406266	0.896854	8279	0.081	TC1100536
ENSMUSG00000018819	96.98	84.08	139.21	105.85	117.81	115.7	0.115339	0.630325	0.644585	0.270712	822	0	TC0701181
ENSMUSG00000018820	434.28	446.4	427.09	432	452.8	410.63	-0.0145861	0.760904	0.77235	0.106148	5151	0.021	TC1900368
ENSMUSG00000018821	84.62	62.6	76.03	86.75	75.05	79.23	0.119011	0.446525	0.457838	0.711198	823	0	TC1900849
ENSMUSG00000018830	137.88	131.43	139.44	130.1	135.66	137.58	-0.0191551	0.619621	0.633883	0.288582	824	0	TC1600544
ENSMUSG00000018841	215.39	194.93	210.24	217.89	213.57	202.16	0.0306207	0.60152	0.61573	0.32057	8630	0.086	TC1101668
ENSMUSG00000018846	1553.75	1723.13	1666.21	1716.8	1572.34	1745.89	0.0264139	0.702016	0.715363	0.16907	115	-0.093	TC1100155
ENSMUSG00000018848	571.8	595.33	642.76	562.02	564.83	609.76	-0.0589336	0.398694	0.407884	0.890833	5303	0.024	TC1101241
ENSMUSG00000018849	422.51	373.53	375.12	387.63	424.36	386.36	0.0341176	0.665474	0.679352	0.217136	6145	0.039	TC1101242
ENSMUSG00000018858	293.26	310.95	265.25	283.24	303.91	265.25	-0.0277313	0.767727	0.779186	0.0999253	13336	0.464	TC1100966
ENSMUSG00000018861	130.6	137.51	141.81	134.4	122.6	130.91	-0.0798611	0.20278	0.200047	2.31501	825	0	TC1102047
ENSMUSG00000018865	1565.48	1515.63	1287.11	1415.12	1498.92	1408.03	-0.0107107	0.913014	0.91719	0.0135276	10986	0.17	TC1500908
ENSMUSG00000018882	292.12	333.67	257.05	289.47	272.9	285.91	-0.0498949	0.678214	0.691908	0.199536	5626	0.031	TC1100771
ENSMUSG00000018899	122.84	129.06	117.7	118.91	106.18	114.67	-0.122022	0.11867	0.112019	3.92423	826	0	TC1100279
ENSMUSG00000018900	286.07	321.12	282.33	290.56	267.32	282.27	-0.0807945	0.304981	0.309502	1.38183	11350	0.194	TC1101332
ENSMUSG00000018906	140.73	136.72	138.25	129.02	124.61	146.29	-0.059196	0.453229	0.465015	0.688814	9766	0.119	TC1100280
ENSMUSG00000018909	969.9	936.45	885.53	893.52	885.31	839.26	-0.0922595	0.123984	0.117316	3.77431	8603	0.085	TC0700753
ENSMUSG00000018920	125.86	111.48	118.42	99.1	116.22	136.75	-0.0257205	0.866298	0.872684	0.0322071	827	0	TC1101534
ENSMUSG00000018921	386.95	413.91	407.55	398.01	397.6	373.09	-0.0482651	0.320558	0.325929	1.28347	9309	0.105	TC1101533
ENSMUSG00000018923	84.11	77.51	77.78	81.24	82.13	84.8	0.0527016	0.285002	0.288371	1.52089	828	0	TC1100464
ENSMUSG00000018931	240.77	230.45	234.14	227.68	249.4	216.82	-0.025838	0.698243	0.711426	0.173695	829	0	TC1101432
ENSMUSG00000018932	179.69	163.77	170.34	160.14	190.95	170.59	0.0191544	0.830341	0.838677	0.0522894	830	0	TC1100358
ENSMUSG00000018965	3835.91	3743.91	3600.63	3476.51	3691.44	3726.28	-0.0376015	0.412173	0.422128	0.836391	9767	0.119	TC0500162
ENSMUSG00000018974	225.32	200.72	214.66	196.14	223.54	226.44	0.0107775	0.901756	0.906128	0.0172825	10733	0.159	TC0501442
ENSMUSG00000018995	217.54	250.28	232.94	237.42	243.73	236.78	0.0371635	0.568527	0.582361	0.385034	9329	0.106	TC0700730
ENSMUSG00000018999	423.58	432.26	429.85	446.4	482.03	438.8	0.0875521	0.108922	0.101782	4.22794	7911	0.07	TC0600951
ENSMUSG00000019027	106.68	94.74	112.66	95.67	103.3	103.27	-0.0526369	0.557979	0.57168	0.407454	831	0	TC1400767
ENSMUSG00000019039	471.29	444.3	374.12	438.1	429.55	399.19	-0.0201628	0.860913	0.867786	0.0348925	832	0	TC0900719
ENSMUSG00000019054	1142.3	1221.63	989.34	1098.33	1127.08	1070.99	-0.0194803	0.843045	0.850684	0.0446114	6278	0.042	TC0500749
ENSMUSG00000019055	297.62	293.8	265.6	285.14	308.48	303.84	0.0675327	0.34057	0.347056	1.16828	6581	0.048	TC0401750
ENSMUSG00000019066	566.71	569.61	548.26	550.64	577.16	559.97	0.00266164	0.924311	0.927897	0.0102279	833	0	TC0900946
ENSMUSG00000019080	214.23	199.86	191.18	200.11	187.01	185.08	-0.0803414	0.247766	0.248522	1.82789	834	0	TC1500247
ENSMUSG00000019082	1106.06	1023.98	1098.72	874.05	850.68	859.56	-0.320431	0.00101563	0.000893	73.5391	12618	0.313	TC0702444
ENSMUSG00000019087	3053.17	3169.63	2914.14	3063.73	2722.22	2944.8	-0.0664834	0.338136	0.344465	1.18167	13279	0.45	TC0X00331
ENSMUSG00000019088	60.4	62.99	60.66	55.87	65.59	53.05	-0.0825048	0.430267	0.441227	0.768164	835	0	TC0X01055
ENSMUSG00000019124	1372.33	1270.66	1346.83	1344.04	1366.69	1389.87	0.0401463	0.329975	0.335765	1.2278	6441	0.045	TC0601082
ENSMUSG00000019132	1833.67	2153.5	1712.75	1919.71	1729.87	1899.03	-0.0336391	0.772867	0.783846	0.0953768	5252	0.023	TC1300143
ENSMUSG00000019139	532.54	521.83	468.45	514.04	534.65	461.59	-0.0124258	0.891477	0.89652	0.0211217	836	0	TC0800348
ENSMUSG00000019143	301.82	312.85	327.32	310.44	300.15	299.71	-0.0487653	0.265398	0.267566	1.67381	9330	0.106	TC1800159
ENSMUSG00000019146	828.78	800.19	866.39	950.66	920.99	929.91	0.167619	0.00946483	0.00876348	21.8796	10141	0.13	TC1500816
ENSMUSG00000019158	356.28	421.62	365.34	361.2	401.43	374.12	-0.0055824	0.952425	0.954492	0.00403059	837	0	TC0700120
ENSMUSG00000019173	1077.96	1103.56	1053.62	1056.21	1097.73	1047.58	-0.0151143	0.622354	0.636506	0.283946	9896	0.125	TC1101903
ENSMUSG00000019179	1543.53	1511.49	1411.14	1458.18	1647.92	1501.42	0.0440255	0.541323	0.554668	0.444784	4460	0.005	TC0500733
ENSMUSG00000019188	791.82	813.68	780.3	766.46	782.51	739.13	-0.060505	0.112701	0.105778	4.10543	10270	0.137	TC0200909
ENSMUSG00000019189	694.53	792.4	613.9	719.35	656.95	673.59	-0.0286405	0.812825	0.821993	0.0639481	13663	0.61	TC1100178
ENSMUSG00000019194	577.57	546.76	448.19	562.18	613.17	589.94	0.174291	0.210259	0.207868	2.22266	4824	0.014	TC0701568
ENSMUSG00000019210	893.96	1031.98	765	901.3	936.48	884.48	0.027024	0.841951	0.849617	0.0452471	9916	0.126	TC0601438
ENSMUSG00000019230	211.09	215.19	224.17	244.66	214.7	222.07	0.0653508	0.351322	0.358537	1.111	12151	0.258	TC0101466
ENSMUSG00000019235	314.87	298.36	270.66	284.48	273.41	278.64	-0.0768322	0.308956	0.31372	1.35595	6906	0.051	TC1200899
ENSMUSG00000019254	435.28	432.98	391.94	392.32	455.17	420.14	0.00747652	0.929256	0.93254	0.00893042	409	-0.007	TC0701220
ENSMUSG00000019256	141.93	143.38	147.99	151.45	166.38	150.51	0.110887	0.0916691	0.0850629	4.88224	13353	0.468	TC1200695
ENSMUSG00000019261	277.88	243.66	257.85	279.8	309.17	260.96	0.123587	0.240465	0.240706	1.89698	7166	0.057	TC0800358
ENSMUSG00000019295	198.42	178.93	177.45	184.57	188.43	183.01	0.00491797	0.930947	0.934166	0.00850718	838	0	TC0501058
ENSMUSG00000019297	279.61	303.4	270.84	277.64	276.5	272.05	-0.0459037	0.406987	0.416678	0.856954	6582	0.048	TC1400377
ENSMUSG00000019302	3023.66	2869.41	2991.75	2909.74	2908.19	2809.95	-0.0421611	0.212399	0.210254	2.19718	7776	0.066	TC1100830
ENSMUSG00000019303	218.27	223.93	242.54	234.42	212.85	244.93	0.0146393	0.855411	0.862539	0.0377517	839	0	TC1101910
ENSMUSG00000019320	123.01	109.52	121.16	113.29	115.31	115.73	-0.0368608	0.528326	0.541452	0.475647	840	0	TC1700157
ENSMUSG00000019338	430.45	383.03	399.73	392.75	399.25	390.42	-0.0354661	0.518296	0.531749	0.500564	841	0	TC0301128
ENSMUSG00000019359	335.69	351.75	353.1	300.33	331.74	331.1	-0.112629	0.10014	0.0927615	4.53947	842	0	TC0X00418
ENSMUSG00000019362	537.71	390.8	489.36	465.56	582.43	477.86	0.111162	0.549906	0.563428	0.425244	4565	0.008	TC0801182
ENSMUSG00000019370	4054.66	4233.2	3648.47	4051.62	4016.21	3958.6	0.0135676	0.843554	0.851169	0.0443169	5841	0.033	TC0701357
ENSMUSG00000019373	552.91	567.92	515.2	505.25	595.84	488.75	-0.0456153	0.66525	0.679148	0.217454	4871	0.015	TC1101405
ENSMUSG00000019428	913.55	1025.21	829.2	868.58	947.18	855.99	-0.0470534	0.661034	0.67505	0.223491	6186	0.04	TC0800346
ENSMUSG00000019432	1718	1739.09	1679.03	1630.23	1754.09	1590.13	-0.0472492	0.353111	0.360426	1.10176	5202	0.022	TC1700347
ENSMUSG00000019433	464.69	471.96	410.09	460.23	457.01	430.57	0.00331827	0.964985	0.96646	0.00218162	843	0	TC0800433
ENSMUSG00000019437	480.27	516.02	421.86	483.74	451.54	450.14	-0.0295259	0.763242	0.774712	0.103992	844	0	TC1100573
ENSMUSG00000019461	251.45	236.14	243.61	243.95	235.74	226.58	-0.0502283	0.281705	0.284825	1.5454	6959	0.052	TC1100443
ENSMUSG00000019464	209.27	231.04	230.23	213.04	184.33	213.58	-0.136131	0.181962	0.177698	2.60295	845	0	TC0800434
ENSMUSG00000019467	318.48	279.41	312.03	326.29	391.03	330.38	0.200763	0.122045	0.115411	3.82785	8604	0.085	TC1001328
ENSMUSG00000019470	371.51	369.49	362.46	358.6	380.44	357.27	-0.0098997	0.767499	0.778973	0.10013	9142	0.098	TC0800773
ENSMUSG00000019471	418.09	420.84	336.23	361.23	407.33	369.27	-0.040914	0.748271	0.760307	0.118236	10422	0.145	TC0900934
ENSMUSG00000019487	248.48	217.41	259.39	230.54	249.64	257.81	0.0275012	0.776217	0.786929	0.0924748	6583	0.048	TC1700542
ENSMUSG00000019494	1122.62	1337.94	1098.95	1083.53	1127.47	1177.11	-0.0663105	0.529093	0.542287	0.473782	846	0	TC0500770
ENSMUSG00000019505	5041.54	3682.93	4732.94	4112.09	5847.93	4736.45	0.124716	0.570932	0.584768	0.38005	4368	0.001	TC1100371
ENSMUSG00000019518	270.91	298.87	256.71	281.81	261.06	252.77	-0.0535139	0.536792	0.549951	0.455365	7004	0.053	TC0500771
ENSMUSG00000019528	328.03	343.42	291.45	289.98	341.42	294.92	-0.0564085	0.61239	0.626648	0.301088	9199	0.1	TC0300772
ENSMUSG00000019539	166.58	187.12	161.87	151.82	171.63	194.8	0.0028809	0.982281	0.983243	0.000558	847	0	TC0701677
ENSMUSG00000019558	401.04	342.53	399.39	359.37	422.87	395.5	0.0438624	0.687113	0.700451	0.187783	4436	0.004	TC0X00315
ENSMUSG00000019564	150.78	138.78	142.76	156.87	144.2	151.39	0.0656913	0.257029	0.25849	1.74482	5688	0.032	TC1000392
ENSMUSG00000019577	75.67	85.61	77.61	77.8	80.96	78.61	-0.0073503	0.903551	0.907925	0.0166525	6279	0.042	TC0600861
ENSMUSG00000019578	373.85	361.94	335.39	334.95	375.02	336.27	-0.0345055	0.651382	0.665825	0.237707	4967	0.017	TC1701173
ENSMUSG00000019579	223.39	246.87	196.63	201.17	220.78	207.37	-0.0785226	0.487868	0.500887	0.582491	848	0	TC1701178
ENSMUSG00000019590	813.69	811.7	767.44	797.23	813.24	757.53	-0.0151665	0.730872	0.743538	0.136116	14027	1	TC1101978
ENSMUSG00000019647	1168.54	1183.09	1102.78	1167.24	1083.44	1153.69	-0.0211453	0.667813	0.681756	0.213835	11028	0.173	TC1800604
ENSMUSG00000019659	79.7	80.7	85.03	76.56	87.48	83.65	0.0115964	0.863655	0.870361	0.033511	7912	0.07	TC0900746
ENSMUSG00000019689	70.1	58.62	95.13	49.05	56.25	62.1	-0.396669	0.154837	0.149172	3.06597	14279	6.352	TC0600133
ENSMUSG00000019699	2174.64	2173.74	2215.6	2331.18	2086.34	2307.81	0.0333019	0.556101	0.569615	0.411543	12861	0.352	TC0101691
ENSMUSG00000019710	611	712.12	580.57	633.87	615.16	612.68	-0.0268268	0.78018	0.790678	0.0891071	6384	0.044	TC0300277
ENSMUSG00000019715	297.47	302.16	285.15	295.56	296.08	281.76	-0.0186243	0.615371	0.629657	0.295889	7251	0.059	TC0200208
ENSMUSG00000019718	120.08	127.81	108.23	124.12	104.78	126.56	-0.0043922	0.970405	0.971727	0.00155812	849	0	TC1200818
ENSMUSG00000019726	270.41	278.53	279.6	301.86	297.55	295.12	0.110656	0.00352546	0.00327074	37.9417	12952	0.365	TC1300040
ENSMUSG00000019731	428.91	382.93	397.67	434.82	485.38	429.11	0.157184	0.10114	0.0938281	4.50193	8245	0.08	TC0801129
ENSMUSG00000019738	314.6	343.91	264.32	273.52	336.87	270.39	-0.0663184	0.684835	0.698316	0.19075	850	0	TC0700344
ENSMUSG00000019761	77.6	72.53	61.84	63.35	64.66	65.96	-0.121788	0.284096	0.287388	1.52758	851	0	TC1101849
ENSMUSG00000019763	367.1	364.41	347.97	406.72	386.5	368.87	0.105639	0.0894025	0.0828217	4.98226	5304	0.024	TC1000010
ENSMUSG00000019768	105.65	106.19	117.15	104.34	89.23	98.83	-0.171461	0.104836	0.0976729	4.36793	9494	0.113	TC1000744
ENSMUSG00000019769	364.54	385.39	345.98	367.56	365.58	374.15	0.0162329	0.742273	0.754667	0.124236	4916	0.016	TC1000008
ENSMUSG00000019772	132.87	99.89	254.45	127.34	129.24	176.39	-0.0727676	0.873121	0.879007	0.0289652	14265	3.286	TC1000741
ENSMUSG00000019773	141.11	182.88	131.08	139.8	150.19	140.57	-0.0655744	0.683458	0.696971	0.192556	852	0	TC1000007
ENSMUSG00000019774	102.72	105.03	99.25	102.86	105.98	89.6	-0.0442043	0.602495	0.616715	0.318789	7484	0.065	TC1000006
ENSMUSG00000019775	624.03	689.71	665.67	706.4	584.78	645.41	-0.0346057	0.718235	0.730831	0.150028	14226	1.935	TC1000005
ENSMUSG00000019777	1403.29	1403.06	1527.72	1417.14	1450.14	1472.3	0.00282537	0.951793	0.953862	0.00413852	9768	0.119	TC1000142
ENSMUSG00000019782	393.91	420.4	407.86	417.5	479.24	420.38	0.105505	0.207223	0.204731	2.25951	5103	0.02	TC1000859
ENSMUSG00000019785	460.99	532.8	480.35	470.15	415.68	465.69	-0.124817	0.213093	0.211043	2.18901	11707	0.217	TC1000855
ENSMUSG00000019789	124.45	105.47	152.17	153.64	143.77	157.05	0.265486	0.167429	0.162379	2.83651	9495	0.113	TC1000849
ENSMUSG00000019790	542.11	524.51	542.89	564.36	549.79	530.35	0.0307418	0.37253	0.380859	1.00641	9264	0.103	TC1000764
ENSMUSG00000019791	171.24	205.96	153.66	189.05	144.06	177.47	-0.0550376	0.763729	0.775251	0.103546	12040	0.245	TC1000847
ENSMUSG00000019792	117.86	124.17	126.61	125.13	128.88	118.28	0.01396	0.784111	0.79459	0.0858349	9496	0.113	TC1000846
ENSMUSG00000019794	127.04	145.43	122.6	126.45	120.31	127.83	-0.0733389	0.40971	0.419806	0.846099	853	0	TC1000019
ENSMUSG00000019795	1055.24	1239.54	1060.1	1088.77	1097.42	1070.4	-0.0388704	0.640504	0.654688	0.254409	10303	0.139	TC1000755
ENSMUSG00000019796	845.58	858.75	843.68	878.42	916.06	905.16	0.0832168	0.0134593	0.0125394	17.8227	12348	0.277	TC1000016
ENSMUSG00000019797	280.86	290.63	289.76	283.26	304.13	310.84	0.059698	0.241272	0.241528	1.88917	9497	0.113	TC1000904
ENSMUSG00000019802	570.08	562.93	639.86	568.94	569.51	622.05	-0.0089493	0.907912	0.912102	0.0151713	283	-0.027	TC1000179
ENSMUSG00000019803	97.56	101.12	103.93	102.97	107.54	99.46	0.0344145	0.45817	0.470305	0.672712	8280	0.081	TC1000900
ENSMUSG00000019804	1713.16	1573.06	1639.08	1704.63	1911.56	1761.55	0.125978	0.106353	0.0991782	4.315	9498	0.113	TC1000176
ENSMUSG00000019806	909.34	924.35	822.54	801.23	853.5	786.89	-0.120525	0.13054	0.123932	3.60241	7167	0.057	TC1000778
ENSMUSG00000019808	310.3	302.37	314.42	305.56	311.11	310.35	3.5e-05	0.998578	0.998668	3.59e-06	9499	0.113	TC1000039
ENSMUSG00000019809	441.4	468.17	475.77	453.73	488.61	432.94	-0.0115663	0.857724	0.864691	0.0365354	8053	0.074	TC1000777
ENSMUSG00000019810	161.08	182.71	164.1	156.23	159.54	160.32	-0.0911214	0.19004	0.186393	2.48535	5887	0.034	TC1000038
ENSMUSG00000019813	133.08	131.72	135.45	144.26	135.1	147.27	0.0912113	0.0811294	0.0750549	5.38278	7485	0.065	TC1000894
ENSMUSG00000019814	167.2	166.77	180.42	176.74	196.12	178.73	0.100118	0.172791	0.167841	2.74677	7486	0.065	TC1000775
ENSMUSG00000019817	372.82	385.43	394.96	381.13	369.19	393.68	-0.0116615	0.76233	0.773776	0.10483	12904	0.356	TC1000037
ENSMUSG00000019818	473.14	537.96	447.31	467.94	530.8	475.71	0.0178444	0.863392	0.870112	0.0336424	11234	0.184	TC1000171
ENSMUSG00000019820	335.7	331.2	325.35	330.64	329.33	359.88	0.0384811	0.428679	0.439501	0.773942	14232	2.016	TC1000770
ENSMUSG00000019822	197.29	207.68	180.91	183.12	182.85	174.16	-0.115363	0.139969	0.133798	3.37718	5007	0.018	TC1000889
ENSMUSG00000019823	215.69	193.53	205.22	198.55	213.82	205.34	0.00840867	0.885383	0.890693	0.0235847	854	0	TC1000169
ENSMUSG00000019826	297.82	227.29	290.66	286.78	302.83	326.77	0.17614	0.264905	0.267019	1.6779	8949	0.097	TC1000168
ENSMUSG00000019828	554.79	537.97	507.37	521.92	519.64	533.6	-0.021802	0.611376	0.625745	0.30287	13630	0.597	TC1000768
ENSMUSG00000019831	677.63	691.05	655.92	630.41	661.97	650.57	-0.0593491	0.120115	0.113413	3.88246	13908	0.833	TC1000162
ENSMUSG00000019832	92.42	117.28	84.55	113.56	109.55	105.63	0.173318	0.295424	0.299374	1.44641	855	0	TC1000767
ENSMUSG00000019836	1271.54	1428.49	1338.13	1329.64	1344.63	1229.55	-0.0483036	0.488079	0.501159	0.581886	6584	0.048	TC0401123
ENSMUSG00000019837	551.23	542	575.1	532.11	515.09	612.7	-0.0110101	0.898369	0.902999	0.018504	8913	0.096	TC1000882
ENSMUSG00000019838	135.38	157.66	159.06	138.23	144.5	164.41	-0.015988	0.887876	0.893264	0.0225601	8950	0.097	TC1000880
ENSMUSG00000019841	1084.03	1133.54	1215.89	1223.17	1118.03	1155.91	0.0271201	0.680966	0.694527	0.195854	12651	0.319	TC1000153
ENSMUSG00000019842	178.7	132.48	156.88	161.19	169.88	178.32	0.13159	0.374845	0.38335	0.995611	856	0	TC1000151
ENSMUSG00000019843	2094.97	2027.52	2088.3	2110.82	2179.44	2142.59	0.050714	0.0650685	0.060184	6.37133	5203	0.022	TC1000150
ENSMUSG00000019845	198.92	198.79	214.38	198.4	195.25	205.23	-0.0308759	0.502164	0.51496	0.542764	857	0	TC1000148
ENSMUSG00000019846	279.16	302.35	300.62	297.15	295.01	313.03	0.0376678	0.457295	0.46939	0.675537	858	0	TC1000147
ENSMUSG00000019848	85.98	74.24	84.63	90.26	90.52	77.03	0.0734589	0.511599	0.524931	0.517755	13054	0.388	TC1000199
ENSMUSG00000019849	541.97	541.62	501.87	546.63	601.67	526.21	0.077456	0.320066	0.325358	1.28645	5888	0.034	TC1000198
ENSMUSG00000019850	80.82	77.68	68.71	71.84	72.52	74.34	-0.0518236	0.51156	0.524858	0.517857	7487	0.065	TC1000799
ENSMUSG00000019851	239.26	212.61	202.83	183.88	261.85	218.03	0.00832403	0.961819	0.963426	0.00259449	9500	0.113	TC1000055
ENSMUSG00000019852	735.76	710.23	729.28	733.6	717.11	713.87	-0.0070483	0.736735	0.74913	0.129928	13925	0.862	TC1000796
ENSMUSG00000019854	460.75	438.57	467.52	475.14	478.09	450.74	0.0387037	0.374992	0.383517	0.994931	5689	0.032	TC1000050
ENSMUSG00000019856	168.46	160.72	191.52	190.32	173.1	178.66	0.060933	0.515989	0.529352	0.506434	9933	0.127	TC1000923
ENSMUSG00000019857	444.41	537.4	536.08	494.91	510.94	477.27	-0.0284034	0.780121	0.790625	0.089157	11800	0.226	TC1000220
ENSMUSG00000019861	199.88	176.15	213.46	193.48	249.11	237.45	0.202229	0.217366	0.215692	2.13959	12842	0.346	TC1000917
ENSMUSG00000019863	196.53	202.51	173.15	190.39	197.14	181.49	-0.0055656	0.946134	0.948422	0.00516942	10598	0.15	TC1000905
ENSMUSG00000019864	285.62	309.9	281.29	290.37	249.74	303.36	-0.0595359	0.566484	0.580411	0.389306	8281	0.081	TC1000191
ENSMUSG00000019865	182.75	187.35	182.24	173.49	183.84	181.13	-0.0370394	0.257797	0.259436	1.73815	12558	0.307	TC1000043
ENSMUSG00000019868	1479.61	1346.59	1350.46	1379.26	1455.66	1407.35	0.0235235	0.662925	0.676869	0.220771	859	0	TC1000781
ENSMUSG00000019872	313.98	353.19	322.8	326.75	336.17	307.82	-0.0274309	0.687899	0.701281	0.186767	8691	0.088	TC1000232
ENSMUSG00000019873	440.23	443.55	430.38	443.79	411.42	428.6	-0.0342814	0.372549	0.380867	1.00632	7777	0.066	TC1000987
ENSMUSG00000019874	2920.81	3224.15	3132.56	2436.39	2887.13	2853.55	-0.185164	0.107636	0.100404	4.27112	860	0	TC1000231
ENSMUSG00000019876	279.92	249.81	268.1	261.88	246.58	287.27	-0.0050827	0.952378	0.954456	0.0040385	10166	0.132	TC1000230
ENSMUSG00000019877	8485.31	8967.37	8792.64	8740.51	8829.02	8800.24	0.00718832	0.776939	0.787551	0.0918567	14239	2.171	TC1000933
ENSMUSG00000019878	434.32	468.64	445.19	453.53	461.77	443.44	0.0118172	0.762141	0.773583	0.105004	11733	0.22	TC1000229
ENSMUSG00000019880	95.43	100.87	98.35	97.88	94.25	103.53	0.00423017	0.930619	0.933817	0.00858843	861	0	TC1000843
ENSMUSG00000019883	205.51	238.25	194.8	200.27	215.78	224.49	0.00816006	0.938507	0.941386	0.0067413	400	-0.008	TC1000121
ENSMUSG00000019888	269.6	327.06	280.07	293.84	257.95	276.79	-0.0784164	0.481165	0.494062	0.601912	13055	0.388	TC1000552
ENSMUSG00000019889	1062.42	1089.8	1088.99	1125.97	1053.94	1066.4	0.00176717	0.958291	0.959984	0.00309667	12704	0.325	TC1000116
ENSMUSG00000019890	395.41	496.69	472.87	438.93	456.37	414.7	-0.0536253	0.64471	0.659219	0.247866	13708	0.646	TC1001229
ENSMUSG00000019891	310.02	287.47	285.52	278.05	287.77	284.92	-0.052849	0.264996	0.267123	1.67714	13553	0.549	TC1000212
ENSMUSG00000019894	1142.94	1341.91	1035.86	1186.29	995.97	1078.81	-0.105932	0.464094	0.476372	0.65383	12286	0.272	TC1000555
ENSMUSG00000019897	274.05	270.11	304.77	272.69	283.14	311.26	0.0303968	0.719945	0.732589	0.148099	7943	0.071	TC1000563
ENSMUSG00000019899	160.33	158.57	152.77	145.23	157.81	158.95	-0.0308081	0.546347	0.55989	0.433269	862	0	TC1000836
ENSMUSG00000019906	508.45	525.73	500.24	561.66	502.4	552.62	0.0739243	0.245997	0.246581	1.84433	9241	0.102	TC1000566
ENSMUSG00000019907	320.81	261.21	334.83	288.98	333.56	315.53	0.0387784	0.773478	0.78432	0.0948437	13676	0.622	TC1000568
ENSMUSG00000019916	608.92	656.36	592.13	614.53	604.38	656.9	0.0146531	0.811702	0.820977	0.0647392	7252	0.059	TC1000241
ENSMUSG00000019917	235.08	239.46	264.6	234.91	246.76	233.33	-0.046387	0.474299	0.48677	0.622364	7488	0.065	TC1000940
ENSMUSG00000019920	429.95	444.39	436.33	430.77	450.58	425.46	-0.0045635	0.881254	0.886921	0.0253329	12027	0.243	TC1000234
ENSMUSG00000019923	2486.92	2612.94	2405.73	2285.79	2254.85	2183.57	-0.158032	0.0164962	0.015593	15.7853	11956	0.239	TC1000305
ENSMUSG00000019927	1078.25	1129.65	1212.93	1081.83	1112.58	1147.36	-0.0324543	0.587631	0.601439	0.346702	9804	0.121	TC1001006
ENSMUSG00000019929	701.51	714.15	783.48	608.11	761.32	786.49	-0.0361078	0.789801	0.800063	0.0812178	9824	0.122	TC1000533
ENSMUSG00000019935	181.72	192.53	178.85	148.32	167.09	175.4	-0.175188	0.0902951	0.0837905	4.94241	12881	0.355	TC1001179
ENSMUSG00000019943	2653.78	2617.06	2670.06	2814.19	2700.23	2871.17	0.0781909	0.0464211	0.0429782	8.11942	13199	0.423	TC1000539
ENSMUSG00000019944	122.89	110.85	153.47	126.96	124.56	131.43	-0.0028078	0.984994	0.985718	0.0004	104	-0.103	TC1000290
ENSMUSG00000019945	72.78	72.86	67.03	72.37	76.84	77.9	0.0951322	0.1384	0.132252	3.41303	863	0	TC1000994
ENSMUSG00000019947	319.27	293.98	367.89	368.16	374.24	363.17	0.178391	0.134562	0.128151	3.50336	66	-0.136	TC1000991
ENSMUSG00000019948	222.62	291.53	237.26	226.07	252.74	238.84	-0.0580761	0.66943	0.683244	0.211571	7390	0.063	TC1001181
ENSMUSG00000019951	312.63	263.35	309.69	296.14	374.44	336.73	0.183448	0.220889	0.219375	2.09998	6336	0.043	TC1000499
ENSMUSG00000019952	232.45	218.22	227.08	215.37	216.83	218.49	-0.0583185	0.0992539	0.091947	4.57322	8282	0.081	TC1000540
ENSMUSG00000019960	418.83	435.1	363.79	399.07	398.16	359.98	-0.0709703	0.486105	0.499098	0.587547	12527	0.302	TC1000542
ENSMUSG00000019961	314.2	361.87	317.72	319.01	312.25	311.72	-0.0727856	0.333863	0.339847	1.20558	4732	0.012	TC1001187
ENSMUSG00000019966	721.7	810.24	726.14	815.07	722.38	756.98	0.0233136	0.769201	0.780507	0.0986088	13273	0.446	TC1000546
ENSMUSG00000019969	727.64	659.75	781.85	722.24	794.98	742.81	0.0614513	0.49543	0.50854	0.561192	7354	0.062	TC1200307
ENSMUSG00000019970	452.22	540.18	410.01	463.76	460.79	469.79	0.00112656	0.992761	0.993034	9.32e-05	7005	0.053	TC1000079
ENSMUSG00000019971	107.48	108.87	119.6	111.69	101.53	118.56	-0.0192895	0.824048	0.832712	0.0563336	8283	0.081	TC1000549
ENSMUSG00000019975	176.04	177.12	166.05	163.78	165.57	169.3	-0.0578219	0.153128	0.147395	3.09934	10599	0.15	TC1000501
ENSMUSG00000019977	752.71	787.52	755.78	784.3	781.12	767.92	0.0235096	0.361202	0.369061	1.06096	6093	0.038	TC1000074
ENSMUSG00000019978	613.93	594.61	570.32	593.73	565.72	623.93	0.00316328	0.953607	0.9557	0.00383242	8549	0.083	TC1000107
ENSMUSG00000019979	234.95	244.05	251.64	239.01	236.47	223.31	-0.0643719	0.19829	0.195474	2.37307	13056	0.388	TC1001185
ENSMUSG00000019982	84.31	84.32	89.58	80.31	83.2	83.41	-0.0641239	0.132814	0.126334	3.54585	864	0	TC1000809
ENSMUSG00000019984	437.13	456.1	453.81	470.86	461.23	448.13	0.035067	0.28338	0.286653	1.53289	12490	0.296	TC1000104
ENSMUSG00000019986	1477.23	1457.67	1453.15	1362.33	1287.18	1253.14	-0.169968	0.00940191	0.00868807	21.9636	13919	0.855	TC1000071
ENSMUSG00000019988	105.76	117.45	103.11	103.2	112.5	105.98	-0.0192883	0.791555	0.801814	0.0798225	8284	0.081	TC1001196
ENSMUSG00000019990	203.03	205.19	196.25	210	201.16	209.84	0.0388922	0.240152	0.240335	1.90001	11575	0.208	TC1000807
ENSMUSG00000019996	217.99	203.7	205.64	201.37	210.65	207.38	-0.0179518	0.644477	0.658948	0.248225	5053	0.019	TC1000067
ENSMUSG00000019997	127.69	130.15	109.36	124.32	103.22	124.28	-0.0628436	0.627096	0.641247	0.276023	13796	0.71	TC1000102
ENSMUSG00000019998	1751.72	1846.51	1751.67	1701.61	1726.61	1653.13	-0.0740871	0.077359	0.0716983	5.58658	7877	0.069	TC1000100
ENSMUSG00000020000	176.09	183.05	173.18	170.99	169.59	171.48	-0.0556066	0.0828602	0.0767079	5.29398	865	0	TC1000101
ENSMUSG00000020003	421.32	506.63	427.83	436.86	419.51	428.87	-0.0721566	0.452955	0.464686	0.689717	11040	0.174	TC1000802
ENSMUSG00000020009	343.39	396.03	364.8	351.84	354.99	382.58	-0.0180347	0.811693	0.820956	0.0647455	5152	0.021	TC1000061
ENSMUSG00000020015	999.65	1001.67	1008.71	949.19	1026.79	958.32	-0.0376415	0.353927	0.361255	1.09757	13285	0.452	TC1000505
ENSMUSG00000020018	599.14	701.55	646.53	650.72	596.93	609.49	-0.0663184	0.430321	0.441304	0.767971	866	0	TC1001202
ENSMUSG00000020019	123.88	115.36	122.64	117.91	123.14	122.34	0.00645526	0.871937	0.877893	0.0295148	12239	0.266	TC1000512
ENSMUSG00000020021	110.32	114.74	109.1	114.62	115.47	118.87	0.0626826	0.0830426	0.0768517	5.28478	8285	0.081	TC1000517
ENSMUSG00000020022	938.32	1175.01	829.95	918.82	949.36	903.07	-0.0720434	0.65269	0.667007	0.235748	4566	0.008	TC1000519
ENSMUSG00000020023	121.36	111.8	115.22	114.06	124.75	122.34	0.0517082	0.378767	0.387362	0.977584	9351	0.107	TC1000520
ENSMUSG00000020024	276.73	310.95	300.74	306.95	257.07	307.9	-0.0303505	0.775585	0.786374	0.0930183	11546	0.206	TC1000521
ENSMUSG00000020027	182.64	206.34	193.4	190.2	201.09	188.15	-0.0061241	0.92219	0.925735	0.0108119	256	-0.032	TC1001215
ENSMUSG00000020029	1911.59	2011.32	1881.48	2019.8	2067.85	2109.25	0.0947635	0.0502862	0.0465845	7.67772	5491	0.028	TC1001217
ENSMUSG00000020032	386.63	361.9	407.5	410.06	388.94	377.78	0.0265281	0.683348	0.696867	0.192702	867	0	TC1001143
ENSMUSG00000020034	118.3	134.17	109.73	104.35	99.54	111.45	-0.196432	0.112683	0.105764	4.10598	12233	0.265	TC1000467
ENSMUSG00000020037	216.66	195.6	230.41	220.42	221.89	221.61	0.0501934	0.507104	0.520137	0.529552	11093	0.178	TC1000469
ENSMUSG00000020038	229.98	232.93	209.66	223.03	219.83	214.83	-0.0308783	0.572975	0.586701	0.375853	10767	0.161	TC1001148
ENSMUSG00000020042	365.96	380.66	390.4	380.42	410.84	383.51	0.046764	0.352174	0.359428	1.10659	11934	0.237	TC1000473
ENSMUSG00000020044	464.46	516.22	461.4	532.43	509.9	505.23	0.103396	0.146128	0.140325	3.24233	12335	0.275	TC1000480
ENSMUSG00000020048	1309.12	1465.27	1338.18	1267.61	1239.2	1420.59	-0.0673419	0.440423	0.451449	0.732122	6473	0.046	TC1001158
ENSMUSG00000020052	199.51	223.61	236.73	224.51	220.17	233.8	0.0433281	0.60325	0.617408	0.317414	868	0	TC1001163
ENSMUSG00000020053	482.56	485.72	575.04	552.64	518.74	530.07	0.0576796	0.543699	0.557122	0.439309	13477	0.517	TC1000490
ENSMUSG00000020056	216.44	208.09	233.8	208.1	237.48	207.66	-0.0123811	0.885696	0.891046	0.0234546	9265	0.103	TC1000493
ENSMUSG00000020057	92.98	94.14	89.67	91.41	88.24	91.61	-0.0290213	0.349134	0.356165	1.12241	7489	0.065	TC1001168
ENSMUSG00000020059	116.8	122.03	258.34	147.98	119.28	165.08	-0.112543	0.790546	0.800791	0.0806233	869	0	TC1000495
ENSMUSG00000020063	409.42	451.77	474.14	452.96	442.18	494.12	0.0581319	0.502902	0.515735	0.540773	10901	0.164	TC1000980
ENSMUSG00000020064	452.13	497.03	491.05	480.73	447.1	468.68	-0.0438376	0.452605	0.464317	0.690871	11750	0.222	TC1000276
ENSMUSG00000020069	740.37	919.77	753.13	790.94	682.88	812.8	-0.0747726	0.588299	0.602109	0.345412	10207	0.134	TC1000977
ENSMUSG00000020070	584.01	564.94	602.1	586.46	529.06	571.59	-0.0545497	0.352939	0.360218	1.10265	261	-0.031	TC1000272
ENSMUSG00000020074	348.22	380.32	387.26	353.57	322.62	373.2	-0.0895782	0.311972	0.316846	1.33668	13264	0.441	TC1000974
ENSMUSG00000020075	415.27	414.52	436.22	453.86	447.82	434.77	0.0782905	0.060976	0.0564612	6.68453	9987	0.129	TC1000971
ENSMUSG00000020076	441.29	463.52	475.22	418.16	460.94	474.53	-0.0292736	0.668647	0.682482	0.212665	9410	0.11	TC1000972
ENSMUSG00000020077	145.24	130.26	174.01	128.35	157.54	168.37	0.0161445	0.928696	0.932077	0.009073	870	0	TC1000969
ENSMUSG00000020078	325.92	340.87	340.54	322.25	315.96	361.3	-0.0134814	0.843388	0.851031	0.0444129	12708	0.326	TC1000968
ENSMUSG00000020079	366.42	362.39	357.44	378.72	364.02	361.7	0.0237335	0.363903	0.371922	1.04769	6820	0.049	TC1000967
ENSMUSG00000020080	98.02	88.29	88.35	87.01	90.68	96.43	-0.0023696	0.973116	0.974433	0.00128557	871	0	TC1000966
ENSMUSG00000020083	639.12	785.79	716.77	733.81	641.14	627.24	-0.0955591	0.439927	0.450955	0.733848	8851	0.094	TC1000963
ENSMUSG00000020085	161.21	152.67	145.43	142.31	153.87	158.13	-0.0159409	0.811555	0.820814	0.0648425	872	0	TC1000263
ENSMUSG00000020086	364.69	427.76	336.92	383.01	337.53	354.23	-0.0662647	0.593382	0.607272	0.335709	7006	0.053	TC1000961
ENSMUSG00000020087	287.51	288.17	242.22	289.31	309.88	266.72	0.0842672	0.462895	0.475137	0.657614	873	0	TC1000262
ENSMUSG00000020088	582.06	580.55	597.09	543.95	670.08	579.48	0.0220099	0.818822	0.827691	0.059815	8807	0.092	TC1000261
ENSMUSG00000020089	637.39	754.18	608.27	649.66	623.49	619.82	-0.0732988	0.490134	0.503197	0.576041	5104	0.02	TC1000260
ENSMUSG00000020091	410.71	395.69	373.29	386.76	398.89	417.32	0.0285987	0.606376	0.620659	0.311765	48	-0.17	TC1000956
ENSMUSG00000020092	169.96	157.09	164.23	154.47	154.96	158.18	-0.0705715	0.110935	0.103936	4.16189	9501	0.113	TC1000955
ENSMUSG00000020096	102.34	106.29	115.76	106.55	113.96	116.15	0.0545115	0.447062	0.458446	0.709379	874	0	TC1000254
ENSMUSG00000020097	1617.32	1644.45	1893	1697.52	1676.71	1760.71	-0.0022219	0.977807	0.978925	0.000876	12752	0.334	TC1000953
ENSMUSG00000020098	144.03	135.13	133.55	130.91	141.5	134.5	-0.0203713	0.688314	0.701692	0.186231	10768	0.161	TC1000253
ENSMUSG00000020099	215.41	203.58	187.04	203.6	186.95	193.3	-0.0522654	0.49207	0.505154	0.570576	108	-0.1	TC1000951
ENSMUSG00000020100	264.97	234.88	254.99	265.25	258.52	265.03	0.0651969	0.283823	0.287089	1.5296	162	-0.06	TC1000950
ENSMUSG00000020101	87.49	89.77	85.43	92.56	92.23	89.98	0.065045	0.0554216	0.0511843	7.16442	8631	0.086	TC1000250
ENSMUSG00000020102	1120.89	1195.59	1068.56	1166.31	1137.51	1116.81	0.016393	0.760983	0.77241	0.106075	13797	0.71	TC1001319
ENSMUSG00000020105	191.86	187.19	192.98	184.57	184.12	186.87	-0.0420531	0.0487197	0.0452615	7.85036	875	0	TC1000645
ENSMUSG00000020107	497.58	493.47	486	436	484.79	483.73	-0.074319	0.222203	0.220814	2.08548	5204	0.022	TC1000947
ENSMUSG00000020108	215.58	266.84	170.3	195.62	195	201.54	-0.116561	0.568283	0.582143	0.385543	11270	0.187	TC1000946
ENSMUSG00000020109	251.08	262.66	251.71	251.31	272.92	240.27	-0.0035011	0.954619	0.956641	0.00366684	6187	0.04	TC1000246
ENSMUSG00000020111	510.72	556.31	475.46	493.12	528.62	481.72	-0.035127	0.671413	0.685271	0.208815	5253	0.023	TC1000245
ENSMUSG00000020114	923.38	974.47	927.74	976.1	998.82	960.9	0.0554591	0.134918	0.128576	3.49481	12964	0.368	TC1001299
ENSMUSG00000020115	329.86	324.6	315.7	315.54	327.56	310.4	-0.0251202	0.442263	0.45347	0.725756	11660	0.212	TC1001312
ENSMUSG00000020116	311.38	382.6	313.29	321.33	342.12	298.4	-0.0620687	0.612169	0.626457	0.301477	10919	0.165	TC1101165
ENSMUSG00000020120	194.43	186.25	213.17	189.14	203.13	204.62	0.00876977	0.90347	0.90786	0.0166806	876	0	TC1101164
ENSMUSG00000020121	418.27	399.7	454.7	454.83	406.4	396.61	-0.0174394	0.84136	0.849059	0.0455928	12306	0.274	TC1001314
ENSMUSG00000020122	324.1	336.08	336.27	346.36	329.79	340.18	0.0284182	0.354023	0.361345	1.09708	13235	0.436	TC1100069
ENSMUSG00000020124	1125.75	1161.81	1196.92	1233.76	1102.18	1190.33	0.0160653	0.782315	0.792741	0.0873217	11957	0.239	TC1001318
ENSMUSG00000020128	288.95	289.54	299.99	291.03	288.52	288.78	-0.0165623	0.40967	0.41977	0.846257	446	-0.002	TC1100086
ENSMUSG00000020130	228.42	266.43	226.71	231.4	235.21	239.02	-0.0282746	0.732346	0.745122	0.134544	11751	0.222	TC1001266
ENSMUSG00000020131	158.98	153.91	145.78	138.24	139.48	144.53	-0.118708	0.0456397	0.0422638	8.21553	877	0	TC1001087
ENSMUSG00000020132	958.57	937.11	957.06	969.94	981.72	1033.32	0.0649036	0.095794	0.0888519	4.70955	12361	0.279	TC1001267
ENSMUSG00000020133	119.89	113.45	109.26	108.04	161.2	108.57	0.115837	0.584785	0.598529	0.352232	878	0	TC1001086
ENSMUSG00000020134	924.93	930.87	1047.99	1010.84	947.16	1025.95	0.0408342	0.58296	0.59662	0.355813	5842	0.033	TC1100085
ENSMUSG00000020135	1026.55	944.27	1084.97	1095.47	1133.21	1035.57	0.0965533	0.237048	0.236845	1.93048	133	-0.081	TC1000411
ENSMUSG00000020137	70.3	73.43	79.67	81.31	74.26	90.53	0.136828	0.235524	0.235182	1.94567	12673	0.323	TC1001269
ENSMUSG00000020142	888.2	948.3	867.87	907.07	968.49	837.48	0.00309957	0.967593	0.969092	0.00186851	10691	0.156	TC1101176
ENSMUSG00000020143	88.81	76.43	83.91	79.56	85.88	90.24	0.0381429	0.667289	0.681257	0.214572	879	0	TC1101238
ENSMUSG00000020149	2614.39	2830.35	2729.39	2604.76	2417.3	2677.74	-0.0868235	0.190397	0.18674	2.48034	8951	0.097	TC1100082
ENSMUSG00000020150	367.38	299.65	375.03	327.95	364.37	338.58	-0.0097269	0.935357	0.938481	0.00745197	880	0	TC1001083
ENSMUSG00000020151	254.66	297.37	237.75	259.56	257.18	244.45	-0.047297	0.658365	0.672485	0.227365	11708	0.217	TC1000596
ENSMUSG00000020152	2310.02	2873.91	2098.54	2557.18	2318.85	2437.89	0.0177634	0.905337	0.909739	0.0160375	13464	0.51	TC1101174
ENSMUSG00000020153	1771.73	1672.09	1730.31	1780.27	1956.9	1718.32	0.0746077	0.288483	0.292083	1.49553	881	0	TC1000408
ENSMUSG00000020154	209.72	215.29	201.93	205.41	208.05	210.33	-0.0068366	0.82273	0.83134	0.0572011	76	-0.121	TC1000597
ENSMUSG00000020156	204.63	224.52	191.07	192.28	186.81	183.86	-0.136858	0.122388	0.115837	3.81827	9805	0.121	TC1000407
ENSMUSG00000020160	591.67	573.97	624.4	586.23	572.04	604.51	-0.0216299	0.636367	0.650696	0.260955	10600	0.15	TC1101173
ENSMUSG00000020163	110.42	129.31	100.75	115.81	131.09	98.33	0.0178019	0.91659	0.920401	0.0124326	4461	0.005	TC1001091
ENSMUSG00000020166	552.63	637.31	567.74	585.28	532.99	572.59	-0.0542672	0.509975	0.523024	0.521995	447	-0.002	TC1001274
ENSMUSG00000020167	312.52	248.85	284.8	268.38	292.02	313.01	0.0491263	0.691201	0.704434	0.182531	9689	0.116	TC1001092
ENSMUSG00000020170	331.13	269.46	334.25	311.1	330.56	321.85	0.0500942	0.656866	0.671144	0.229561	12628	0.315	TC1001281
ENSMUSG00000020171	372.92	406.79	376.38	358.81	389.58	356.8	-0.0650283	0.318411	0.323567	1.29655	8881	0.095	TC1001282
ENSMUSG00000020173	294.51	263.13	309.23	314.32	288.73	275.63	0.0206384	0.827077	0.835704	0.0543673	9897	0.125	TC1101155
ENSMUSG00000020175	307.44	287.09	302.9	275.29	299.09	296.81	-0.0431927	0.423922	0.434283	0.791488	8952	0.097	TC1000311
ENSMUSG00000020176	410	427.4	385.28	368.49	359.59	367.11	-0.157642	0.02457	0.0229334	12.3523	13863	0.772	TC1101153
ENSMUSG00000020180	1097.06	1310.03	1110.12	1079.22	1030.74	1060.69	-0.145095	0.162448	0.156981	2.92397	7490	0.065	TC1000319
ENSMUSG00000020181	643.62	615.96	662.61	644.59	630.13	621.84	-0.018877	0.609863	0.624263	0.305544	11926	0.236	TC1001255
ENSMUSG00000020182	324.97	383.87	309.97	297.7	284.72	320.07	-0.170421	0.182215	0.177979	2.59915	9690	0.116	TC1101151
ENSMUSG00000020183	110.74	103.93	120.14	104.16	101.34	105.49	-0.104131	0.173081	0.168158	2.74206	882	0	TC1000611
ENSMUSG00000020184	393.45	362.87	408.7	391.53	382.19	405.45	0.0187538	0.755869	0.767651	0.110878	320	-0.019	TC1001289
ENSMUSG00000020186	299.5	304.52	275.17	295.97	290.09	289.2	-0.0051324	0.917372	0.921243	0.0121992	883	0	TC1000575
ENSMUSG00000020189	1130.22	1249.61	1250.75	1376.59	1164.44	1371.15	0.105082	0.322486	0.327985	1.27185	11489	0.201	TC1000576
ENSMUSG00000020190	376.48	372.07	378.73	365.3	364.93	366.09	-0.040139	0.00628273	0.00579764	27.598	128	-0.085	TC1001099
ENSMUSG00000020196	323.27	292.94	313.62	316.7	312.66	320.61	0.0320562	0.500317	0.513281	0.547769	10601	0.15	TC1001020
ENSMUSG00000020198	791.41	829.98	732.32	808.76	784.93	766.22	0.00535276	0.930014	0.933195	0.00873935	7878	0.069	TC1001100
ENSMUSG00000020205	145.04	147.89	110.39	139.18	130.49	134.8	0.0160423	0.91357	0.917748	0.0133541	12204	0.26	TC1000580
ENSMUSG00000020211	195	172.01	175.52	195.78	188.93	182.47	0.0657142	0.357871	0.365735	1.07756	884	0	TC1000420
ENSMUSG00000020212	182.38	180.8	168.24	178.14	164.3	173.71	-0.0419461	0.452837	0.464571	0.690104	885	0	TC1000614
ENSMUSG00000020219	206.16	205.53	165.75	172.52	222.03	173.62	-0.0262236	0.876841	0.882544	0.0272724	886	0	TC1001105
ENSMUSG00000020220	801.84	748.27	707.7	707.4	771.14	775.98	-0.0014909	0.983462	0.984288	0.000486	6474	0.046	TC0401722
ENSMUSG00000020224	199.65	255.92	201.69	194.51	190.06	220.91	-0.111849	0.45423	0.466102	0.685523	7355	0.062	TC1000624
ENSMUSG00000020225	655	758.33	580.4	621.89	609.72	632.69	-0.0883544	0.476489	0.489186	0.615779	5254	0.023	TC1000623
ENSMUSG00000020228	104.2	94.3	102.85	97.48	100.54	101.2	-0.0090232	0.860537	0.867463	0.035084	887	0	TC1001301
ENSMUSG00000020230	766.65	809.62	688.99	623.67	688.57	601.81	-0.242201	0.0541288	0.0498976	7.28668	10734	0.159	TC1001031
ENSMUSG00000020231	653.72	629.57	636.71	672.76	660.12	638.6	0.0380189	0.235168	0.234835	1.94925	7253	0.059	TC1001032
ENSMUSG00000020232	267.22	251.19	267.81	252.16	270.34	273.67	0.017845	0.727027	0.739835	0.140265	888	0	TC1001120
ENSMUSG00000020235	608.31	576.5	592.27	580.8	623.24	557.78	-0.013619	0.805786	0.815274	0.06899	8054	0.074	TC1001122
ENSMUSG00000020238	422.58	397.5	418.79	398.74	446.38	430.01	0.0405615	0.503432	0.516253	0.539349	4733	0.012	TC1001125
ENSMUSG00000020246	278.7	304.87	291.33	290.16	278.97	295.23	-0.0169212	0.723192	0.735898	0.144476	9934	0.127	TC1000453
ENSMUSG00000020248	369.68	379.36	406.28	364.02	389.15	399.26	-0.0035488	0.953206	0.955333	0.00389904	13354	0.468	TC1001136
ENSMUSG00000020250	615.97	549.03	624.57	550.11	671.75	566.58	-0.004228	0.970493	0.971814	0.00154885	10890	0.163	TC1000455
ENSMUSG00000020251	70.43	76.42	67.37	72.54	52.34	61.42	-0.212283	0.219607	0.218039	2.11428	8286	0.081	TC1001135
ENSMUSG00000020253	220.19	204.57	189.35	213.27	200.89	208.04	0.0211829	0.769826	0.781013	0.0980533	889	0	TC0901468
ENSMUSG00000020255	500.93	535.79	517.96	520.07	513.79	494.23	-0.0246834	0.527668	0.540899	0.477251	12196	0.259	TC1000459
ENSMUSG00000020256	201.67	191.59	207.73	233.11	210.83	194.86	0.0849336	0.359981	0.367827	1.06701	890	0	TC1001139
ENSMUSG00000020257	1721.93	1658.41	1737.11	1722.35	1708.37	1674.31	-0.003317	0.896031	0.900722	0.0193723	11503	0.202	TC0900668
ENSMUSG00000020258	198.42	196.77	213.49	200.29	206.04	211.25	0.0215766	0.645688	0.660168	0.246358	891	0	TC0901467
ENSMUSG00000020260	302.17	276.77	292.63	333.25	309.12	324.04	0.149273	0.0374416	0.0346155	9.39986	892	0	TC1000339
ENSMUSG00000020261	372.51	384.35	340.18	357.28	369.06	365	-0.0057304	0.921428	0.925011	0.0110256	10646	0.153	TC1100293
ENSMUSG00000020262	550.39	524.24	490.46	549.26	572.66	552.79	0.0990275	0.128	0.121384	3.66739	11049	0.175	TC1001041
ENSMUSG00000020263	244.52	263.6	237.91	257.6	262.1	242.05	0.0306121	0.615568	0.629846	0.295548	5105	0.02	TC1001140
ENSMUSG00000020267	670.68	821.17	573.32	625.84	685.48	593.29	-0.103667	0.556796	0.570314	0.410025	410	-0.007	TC1100289
ENSMUSG00000020268	76.05	77.47	102.26	82.97	83.95	92.15	0.0304494	0.845231	0.852861	0.0433546	7491	0.065	TC1101340
ENSMUSG00000020271	689.64	684.34	685.75	684.23	743.65	678.33	0.030951	0.505995	0.518956	0.532498	12132	0.256	TC1100140
ENSMUSG00000020272	169.53	141.06	156.78	154.35	157.41	164.03	0.0293671	0.73554	0.747984	0.131176	10769	0.161	TC1100139
ENSMUSG00000020273	335	360	402.09	354.02	324.04	382.05	-0.0486374	0.660945	0.67496	0.223619	13345	0.466	TC1101200
ENSMUSG00000020277	737.75	787.58	685.55	701.63	744.62	722.46	-0.025896	0.701649	0.714997	0.169516	6585	0.048	TC1001048
ENSMUSG00000020280	172.13	202.15	189.25	178.39	172.44	178.72	-0.0867959	0.279043	0.281975	1.56552	129	-0.083	TC1100099
ENSMUSG00000020282	187.75	189.34	184.28	189.21	188.98	191.58	0.0214924	0.177578	0.172972	2.67026	9898	0.125	TC1101224
ENSMUSG00000020283	340.7	372.82	330.12	339.82	336.67	349.51	-0.022844	0.699339	0.712466	0.172343	9643	0.114	TC1101198
ENSMUSG00000020284	223.05	225.93	195.74	196.73	211.69	204.82	-0.069885	0.391661	0.400449	0.920559	893	0	TC1000352
ENSMUSG00000020287	189.47	110.88	86.41	103.26	191.62	120.18	0.129829	0.77705	0.787657	0.0917612	894	0	TC1100130
ENSMUSG00000020288	530.85	694.13	533.52	610.12	509.86	603.8	-0.0219292	0.89288	0.897702	0.0205746	5889	0.034	TC1101194
ENSMUSG00000020289	394.35	370.38	381.56	385.54	373.3	373.22	-0.0177168	0.591471	0.60532	0.339334	5054	0.019	TC1101225
ENSMUSG00000020290	879.96	963	903.41	852.94	859.44	891.74	-0.0759634	0.155079	0.149371	3.06128	6960	0.052	TC1100096
ENSMUSG00000020297	1889.96	2088.08	1600.93	1743.42	1914.23	1638.97	-0.069323	0.620439	0.634626	0.287188	13866	0.776	TC1100127
ENSMUSG00000020300	1388.63	1442.82	1453.35	1427.97	1332.97	1442.44	-0.0282715	0.530087	0.543264	0.471373	13988	0.937	TC1100125
ENSMUSG00000020305	237.43	268.86	235.78	220.15	224.89	216.53	-0.163175	0.0620797	0.0573581	6.59699	12152	0.258	TC1100122
ENSMUSG00000020307	213.89	189.24	207.02	200.88	222.33	199.09	0.0285337	0.717537	0.730073	0.15082	895	0	TC1000376
ENSMUSG00000020308	266.07	293.43	220.82	272.08	289.74	264.48	0.0914184	0.509642	0.52273	0.522866	896	0	TC1000375
ENSMUSG00000020309	232.14	261.81	225.26	241.54	273.67	249.18	0.0889271	0.35743	0.365152	1.07978	10223	0.135	TC1101219
ENSMUSG00000020311	348.13	418.3	350.27	377.3	337.45	365.53	-0.0440853	0.679748	0.693325	0.197478	8953	0.097	TC1101218
ENSMUSG00000020312	455.65	446.44	425.29	451.4	438.93	421.15	-0.0173693	0.696471	0.709656	0.175894	8692	0.088	TC1001069
ENSMUSG00000020315	2016.16	1754.28	1955.49	2050.95	2306.61	2062.03	0.165371	0.114656	0.108008	4.0445	9200	0.1	TC1101215
ENSMUSG00000020319	162.82	175.22	158.64	153.11	142.46	151.69	-0.15065	0.0491887	0.0457049	7.79779	10423	0.145	TC1100087
ENSMUSG00000020321	1527.83	1966.63	1349.58	1430.1	1613.92	1481.05	-0.0821382	0.650528	0.664907	0.238993	12606	0.311	TC1101184
ENSMUSG00000020326	1092.8	989.46	1204.23	1221.65	1186.68	1294.86	0.175901	0.121693	0.115013	3.8377	5843	0.033	TC1101251
ENSMUSG00000020328	573.33	713.47	601.61	574.3	577.56	600.21	-0.101935	0.356029	0.363594	1.08686	7879	0.069	TC1100161
ENSMUSG00000020329	181.12	181.78	172.45	185.43	188.66	170.66	0.0241569	0.66005	0.674023	0.224915	5008	0.018	TC1001072
ENSMUSG00000020331	325.52	265.94	288.98	299.98	352.55	301.65	0.116918	0.363001	0.37099	1.0521	4689	0.011	TC1000379
ENSMUSG00000020333	706.11	715.62	659.4	734.35	788.83	723.98	0.110631	0.104878	0.0977274	4.36645	7391	0.063	TC1100283
ENSMUSG00000020334	107.51	117.14	103.69	101.33	100.48	109.55	-0.0758074	0.311892	0.31677	1.33718	9242	0.102	TC1101334
ENSMUSG00000020335	130.2	150.61	158.24	138.21	144.1	124.69	-0.107128	0.364418	0.372557	1.04517	897	0	TC1101303
ENSMUSG00000020340	1095.73	954.09	1099.07	1074.56	1130.2	1068.41	0.0584722	0.462711	0.474955	0.658197	11457	0.199	TC1101270
ENSMUSG00000020346	149.06	122.64	177.03	170.34	168.47	177.53	0.218218	0.231169	0.230631	1.98996	4825	0.014	TC1100206
ENSMUSG00000020349	3996.25	4103.8	4070.08	3996.12	4021.54	4133.97	-0.0022628	0.910036	0.914339	0.0144754	10920	0.165	TC1100261
ENSMUSG00000020354	171.5	179.35	176.53	172.18	187.07	175.87	0.0203685	0.641963	0.656272	0.252127	13901	0.823	TC1101277
ENSMUSG00000020358	2942.95	3160.55	2869.15	2894.01	2755.73	2838.12	-0.0792073	0.164019	0.15867	2.89593	9877	0.124	TC1101308
ENSMUSG00000020359	133.86	124.14	129.22	120.52	122.13	120.81	-0.0906974	0.0469876	0.0434841	8.05127	6961	0.052	TC1100253
ENSMUSG00000020361	1397.86	1341.35	1448.98	1384.56	1359.3	1488.01	0.0145775	0.789974	0.800219	0.0810789	5255	0.023	TC1101320
ENSMUSG00000020362	635.86	689.78	707.67	679.88	690.32	715.22	0.0376701	0.503712	0.516559	0.538596	12521	0.301	TC1101291
ENSMUSG00000020363	150.68	148.35	146.54	143.92	146.09	162.29	0.0196371	0.742457	0.754824	0.124049	8954	0.097	TC1100226
ENSMUSG00000020364	210.36	229.85	240.44	225.75	206.69	224.88	-0.0492934	0.521431	0.534791	0.492671	10770	0.161	TC1100246
ENSMUSG00000020366	1648.16	1504.77	1651.19	1627.09	1623.28	1685.96	0.0402903	0.445189	0.456401	0.715733	12141	0.257	TC1100227
ENSMUSG00000020368	1584.51	1319.72	1664.55	1463.17	1635.61	1728.67	0.0830626	0.539713	0.553073	0.448522	13341	0.465	TC1101296
ENSMUSG00000020372	1216.53	1363.03	1068.84	1132.19	1178.41	1079.9	-0.0995932	0.40732	0.417105	0.85562	4462	0.005	TC1100199
ENSMUSG00000020375	256.98	254.24	258.31	258.26	254.89	269.04	0.0231897	0.396095	0.405088	0.901709	8743	0.09	TC1101297
ENSMUSG00000020376	1146.83	1161.44	1092.52	1100.35	1138.01	1068.2	-0.0405228	0.342669	0.349311	1.15685	8852	0.094	TC1100229
ENSMUSG00000020377	443.16	376.68	451.28	411.58	469.8	389.95	0.00044	0.997135	0.997204	1.46e-05	898	0	TC1101294
ENSMUSG00000020380	160.2	174.57	181.02	178.04	159.23	177.52	-0.0028446	0.971349	0.972617	0.00146019	7492	0.065	TC1101329
ENSMUSG00000020381	261.87	279.29	246.44	265.55	281.63	265.49	0.0465303	0.476668	0.48931	0.615243	9502	0.113	TC1100232
ENSMUSG00000020385	383.8	399.44	412.32	428.43	433.91	396.97	0.0744624	0.210787	0.208431	2.21634	8605	0.085	TC1100251
ENSMUSG00000020386	1116.25	1224.82	1181.83	1184.4	1221.35	1129.52	0.00536349	0.921239	0.924816	0.0110789	12437	0.29	TC1100256
ENSMUSG00000020387	158.38	135.22	129.29	142.22	158.92	146.55	0.0861695	0.441076	0.452184	0.729856	13236	0.436	TC1101313
ENSMUSG00000020388	145.97	135.9	120.06	115.74	116.07	118.37	-0.194262	0.0792889	0.0733888	5.48043	899	0	TC1101335
ENSMUSG00000020389	166.83	145.27	191.31	181.45	201.22	183.46	0.176928	0.226887	0.225914	2.03482	8606	0.085	TC1100260
ENSMUSG00000020390	817.91	993.58	766.28	825.11	809.15	793.94	-0.0774754	0.53304	0.546065	0.464272	10718	0.158	TC1101315
ENSMUSG00000020392	782.08	775.29	859.14	888.05	884.06	856.25	0.122624	0.0711357	0.0658333	5.95822	8607	0.085	TC1100259
ENSMUSG00000020393	192.61	197.49	204.12	182.38	171.08	189.88	-0.130058	0.0601656	0.0556852	6.75035	6586	0.048	TC1101102
ENSMUSG00000020396	271.55	274.88	263.98	306.46	349.96	380.84	0.350542	0.0195191	0.0184139	14.251	7055	0.054	TC1101098
ENSMUSG00000020397	143.08	162.92	143.02	156.8	152.96	149.4	0.0346858	0.625519	0.639726	0.278642	5492	0.028	TC1100190
ENSMUSG00000020399	93.4	82.99	84.59	89.46	73.53	91.84	-0.0393829	0.747511	0.759715	0.118987	900	0	TC1100191
ENSMUSG00000020400	205.7	172.25	190.9	186.99	206.22	204.23	0.0731591	0.446559	0.457879	0.71108	5579	0.03	TC1101341
ENSMUSG00000020402	1341.44	1443.15	1125.02	1314.22	1357.48	1261.47	0.0157631	0.893872	0.898684	0.0201922	8773	0.091	TC1100263
ENSMUSG00000020407	150.88	143.22	144.51	133.39	133.27	127.08	-0.155688	0.00893107	0.00819242	22.62	901	0	TC1100054
ENSMUSG00000020409	315.58	337.14	314.08	315.69	292.4	320.68	-0.0582998	0.330968	0.336784	1.22208	902	0	TC1100169
ENSMUSG00000020411	130.7	136.48	135.2	127.36	139.08	141.95	0.0200554	0.717383	0.72994	0.150994	903	0	TC1101269
ENSMUSG00000020412	339.2	331.96	355.23	337.83	312.63	352.05	-0.0351217	0.576913	0.590489	0.367857	8573	0.084	TC1100024
ENSMUSG00000020413	162.25	129.22	160.32	164.07	168.11	165.38	0.146833	0.242637	0.242931	1.87607	9988	0.129	TC1101142
ENSMUSG00000020422	289.54	307.02	263.54	283.21	270.33	283.4	-0.0368946	0.61631	0.630587	0.294264	4369	0.001	TC1101140
ENSMUSG00000020423	150.84	174.69	127.51	126.97	156.53	152.86	-0.0484296	0.78021	0.790719	0.0890818	10424	0.145	TC0101431
ENSMUSG00000020424	88.96	86.36	97.44	103.8	95.02	93.89	0.102301	0.214969	0.213055	2.16712	904	0	TC1100021
ENSMUSG00000020427	124.15	113.76	113.98	121.24	134.09	133.08	0.142168	0.0854536	0.0792397	5.16607	11315	0.192	TC1101137
ENSMUSG00000020430	323.73	363.94	298.22	313.93	305.85	307.01	-0.0844386	0.37264	0.380959	1.00589	905	0	TC1100013
ENSMUSG00000020431	1395.65	1410.88	1213.79	1509.68	1495.95	1337.05	0.112436	0.278613	0.281607	1.5688	13768	0.681	TC1100050
ENSMUSG00000020432	214.93	210.81	212.3	220.94	238.01	221.94	0.0929773	0.0597672	0.0552918	6.7832	906	0	TC1101085
ENSMUSG00000020435	383.9	386.9	370.54	404.42	422.33	410.85	0.116839	0.0115925	0.0107243	19.4561	5352	0.025	TC1101082
ENSMUSG00000020436	1643.34	1761.38	1659.24	1800.12	1721.13	1712.36	0.0478585	0.284793	0.288132	1.52243	12716	0.327	TC1101253
ENSMUSG00000020439	245.86	212.17	232.59	217.65	236.64	220.45	-0.0318971	0.68259	0.696091	0.193701	907	0	TC1101077
ENSMUSG00000020440	692.17	614.31	583.03	622.9	680.98	603.78	0.0156575	0.870119	0.876189	0.0303695	5627	0.031	TC0600066
ENSMUSG00000020441	152.82	132.42	152	145.25	159.93	138.57	0.021856	0.821999	0.830571	0.0576853	908	0	TC1100334
ENSMUSG00000020444	385.05	374.28	286.52	340.85	361.26	339.54	0.00598548	0.967688	0.969219	0.0018575	4598	0.009	TC1101391
ENSMUSG00000020447	149.2	142.07	145	135.03	131.5	137.17	-0.111865	0.0145562	0.0136325	17.0134	909	0	TC1101116
ENSMUSG00000020448	326.77	306.64	317.84	328.48	306.72	320.53	0.00668834	0.873021	0.878913	0.0290113	7169	0.057	TC1101075
ENSMUSG00000020451	588.48	606.62	551.77	589.4	616.77	546.8	0.00437981	0.949304	0.951468	0.00457767	5009	0.018	TC1101074
ENSMUSG00000020453	223.97	217.86	211.04	211.75	224.62	218.12	0.00358237	0.923188	0.926682	0.0105351	267	-0.03	TC1100003
ENSMUSG00000020454	510.04	496.74	545.23	552.13	494.99	522.75	0.0161874	0.802486	0.81201	0.0714254	6280	0.042	TC1100002
ENSMUSG00000020455	166.08	160.74	200.07	181.36	168.09	171.53	-0.010187	0.926446	0.929814	0.00965691	910	0	TC1100332
ENSMUSG00000020456	1410.11	1309.95	1317.6	1393.29	1513.47	1387.45	0.0885198	0.171544	0.166537	2.76726	4917	0.016	TC1100042
ENSMUSG00000020457	805.79	875.55	808.1	774.91	755.32	781.06	-0.106192	0.0642867	0.0594432	6.42882	4778	0.013	TC1101072
ENSMUSG00000020458	4736.08	5421.2	5058.11	5038.41	4732.76	5171.13	-0.0249247	0.732012	0.744756	0.134899	11029	0.173	TC1100118
ENSMUSG00000020459	317.36	358.42	338.83	339.73	282.25	346.02	-0.0720385	0.536554	0.54971	0.455926	10208	0.134	TC1100116
ENSMUSG00000020460	2500.63	2387.01	2055.77	2192.37	2521.79	2200.99	-0.0040277	0.972053	0.973338	0.00138934	911	0	TC1101211
ENSMUSG00000020462	919.17	995.75	1078.79	953.07	857.01	1112.01	-0.0401551	0.769177	0.78049	0.0986303	8632	0.086	TC1101209
ENSMUSG00000020463	513.59	556.77	568.93	566.96	535.81	558.1	0.0198474	0.717362	0.729914	0.151019	7819	0.067	TC1100113
ENSMUSG00000020464	416.82	412.73	464.25	450.44	414.67	447.21	0.0215754	0.761588	0.773008	0.105515	10142	0.13	TC1100112
ENSMUSG00000020467	96.08	97.19	96.2	82.43	103.94	101.72	-0.014567	0.898118	0.902737	0.0185964	13057	0.388	TC1100110
ENSMUSG00000020471	270.2	264.73	218.2	239.44	229.54	217.72	-0.127772	0.294312	0.298119	1.45416	912	0	TC1101111
ENSMUSG00000020472	197.46	182.34	181.98	185.22	194.78	177.81	-0.0101832	0.860437	0.867367	0.035135	9503	0.113	TC1101398
ENSMUSG00000020473	183.5	177.75	188.79	165.54	181.47	186.17	-0.0462935	0.464058	0.47633	0.653945	913	0	TC1100038
ENSMUSG00000020474	81.07	75.52	88.7	81.77	86.63	79.29	0.0162054	0.843357	0.850987	0.0444308	914	0	TC1101110
ENSMUSG00000020475	114.96	54.29	72.49	78.69	106.1	85.62	0.219984	0.553222	0.566597	0.417869	915	0	TC1101109
ENSMUSG00000020476	571.44	577.62	552.79	542.97	572.42	550.39	-0.0310178	0.3562	0.363833	1.086	5305	0.024	TC1100037
ENSMUSG00000020477	387.24	324.21	330.59	370.83	403.46	354.58	0.118032	0.294065	0.297874	1.45589	5055	0.019	TC1101107
ENSMUSG00000020482	251.54	244.68	236.38	238.38	263.63	253.94	0.0444911	0.421235	0.431453	0.801556	916	0	TC1101105
ENSMUSG00000020483	1086.49	1278.33	953.51	982.61	1000.92	1052.21	-0.118605	0.399298	0.408536	0.888321	12709	0.326	TC1101727
ENSMUSG00000020484	829.2	815.98	769.87	904.55	895.15	864.08	0.141875	0.0205442	0.0193154	13.8095	6281	0.042	TC1100033
ENSMUSG00000020485	617.17	728.38	562.71	574.5	582.02	580.33	-0.127501	0.307275	0.311905	1.36683	7322	0.061	TC1100684
ENSMUSG00000020486	600.32	602.42	494.33	595.83	599.81	603.65	0.0903809	0.39269	0.401609	0.916153	4463	0.005	TC1100679
ENSMUSG00000020491	204.23	201.74	228.31	221.94	216.18	218.59	0.0523147	0.416855	0.426943	0.818223	917	0	TC1100328
ENSMUSG00000020492	403.29	395.93	419.56	412.17	384.92	414.21	-0.0092599	0.836769	0.844445	0.0483235	13058	0.388	TC1100669
ENSMUSG00000020495	185.66	187.13	189.25	190.63	184.93	175.59	-0.0290107	0.460044	0.472187	0.666688	13989	0.937	TC1101715
ENSMUSG00000020496	1159.02	1018.8	994.89	1050.18	1242.43	1002.96	0.0518933	0.678233	0.691934	0.19951	11191	0.18	TC1101382
ENSMUSG00000020513	155.28	172.33	148.72	154.87	143.05	158.43	-0.0604073	0.478197	0.490821	0.610685	5690	0.032	TC1100665
ENSMUSG00000020514	135	143.9	131.87	136.14	130.97	127.68	-0.0567608	0.28714	0.290684	1.50525	6337	0.043	TC1100306
ENSMUSG00000020515	469.8	557.95	445.76	493.71	489.31	493.69	0.00985611	0.924651	0.928217	0.0101359	5353	0.025	TC1100305
ENSMUSG00000020516	699.74	780.31	753.28	720.83	691.62	782.49	-0.0254472	0.734209	0.746828	0.132573	9411	0.11	TC1101707
ENSMUSG00000020519	111.16	126.69	112.58	121.52	121.52	110.77	0.0150213	0.850602	0.858133	0.0403479	10143	0.13	TC1100304
ENSMUSG00000020520	147.62	161.71	146.48	156.89	161.11	152.43	0.0466485	0.414606	0.424601	0.826904	7493	0.065	TC1100301
ENSMUSG00000020521	299.78	389.41	309.26	340.31	316.17	347.51	0.0168634	0.899992	0.90445	0.0179136	6907	0.051	TC1100664
ENSMUSG00000020522	340.9	333.49	327.75	354.28	342.27	334.74	0.0411593	0.227811	0.226947	2.02503	13690	0.632	TC1100300
ENSMUSG00000020523	252.46	266.76	240.21	242.49	239.54	270.17	-0.0146114	0.845635	0.853308	0.0431248	12559	0.307	TC1101354
ENSMUSG00000020524	1409.75	1331.47	1503.59	1535.57	1391.03	1437.03	0.0403825	0.572504	0.586288	0.376819	10184	0.133	TC1100299
ENSMUSG00000020525	582.88	541.52	626.43	545.25	584.63	580.63	-0.0317687	0.667329	0.681285	0.214515	12852	0.35	TC1100659
ENSMUSG00000020526	256.07	303.39	248.42	256.66	264.77	250.36	-0.0606303	0.548862	0.562405	0.427586	5538	0.029	TC1101695
ENSMUSG00000020527	185.55	178.08	185.96	188.6	178.51	182.81	0.000785	0.980811	0.98172	0.000655	8955	0.097	TC1100653
ENSMUSG00000020528	595.74	651.49	614.02	612.23	596.91	595.85	-0.0433917	0.338537	0.344869	1.17945	7056	0.054	TC1101445
ENSMUSG00000020530	470.81	475.99	509.28	446.79	487.55	487.68	-0.0344845	0.564594	0.57858	0.393286	5056	0.019	TC1101693
ENSMUSG00000020532	798.97	771.83	836.85	816.48	835.79	808.53	0.0321553	0.429954	0.440911	0.769302	7913	0.07	TC1100648
ENSMUSG00000020534	125.48	114.59	108.97	111.03	113.46	116.67	-0.0307675	0.651081	0.665491	0.238159	918	0	TC1101429
ENSMUSG00000020536	291.33	288.49	270.23	285.81	286.39	276.67	-0.0013866	0.972407	0.973721	0.00135433	9788	0.12	TC1100353
ENSMUSG00000020537	382.46	386.25	356.43	363.24	398.98	342.9	-0.0278117	0.724013	0.736758	0.143568	4734	0.012	TC1100350
ENSMUSG00000020538	208.5	211.81	190.63	203.17	210.87	193.78	-0.0067108	0.914977	0.919097	0.0129206	6908	0.051	TC1101410
ENSMUSG00000020541	221.53	212.05	225.22	218.82	232.54	218.85	0.0246415	0.562407	0.57648	0.39793	7778	0.066	TC1101744
ENSMUSG00000020544	194.74	234.47	196.12	233.18	207.09	219	0.0799812	0.47119	0.483543	0.631811	10957	0.168	TC1100710
ENSMUSG00000020546	171.66	175.78	171.77	180.97	163.55	180.18	0.0137061	0.793428	0.803461	0.0783472	9504	0.113	TC1101743
ENSMUSG00000020547	1159.39	1113.71	1169.34	1113.98	1184.1	992.03	-0.0688214	0.427199	0.437817	0.779362	10144	0.13	TC1200698
ENSMUSG00000020549	347.6	297.1	344.21	328.2	367.63	323.7	0.0452738	0.653669	0.667924	0.234288	11286	0.189	TC1100387
ENSMUSG00000020561	295.69	297.07	313.95	295.98	293.08	301.85	-0.0249324	0.458879	0.471014	0.670427	9505	0.113	TC1200126
ENSMUSG00000020562	26.86	36.01	32.47	38.46	25.23	29.88	-0.0384284	0.867312	0.873663	0.031714	919	0	TC1200125
ENSMUSG00000020564	152.54	147.17	152.26	154.85	149.23	154.01	0.0194083	0.45781	0.46993	0.673871	11271	0.187	TC1200124
ENSMUSG00000020570	841.38	894.24	887.97	860.67	869.83	850.59	-0.023091	0.474543	0.487026	0.621627	8663	0.087	TC1200123
ENSMUSG00000020571	1446.1	1703.41	1410.56	1576.52	1413.85	1629.1	0.0211955	0.850411	0.85795	0.0404528	7820	0.067	TC1200061
ENSMUSG00000020572	724.65	805.36	794.78	754.56	740.55	781.39	-0.0290661	0.612724	0.627014	0.300503	329	-0.018	TC1200121
ENSMUSG00000020573	80.03	77.07	81.42	79.65	83.76	84.9	0.057869	0.188028	0.184112	2.51391	920	0	TC1200686
ENSMUSG00000020576	195.1	209.88	182.56	200.56	191.25	186.64	-0.0207991	0.767078	0.778491	0.100508	10585	0.149	TC1200047
ENSMUSG00000020577	3524.13	3308.65	3727.72	3649.05	3550.52	3579.45	0.031162	0.574606	0.588363	0.372527	12503	0.298	TC1200697
ENSMUSG00000020580	597.7	617.37	621.63	615.64	537.24	655.89	-0.0268352	0.772407	0.783371	0.095779	14198	1.658	TC1200057
ENSMUSG00000020585	3794.44	4072.33	3833.16	3910.27	3646.84	3904.11	-0.0297889	0.5523	0.565782	0.419911	11739	0.221	TC1200028
ENSMUSG00000020589	1806.5	1721.11	1882.3	1923.74	1752.34	1925.14	0.0497089	0.443392	0.454592	0.721874	5691	0.032	TC1200043
ENSMUSG00000020590	611.7	648.92	636.71	655.68	647.35	670.86	0.0573494	0.121766	0.115065	3.83568	8608	0.085	TC1200130
ENSMUSG00000020591	508.09	465.82	427.96	450.02	493.34	442.63	-0.0145533	0.87452	0.880363	0.0283223	4918	0.016	TC1200055
ENSMUSG00000020593	224.21	193.62	211.78	219.38	234.55	209.28	0.076039	0.384336	0.392813	0.952546	211	-0.045	TC1200631
ENSMUSG00000020594	1112.48	1152.27	1193.9	1139.92	1042.39	1123.59	-0.0656656	0.256527	0.257947	1.7492	13406	0.486	TC1200026
ENSMUSG00000020598	1548.02	1555.94	1534.24	1602.02	1532.63	1543.82	0.0122238	0.585649	0.599442	0.350547	9438	0.111	TC1200152
ENSMUSG00000020599	319.89	324.55	304.68	329.47	299	303.42	-0.0272342	0.625304	0.639521	0.279	7821	0.067	TC1102009
ENSMUSG00000020601	1113.07	1032.6	1078.08	1074.21	1122.12	1045.02	0.0079145	0.863962	0.870666	0.0333583	13388	0.481	TC1200629
ENSMUSG00000020604	140.17	137.65	143	135.92	144.5	145.5	0.016883	0.655078	0.669383	0.232198	6385	0.044	TC1100935
ENSMUSG00000020605	124.8	113.21	122.39	129.07	129.47	128.18	0.102946	0.0756042	0.0700795	5.68666	9989	0.129	TC1200023
ENSMUSG00000020607	465.86	495.16	453.69	547.19	465.88	461.56	0.0563401	0.556936	0.570474	0.40972	401	-0.008	TC1200627
ENSMUSG00000020608	483.18	521.02	548.51	527.52	464.4	544.56	-0.0165775	0.859797	0.866667	0.0354629	12600	0.31	TC1200040
ENSMUSG00000020610	666.78	783.49	642.72	661.33	659.99	646.34	-0.0837361	0.397078	0.406135	0.897581	5394	0.026	TC1100934
ENSMUSG00000020611	474.77	465.06	431.63	476.21	460.27	459.69	0.0267663	0.583588	0.597292	0.354577	12597	0.309	TC1100932
ENSMUSG00000020612	2684.16	2815.44	2458.98	2558.73	2558.84	2604.5	-0.0413223	0.514293	0.527685	0.510786	10586	0.149	TC1100936
ENSMUSG00000020614	111.81	98.5	99.57	104.81	111.63	108.42	0.0700347	0.336336	0.342571	1.19168	7779	0.066	TC1102013
ENSMUSG00000020620	154.96	166.38	161.59	157.75	147.32	158.05	-0.0605805	0.24693	0.247555	1.83564	13631	0.597	TC1102015
ENSMUSG00000020621	222.64	233.04	203.74	203.84	231.48	199	-0.0569755	0.554427	0.567931	0.415213	8808	0.092	TC1200036
ENSMUSG00000020623	181.8	186.45	172.62	202.06	199.54	186.45	0.120503	0.0685219	0.0634516	6.12939	64	-0.139	TC1100939
ENSMUSG00000020627	319.9	312.22	309.91	321.57	321.57	305.38	0.00961266	0.752266	0.764149	0.114333	12226	0.264	TC1200588
ENSMUSG00000020628	297.09	306.63	268.84	296.99	293.78	282.62	0.00328913	0.959696	0.961329	0.00289126	9769	0.119	TC1200671
ENSMUSG00000020629	115.93	97.25	95.98	99	103.99	102.84	-0.0104944	0.913191	0.917374	0.0134721	7914	0.07	TC1200103
ENSMUSG00000020630	120.71	113.38	123.15	120.86	128.17	118.51	0.0410921	0.452554	0.464238	0.69104	921	0	TC1200102
ENSMUSG00000020634	327.6	344.31	314.61	333.5	309.27	322.32	-0.0313869	0.557082	0.570712	0.409403	13626	0.594	TC1200587
ENSMUSG00000020635	452.31	467.24	342.05	390.64	450.64	440.22	0.0334523	0.841129	0.84876	0.0457279	10602	0.15	TC1200585
ENSMUSG00000020638	228.68	196.04	219.53	256.71	244.36	236.1	0.19655	0.0590313	0.0546293	6.84476	6282	0.042	TC1200100
ENSMUSG00000020639	206.78	235.07	210.12	205.36	224.48	206.72	-0.0333268	0.66483	0.678711	0.218051	922	0	TC1200013
ENSMUSG00000020640	295.97	322.85	301.33	285.97	276.88	304.34	-0.0856169	0.196838	0.193907	2.3923	13200	0.423	TC1200011
ENSMUSG00000020642	396.71	380.39	394.05	367.86	374.91	392.84	-0.0447666	0.256645	0.258062	1.74817	13368	0.471	TC1200660
ENSMUSG00000020644	1461.99	1462.31	1423.96	1515.81	1576.18	1509.06	0.0813601	0.0263135	0.0243662	11.828	12634	0.316	TC1200657
ENSMUSG00000020646	398.13	445.81	397.1	424.14	440.66	402.69	0.0315684	0.660627	0.674589	0.224079	11213	0.182	TC1200096
ENSMUSG00000020647	604.18	592.03	637.01	667.46	639.95	648.12	0.0936456	0.0611686	0.0565854	6.66909	12234	0.265	TC1200580
ENSMUSG00000020648	176.57	179.69	163.4	161.9	160.61	167.02	-0.0851576	0.134645	0.128245	3.50137	7494	0.065	TC1200682
ENSMUSG00000020650	335.82	392.89	362.27	316.36	334.55	322.56	-0.161841	0.0804391	0.0744074	5.419	14144	1.319	TC1200681
ENSMUSG00000020651	88.78	86.32	82.41	78.96	81.65	77.97	-0.109752	0.041558	0.0384327	8.76109	923	0	TC1200680
ENSMUSG00000020652	255.8	242.35	254.81	241.42	273.86	235.01	-0.0079414	0.918065	0.921885	0.0119945	924	0	TC1200579
ENSMUSG00000020653	338.46	357.6	355.77	337.95	329.09	353.27	-0.0440712	0.322995	0.328503	1.2688	2	-0.767	TC1200093
ENSMUSG00000020654	280.65	274.24	271.15	282.41	301.03	271.57	0.0485734	0.347774	0.354754	1.12957	7429	0.064	TC1200009
ENSMUSG00000020656	58.22	55.6	49.1	54.33	52.82	55.42	0.000306	0.996987	0.99707	1.61e-05	10771	0.161	TC1200092
ENSMUSG00000020657	458.27	471.02	396.45	448.91	447.44	416.67	-0.0106998	0.905611	0.909976	0.0159441	13448	0.5	TC1200008
ENSMUSG00000020658	723.34	758.87	684.79	729.77	724.33	686.28	-0.0171007	0.754756	0.766554	0.111938	7944	0.071	TC1200577
ENSMUSG00000020659	177.77	155.79	188.8	187.43	178.79	188.25	0.0902648	0.349483	0.356558	1.12059	10902	0.164	TC1200679
ENSMUSG00000020660	228.54	203.77	176.15	185.39	338.6	285.56	0.375915	0.251315	0.252464	1.79549	925	0	TC1200007
ENSMUSG00000020661	1118.48	1065.79	1096.16	1086.26	1137.07	1088.56	0.0137301	0.6657	0.679606	0.216816	12133	0.256	TC1200005
ENSMUSG00000020664	909.13	1142.49	889.03	928.51	902.52	998.07	-0.0476037	0.719389	0.732002	0.148725	5010	0.018	TC1200678
ENSMUSG00000020668	1074.93	917.87	1067.08	1058.39	1121.15	1071.1	0.090557	0.312691	0.317592	1.33212	10631	0.152	TC1200002
ENSMUSG00000020669	502.84	477.59	505.49	521.58	474.54	513.48	0.0220573	0.679729	0.693315	0.197504	926	0	TC1200111
[truncated: 10,018 more rows]

## Sheet: Summary analysis marray p<0.05
	# null<wt	# null>wt	min	max	avg fold change if # null<wt	avg fold change if # null>wt
significant gxp, likely CELF4 target	60	84	-0.394331	0.324559	0.292591	0.209257
significant gxp, unlikely CELF4 target (excl. CELF4)	243	241	-0.990813	0.484198	0.248869	0.250937
Ensembl Gene ID	CELF4 target (top 2000 rank)?	Fold Change	F: Nominal Permutation P-Values	F: F Observed	Ranked iCLIP diff	iCLIP diff	TIGRID	Gene symbol	Name
ENSMUSG00000055373	sig_target	0.151565	0.0452919	7.84717	14282	8.902	TC0400978	Fut9	fucosyltransferase 9
ENSMUSG00000035274	sig_target	0.103887	0.0381529	8.80117	14273	4.299	TC0900578	Tpbg	trophoblast glycoprotein
ENSMUSG00000061762	sig_target	-0.246459	0.0133309	17.2149	14268	3.808	TC0600018	Tac1	tachykinin 1
ENSMUSG00000028381	sig_target	0.0547063	0.0262787	11.257	14266	3.441	TC0400255	Ugcg	UDP-glucose ceramide glucosyltransferase
ENSMUSG00000015501	sig_target	0.106655	0.0303084	10.2423	14244	2.264	TC1000040	Hivep2	human immunodeficiency virus type I enhancer binding protein 2
ENSMUSG00000022231	sig_target	0.0935698	0.0325802	9.79004	14233	2.058	TC1500085	Sema5a	sema domain, seven thrombospondin repeats (type 1 and type 1-like), transmembrane domain (TM) and short cytoplasmic domain, (semaphorin) 5A
ENSMUSG00000033578	sig_target	-0.129573	0.023328	12.2005	14229	1.995	TC0X00527	Tmem35	transmembrane protein 35
ENSMUSG00000041380	sig_target	-0.152116	0.0331396	9.66915	14225	1.933	TC0X00606	Htr2c	5-hydroxytryptamine (serotonin) receptor 2C
ENSMUSG00000040640	sig_target	-0.133829	0.0211042	13.013	14220	1.869	TC1400117	Erc2	ELKS/RAB6-interacting/CAST family member 2
ENSMUSG00000039145	sig_target	0.0731273	0.00737142	24.0134	14219	1.848	TC0201208	Camk1d	calcium/calmodulin-dependent protein kinase ID
ENSMUSG00000056258	sig_target	0.134252	0.0276753	10.8607	14217	1.818	TC1500717	Kcnq3	potassium voltage-gated channel, subfamily Q, member 3
ENSMUSG00000028020	sig_target	0.0906878	0.0255025	11.4663	14202	1.697	TC0300976	Glrb	glycine receptor, beta subunit
ENSMUSG00000006373	sig_target	-0.284877	0.00790585	23.0536	14182	1.542	TC0X00154	Pgrmc1	progesterone receptor membrane component 1
ENSMUSG00000027004	sig_target	0.174338	0.0124083	17.9419	14180	1.539	TC0201570	Frzb	frizzled-related protein
ENSMUSG00000027520	sig_target	-0.266726	0.0259855	11.3464	14175	1.485	TC0100248	Zdbf2	zinc finger, DBF-type containing 2
ENSMUSG00000025889	sig_target	-0.363904	0.0371061	8.97236	14167	1.447	TC0601119	Snca	synuclein, alpha
ENSMUSG00000038365	sig_target	-0.123029	0.00472931	30.9762	14135	1.3	TC0800078	Fbxo25	F-box protein 25
ENSMUSG00000030302	sig_target	0.269821	0.00197114	49.9341	14123	1.256	TC0601389	Atp2b2	ATPase, Ca++ transporting, plasma membrane 2
ENSMUSG00000069072	sig_target	-0.241506	0.00758476	23.6146	14114	1.232	TC0300800	Slc7a14	solute carrier family 7 (cationic amino acid transporter, y+ system), member 14
ENSMUSG00000050272	sig_target	0.126231	0.0274697	10.9208	14104	1.201	TC1600969	Dscam	Down syndrome cell adhesion molecule
ENSMUSG00000006930	sig_target	-0.310623	0.00879229	21.8402	14100	1.192	TC1101892	Hap1	huntingtin-associated protein 1
ENSMUSG00000043388	sig_target	-0.167387	0.041798	8.27702	14076	1.104	TC0501719	Tmem130	transmembrane protein 130
ENSMUSG00000021730	sig_target	0.185818	0.0316522	9.97285	14068	1.072	TC1300584	Hcn1	hyperpolarization-activated, cyclic nucleotide-gated K+ 1
ENSMUSG00000036699	sig_target	-0.394331	0.0404226	8.46935	14065	1.067	TC0X00152	Zcchc12	zinc finger, CCHC domain containing 12
ENSMUSG00000066705	sig_target	-0.306376	0.0071971	24.3595	14048	1.037	TC0900316	Fxyd6	FXYD domain-containing ion transport regulator 6
ENSMUSG00000021816	sig_target	0.0791003	0.0420174	8.25016	14045	1.03	TC1400708	Ppp3cb	protein phosphatase 3, catalytic subunit, beta isoform
ENSMUSG00000054640	sig_target	0.113484	0.0265691	11.1768	14043	1.026	TC1701297	Slc8a1	solute carrier family 8 (sodium/calcium exchanger), member 1
ENSMUSG00000059742	sig_target	0.138996	0.0232741	12.2197	14042	1.022	TC0201502	Kcnh7	potassium voltage-gated channel, subfamily H (eag-related), member 7
ENSMUSG00000028780	sig_target	0.164195	0.00804664	22.8386	14039	1.017	TC0500061	Sema3c	sema domain, immunoglobulin domain (Ig), short basic domain, secreted, (semaphorin) 3C
ENSMUSG00000022340	sig_target	-0.203364	0.036349	9.09961	14005	0.967	TC1500647	Sybu	syntabulin (syntaxin-interacting)
ENSMUSG00000041624	sig_target	0.139016	0.0328732	9.72849	13991	0.937	TC0900005	Gucy1a2	guanylate cyclase 1, soluble, alpha 2
ENSMUSG00000010803	sig_target	0.187072	0.0488677	7.40483	13987	0.937	TC1101254	Gabra1	gamma-aminobutyric acid (GABA) A receptor, subunit alpha 1
ENSMUSG00000032564	sig_target	0.203605	0.00516339	29.3915	13980	0.933	TC0900662	Cpne4	copine IV
ENSMUSG00000049176	sig_target	0.0644095	0.00443861	32.0502	13976	0.921	TC0X01429	Frmpd4	FERM and PDZ domain containing 4
ENSMUSG00000059003	sig_target	0.178426	0.0459626	7.76499	13947	0.888	TC1600513	Grin2a	glutamate receptor, ionotropic, NMDA2A (epsilon 1)
ENSMUSG00000034402	sig_target	0.246635	0.0305558	10.1899	13933	0.872	TC1200835	Kcnh5	potassium voltage-gated channel, subfamily H (eag-related), member 5
ENSMUSG00000018199	sig_target	0.11763	0.0199776	13.5095	13927	0.863	TC0101479	Trove2	TROVE domain family, member 2
ENSMUSG00000039989	sig_target	0.118661	0.0316126	9.9866	13924	0.861	TC1102105	Cbx4	chromobox homolog 4 (Drosophila Pc class)
ENSMUSG00000024423	sig_target	-0.28517	0.000302	134.71	13923	0.858	TC1800055	Impact	imprinted and ancient
ENSMUSG00000019986	sig_target	-0.169968	0.00868807	21.9636	13919	0.855	TC1000071	Ahi1	Abelson helper integration site 1
ENSMUSG00000034187	sig_target	-0.275774	0.00235431	45.6468	13915	0.841	TC1101968	Nsf	N-ethylmaleimide sensitive fusion protein
ENSMUSG00000033585	sig_target	-0.262994	0.00506692	29.7362	13907	0.832	TC0700587	Ndn	necdin
ENSMUSG00000062098	sig_target	0.152834	0.0178607	14.496	13906	0.831	TC0200830	Btbd3	BTB (POZ) domain containing 3
ENSMUSG00000038828	sig_target	-0.102669	0.00124542	62.104	13897	0.817	TC0500131	Tmem214	transmembrane protein 214
ENSMUSG00000035954	sig_target	0.10303	0.0197387	13.5967	13873	0.785	TC1200146	Dock4	dedicator of cytokinesis 4
ENSMUSG00000047507	sig_target	-0.13569	0.0129995	17.4646	13872	0.784	TC1700833	Baiap3	BAI1-associated protein 3
ENSMUSG00000025437	sig_target	0.128864	0.0463197	7.71747	13864	0.773	TC0300691	Usp33	ubiquitin specific peptidase 33
ENSMUSG00000020176	sig_target	-0.157642	0.0229334	12.3523	13863	0.772	TC1101153	Grb10	growth factor receptor bound protein 10
ENSMUSG00000028033	sig_target	0.159614	0.0441752	7.96845	13856	0.761	TC0100979	Kcnq5	potassium voltage-gated channel, subfamily Q, member 5
ENSMUSG00000035864	sig_target	0.0870304	0.0426072	8.17055	13850	0.757	TC1001251	Syt1	synaptotagmin I
ENSMUSG00000043885	sig_target	-0.177766	0.00153666	55.7868	13821	0.732	TC0900054	Slc36a4	solute carrier family 36 (proton/amino acid symporter), member 4
ENSMUSG00000045731	sig_target	-0.220419	0.0238963	12.01	13810	0.727	TC1401056	Pnoc	prepronociceptin
ENSMUSG00000028434	sig_target	0.135774	0.0365518	9.06873	13802	0.713	TC0401148	Epb4.1l4b	erythrocyte protein band 4.1-like 4b
ENSMUSG00000043668	sig_target	-0.111252	0.000656	86.4697	13785	0.694	TC0801230	Tox3	TOX high mobility group box family member 3
ENSMUSG00000013846	sig_target	-0.0932322	0.00503902	29.871	13784	0.694	TC1500722	St3gal1	ST3 beta-galactoside alpha-2,3-sialyltransferase 1
ENSMUSG00000026787	sig_target	-0.261702	0.00980712	20.4721	13782	0.693	TC0200110	Gad2	glutamic acid decarboxylase 2
ENSMUSG00000041923	sig_target	-0.171374	0.0302736	10.2444	13777	0.69	TC1800476	Nol4	nucleolar protein 4
ENSMUSG00000038280	sig_target	0.126661	0.0151927	16.0053	13776	0.69	TC1000178	Ostm1	osteopetrosis associated transmembrane protein 1
ENSMUSG00000038206	sig_target	0.117011	0.0162601	15.3351	13771	0.684	TC0800279	Fbxo8	F-box protein 8
ENSMUSG00000036834	sig_target	0.0776699	0.00892055	21.6456	13760	0.678	TC0300923	Plch1	phospholipase C, eta 1
ENSMUSG00000034997	sig_target	0.170456	0.00359147	35.9701	13722	0.652	TC1400516	Htr2a	5-hydroxytryptamine (serotonin) receptor 2A
ENSMUSG00000034723	sig_target	-0.315997	0.00273276	42.2	13710	0.646	TC0202004	Tmx4	thioredoxin-related transmembrane protein 4
ENSMUSG00000005871	sig_target	0.0908543	0.000336	124.23	13707	0.645	TC1800128	Apc	adenomatosis polyposis coli
ENSMUSG00000054408	sig_target	0.0504288	0.00609696	26.8366	13704	0.641	TC0801023	Spcs3	signal peptidase complex subunit 3 homolog (S. cerevisiae)
ENSMUSG00000045180	sig_target	0.155314	2.68e-05	427.814	13673	0.619	TC0X01350	Shroom2	shroom family member 2
ENSMUSG00000032788	sig_target	-0.141033	0.0498661	7.28972	13660	0.608	TC1001055	Pdxk	pyridoxal (pyridoxine, vitamin B6) kinase
ENSMUSG00000043542	sig_target	0.10683	0.0478115	7.51938	13642	0.601	TC0300011	Fam164a	family with sequence similarity 164, member A
ENSMUSG00000032011	sig_target	0.161603	0.0165916	15.131	13597	0.578	TC0900291	Thy1	thymus cell antigen 1, theta
ENSMUSG00000021775	sig_target	0.143123	0.00590336	27.3078	13567	0.555	TC1400687	Nr1d2	nuclear receptor subfamily 1, group D, member 2
ENSMUSG00000050192	sig_target	0.254773	0.0440944	7.98095	13557	0.55	TC0300071	Eif5a2	eukaryotic translation initiation factor 5A2
ENSMUSG00000031016	sig_target	0.150192	0.0316868	9.96159	13550	0.547	TC0700914	Wee1	WEE 1 homolog 1 (S. pombe)
ENSMUSG00000043384	sig_target	-0.153987	0.00345191	36.65	13540	0.543	TC0X00543	Gprasp1	G protein-coupled receptor associated sorting protein 1
ENSMUSG00000039542	sig_target	-0.0950523	0.0370083	8.9824	13533	0.538	TC0901143	Ncam1	neural cell adhesion molecule 1
ENSMUSG00000038665	sig_target	0.0359657	0.015138	16.0571	13522	0.533	TC0600966	Dgki	diacylglycerol kinase, iota
ENSMUSG00000015002	sig_target	0.0832881	0.0096329	20.669	13516	0.533	TC1500188	Efr3a	EFR3 homolog A (S. cerevisiae)
ENSMUSG00000042834	sig_target	-0.0855859	0.0251056	11.5805	13468	0.512	TC1800510	D0H4S114	DNA segment, human D4S114
ENSMUSG00000054843	sig_target	0.180623	0.00365318	35.5049	13465	0.511	TC1900471	Atrnl1	attractin like 1
ENSMUSG00000014592	sig_target	0.116101	0.0241552	11.8983	13463	0.509	TC0401781	Camta1	calmodulin binding transcription activator 1
ENSMUSG00000054423	sig_target	0.0800171	0.0484784	7.44742	13443	0.496	TC1400671	Cadps	Ca2+-dependent secretion activator
ENSMUSG00000018481	sig_target	0.125203	0.0300527	10.297	13438	0.495	TC1101697	Appbp2	amyloid beta precursor protein (cytoplasmic tail) binding protein 2
ENSMUSG00000003153	sig_target	-0.147833	0.0306926	10.1612	13437	0.495	TC0601449	Slc2a3	solute carrier family 2 (facilitated glucose transporter), member 3
ENSMUSG00000050069	sig_target	-0.127311	0.00310449	39.0835	13401	0.484	TC0101681	Grem2	gremlin 2 homolog, cysteine knot superfamily (Xenopus laevis)
ENSMUSG00000015653	sig_target	0.164823	0.0304457	10.2097	13384	0.479	TC0500911	Steap2	six transmembrane epithelial antigen of prostate 2
ENSMUSG00000062151	sig_target	0.199338	0.0252246	11.547	13350	0.467	TC0901316	Unc13c	unc-13 homolog C (C. elegans)
ENSMUSG00000025964	sig_target	0.100658	0.034713	9.37577	13332	0.462	TC0100249	Adam23	a disintegrin and metallopeptidase domain 23
ENSMUSG00000046844	sig_target	-0.16389	0.00315504	38.8871	13263	0.44	TC0800662	Vat1l	vesicle amine transport protein 1 homolog-like (T. californica)
ENSMUSG00000068923	sig_target	-0.0531814	0.0129285	17.5205	13217	0.427	TC0301041	Syt11	synaptotagmin XI
ENSMUSG00000054263	sig_target	0.11235	0.0312073	10.0731	13208	0.425	TC1500021	Lifr	leukemia inhibitory factor receptor
ENSMUSG00000019943	sig_target	0.0781909	0.0429782	8.11942	13199	0.423	TC1000539	Atp2b1	ATPase, Ca++ transporting, plasma membrane 1
ENSMUSG00000066392	sig_target	0.116721	0.0262105	11.2709	13168	0.418	TC1200362	Nrxn3	neurexin III
ENSMUSG00000027349	sig_target	-0.251448	0.0323632	9.82505	13166	0.418	TC0200675	Fam98b	family with sequence similarity 98, member B
ENSMUSG00000038481	sig_target	0.155938	0.0367689	9.02915	13139	0.405	TC1000158	Cdk19	cyclin-dependent kinase 19
ENSMUSG00000027996	sig_target	0.324559	0.0286261	10.6274	13128	0.404	TC0300253	Sfrp2	secreted frizzled-related protein 2
ENSMUSG00000021670	sig_target	-0.150382	0.00737686	23.9989	13120	0.403	TC1301105	Hmgcr	3-hydroxy-3-methylglutaryl-Coenzyme A reductase
ENSMUSG00000025892	sig_target	0.123152	0.0368736	9.00954	13097	0.398	TC0900853	Gria4	glutamate receptor, ionotropic, AMPA4 (alpha 4)
ENSMUSG00000032625	sig_target	0.158366	0.00566438	28.0613	13094	0.397	TC0600881	Thsd7a	thrombospondin, type I, domain containing 7A
ENSMUSG00000058297	sig_target	-0.0635061	0.0237144	12.055	13075	0.389	TC1000248	Spock2	sparc/osteonectin, cwcv and kazal-like domains proteoglycan 2
ENSMUSG00000027221	sig_target	-0.141015	0.0458367	7.78235	13073	0.389	TC0200583	Chst1	carbohydrate (keratan sulfate Gal-6) sulfotransferase 1
ENSMUSG00000034403	sig_target	-0.129196	0.0487967	7.41101	13065	0.388	TC0X01144	Pja1	praja1, RING-H2 motif containing
ENSMUSG00000030465	sig_target	0.0652511	0.00512309	29.533	13046	0.385	TC0801065	Psd3	pleckstrin and Sec7 domain containing 3
ENSMUSG00000026430	sig_target	0.228107	0.0118093	18.501	13026	0.381	TC0101407	Rassf5	Ras association (RalGDS/AF-6) domain family member 5
ENSMUSG00000025738	sig_target	-0.219367	0.010596	19.5782	13010	0.375	TC1700191	Fbxl16	F-box and leucine-rich repeat protein 16
ENSMUSG00000034135	sig_target	0.094322	0.0125299	17.8365	12984	0.371	TC0900321	Sik3	SIK family kinase 3
ENSMUSG00000022664	sig_target	0.147352	0.0338224	9.54498	12975	0.37	TC1600757	Slc35a5	solute carrier family 35, member A5
ENSMUSG00000038806	sig_target	-0.097874	0.048428	7.45559	12972	0.369	TC0100837	BC031781	cDNA sequence BC031781
ENSMUSG00000021820	sig_target	0.129215	0.0060593	26.9135	12970	0.369	TC1400715	Camk2g	calcium/calmodulin-dependent protein kinase II gamma
ENSMUSG00000019726	sig_target	0.110656	0.00327074	37.9417	12952	0.365	TC1300040	Lyst	lysosomal trafficking regulator
ENSMUSG00000025400	sig_target	0.132061	0.0382547	8.78226	12874	0.354	TC1000669	Tac2	tachykinin 2
ENSMUSG00000003135	sig_target	-0.033486	0.0229914	12.3257	12830	0.342	TC0100130	D1Bwg0212e	DNA segment, Chr 1, Brigham & Women's Genetics 0212 expressed
ENSMUSG00000030105	sig_target	0.0823792	0.017234	14.8148	12794	0.339	TC0600558	Arl8b	ADP-ribosylation factor-like 8B
ENSMUSG00000044835	sig_target	0.0690447	0.0424845	8.19078	12773	0.336	TC0100685	Ankrd45	ankyrin repeat domain 45
ENSMUSG00000036873	sig_target	-0.190209	0.0407479	8.42842	12770	0.336	TC0300668	2410004B18Rik	RIKEN cDNA 2410004B18 gene
ENSMUSG00000026657	sig_target	0.0782622	0.03687	9.00973	12767	0.336	TC0200010	Frmd4a	FERM domain containing 4A
ENSMUSG00000028517	sig_target	0.0757426	0.0207358	13.2042	12751	0.333	TC0400415	Ppap2b	phosphatidic acid phosphatase type 2B
ENSMUSG00000022629	sig_target	-0.0649165	0.0378516	8.85537	12749	0.333	TC1500952	Kif21a	kinesin family member 21A
ENSMUSG00000035829	sig_target	-0.172161	0.030437	10.2141	12743	0.332	TC0200190	Ppp1r26	protein phosphatase 1, regulatory subunit 26
ENSMUSG00000041570	sig_target	0.0425048	0.0314414	10.0257	12728	0.328	TC0101457	Camsap2	calmodulin regulated spectrin-associated protein family, member 2
ENSMUSG00000027577	sig_target	0.246528	0.0193334	13.8029	12671	0.322	TC0202281	Chrna4	cholinergic receptor, nicotinic, alpha polypeptide 4
ENSMUSG00000027438	sig_target	-0.223337	0.0226217	12.4794	12661	0.32	TC0202039	Napb	N-ethylmaleimide sensitive fusion protein attachment protein beta
ENSMUSG00000029131	sig_target	-0.110038	0.0394794	8.59993	12643	0.317	TC0500118	Dnajb6	DnaJ (Hsp40) homolog, subfamily B, member 6
ENSMUSG00000067377	sig_target	-0.166374	0.00231947	46.0231	12640	0.316	TC0X01252	Tspan6	tetraspanin 6
ENSMUSG00000020644	sig_target	0.0813601	0.0243662	11.828	12634	0.316	TC1200657	Id2	inhibitor of DNA binding 2
ENSMUSG00000019082	sig_target	-0.320431	0.000893	73.5391	12618	0.313	TC0702444	Slc25a22	solute carrier family 25 (mitochondrial carrier, glutamate), member 22
ENSMUSG00000021395	sig_target	0.0659802	0.000442	106.546	12601	0.31	TC1300271	Spin1	spindlin 1
ENSMUSG00000030104	sig_target	0.0836873	0.00617745	26.6386	12563	0.307	TC0600559	Edem1	ER degradation enhancer, mannosidase alpha-like 1
ENSMUSG00000031668	sig_target	0.116139	0.0267154	11.1371	12546	0.305	TC0600378	Eif2ak3	eukaryotic translation initiation factor 2 alpha kinase 3
ENSMUSG00000020986	sig_target	-0.0963929	0.0121093	18.195	12540	0.304	TC1200765	Sec23a	SEC23A (S. cerevisiae)
ENSMUSG00000015829	sig_target	0.0335313	0.0231755	12.248	12532	0.303	TC0100676	Tnr	tenascin R
ENSMUSG00000062296	sig_target	-0.12231	0.0465564	7.68326	12531	0.302	TC0900761	Trank1	tetratricopeptide repeat and ankyrin repeat containing 1
ENSMUSG00000028180	sig_target	-0.20024	0.0455512	7.81551	12517	0.3	TC0300710	Zranb2	zinc finger, RAN-binding domain containing 2
ENSMUSG00000040543	sig_target	-0.110678	0.0422321	8.22313	12500	0.297	TC1101556	Pitpnm3	PITPNM family member 3
ENSMUSG00000026596	sig_target	-0.0775805	0.02504	11.5988	12480	0.294	TC0100664	Abl2	v-abl Abelson murine leukemia viral oncogene homolog 2 (arg, Abelson-related gene)
ENSMUSG00000043969	sig_target	0.210923	0.00768498	23.4099	12459	0.291	TC1900486	Emx2	empty spiracles homolog 2 (Drosophila)
ENSMUSG00000043635	sig_target	0.174373	0.0112589	18.9506	12458	0.291	TC0501273	Adamts3	a disintegrin-like and metallopeptidase (reprolysin type) with thrombospondin type 1 motif, 3
ENSMUSG00000039385	sig_target	0.181503	0.00327074	37.9146	12454	0.291	TC1500564	Cdh6	cadherin 6
ENSMUSG00000041225	sig_target	0.0998287	0.00118407	63.7123	12410	0.284	TC1800417	Arhgap12	Rho GTPase activating protein 12
ENSMUSG00000032727	sig_target	0.111566	0.0227797	12.4287	12400	0.283	TC1300558	Mier3	mesoderm induction early response 1, family member 3
ENSMUSG00000026374	sig_target	-0.206561	0.0120823	18.2228	12365	0.279	TC0101358	Tsn	translin
ENSMUSG00000034488	sig_target	0.0670321	0.0293092	10.4564	12355	0.278	TC1300456	Edil3	EGF-like repeats and discoidin I-like domains 3
ENSMUSG00000019796	sig_target	0.0832168	0.0125394	17.8227	12348	0.277	TC1000016	Lrp11	low density lipoprotein receptor-related protein 11
ENSMUSG00000028698	sig_target	-0.203956	0.0214532	12.9007	12338	0.275	TC0400492	Pik3r3	phosphatidylinositol 3 kinase, regulatory subunit, polypeptide 3 (p55)
ENSMUSG00000041654	sig_target	-0.17946	0.00219215	47.731	12326	0.274	TC1102026	Slc39a11	solute carrier family 39 (metal ion transporter), member 11
ENSMUSG00000039395	sig_target	0.259777	0.0300437	10.2985	12324	0.274	TC0101188	Mreg	melanoregulin
ENSMUSG00000026721	sig_target	-0.0829273	0.0149296	16.1565	12294	0.273	TC0101557	Rabgap1l	RAB GTPase activating protein 1-like
ENSMUSG00000032349	sig_notarget	0.138382	0.025058	11.59	12259	0.268	TC0900546	Elovl5	ELOVL family member 5, elongation of long chain fatty acids (yeast)
ENSMUSG00000014867	sig_notarget	-0.0945749	0.0282557	10.703	12257	0.268	TC0201335	Surf4	surfeit gene 4
ENSMUSG00000039629	sig_notarget	0.184304	0.0213671	12.9314	12220	0.262	TC0600083	Fam40b	family with sequence similarity 40, member B
ENSMUSG00000026204	sig_notarget	-0.129976	0.0167923	15.0332	12218	0.262	TC0101218	Ptprn	protein tyrosine phosphatase, receptor type, N
ENSMUSG00000029108	sig_notarget	0.176263	0.0387976	8.70407	12165	0.258	TC0500260	Pcdh7	protocadherin 7
ENSMUSG00000052459	sig_notarget	-0.137871	0.0191498	13.8771	12121	0.254	TC1600752	Atp6v1a	ATPase, H+ transporting, lysosomal V1 subunit A
ENSMUSG00000052387	sig_notarget	0.158479	0.0401022	8.51995	12120	0.254	TC1900237	Trpm3	transient receptor potential cation channel, subfamily M, member 3
ENSMUSG00000036617	sig_notarget	0.17009	0.0184139	14.2549	12110	0.253	TC0200104	Etl4	enhancer trap locus 4
ENSMUSG00000062257	sig_notarget	-0.132301	0.0280533	10.7623	12105	0.252	TC0900145	Opcml	opioid binding protein/cell adhesion molecule-like
ENSMUSG00000031066	sig_notarget	-0.141611	0.0120122	18.3135	12073	0.249	TC0X00104	Usp11	ubiquitin specific peptidase 11
ENSMUSG00000030557	sig_notarget	0.142151	0.0145594	16.4156	12042	0.245	TC0701810	Mef2a	myocyte enhancer factor 2A
ENSMUSG00000024143	sig_notarget	0.163396	0.00937845	21.0109	12034	0.244	TC1700643	Rhoq	ras homolog gene family, member Q
ENSMUSG00000061013	sig_notarget	0.130266	0.0461898	7.73369	12017	0.242	TC1800421	Mkx	mohawk homeobox
ENSMUSG00000058056	sig_notarget	0.071692	0.028183	10.7185	12016	0.242	TC0801040	Palld	palladin, cytoskeletal associated protein
ENSMUSG00000051910	sig_notarget	0.103612	0.0155854	15.8005	12012	0.242	TC0702209	Sox6	SRY-box containing gene 6
ENSMUSG00000047502	sig_notarget	-0.129069	0.0288369	10.5738	12011	0.242	TC0401333	Heatr8	HEAT repeat containing 8
ENSMUSG00000046404	sig_notarget	-0.0607385	0.0214626	12.8934	12008	0.242	TC0100534	Yod1	YOD1 OTU deubiquitinating enzyme 1 homologue (S. cerevisiae)
ENSMUSG00000019923	sig_notarget	-0.158032	0.015593	15.7853	11956	0.239	TC1000305	Zwint	ZW10 interactor
ENSMUSG00000055932	sig_notarget	-0.129671	0.01661	15.1246	11945	0.237	TC0800497	Fto	fat mass and obesity associated
ENSMUSG00000026156	sig_notarget	-0.148226	0.0491808	7.37075	11937	0.237	TC0100066	B3gat2	beta-1,3-glucuronyltransferase 2 (glucuronosyltransferase S)
ENSMUSG00000048330	sig_notarget	0.168894	0.0472284	7.59053	11887	0.231	TC0702166	Ric3	resistance to inhibitors of cholinesterase 3 homolog (C. elegans)
ENSMUSG00000032262	sig_notarget	0.128617	0.00459388	31.503	11873	0.23	TC0901362	Elovl4	elongation of very long chain fatty acids (FEN1/Elo2, SUR4/Elo3, yeast)-like 4
ENSMUSG00000004565	sig_notarget	0.0664829	0.00506692	29.724	11853	0.228	TC0800007	Pnpla6	patatin-like phospholipase domain containing 6
ENSMUSG00000071855	sig_notarget	-0.117786	0.000816	77.1289	11839	0.226	TC1800594	Ccdc112	coiled-coil domain containing 112
ENSMUSG00000035735	sig_notarget	0.135599	0.0343792	9.45029	11782	0.224	TC1900635	Dagla	diacylglycerol lipase, alpha
ENSMUSG00000023033	sig_notarget	0.110152	0.0213671	12.9328	11775	0.224	TC1500467	Scn8a	sodium channel, voltage-gated, type VIII, alpha
ENSMUSG00000021613	sig_notarget	0.221935	0.00880486	21.8313	11774	0.224	TC1300457	Hapln1	hyaluronan and proteoglycan link protein 1
ENSMUSG00000039252	sig_notarget	0.180818	0.000955	70.0115	11768	0.223	TC0501138	Lgi2	leucine-rich repeat LGI family, member 2
ENSMUSG00000034636	sig_notarget	-0.0829066	0.0345295	9.41485	11767	0.223	TC0401350	Zyg11b	zyg-ll homolog B (C. elegans)
ENSMUSG00000021870	sig_notarget	0.133225	0.0294938	10.4203	11764	0.223	TC1400742	Slmap	sarcolemma associated protein
ENSMUSG00000063895	sig_notarget	-0.104013	0.0337876	9.55367	11759	0.222	TC1401020	Nupl1	nucleoporin like 1
ENSMUSG00000014601	sig_notarget	-0.107633	0.038201	8.79288	11749	0.222	TC0301259	Fam40a	family with sequence similarity 40, member A
ENSMUSG00000034667	sig_notarget	-0.0920045	0.000998	68.5801	11748	0.221	TC1001313	Xpot	exportin, tRNA (nuclear export receptor for tRNAs)
ENSMUSG00000024563	sig_notarget	-0.129374	0.0301203	10.2846	11735	0.22	TC1800362	Smad2	MAD homolog 2 (Drosophila)
ENSMUSG00000032199	sig_notarget	-0.223747	0.00888394	21.7197	11717	0.218	TC0901302	Polr2m	polymerase (RNA) II (DNA directed) polypeptide M
ENSMUSG00000042496	sig_notarget	-0.127022	0.0194646	13.74	11712	0.217	TC0900152	Prdm10	PR domain containing 10
ENSMUSG00000040943	sig_notarget	0.0652524	0.0465755	7.68019	11704	0.216	TC0301378	Tet2	tet methylcytosine dioxygenase 2
ENSMUSG00000034765	sig_notarget	-0.125839	0.0277096	10.8514	11685	0.214	TC1900443	Dusp5	dual specificity phosphatase 5
ENSMUSG00000052302	sig_notarget	0.101237	0.0137643	16.9044	11679	0.213	TC1001310	Tbc1d30	TBC1 domain family, member 30
ENSMUSG00000060579	sig_notarget	0.147416	0.0154882	15.8556	11644	0.21	TC1400668	Fhit	fragile histidine triad gene
ENSMUSG00000042129	sig_notarget	0.221451	0.0137954	16.8699	11622	0.21	TC0601409	Rassf4	Ras association (RalGDS/AF-6) domain family member 4
ENSMUSG00000040254	sig_notarget	0.211583	0.0461159	7.74282	11619	0.21	TC0500046	Sema3d	sema domain, immunoglobulin domain (Ig), short basic domain, secreted, (semaphorin) 3D
ENSMUSG00000037214	sig_notarget	-0.070367	0.0288653	10.5655	11614	0.21	TC0800166	Thap1	THAP domain containing, apoptosis associated protein 1
ENSMUSG00000022130	sig_notarget	0.0720037	0.0437818	8.01607	11596	0.21	TC1401220	Tgds	TDP-glucose 4,6-dehydratase
ENSMUSG00000026131	sig_notarget	0.11207	0.00033	124.431	11563	0.207	TC0100090	Dst	dystonin
ENSMUSG00000023072	sig_notarget	-0.0576905	0.00325068	38.0389	11547	0.206	TC0700393	Ccdc123	coiled-coil domain containing 123
ENSMUSG00000000416	sig_notarget	0.0800691	0.0169019	14.9797	11545	0.206	TC0600895	Cttnbp2	cortactin binding protein 2
ENSMUSG00000031458	sig_notarget	-0.111173	0.0400108	8.53168	11537	0.205	TC0800843	2410022L05Rik	RIKEN cDNA 2410022L05 gene
ENSMUSG00000031618	sig_notarget	0.0642296	0.00951289	20.837	11512	0.202	TC0800405	Nr3c2	nuclear receptor subfamily 3, group C, member 2
ENSMUSG00000040389	sig_notarget	-0.055886	0.0117391	18.5289	11470	0.199	TC0300534	Wdr47	WD repeat domain 47
ENSMUSG00000043909	sig_notarget	-0.122237	0.04736	7.57256	11453	0.198	TC0201910	Trp53bp1	transformation related protein 53 binding protein 1
ENSMUSG00000037253	sig_notarget	0.0736765	0.0196555	13.6365	11444	0.197	TC1800342	Mex3c	mex3 homolog C (C. elegans)
ENSMUSG00000062110	sig_notarget	0.0805189	0.0462577	7.7257	11429	0.195	TC0501208	Scfd2	Sec1 family domain containing 2
ENSMUSG00000026469	sig_notarget	-0.117162	0.0121607	18.1515	11363	0.194	TC0101529	Xpr1	xenotropic and polytropic retrovirus receptor 1
ENSMUSG00000040430	sig_notarget	0.149521	0.0419108	8.26388	11339	0.193	TC1101999	Pitpnc1	phosphatidylinositol transfer protein, cytoplasmic 1
ENSMUSG00000026452	sig_notarget	0.257171	0.00807464	22.7897	11291	0.189	TC0100588	Syt2	synaptotagmin II
ENSMUSG00000032479	sig_notarget	0.100899	0.0213536	12.9379	11274	0.187	TC0900737	Mtap4	microtubule-associated protein 4
ENSMUSG00000032898	sig_notarget	-0.0821637	0.0136193	17.019	11260	0.186	TC0500590	Fbxo21	F-box protein 21
ENSMUSG00000017491	sig_notarget	0.0778226	0.0422357	8.22123	11212	0.182	TC1400682	Rarb	retinoic acid receptor, beta
ENSMUSG00000050783	sig_notarget	0.205596	0.00983085	20.4351	11158	0.178	TC1600853	Htr1f	5-hydroxytryptamine (serotonin) receptor 1F
ENSMUSG00000046753	sig_notarget	0.111617	0.021211	12.9733	11151	0.178	TC1400747	Ccdc66	coiled-coil domain containing 66
ENSMUSG00000038119	sig_notarget	-0.0485852	0.0259687	11.355	11139	0.178	TC0900172	Cdon	cell adhesion molecule-related/down-regulated by oncogenes
ENSMUSG00000033278	sig_notarget	0.0920804	0.0396466	8.57465	11127	0.178	TC1701236	Ptprm	protein tyrosine phosphatase, receptor type, M
ENSMUSG00000031963	sig_notarget	0.0817583	0.0332939	9.64166	11123	0.178	TC0900130	Bmper	BMP-binding endothelial regulator
ENSMUSG00000030978	sig_notarget	-0.103257	0.0390068	8.66905	11122	0.178	TC0700786	Rrm1	ribonucleotide reductase M1
ENSMUSG00000027253	sig_notarget	0.113969	0.0495193	7.33383	11108	0.178	TC0200573	Lrp4	low density lipoprotein receptor-related protein 4
ENSMUSG00000021365	sig_notarget	0.0786745	0.043272	8.07641	11096	0.178	TC1300809	Nedd9	neural precursor cell expressed, developmentally down-regulated gene 9
ENSMUSG00000017057	sig_notarget	-0.0830847	0.0402132	8.50161	11092	0.178	TC0X00151	Il13ra1	interleukin 13 receptor, alpha 1
ENSMUSG00000033732	sig_notarget	-0.0766357	0.0168245	15.0128	11079	0.177	TC0801355	Sf3b3	splicing factor 3b, subunit 3
ENSMUSG00000036966	sig_notarget	-0.0906665	0.024249	11.8663	11066	0.176	TC1501076	Spryd3	SPRY domain containing 3
ENSMUSG00000018401	sig_notarget	0.0672551	0.0225671	12.489	11060	0.176	TC1100680	Mtmr4	myotubularin related protein 4
ENSMUSG00000017412	sig_notarget	0.149214	0.0104375	19.6999	11039	0.174	TC0201477	Cacnb4	calcium channel, voltage-dependent, beta 4 subunit
ENSMUSG00000029822	sig_notarget	0.110849	0.0153136	15.947	11015	0.172	TC0601048	Osbpl3	oxysterol binding protein-like 3
ENSMUSG00000028670	sig_notarget	-0.137558	0.0154129	15.8844	11001	0.171	TC0401631	Lypla2	lysophospholipase 2
ENSMUSG00000021091	sig_notarget	0.163927	0.00754283	23.6567	10998	0.171	TC1200426	Serpina3n	serine (or cysteine) peptidase inhibitor, clade A, member 3N
ENSMUSG00000004896	sig_notarget	-0.119794	0.0436891	8.02456	10996	0.171	TC0301019	Rrnad1	ribosomal RNA adenine dimethylase domain containing 1
ENSMUSG00000070044	sig_notarget	0.0716348	0.0320981	9.87801	10967	0.168	TC0800991	Fam149a	family with sequence similarity 149, member A
ENSMUSG00000050447	sig_notarget	0.40459	0.000374	117.58	10964	0.168	TC0200327	Lypd6	LY6/PLAUR domain containing 6
ENSMUSG00000043065	sig_notarget	0.114814	0.0430505	8.10931	10943	0.166	TC1600278	Spice1	spindle and centriole associated protein 1
ENSMUSG00000041891	sig_notarget	0.144472	0.00961039	20.7162	10941	0.166	TC1800679	Lman1	lectin, mannose-binding, 1
ENSMUSG00000034757	sig_notarget	-0.0281864	0.0253186	11.5184	10935	0.166	TC1100867	Tmub2	transmembrane and ubiquitin-like domain containing 2
ENSMUSG00000027367	sig_notarget	-0.189453	0.0306613	10.1655	10932	0.166	TC0200764	Stard7	START domain containing 7
ENSMUSG00000048376	sig_notarget	-0.123011	0.0136193	17.0186	10837	0.161	TC1301099	F2r	coagulation factor II (thrombin) receptor
ENSMUSG00000037148	sig_notarget	0.138383	0.0130764	17.3879	10813	0.161	TC0801141	Arhgap10	Rho GTPase activating protein 10
ENSMUSG00000036533	sig_notarget	-0.0923525	0.0490084	7.38978	10809	0.161	TC1701282	Cdc42ep3	CDC42 effector protein (Rho GTPase binding) 3
ENSMUSG00000030770	sig_notarget	0.152279	0.032113	9.87414	10795	0.161	TC0700924	Parva	parvin, alpha
ENSMUSG00000026737	sig_notarget	0.102976	0.00955195	20.7924	10784	0.161	TC0201260	Pip4k2a	phosphatidylinositol-5-phosphate 4-kinase, type II, alpha
ENSMUSG00000005397	sig_notarget	0.0808226	0.0305517	10.1918	10763	0.161	TC1300039	Nid1	nidogen 1
ENSMUSG00000021699	sig_notarget	0.0861428	0.0102591	19.9199	10751	0.16	TC1300550	Pde4d	phosphodiesterase 4D, cAMP specific
ENSMUSG00000023923	sig_notarget	0.125836	0.0433862	8.0649	10738	0.159	TC1701153	Tbc1d5	TBC1 domain family, member 5
ENSMUSG00000021756	sig_notarget	0.109527	0.0366512	9.05096	10736	0.159	TC1300562	Il6st	interleukin 6 signal transducer
ENSMUSG00000020230	sig_notarget	-0.242201	0.0498976	7.28668	10734	0.159	TC1001031	Prmt2	protein arginine N-methyltransferase 2
ENSMUSG00000028351	sig_notarget	0.154886	0.00746175	23.8299	10721	0.158	TC0401199	Dbc1	deleted in bladder cancer 1 (human)
ENSMUSG00000024052	sig_notarget	-0.143455	0.0328591	9.73168	10719	0.158	TC1700579	Lpin2	lipin 2
ENSMUSG00000028842	sig_notarget	0.115934	0.0240766	11.9328	10705	0.157	TC0401512	Eif2c3	eukaryotic translation initiation factor 2C, 3
ENSMUSG00000040537	sig_notarget	0.0931936	0.00098	69.2492	10678	0.154	TC0500922	Adam22	a disintegrin and metallopeptidase domain 22
ENSMUSG00000040054	sig_notarget	-0.0254581	0.0378592	8.84994	10677	0.154	TC1000682	Baz2a	bromodomain adjacent to zinc finger domain, 2A
ENSMUSG00000022205	sig_notarget	-0.11506	0.0358531	9.17587	10647	0.153	TC1500559	Sub1	SUB1 homolog (S. cerevisiae)
ENSMUSG00000027963	sig_notarget	0.108568	0.0441282	7.97573	10607	0.15	TC0300547	Extl2	exostoses (multiple)-like 2
ENSMUSG00000013663	sig_notarget	0.0459482	0.0457354	7.79428	10597	0.15	TC1900290	Pten	phosphatase and tensin homolog
ENSMUSG00000001542	sig_notarget	0.242319	0.00993612	20.2888	10594	0.15	TC1300420	Ell2	elongation factor RNA polymerase II 2
ENSMUSG00000058975	sig_notarget	0.0794261	0.00996189	20.2411	10579	0.148	TC0700538	Kcnc1	potassium voltage gated channel, Shaw-related subfamily, member 1
ENSMUSG00000036820	sig_notarget	-0.11288	0.0428091	8.14468	10577	0.148	TC1700799	Amdhd2	amidohydrolase domain containing 2
ENSMUSG00000026527	sig_notarget	0.077015	0.0407695	8.42458	10572	0.148	TC0101682	Rgs7	regulator of G protein signaling 7
ENSMUSG00000039620	sig_notarget	0.126952	0.030594	10.1781	10559	0.147	TC0800205	6430573F11Rik	RIKEN cDNA 6430573F11 gene
ENSMUSG00000024269	sig_notarget	0.176016	0.0019167	50.6294	10552	0.147	TC1800487	5730494M16Rik	RIKEN cDNA 5730494M16 gene
ENSMUSG00000050840	sig_notarget	0.0947912	0.0300437	10.2992	10507	0.145	TC0100470	Cdh20	cadherin 20
ENSMUSG00000042851	sig_notarget	0.213463	0.025054	11.5903	10491	0.145	TC0200777	Zc3h6	zinc finger CCCH type containing 6
ENSMUSG00000027820	sig_notarget	0.207323	0.028183	10.7191	10442	0.145	TC0300198	Mme	membrane metallo endopeptidase
ENSMUSG00000027324	sig_notarget	0.187923	0.021662	12.8014	10441	0.145	TC0200687	Rpusd2	RNA pseudouridylate synthase domain containing 2
ENSMUSG00000022206	sig_notarget	-0.261492	0.0479578	7.50507	10428	0.145	TC1500558	Npr3	natriuretic peptide receptor 3
ENSMUSG00000020319	sig_notarget	-0.15065	0.0457049	7.79779	10423	0.145	TC1100087	Wdpcp	WD repeat containing planar cell polarity effector
ENSMUSG00000026179	sig_notarget	0.151461	0.0051397	29.4892	10399	0.144	TC0100297	Pnkd	paroxysmal nonkinesiogenic dyskinesia
ENSMUSG00000008140	sig_notarget	-0.120126	0.0420752	8.24182	10393	0.144	TC0701658	2310044H10Rik	RIKEN cDNA 2310044H10 gene
ENSMUSG00000047976	sig_notarget	0.277099	0.00563766	28.1112	10384	0.143	TC0601493	Kcna1	potassium voltage-gated channel, shaker-related subfamily, member 1
ENSMUSG00000027394	sig_notarget	0.0522302	0.0282816	10.6953	10344	0.141	TC0200778	Ttl	tubulin tyrosine ligase
ENSMUSG00000040842	sig_notarget	0.143361	0.00189447	50.888	10296	0.138	TC0401678	D4Ertd22e	DNA segment, Chr 4, ERATO Doi 22, expressed
ENSMUSG00000026442	sig_notarget	0.0796424	0.0477455	7.52852	10286	0.138	TC0101418	Nfasc	neurofascin
ENSMUSG00000041112	sig_notarget	0.129039	0.0222592	12.5856	10280	0.137	TC1300064	Elmo1	engulfment and cell motility 1, ced-12 homolog (C. elegans)
ENSMUSG00000022536	sig_notarget	-0.120938	0.0448277	7.89697	10273	0.137	TC1600499	Glyr1	glyoxylate reductase 1 homolog (Arabidopsis)
ENSMUSG00000026095	sig_notarget	0.0974285	0.0404553	8.4632	10260	0.136	TC0101099	Asnsd1	asparagine synthetase domain containing 1
ENSMUSG00000009394	sig_notarget	-0.157893	0.0477715	7.52437	10251	0.136	TC0600593	Syn2	synapsin II
ENSMUSG00000036053	sig_notarget	0.105175	0.0429916	8.11727	10236	0.135	TC0200335	Fmnl2	formin-like 2
ENSMUSG00000024044	sig_notarget	0.21294	0.00308067	39.2672	10227	0.135	TC1700567	Epb4.1l3	erythrocyte protein band 4.1-like 3
ENSMUSG00000020697	sig_notarget	0.0596809	0.0394794	8.59979	10224	0.135	TC1100620	Lig3	ligase III, DNA, ATP-dependent
ENSMUSG00000055053	sig_notarget	0.122426	0.0134749	17.1064	10216	0.134	TC1001123	Nfic	nuclear factor I/C
ENSMUSG00000046093	sig_notarget	-0.190952	0.00309905	39.1184	10201	0.133	TC0400558	Hpcal4	hippocalcin-like 4
ENSMUSG00000025006	sig_notarget	0.0833604	0.0204382	13.3164	10187	0.133	TC1900833	Sorbs1	sorbin and SH3 domain containing 1
ENSMUSG00000038764	sig_notarget	0.152372	0.0282452	10.7056	10174	0.132	TC0401149	Ptpn3	protein tyrosine phosphatase, non-receptor type 3
ENSMUSG00000058997	sig_notarget	0.0980495	0.0367869	9.02701	10161	0.131	TC1400538	1300010F03Rik	RIKEN cDNA 1300010F03 gene
ENSMUSG00000042305	sig_notarget	-0.115118	0.0124139	17.9383	10158	0.131	TC0101436	Tmem183a	transmembrane protein 183A
ENSMUSG00000019146	sig_notarget	0.167619	0.00876348	21.8796	10141	0.13	TC1500816	Cacng2	calcium channel, voltage-dependent, gamma subunit 2
ENSMUSG00000054237	sig_notarget	0.0629234	0.0492616	7.36176	10104	0.129	TC1900820	5730455O13Rik	RIKEN cDNA 5730455O13 gene
ENSMUSG00000036641	sig_notarget	-0.227003	0.0476767	7.5373	10056	0.129	TC0201489	Ccdc148	coiled-coil domain containing 148
ENSMUSG00000032373	sig_notarget	-0.0984029	0.00272818	42.2771	10044	0.129	TC0900488	Car12	carbonic anyhydrase 12
ENSMUSG00000032370	sig_notarget	0.170414	0.0244917	11.774	10043	0.129	TC0901286	Lactb	lactamase, beta
ENSMUSG00000031112	sig_notarget	-0.0775651	0.0301591	10.2782	10034	0.129	TC0X00212	2610018G03Rik	RIKEN cDNA 2610018G03 gene
ENSMUSG00000027784	sig_notarget	0.257917	0.0125299	17.8365	10026	0.129	TC0300227	Ppm1l	protein phosphatase 1 (formerly 2C)-like
ENSMUSG00000032497	sig_notarget	0.0469239	0.017234	14.8132	9965	0.128	TC0900758	Lrrfip2	leucine rich repeat (in FLII) interacting protein 2
ENSMUSG00000041762	sig_notarget	0.170301	0.0346538	9.38902	9948	0.127	TC0201541	Gpr155	G protein-coupled receptor 155
ENSMUSG00000002718	sig_notarget	-0.0860038	0.00834329	22.4022	9914	0.126	TC0201061	Cse1l	chromosome segregation 1-like (S. cerevisiae)
ENSMUSG00000015711	sig_notarget	-0.0904282	0.00759828	23.5852	9875	0.124	TC0301138	Prune	prune homolog (Drosophila)
ENSMUSG00000046020	sig_notarget	-0.192416	0.03029	10.2435	9866	0.123	TC0200921	Pofut1	protein O-fucosyltransferase 1
ENSMUSG00000021557	sig_notarget	0.0691886	0.0363892	9.09441	9851	0.123	TC1300924	Agtpbp1	ATP/GTP binding protein 1
ENSMUSG00000025178	sig_notarget	0.0980858	0.0301329	10.2833	9831	0.122	TC1900365	Pi4k2a	phosphatidylinositol 4-kinase type 2 alpha
ENSMUSG00000060568	sig_notarget	0.143725	0.0202416	13.3778	9818	0.121	TC0100723	Fam78b	family with sequence similarity 78, member B
ENSMUSG00000035093	sig_notarget	0.170163	0.0315225	10.0093	9812	0.121	TC0201934	Secisbp2l	SECIS binding protein 2-like
ENSMUSG00000048796	sig_notarget	-0.124761	0.00586733	27.4489	9800	0.12	TC0301274	Cyb561d1	cytochrome b-561 domain containing 1
ENSMUSG00000044221	sig_notarget	0.0808369	0.0161083	15.4491	9799	0.12	TC0501266	Grsf1	G-rich RNA sequence binding factor 1
ENSMUSG00000034189	sig_notarget	-0.199683	0.0337553	9.56486	9794	0.12	TC0801399	Hsdl1	hydroxysteroid dehydrogenase like 1
ENSMUSG00000001366	sig_notarget	0.196115	0.0211397	12.9944	9785	0.12	TC0901335	Fbxo9	f-box protein 9
ENSMUSG00000038170	sig_notarget	0.0843125	0.0274437	10.9266	9779	0.119	TC0301186	Pde4dip	phosphodiesterase 4D interacting protein (myomegalin)
ENSMUSG00000037386	sig_notarget	0.0505764	0.0304039	10.2231	9777	0.119	TC1500120	Rims2	regulating synaptic membrane exocytosis 2
ENSMUSG00000028277	sig_notarget	0.145505	0.0139028	16.8223	9773	0.119	TC0400092	Ube2j1	ubiquitin-conjugating enzyme E2, J1
ENSMUSG00000041132	sig_notarget	-0.0497679	0.024886	11.6385	9756	0.118	TC0501770	N4bp2l1	NEDD4 binding protein 2-like 1
ENSMUSG00000003934	sig_notarget	-0.124718	0.000262	150.073	9741	0.118	TC1101499	Efnb3	ephrin B3
ENSMUSG00000032355	sig_notarget	0.0907065	0.0191993	13.8555	9730	0.117	TC0901332	2310046A06Rik	RIKEN cDNA 2310046A06 gene
ENSMUSG00000031543	sig_notarget	0.119343	0.0407443	8.42949	9727	0.117	TC0800147	Ank1	ankyrin 1, erythroid
ENSMUSG00000061536	sig_notarget	-0.10385	0.0428409	8.13856	9659	0.114	TC0901594	Sec22c	SEC22 vesicle trafficking protein homolog C (S. cerevisiae)
ENSMUSG00000042523	sig_notarget	-0.138147	0.000235	156.129	9657	0.114	TC1200315	Dnalc1	dynein, axonemal, light chain 1
ENSMUSG00000051236	sig_notarget	-0.118545	0.0393571	8.62097	9601	0.113	TC1001305	Msrb3	methionine sulfoxide reductase B3
ENSMUSG00000037890	sig_notarget	0.0738845	0.0333943	9.62627	9565	0.113	TC0500276	Wdr19	WD repeat domain 19
ENSMUSG00000032773	sig_notarget	-0.101814	0.0491711	7.37264	9473	0.112	TC1900111	Chrm1	cholinergic receptor, muscarinic 1, CNS
ENSMUSG00000043391	sig_notarget	0.147293	0.00530231	29.0196	9448	0.111	TC1600626	2510009E07Rik	RIKEN cDNA 2510009E07 gene
ENSMUSG00000036568	sig_notarget	0.12192	0.0173159	14.7638	9424	0.11	TC1701126	BC032203	cDNA sequence BC032203
ENSMUSG00000064289	sig_notarget	0.179364	0.0357385	9.19443	9406	0.109	TC0200356	Tank	TRAF family member-associated Nf-kappa B activator
ENSMUSG00000022415	sig_notarget	-0.223838	0.0146391	16.3672	9390	0.109	TC1500293	Syngr1	synaptogyrin 1
ENSMUSG00000026275	sig_notarget	-0.0305379	0.0365463	9.07026	9371	0.108	TC0100441	Ppp1r7	protein phosphatase 1, regulatory (inhibitor) subunit 7
ENSMUSG00000022508	sig_notarget	0.127446	0.0070569	24.6582	9370	0.108	TC1600647	Bcl6	B cell leukemia/lymphoma 6
ENSMUSG00000023192	sig_notarget	0.0936641	0.0369895	8.984	9353	0.107	TC0901477	Grm2	glutamate receptor, metabotropic 2
ENSMUSG00000036225	sig_notarget	-0.247318	0.00884959	21.7776	9317	0.105	TC1800455	Kctd1	potassium channel tetramerisation domain containing 1
ENSMUSG00000030788	sig_notarget	-0.144703	0.0438767	8.00267	9271	0.103	TC0702185	Rnf141	ring finger protein 141
ENSMUSG00000024268	sig_notarget	((-1.1611359))	0.000168	184.736	9175	0.099	TC1800488	Celf4	CUGBP, Elav-like family member 4
ENSMUSG00000024276	sig_notarget	-0.156892	0.0360873	9.13906	9147	0.098	TC1800091	Zfp397	zinc finger protein 397
ENSMUSG00000015224	sig_notarget	0.128838	0.0142971	16.5548	9141	0.098	TC0401293	Cyp2j9	cytochrome P450, family 2, subfamily j, polypeptide 9
ENSMUSG00000062101	sig_notarget	0.220534	0.010325	19.8257	9099	0.097	TC1701170	Zfp119b	zinc finger protein 119b
ENSMUSG00000058145	sig_notarget	0.0772167	0.0317617	9.94103	9092	0.097	TC0700610	Adamts17	a disintegrin-like and metallopeptidase (reprolysin type) with thrombospondin type 1 motif, 17
ENSMUSG00000033420	sig_notarget	0.106316	0.0297053	10.3683	9022	0.097	TC0601277	Antxr1	anthrax toxin receptor 1
ENSMUSG00000032119	sig_notarget	-0.082605	0.048882	7.40314	9017	0.097	TC0901092	Hinfp	histone H4 transcription factor
ENSMUSG00000027886	sig_notarget	-0.15363	0.0441241	7.97761	8995	0.097	TC0300532	1700013F07Rik	RIKEN cDNA 1700013F07 gene
ENSMUSG00000025366	sig_notarget	0.12864	0.00914773	21.3599	8986	0.097	TC1001355	Esyt1	extended synaptotagmin-like protein 1
ENSMUSG00000022560	sig_notarget	-0.141142	0.0241093	11.9225	8972	0.097	TC1500242	Slc52a2	solute carrier protein 52, member 2
ENSMUSG00000021952	sig_notarget	-0.0906763	0.00882668	21.802	8968	0.097	TC1401002	Xpo4	exportin 4
ENSMUSG00000018541	sig_notarget	-0.103984	0.0342822	9.46379	8948	0.097	TC1101814	Cwc25	CWC25 spliceosome-associated protein homolog (S. cerevisiae)
ENSMUSG00000036438	sig_notarget	0.0922859	0.00024	152.587	8925	0.096	TC1701324	Calm2	calmodulin 2
ENSMUSG00000059970	sig_notarget	0.212554	0.00927151	21.165	8908	0.095	TC1200270	Hspa2	heat shock protein 2
ENSMUSG00000041777	sig_notarget	-0.292635	0.0432313	8.08349	8900	0.095	TC0201540	Cir1	corepressor interacting with RBPJ, 1
ENSMUSG00000029407	sig_notarget	0.0673038	0.0327038	9.77132	8890	0.095	TC0500396	Uso1	USO1 homolog, vesicle docking protein (yeast)
ENSMUSG00000031216	sig_notarget	-0.107756	0.037304	8.93826	8863	0.094	TC0X00408	Stard8	START domain containing 8
ENSMUSG00000024576	sig_notarget	-0.043785	0.0355095	9.23743	8857	0.094	TC1800295	Csnk1a1	casein kinase 1, alpha 1
ENSMUSG00000022965	sig_notarget	0.0470506	0.0339812	9.51914	8812	0.092	TC1600437	Ifngr2	interferon gamma receptor 2
ENSMUSG00000038178	sig_notarget	-0.0675253	0.00568997	27.9997	8791	0.091	TC1100542	Slc43a2	solute carrier family 43, member 2
ENSMUSG00000028668	sig_notarget	0.0921173	0.00724478	24.2423	8781	0.091	TC0401633	Tceb3	transcription elongation factor B (SIII), polypeptide 3
ENSMUSG00000051041	sig_notarget	0.0590992	0.0276136	10.8765	8765	0.09	TC0700878	Olfml1	olfactomedin-like 1
ENSMUSG00000025878	sig_notarget	-0.140008	0.0298553	10.3376	8720	0.089	TC1300886	Uimc1	ubiquitin interaction motif containing 1
ENSMUSG00000049940	sig_notarget	-0.188476	0.0395225	8.59499	8712	0.088	TC0300845	Pgrmc2	progesterone receptor membrane component 2
ENSMUSG00000026640	sig_notarget	0.160006	0.0304539	10.2046	8638	0.086	TC0100903	Plxna2	plexin A2
ENSMUSG00000010554	sig_notarget	-0.120075	0.0270258	11.0394	8602	0.085	TC1100528	Mettl16	methyltransferase like 16
ENSMUSG00000017119	sig_notarget	0.101849	0.0176671	14.5986	8548	0.083	TC1100850	Nbr1	neighbor of Brca1 gene 1
ENSMUSG00000039671	sig_notarget	0.113414	0.00155095	55.2311	8537	0.082	TC0202191	Zmynd8	zinc finger, MYND-type containing 8
ENSMUSG00000035621	sig_notarget	0.0962769	0.0163416	15.293	8532	0.082	TC1000403	Midn	midnolin
ENSMUSG00000005506	sig_notarget	-0.063014	0.0124497	17.8983	8517	0.082	TC0200562	Celf1	CUGBP, Elav-like family member 1
ENSMUSG00000053040	sig_notarget	-0.0730006	0.0450762	7.86897	8458	0.081	TC0901284	Aph1c	anterior pharynx defective 1c homolog (C. elegans)
ENSMUSG00000033669	sig_notarget	0.096512	0.0435642	8.04138	8378	0.081	TC1500250	Zfp7	zinc finger protein 7
ENSMUSG00000029560	sig_notarget	-0.193269	0.0463482	7.71245	8354	0.081	TC0501680	Snx8	sorting nexin 8
ENSMUSG00000026765	sig_notarget	0.209378	0.0318279	9.92395	8330	0.081	TC0200326	Lypd6b	LY6/PLAUR domain containing 6B
ENSMUSG00000022847	sig_notarget	-0.0944009	0.000719	83.5082	8308	0.081	TC1600621	Thpo	thrombopoietin
ENSMUSG00000014361	sig_notarget	0.112424	0.0352601	9.28127	8277	0.081	TC0200773	Mertk	c-mer proto-oncogene tyrosine kinase
ENSMUSG00000041261	sig_notarget	0.153499	0.00107314	66.6944	8259	0.08	TC0400930	Car8	carbonic anhydrase 8
ENSMUSG00000034853	sig_notarget	0.14267	0.0457257	7.79534	8256	0.08	TC0401334	Acot11	acyl-CoA thioesterase 11
ENSMUSG00000026427	sig_notarget	-0.0471473	0.0267208	11.1364	8221	0.079	TC0100541	Eif2d	eukaryotic translation initiation factor 2D
ENSMUSG00000025133	sig_notarget	0.0782324	0.0331452	9.66794	8219	0.079	TC0700736	Ints4	integrator complex subunit 4
ENSMUSG00000027254	sig_notarget	0.196813	0.0311527	10.0869	8194	0.078	TC0200722	Mtap1a	microtubule-associated protein 1 A
ENSMUSG00000024068	sig_notarget	0.054167	0.0498462	7.29113	8164	0.077	TC1700591	Spast	spastin
ENSMUSG00000002346	sig_notarget	-0.107711	0.0470725	7.61263	8158	0.077	TC0801083	Slc25a42	solute carrier family 25, member 42
ENSMUSG00000031839	sig_notarget	-0.146212	0.00117904	63.8227	8139	0.076	TC0800678	Hsbp1	heat shock factor binding protein 1
ENSMUSG00000021338	sig_notarget	0.100513	0.038974	8.67261	8122	0.076	TC1300724	Lrrc16a	leucine rich repeat containing 16A
ENSMUSG00000038264	sig_notarget	0.248488	0.010596	19.579	8070	0.074	TC0900411	Sema7a	sema domain, immunoglobulin domain (Ig), and GPI membrane anchor, (semaphorin) 7A
ENSMUSG00000036632	sig_notarget	-0.0589474	0.0159498	15.5673	8067	0.074	TC0300166	Alg5	asparagine-linked glycosylation 5 homolog (yeast, dolichyl-phosphate beta-glucosyltransferase)
ENSMUSG00000026317	sig_notarget	-0.075086	0.0333366	9.63796	8060	0.074	TC0800082	Cln8	ceroid-lipofuscinosis, neuronal 8
ENSMUSG00000017615	sig_notarget	0.106473	0.043703	8.02256	8020	0.073	TC1101638	Tnfaip1	tumor necrosis factor, alpha-induced protein 1 (endothelial)
ENSMUSG00000026764	sig_notarget	0.0977922	0.0400407	8.52897	7994	0.072	TC0200325	Kif5c	kinesin family member 5C
ENSMUSG00000024403	sig_notarget	0.15734	0.0250014	11.6081	7990	0.072	TC1700346	Atp6v1g2	ATPase, H+ transporting, lysosomal V1 subunit G2
ENSMUSG00000010936	sig_notarget	0.0963286	0.0260344	11.3293	7989	0.072	TC0800644	Vac14	Vac14 homolog (S. cerevisiae)
ENSMUSG00000030965	sig_notarget	0.0998608	0.0250635	11.5895	7958	0.071	TC0701085	Fam175b	family with sequence similarity 175, member B
ENSMUSG00000020864	sig_notarget	0.158561	0.00117001	64.1875	7916	0.07	TC1100718	Ankrd40	ankyrin repeat domain 40
ENSMUSG00000039431	sig_notarget	0.0832446	0.0125857	17.7631	7897	0.069	TC0800963	Mtmr7	myotubularin related protein 7
ENSMUSG00000068962	sig_notarget	0.0799632	0.0277694	10.836	7710	0.065	TC0700223	Zfp114	zinc finger protein 114
ENSMUSG00000064128	sig_notarget	-0.144153	0.0223691	12.5465	7705	0.065	TC1400989	Cenpj	centromere protein J
ENSMUSG00000048424	sig_notarget	-0.110187	0.0216455	12.8106	7666	0.065	TC1500029	Ranbp3l	RAN binding protein 3-like
ENSMUSG00000041445	sig_notarget	0.132559	0.037134	8.96884	7644	0.065	TC1400179	Mmrn2	multimerin 2
ENSMUSG00000040717	sig_notarget	-0.0945803	0.0255522	11.4612	7640	0.065	TC1400113	Il17rd	interleukin 17 receptor D
ENSMUSG00000038022	sig_notarget	-0.0908826	0.0265365	11.1889	7626	0.065	TC0600286	Fam188b	family with sequence similarity 188, member B
ENSMUSG00000037846	sig_notarget	-0.123015	0.0419854	8.25524	7625	0.065	TC1000288	Rtkn2	rhotekin 2
ENSMUSG00000032776	sig_notarget	0.35615	0.0477	7.53405	7594	0.065	TC0701828	Mctp2	multiple C2 domains, transmembrane 2
ENSMUSG00000032586	sig_notarget	-0.0657606	0.0344842	9.42422	7590	0.065	TC0900699	Traip	TRAF-interacting protein
ENSMUSG00000030022	sig_notarget	-0.0845864	0.00497849	30.0214	7564	0.065	TC0601331	Adamts9	a disintegrin-like and metallopeptidase (reprolysin type) with thrombospondin type 1 motif, 9
ENSMUSG00000027861	sig_notarget	0.132025	0.0497324	7.30609	7550	0.065	TC0300474	Casq2	calsequestrin 2
ENSMUSG00000022070	sig_notarget	-0.15293	0.0424161	8.19757	7505	0.065	TC1400560	6720463M24Rik	RIKEN cDNA 6720463M24 gene
ENSMUSG00000000028	sig_notarget	-0.0904783	0.0439791	7.99202	7470	0.065	TC1600596	Cdc45	cell division cycle 45 homolog (S. cerevisiae)
ENSMUSG00000058886	sig_notarget	0.18759	0.0354962	9.24062	7465	0.064	TC0702439	Deaf1	deformed epidermal autoregulatory factor 1 (Drosophila)
ENSMUSG00000038967	sig_notarget	0.217335	0.027541	10.9001	7452	0.064	TC1101771	Pdk2	pyruvate dehydrogenase kinase, isoenzyme 2
ENSMUSG00000032050	sig_notarget	0.073278	0.0468921	7.64043	7445	0.064	TC0900354	Rdx	radixin
ENSMUSG00000030400	sig_notarget	-0.0755728	0.0097436	20.5362	7442	0.064	TC0700173	Ercc2	excision repair cross-complementing rodent repair deficiency, complementation group 2
ENSMUSG00000030268	sig_notarget	0.117768	0.0113233	18.8681	7441	0.064	TC0601634	Bcat1	branched chain aminotransferase 1, cytosolic
ENSMUSG00000056999	sig_notarget	0.0814742	0.024954	11.6248	7346	0.061	TC1900816	Ide	insulin degrading enzyme
ENSMUSG00000028863	sig_notarget	-0.0594641	0.00712586	24.5049	7298	0.06	TC0400583	Meaf6	MYST/Esa1-associated factor 6
ENSMUSG00000024695	sig_notarget	0.144406	0.0399515	8.53892	7293	0.06	TC1900689	Zfp91	zinc finger protein 91
ENSMUSG00000000085	sig_notarget	-0.117955	0.00309905	39.1417	7287	0.06	TC0400543	Scmh1	sex comb on midleg homolog 1
ENSMUSG00000034032	sig_notarget	0.0539966	0.0379824	8.8239	7270	0.059	TC0201889	Rpap1	RNA polymerase II associated protein 1
ENSMUSG00000026632	sig_notarget	-0.114971	0.0118785	18.4165	7225	0.058	TC0101757	Tatdn3	TatD DNase domain containing 3
ENSMUSG00000047215	sig_notarget	-0.181643	0.0334604	9.61084	7200	0.057	TC0501698	Rpl9	ribosomal protein L9
ENSMUSG00000032051	sig_notarget	-0.135843	0.0322114	9.85832	7192	0.057	TC0901168	Fdx1	ferredoxin 1
ENSMUSG00000021591	sig_notarget	0.128754	0.0120651	18.2431	7170	0.057	TC1300421	Glrx	glutaredoxin
ENSMUSG00000026466	sig_notarget	0.112789	0.0256451	11.438	7134	0.056	TC0101535	Tor1aip1	torsin A interacting protein 1
ENSMUSG00000055003	sig_notarget	0.0630345	0.045569	7.81404	7117	0.055	TC0601425	Lrtm2	leucine-rich repeats and transmembrane domains 2
ENSMUSG00000004815	sig_notarget	-0.113918	0.0161202	15.4337	7086	0.055	TC0501389	Dgkq	diacylglycerol kinase, theta
ENSMUSG00000020396	sig_notarget	0.350542	0.0184139	14.251	7055	0.054	TC1101098	Nefh	neurofilament, heavy polypeptide
ENSMUSG00000033159	sig_notarget	-0.05287	0.0319449	9.89841	7021	0.053	TC0101212	1810031K17Rik	RIKEN cDNA 1810031K17 gene
ENSMUSG00000026991	sig_notarget	0.0669373	0.00364564	35.5899	7016	0.053	TC0200349	Pkp4	plakophilin 4
ENSMUSG00000032182	sig_notarget	-0.0802053	0.0398042	8.55587	6977	0.052	TC0900942	Yipf2	Yip1 domain family, member 2
ENSMUSG00000020359	sig_notarget	-0.0906974	0.0434841	8.05127	6961	0.052	TC1100253	Agxt2l2	alanine-glyoxylate aminotransferase 2-like 2
ENSMUSG00000025512	sig_notarget	0.0946855	0.0342771	9.46569	6920	0.051	TC0702448	Chid1	chitinase domain containing 1
ENSMUSG00000030307	sig_notarget	0.129715	0.0382373	8.78707	6876	0.05	TC0600589	Slc6a11	solute carrier family 6 (neurotransmitter transporter, GABA), member 11
ENSMUSG00000026618	sig_notarget	0.100141	0.0264705	11.2038	6824	0.049	TC0101733	Iars2	isoleucine-tRNA synthetase 2, mitochondrial
ENSMUSG00000044770	sig_notarget	-0.181112	0.0166569	15.1043	6714	0.048	TC1000180	Scml4	sex comb on midleg-like 4 (Drosophila)
ENSMUSG00000041842	sig_notarget	0.138526	0.0118404	18.457	6704	0.048	TC0300993	Fhdc1	FH2 domain containing 1
ENSMUSG00000036196	sig_notarget	-0.131372	0.0403901	8.47393	6684	0.048	TC1700888	Slc26a8	solute carrier family 26, member 8
ENSMUSG00000035606	sig_notarget	-0.139792	0.0431231	8.0979	6683	0.048	TC0900645	Ky	kyphoscoliosis peptidase
ENSMUSG00000034023	sig_notarget	-0.138781	0.00488144	30.3653	6675	0.048	TC0600584	Fancd2	Fanconi anemia, complementation group D2
ENSMUSG00000028224	sig_notarget	0.0896625	0.00922196	21.2366	6641	0.048	TC0400052	Nbn	nibrin
ENSMUSG00000025209	sig_notarget	-0.0792071	0.00758476	23.6158	6625	0.048	TC1900391	Peo1	progressive external ophthalmoplegia 1 (human)
ENSMUSG00000023008	sig_notarget	-0.043047	0.0368166	9.01884	6609	0.048	TC1501025	Fmnl3	formin-like 3
ENSMUSG00000021271	sig_notarget	-0.284647	0.00347595	36.5326	6594	0.048	TC1200512	Zfp839	zinc finger protein 839
ENSMUSG00000005410	sig_notarget	-0.0936229	0.0479034	7.50925	6570	0.048	TC0800400	Mcm5	minichromosome maintenance deficient 5, cell division cycle 46 (S. cerevisiae)
ENSMUSG00000004383	sig_notarget	0.0808772	0.0160466	15.4921	6569	0.048	TC0801132	Large	like-glycosyltransferase
ENSMUSG00000000568	sig_notarget	-0.0445038	0.0396204	8.58008	6560	0.048	TC0501331	Hnrnpd	heterogeneous nuclear ribonucleoprotein D
ENSMUSG00000042589	sig_notarget	0.11287	0.0223205	12.5605	6544	0.047	TC0501526	Cux2	cut-like homeobox 2
ENSMUSG00000007415	sig_notarget	0.070839	0.00909143	21.4219	6514	0.047	TC0500899	Gatad1	GATA zinc finger domain containing 1
ENSMUSG00000037062	sig_notarget	0.0640001	0.0431832	8.09145	6499	0.046	TC0301414	Sh3glb1	SH3-domain GRB2-like B1 (endophilin)
ENSMUSG00000030189	sig_notarget	0.131697	0.045717	7.79636	6488	0.046	TC0601552	Csda	cold shock domain protein A
ENSMUSG00000022617	sig_notarget	-0.112018	0.033279	9.64441	6477	0.046	TC1500943	Chkb	choline kinase beta
ENSMUSG00000022136	sig_notarget	0.124939	0.0316126	9.98734	6476	0.046	TC1400604	Dnajc3	DnaJ (Hsp40) homolog, subfamily C, member 3
ENSMUSG00000022555	sig_notarget	-0.115907	0.0495193	7.3352	6392	0.044	TC1500782	Dgat1	diacylglycerol O-acyltransferase 1
ENSMUSG00000029524	sig_notarget	-0.216836	0.040128	8.51658	6349	0.043	TC0501474	Sirt4	sirtuin 4 (silent mating type information regulation 2 homolog) 4 (S. cerevisiae)
ENSMUSG00000001663	sig_notarget	-0.0957106	0.00253162	43.8641	6325	0.043	TC1001023	Gstt1	glutathione S-transferase, theta 1
ENSMUSG00000040913	sig_notarget	-0.10763	0.0425281	8.18421	6316	0.042	TC1900884	Fbxw4	F-box and WD-40 domain protein 4
ENSMUSG00000028683	sig_notarget	-0.123927	0.022937	12.3502	6301	0.042	TC0400504	Eif2b3	eukaryotic translation initiation factor 2B, subunit 3
ENSMUSG00000026489	sig_notarget	-0.208015	0.0420915	8.23437	6293	0.042	TC0101704	Adck3	aarF domain containing kinase 3
ENSMUSG00000020484	sig_notarget	0.141875	0.0193154	13.8095	6281	0.042	TC1100033	Xbp1	X-box binding protein 1
ENSMUSG00000051730	sig_notarget	-0.307105	0.0472389	7.58873	6265	0.041	TC0201526	Mettl5	methyltransferase like 5
ENSMUSG00000029823	sig_notarget	-0.101835	0.0201997	13.3988	6204	0.04	TC0600134	Luc7l2	LUC7-like 2 (S. cerevisiae)
ENSMUSG00000029328	sig_notarget	-0.089875	0.0323267	9.83077	6202	0.04	TC0501332	Hnrpdl	heterogeneous nuclear ribonucleoprotein D-like
ENSMUSG00000014633	sig_notarget	0.118495	0.00758476	23.6257	6184	0.04	TC0801388	2310061C15Rik	RIKEN cDNA 2310061C15 gene
ENSMUSG00000030868	sig_notarget	0.0983679	0.0433537	8.06791	6161	0.039	TC0700983	Dctn5	dynactin 5
ENSMUSG00000062729	sig_notarget	-0.0642908	0.00806656	22.8072	6132	0.038	TC0101635	Ppox	protoporphyrinogen oxidase
ENSMUSG00000049957	sig_notarget	-0.0795576	0.0270624	11.0267	6122	0.038	TC1101046	Ccdc137	coiled-coil domain containing 137
ENSMUSG00000020744	sig_notarget	0.119767	0.00776888	23.2695	6094	0.038	TC1102057	Slc25a19	solute carrier family 25 (mitochondrial thiamine pyrophosphate carrier), member 19
ENSMUSG00000027270	sig_notarget	0.163892	0.00742963	23.9234	6059	0.037	TC0200826	6330527O06Rik	RIKEN cDNA 6330527O06 gene
ENSMUSG00000022523	sig_notarget	0.135863	0.0469639	7.63286	6041	0.037	TC1600659	Fgf12	fibroblast growth factor 12
ENSMUSG00000032067	sig_notarget	-0.0842143	0.000543	95.587	6014	0.036	TC0901147	Pts	6-pyruvoyl-tetrahydropterin synthase
ENSMUSG00000015127	sig_notarget	-0.200127	0.00335803	37.4153	5985	0.036	TC1700173	Unkl	unkempt-like (Drosophila)
ENSMUSG00000063445	sig_notarget	-0.110029	0.0163005	15.3136	5975	0.035	TC1600492	Nmral1	NmrA-like family domain containing 1
ENSMUSG00000058979	sig_notarget	-0.0576503	0.00398049	33.8021	5974	0.035	TC0601437	Cecr5	cat eye syndrome chromosome region, candidate 5 homolog (human)
ENSMUSG00000052337	sig_notarget	0.0864257	0.0180714	14.3898	5923	0.034	TC0600391	Immt	inner membrane protein, mitochondrial
ENSMUSG00000044730	sig_notarget	-0.103243	0.0198961	13.5289	5918	0.034	TC0400579	9930104L06Rik	RIKEN cDNA 9930104L06 gene
ENSMUSG00000029028	sig_notarget	-0.148887	0.0206282	13.2549	5903	0.034	TC0400874	Lrrc47	leucine rich repeat containing 47
ENSMUSG00000020836	sig_notarget	0.202302	0.00206788	48.8186	5844	0.033	TC1100561	Coro6	coronin 6
ENSMUSG00000018470	sig_notarget	0.218107	0.00897405	21.5597	5840	0.033	TC1100427	Kcnab3	potassium voltage-gated channel, shaker-related subfamily, beta member 3
ENSMUSG00000045629	sig_notarget	-0.134538	0.0156243	15.7672	5768	0.032	TC1800299	Sh3tc2	SH3 domain and tetratricopeptide repeats 2
ENSMUSG00000037752	sig_notarget	-0.167267	0.0137723	16.8927	5747	0.032	TC0401580	Xkr8	X Kell blood group precursor related family member 8 homolog
ENSMUSG00000034639	sig_notarget	-0.233923	0.0264762	11.202	5737	0.032	TC0600555	Setmar	SET domain and mariner transposase fusion gene
ENSMUSG00000028693	sig_notarget	-0.254722	0.0287555	10.5898	5718	0.032	TC0401400	Nasp	nuclear autoantigenic sperm protein (histone-binding)
ENSMUSG00000027306	sig_notarget	-0.173908	0.0308924	10.1292	5711	0.032	TC0200701	Nusap1	nucleolar and spindle associated protein 1
ENSMUSG00000047261	sig_notarget	-0.14403	0.0151886	16.0142	5664	0.031	TC1600742	Gap43	growth associated protein 43
ENSMUSG00000031302	sig_notarget	-0.163108	0.00588993	27.3953	5652	0.031	TC0X00424	Nlgn3	neuroligin 3
ENSMUSG00000028469	sig_notarget	0.104274	0.0424845	8.18885	5644	0.031	TC0400155	Npr2	natriuretic peptide receptor 2
ENSMUSG00000025646	sig_notarget	-0.111097	0.0153171	15.9446	5640	0.031	TC0901511	Atrip	ATR interacting protein
ENSMUSG00000022763	sig_notarget	-0.0653706	0.0382373	8.78693	5634	0.031	TC1600093	Aifm3	apoptosis-inducing factor, mitochondrion-associated 3
ENSMUSG00000000378	sig_notarget	0.161459	0.0322537	9.84667	5616	0.031	TC1100047	Ccm2	cerebral cavernous malformation 2 homolog (human)
ENSMUSG00000054426	sig_notarget	-0.118405	0.0133996	17.1587	5570	0.029	TC0301299	A930005H10Rik	RIKEN cDNA A930005H10 gene
ENSMUSG00000027452	sig_notarget	-0.0850233	0.00307663	39.335	5553	0.029	TC0202051	Acss1	acyl-CoA synthetase short-chain family member 1
ENSMUSG00000021038	sig_notarget	-0.230028	0.0288559	10.5685	5541	0.029	TC1200918	Vipar	VPS33B interacting protein, apical-basolateral polarity regulator
ENSMUSG00000040938	sig_notarget	-0.207966	0.038201	8.79267	5519	0.028	TC1100458	Slc16a11	solute carrier family 16 (monocarboxylic acid transporters), member 11
ENSMUSG00000025743	sig_notarget	0.122211	0.0199815	13.5068	5500	0.028	TC0400644	Sdc3	syndecan 3
ENSMUSG00000020029	sig_notarget	0.0947635	0.0465845	7.67772	5491	0.028	TC1001217	Nudt4	nudix (nucleoside diphosphate linked moiety X)-type motif 4
ENSMUSG00000001128	sig_notarget	-0.111159	0.0446415	7.92046	5483	0.028	TC0X00812	Cfp	complement factor properdin
ENSMUSG00000045128	sig_notarget	0.0662708	0.0194646	13.7409	5477	0.027	TC0801105	Rpl18a	ribosomal protein L18A
ENSMUSG00000023367	sig_notarget	0.152366	0.000189	174.674	5402	0.026	TC0600239	Tmem176a	transmembrane protein 176A
ENSMUSG00000020741	sig_notarget	0.095188	0.0478811	7.51256	5395	0.026	TC1100527	1300001I01Rik	RIKEN cDNA 1300001I01 gene
ENSMUSG00000020435	sig_notarget	0.116839	0.0107243	19.4561	5352	0.025	TC1101082	Osbp2	oxysterol binding protein 2
ENSMUSG00000018567	sig_notarget	-0.0821682	0.0378592	8.85109	5351	0.025	TC1100449	Gabarap	gamma-aminobutyric acid receptor associated protein
ENSMUSG00000007987	sig_notarget	-0.225248	0.0155008	15.8393	5350	0.025	TC0500747	Rabl5	RAB, member of RAS oncogene family-like 5
ENSMUSG00000024063	sig_notarget	-0.174461	0.0389236	8.67954	5314	0.024	TC1700586	Lbh	limb-bud and heart
ENSMUSG00000026270	sig_notarget	-0.0372596	0.00848671	22.2216	5264	0.023	TC0100436	Capn10	calpain 10
ENSMUSG00000005683	sig_notarget	0.11651	0.030638	10.1685	5196	0.022	TC1000692	Cs	citrate synthase
ENSMUSG00000052752	sig_notarget	-0.139644	0.00685771	25.1181	5181	0.021	TC1700813	Traf7	TNF receptor-associated factor 7
ENSMUSG00000031537	sig_notarget	0.0983783	0.00783362	23.1639	5165	0.021	TC0800881	Ikbkb	inhibitor of kappaB kinase beta
ENSMUSG00000027333	sig_notarget	0.154941	0.00403539	33.5474	5161	0.021	TC0200809	Smox	spermine oxidase
ENSMUSG00000026925	sig_notarget	0.107564	0.0371208	8.97012	5160	0.021	TC0201323	Inpp5e	inositol polyphosphate-5-phosphatase E
ENSMUSG00000038319	sig_notarget	0.0872102	0.030594	10.179	5129	0.02	TC0500979	Kcnh2	potassium voltage-gated channel, subfamily H (eag-related), member 2
ENSMUSG00000014164	sig_notarget	-0.119334	0.0275827	10.8839	5102	0.02	TC1300913	Klhl3	kelch-like 3 (Drosophila)
ENSMUSG00000042831	sig_notarget	-0.110531	0.0307242	10.1583	5085	0.019	TC0700347	Alkbh6	alkB, alkylation repair homolog 6 (E. coli)
ENSMUSG00000045983	sig_notarget	0.0513923	0.0286464	10.6218	5039	0.018	TC1600130	Eif4g1	eukaryotic translation initiation factor 4, gamma 1
ENSMUSG00000060992	sig_notarget	0.116985	0.0183372	14.3005	4994	0.017	TC1500511	Copz1	coatomer protein complex, subunit zeta 1
ENSMUSG00000025885	sig_notarget	-0.167905	0.00961543	20.7126	4972	0.017	TC1800351	Myo5b	myosin VB
ENSMUSG00000022391	sig_notarget	-0.17868	0.00717446	24.3981	4925	0.016	TC1500867	Rangap1	RAN GTPase activating protein 1
ENSMUSG00000055850	sig_notarget	-0.117584	0.04266	8.16335	4899	0.015	TC0601196	Rnf181	ring finger protein 181
ENSMUSG00000063018	sig_notarget	-0.123905	0.0267519	11.1228	4854	0.014	TC0X00732	2010204K13Rik	RIKEN cDNA 2010204K13 gene
ENSMUSG00000026798	sig_notarget	-0.0572644	0.00593739	27.1948	4835	0.014	TC0200203	Coq4	coenzyme Q4 homolog (yeast)
ENSMUSG00000021974	sig_notarget	0.204248	0.00277437	41.7655	4780	0.013	TC1400409	Fgf9	fibroblast growth factor 9
ENSMUSG00000043411	sig_notarget	0.0407152	0.0109157	19.2777	4756	0.012	TC0400723	Usp48	ubiquitin specific peptidase 48
ENSMUSG00000056692	sig_notarget	0.0891957	0.0258591	11.3749	4676	0.01	TC1700878	D17Wsu92e	DNA segment, Chr 17, Wayne State University 92, expressed
ENSMUSG00000025920	sig_notarget	-0.131474	0.00796461	22.9964	4658	0.01	TC0100955	Stau2	staufen (RNA binding protein) homolog 2 (Drosophila)
ENSMUSG00000022842	sig_notarget	-0.0933017	0.0314414	10.0263	4655	0.01	TC1600128	Ece2	endothelin converting enzyme 2
ENSMUSG00000022477	sig_notarget	0.175493	0.046572	7.68079	4652	0.01	TC1500314	Aco2	aconitase 2, mitochondrial
ENSMUSG00000016349	sig_notarget	0.102101	0.0466724	7.67037	4645	0.01	TC0202283	Eef1a2	eukaryotic translation elongation factor 1 alpha 2
ENSMUSG00000024048	sig_notarget	0.127714	0.00442568	32.1065	4570	0.008	TC1701244	Myl12a	myosin, light chain 12A, regulatory, non-sarcomeric
ENSMUSG00000004267	sig_notarget	0.137647	0.0462863	7.72027	4485	0.006	TC0601468	Eno2	enolase 2, gamma neuronal
ENSMUSG00000049044	sig_notarget	0.136837	0.0245345	11.7466	4473	0.005	TC0200405	Rapgef4	Rap guanine nucleotide exchange factor (GEF) 4
ENSMUSG00000023089	sig_notarget	-0.287205	0.0375318	8.90706	4439	0.004	TC0600911	Ndufa5	NADH dehydrogenase (ubiquinone) 1 alpha subcomplex, 5
ENSMUSG00000013921	sig_notarget	0.108521	0.0489597	7.3961	4434	0.004	TC0700346	Clip3	CAP-GLY domain containing linker protein 3
ENSMUSG00000022841	sig_notarget	-0.0788681	0.0465889	7.67748	4415	0.003	TC1600124	Ap2m1	adaptor protein complex AP-2, mu1
ENSMUSG00000015656	sig_notarget	0.0475214	0.00615948	26.7089	4367	0.001	TC0900269	Hspa8	heat shock protein 8
ENSMUSG00000069919	sig_notarget	-0.990813	0.0121093	18.1926	3315	0	TC1100133	Hba-a1	hemoglobin alpha, adult chain 1
ENSMUSG00000064201	sig_notarget	-0.129879	0.0498162	7.29631	3167	0	TC1501069	Krt2	keratin 2
ENSMUSG00000062470	sig_notarget	-0.141787	0.0143498	16.5029	3105	0	TC0900092	5730577I03Rik	RIKEN cDNA 5730577I03 gene
ENSMUSG00000061833	sig_notarget	-0.343389	0.0230264	12.3084	3089	0	TC1300423	Gm6311	predicted gene 6311
ENSMUSG00000060512	sig_notarget	-0.179525	0.0160412	15.4946	3042	0	TC0500269	0610040J01Rik	RIKEN cDNA 0610040J01 gene
ENSMUSG00000059631	sig_notarget	0.293932	0.00632627	26.3089	3011	0	TC0500094	1500035N22Rik	RIKEN cDNA 1500035N22 gene
ENSMUSG00000057594	sig_notarget	-0.190677	0.0252376	11.543	2943	0	TC1102126	Arl16	ADP-ribosylation factor-like 16
ENSMUSG00000056820	sig_notarget	-0.163644	0.0159658	15.5558	2918	0	TC0800745	Tsnax	translin-associated factor X
ENSMUSG00000056055	sig_notarget	-0.0489641	0.036607	9.05998	2896	0	TC0100395	Sag	retinal S-antigen
ENSMUSG00000054836	sig_notarget	-0.0796462	0.0222212	12.5939	2866	0	TC0900741	2610002I17Rik	RIKEN cDNA 2610002I17
ENSMUSG00000053153	sig_notarget	-0.193208	0.040325	8.488	2828	0	TC0100271	Spag16	sperm associated antigen 16
ENSMUSG00000051723	sig_notarget	0.338569	0.0184095	14.2591	2801	0	TC1701298	Rpl31-ps13	ribosomal protein L31, pseudogene 13
ENSMUSG00000050732	sig_notarget	-0.214515	0.0253597	11.5052	2755	0	TC0601199	Rpl31-ps13	ribosomal protein L31, pseudogene 13
ENSMUSG00000050121	sig_notarget	0.151613	0.0477588	7.52626	2725	0	TC1900838	Vamp8	vesicle-associated membrane protein 8
ENSMUSG00000050022	sig_notarget	-0.140255	0.0173766	14.7294	2721	0	TC0500809	Opalin	oligodendrocytic myelin paranodal and inner loop protein
ENSMUSG00000048450	sig_notarget	-0.103938	0.0192221	13.842	2660	0	TC0501088	Amz1	archaelysin family metallopeptidase 1
ENSMUSG00000048174	sig_notarget	-0.150427	0.0305663	10.1881	2651	0	TC0100562	Msx1	homeobox, msh-like 1
ENSMUSG00000047361	sig_notarget	-0.260773	0.0381452	8.80181	2622	0	TC0100222	Tmem81	transmembrane protein 81
ENSMUSG00000046567	sig_notarget	0.0896645	0.0295719	10.3953	2591	0	TC1001228	Gm973	predicted gene 973
ENSMUSG00000045903	sig_notarget	-0.0789585	0.0188822	14.0123	2566	0	TC1900538	4930430F08Rik	RIKEN cDNA 4930430F08 gene
ENSMUSG00000045822	sig_notarget	-0.0888301	0.00790989	23.0498	2562	0	TC0201046	Npas4	neuronal PAS domain protein 4
ENSMUSG00000044519	sig_notarget	-0.17503	0.0188822	14.0097	2506	0	TC1400786	Zswim3	zinc finger, SWIM domain containing 3
ENSMUSG00000044134	sig_notarget	-0.100916	0.0358531	9.17585	2491	0	TC0500626	Zfp488	zinc finger protein 488
ENSMUSG00000044081	sig_notarget	-0.198458	0.0195377	13.6967	2487	0	TC1300374	Fam109a	family with sequence similarity 109, member A
ENSMUSG00000042672	sig_notarget	-0.118827	0.0293223	10.4514	2434	0	TC0301057	4930441O14Rik	RIKEN cDNA 4930441O14 gene
ENSMUSG00000042510	sig_notarget	0.0909978	0.0320653	9.88237	2422	0	TC0100535	Dcst1	DC-STAMP domain containing 1
ENSMUSG00000042015	sig_notarget	0.0989228	0.03477	9.36923	2402	0	TC1300483	AA986860	expressed sequence AA986860
ENSMUSG00000041559	sig_notarget	0.301387	0.0262105	11.2735	2376	0	TC0100575	Wdr41	WD repeat domain 41
ENSMUSG00000041319	sig_notarget	-0.130614	0.0492983	7.35817	2364	0	TC1700780	Fmod	fibromodulin
ENSMUSG00000039745	sig_notarget	0.159679	0.0351924	9.29428	2269	0	TC0700558	Thoc6	THO complex 6 homolog (Drosophila)
ENSMUSG00000039725	sig_notarget	-0.194621	0.00939515	20.9975	2268	0	TC0202190	Htatip2	HIV-1 tat interactive protein 2, homolog (human)
ENSMUSG00000039563	sig_notarget	-0.136794	0.0495834	7.32239	2255	0	TC0501078	2810408M09Rik	RIKEN cDNA 2810408M09 gene
ENSMUSG00000037418	sig_notarget	-0.0892466	0.0118497	18.4412	2135	0	TC1900631	2210406O10Rik	RIKEN cDNA 2210406O10 gene
ENSMUSG00000035372	sig_notarget	0.319398	0.0363306	9.10337	2031	0	TC1900009	Best1	bestrophin 1
ENSMUSG00000034786	sig_notarget	-0.111232	0.0421189	8.23083	2005	0	TC1700316	1810055G02Rik	RIKEN cDNA 1810055G02 gene
ENSMUSG00000034509	sig_notarget	-0.191199	0.0146391	16.3685	1997	0	TC1701104	Gpsm3	G-protein signalling modulator 3 (AGS3-like, C. elegans)
ENSMUSG00000034259	sig_notarget	-0.0460991	0.0340195	9.51323	1979	0	TC1500234	Mad2l1bp	MAD2L1 binding protein
ENSMUSG00000032508	sig_notarget	0.134289	0.0033873	37.2191	1886	0	TC0901577	Exosc4	exosome component 4
ENSMUSG00000032298	sig_notarget	-0.0867679	0.0100702	20.0809	1865	0	TC0901204	Myd88	myeloid differentiation primary response gene 88
ENSMUSG00000032122	sig_notarget	-0.103325	0.0341076	9.49639	1853	0	TC0901024	Neil1	nei endonuclease VIII-like 1 (E. coli)
ENSMUSG00000031790	sig_notarget	0.139059	0.0227129	12.4499	1810	0	TC0800539	Slc37a2	solute carrier family 37 (glycerol-3-phosphate transporter), member 2
ENSMUSG00000031774	sig_notarget	0.367992	0.0305049	10.1978	1806	0	TC0801253	Mmp15	matrix metallopeptidase 15
ENSMUSG00000031371	sig_notarget	-0.13852	0.00644061	26.0074	1771	0	TC0X01042	Fam192a	family with sequence similarity 192, member A
ENSMUSG00000031323	sig_notarget	-0.067231	0.0142488	16.591	1770	0	TC0X01171	Haus7	HAUS augmin-like complex, subunit 7
ENSMUSG00000031139	sig_notarget	0.208109	0.0134299	17.1435	1761	0	TC0X00985	Dmrtc1a	DMRT-like family C1a
ENSMUSG00000030595	sig_notarget	0.11976	0.0189048	13.9954	1712	0	TC0701507	Mcf2	mcf.2 transforming sequence
ENSMUSG00000030424	sig_notarget	0.129485	0.0169019	14.9807	1694	0	TC0700407	Nfkbib	nuclear factor of kappa light polypeptide gene enhancer in B cells inhibitor, beta
ENSMUSG00000030255	sig_notarget	-0.0979121	0.03614	9.13024	1678	0	TC0600825	Zfp939	zinc finger protein 939
ENSMUSG00000030208	sig_notarget	-0.11881	0.0274256	10.9363	1672	0	TC0600776	Sspn	sarcospan
ENSMUSG00000030157	sig_notarget	0.264155	0.0294	10.4383	1671	0	TC0600727	Emp1	epithelial membrane protein 1
ENSMUSG00000029499	sig_notarget	-0.0534394	0.0409302	8.4114	1616	0	TC0501415	Clec2d	C-type lectin domain family 2, member d
ENSMUSG00000029337	sig_notarget	-0.39786	0.0493232	7.35324	1599	0	TC0500430	Pxmp2	peroxisomal membrane protein 2
ENSMUSG00000029177	sig_notarget	-0.206718	0.000267	148.516	1595	0	TC0500128	Fgf5	fibroblast growth factor 5
ENSMUSG00000028896	sig_notarget	-0.117404	0.0304	10.2237	1567	0	TC0401571	Cenpa	centromere protein A
ENSMUSG00000027887	sig_notarget	-0.0807283	0.0448334	7.89673	1461	0	TC0301276	Rcc1	regulator of chromosome condensation 1
ENSMUSG00000027715	sig_notarget	-0.0896133	0.0304956	10.1992	1449	0	TC0300825	Sypl2	synaptophysin-like 2
ENSMUSG00000027284	sig_notarget	0.0983231	0.0429973	8.11644	1416	0	TC0201905	Ccna2	cyclin A2
ENSMUSG00000027215	sig_notarget	-0.0943567	0.0167429	15.0611	1409	0	TC0201769	Cdan1	congenital dyserythropoietic anemia, type I (human)
ENSMUSG00000027173	sig_notarget	0.256351	0.0408984	8.41368	1407	0	TC0201801	Cd82	CD82 antigen
ENSMUSG00000026548	sig_notarget	0.484198	0.00142473	57.4804	1360	0	TC0100773	Depdc7	DEP domain containing 7
ENSMUSG00000025934	sig_notarget	-0.141499	0.0159999	15.5212	1308	0	TC0100060	Slamf9	SLAM family member 9
ENSMUSG00000025739	sig_notarget	0.246092	0.036279	9.11043	1298	0	TC1700186	Gsta3	glutathione S-transferase, alpha 3
ENSMUSG00000025574	sig_notarget	-0.140909	0.000172	181.231	1285	0	TC1102091	Gng13	guanine nucleotide binding protein (G protein), gamma 13
ENSMUSG00000025270	sig_notarget	-0.45405	0.0162507	15.3465	1260	0	TC0X00619	Tk1	thymidine kinase 1
ENSMUSG00000024957	sig_notarget	0.129181	0.0270412	11.0327	1228	0	TC1900589	Alas2	aminolevulinic acid synthase 2, erythroid
ENSMUSG00000024325	sig_notarget	0.251606	0.0155377	15.831	1169	0	TC1700958	Kcnk4	potassium channel, subfamily K, member 4
ENSMUSG00000023571	sig_notarget	-0.166925	0.0134958	17.0757	1126	0	TC0400907	Ring1	ring finger protein 1
ENSMUSG00000023272	sig_notarget	0.0832631	0.0200036	13.4988	1122	0	TC1500367	Fam132a	family with sequence similarity 132, member A
ENSMUSG00000022962	sig_notarget	0.0270285	0.00247645	44.5398	1108	0	TC1600942	Creld2	cysteine-rich with EGF-like domains 2
ENSMUSG00000022546	sig_notarget	-0.0469753	0.0290608	10.513	1073	0	TC1500246	Gart	phosphoribosylglycinamide formyltransferase
ENSMUSG00000022544	sig_notarget	-0.129772	0.00685377	25.126	1072	0	TC1600503	Gpt	glutamic pyruvic transaminase, soluble
ENSMUSG00000022386	sig_notarget	-0.129653	0.0433315	8.07139	1059	0	TC1500360	Fam86	family with sequence similarity 86
ENSMUSG00000021902	sig_notarget	-0.065507	0.0475062	7.55709	1028	0	TC1400765	Trmu	tRNA 5-methylaminomethyl-2-thiouridylate methyltransferase
ENSMUSG00000021743	sig_notarget	0.10633	0.0263618	11.2334	1012	0	TC1400670	Phf7	PHD finger protein 7
ENSMUSG00000021572	sig_notarget	-0.0895507	0.0188686	14.027	1003	0	TC1301018	Fezf2	Fez family zinc finger 2
ENSMUSG00000021228	sig_notarget	-0.170444	0.0495696	7.32441	980	0	TC1200311	Cep72	centrosomal protein 72
ENSMUSG00000021185	sig_notarget	0.151342	0.0225728	12.4866	974	0	TC1200395	Acot3	acyl-CoA thioesterase 3
ENSMUSG00000020904	sig_notarget	-0.188887	0.0140138	16.7508	952	0	TC1101482	9030617O03Rik	RIKEN cDNA 9030617O03 gene
ENSMUSG00000020651	sig_notarget	-0.109752	0.0384327	8.76109	923	0	TC1200680	Wdr16	WD repeat domain 16
ENSMUSG00000020447	sig_notarget	-0.111865	0.0136325	17.0134	909	0	TC1101116	Slc26a4	solute carrier family 26, member 4
ENSMUSG00000020407	sig_notarget	-0.155688	0.00819242	22.62	901	0	TC1100054	Npc1l1	NPC1-like 1
ENSMUSG00000020260	sig_notarget	0.149273	0.0346155	9.39986	892	0	TC1000339	Upp1	uridine phosphorylase 1
ENSMUSG00000020131	sig_notarget	-0.118708	0.0422638	8.21553	877	0	TC1001087	Pofut2	protein O-fucosyltransferase 2
ENSMUSG00000020105	sig_notarget	-0.0420531	0.0452615	7.85036	875	0	TC1000645	Pcsk4	proprotein convertase subtilisin/kexin type 4
ENSMUSG00000018566	sig_notarget	-0.0722945	0.0490977	7.3785	811	0	TC1101523	Lrig3	leucine-rich repeats and immunoglobulin-like domains 3
ENSMUSG00000017453	sig_notarget	-0.0460669	0.0280709	10.7562	782	0	TC1101620	Slc2a4	solute carrier family 2 (facilitated glucose transporter), member 4
ENSMUSG00000015451	sig_notarget	-0.103345	0.012247	18.0663	746	0	TC1700975	Pipox	pipecolic acid oxidase
ENSMUSG00000015217	sig_notarget	-0.167039	0.0486376	7.4267	741	0	TC0X00290	C4a	complement component 4A (Rodgers blood group)
ENSMUSG00000010607	sig_notarget	0.203183	0.0471557	7.59849	709	0	TC0900124	Hmgb3	high mobility group box 3
ENSMUSG00000010044	sig_notarget	-0.136685	0.0244837	11.7771	693	0	TC0900687	Pigyl	phosphatidylinositol glycan anchor biosynthesis, class Y-like
ENSMUSG00000009563	sig_notarget	-0.0622973	0.00239447	45.1533	688	0	TC0200255	Zmynd10	zinc finger, MYND domain containing 10
ENSMUSG00000009281	sig_notarget	-0.106779	0.00865622	22.0208	686	0	TC0601038	Tor2a	torsin family 2, member A
ENSMUSG00000007833	sig_notarget	-0.085023	0.00758476	23.6003	676	0	TC0701685	Rarres2	retinoic acid receptor responder (tazarotene induced) 2
ENSMUSG00000004947	sig_notarget	-0.0813661	0.0477494	7.5277	622	0	TC0500738	Aldh16a1	aldehyde dehydrogenase 16 family, member A1
ENSMUSG00000004667	sig_notarget	0.170377	0.0428957	8.12841	613	0	TC1001080	Dtx2	deltex 2 homolog (Drosophila)
ENSMUSG00000001918	sig_notarget	-0.107844	0.000941	70.2622	525	0	TC0700124	Polr2e	polymerase (RNA) II (DNA directed) polypeptide E
ENSMUSG00000001665	sig_notarget	-0.186828	0.000313	126.757	515	0	TC1001022	Slc1a5	solute carrier family 1 (neutral amino acid transporter), member 5
ENSMUSG00000001403	sig_notarget	-0.230001	0.0232544	12.2232	504	0	TC0201044	Gstt3	glutathione S-transferase, theta 3
ENSMUSG00000001053	sig_notarget	0.164558	0.0464775	7.69458	494	0	TC1101310	Ube2c	ubiquitin-conjugating enzyme E2C
ENSMUSG00000000275	sig_notarget	-0.253287	0.0222682	12.58	472	0	TC1100704	N4bp3	NEDD4 binding protein 3
ENSMUSG00000048385	sig_notarget	0.309599	0.0375647	8.90304	458	-0.002	TC1500783	Trim25	tripartite motif-containing 25
ENSMUSG00000064373	sig_notarget	0.148587	0.0223691	12.5459	444	-0.003	TC1500001	Scrt1	scratch homolog 1, zinc finger protein (Drosophila)
ENSMUSG00000028931	sig_notarget	0.168502	0.00154025	55.5649	441	-0.003	TC0401790	Sepp1	selenoprotein P, plasma, 1
ENSMUSG00000023175	sig_notarget	0.101884	0.0391806	8.64826	430	-0.004	TC1000378	Kcnab2	potassium voltage-gated channel, shaker-related subfamily, beta member 2
ENSMUSG00000028797	sig_notarget	-0.193156	0.00664192	25.5703	404	-0.008	TC0400625	Bsg	basigin
ENSMUSG00000022529	sig_notarget	0.134207	0.034713	9.37735	374	-0.012	TC1600005	Tmem234	transmembrane protein 234
ENSMUSG00000027999	sig_notarget	-0.421236	0.0277467	10.8401	369	-0.013	TC0300599	Zfp263	zinc finger protein 263
ENSMUSG00000032531	sig_notarget	-0.121017	0.0050628	29.7414	325	-0.019	TC0900649	Pla2g12a	phospholipase A2, group XIIA
ENSMUSG00000030554	sig_notarget	0.129014	0.0197573	13.5857	318	-0.021	TC0701813	Amotl2	angiomotin-like 2
ENSMUSG00000026675	sig_notarget	-0.122829	0.0280533	10.7609	312	-0.022	TC0101617	Synm	synemin, intermediate filament protein
ENSMUSG00000022565	sig_notarget	0.118245	0.0347176	9.37563	292	-0.026	TC1500776	Hsd17b7	hydroxysteroid (17-beta) dehydrogenase 7
ENSMUSG00000029708	sig_notarget	-0.132242	0.0322587	9.84495	207	-0.046	TC0600921	Plec	plectin
ENSMUSG00000032305	sig_notarget	0.236994	0.0183534	14.2942	188	-0.051	TC0900404	Gcc1	golgi coiled coil 1
ENSMUSG00000042532	sig_notarget	0.0898302	0.0423577	8.20329	175	-0.056	TC1900369	2310046O06Rik	RIKEN cDNA 2310046O06 gene
ENSMUSG00000052305	sig_notarget	-0.76061	0.00359651	35.922	172	-0.057	TC0702052	Golga7b	golgi autoantigen, golgin subfamily a, 7B
ENSMUSG00000022443	sig_notarget	0.173072	0.0411294	8.38324	166	-0.058	TC1500810	Hbb-b1	hemoglobin, beta adult major chain
ENSMUSG00000038175	sig_notarget	0.121124	0.00869569	21.9547	152	-0.064	TC1300240	Myh9	myosin, heavy polypeptide 9, non-muscle
ENSMUSG00000020190	sig_notarget	-0.040139	0.00579764	27.598	128	-0.085	TC1001099	Mylip	myosin regulatory light chain interacting protein
ENSMUSG00000028476	sig_notarget	-0.0640198	0.0350677	9.315	49	-0.17	TC0400161	Mknk2	MAP kinase-interacting serine/threonine kinase 2
ENSMUSG00000025780	sig_notarget	0.0361578	0.0365564	9.06794	7	-0.456	TC0200032	Reck	reversion-inducing-cysteine-rich protein with kazal motifs

## Sheet: qPCR validation data
qPCR data									microarray data for corresponding gene (from other worksheet)
Symbol	qPCR hippocampus fc	hippo ddcT	hippo sem	hippo p	qPCR cortex	cortex ∆∆Ct	cortex sem	cortex p	Ensembl Gene ID	microarray brain	WT	WT 2	WT 3	Celf4null	Celf4null 2	Celf4null 3	Ranked iCLIP diff	iCLIP diff
Bsn	1.07177	0.1	0.11	0.5793					ENSMUSG00000032589	1.0027	221.83	193.37	208.1	215.12	214.81	195.05	13926	0.862
Calm1	0.965936	-0.05	0.07	0.6214	0.888843	-0.17	0.08	0.2046	ENSMUSG00000001175	1.04573	3841.81	3575.11	3697.25	3826.43	3868.08	3927.94	12429	0.288
Calm2	0.895025	-0.16	0.09	0.248	0.817902	-0.29	0.08	0.0559	ENSMUSG00000036438	1.06603	7491.18	7382.41	7496.27	7927.45	7956.67	7962.9	8925	0.096
Cdk5r1	0.790041	-0.34	0.13	0.1348					ENSMUSG00000048895	0.984282	604.6	560.06	550.57	532.33	608.56	547.38	12746	0.332
Clic4					1.16473	0.22	0.04	0.0233*	ENSMUSG00000037242	1.09296	602.85	555.49	584.67	605.03	665.13	634.88	6983	0.052
Cltc	0.82932	-0.27	0.07	0.0265					ENSMUSG00000047126	1.0101	2910.47	2734.28	2911.99	2803.92	2985.79	2853.45
Cplx1					1.04247	0.06	0.05	0.3959	ENSMUSG00000033615	1.11452	1478.97	1465.46	1272.83	1503.31	1563.95	1632.97	13137	0.405
Cplx2					0.852635	-0.23	0.08	0.0973	ENSMUSG00000025867	0.905515	311.71	348.72	247.76	272.75	249.07	300.56	13004	0.374
Ctnnb1	0.779165	-0.36	0.12	0.0982					ENSMUSG00000006932	0.93649	2373.65	2673.12	2122.55	2265.04	2248.96	2200	5099	0.02
Cxadr	0.812252	-0.3	0.16	0.267					ENSMUSG00000022865	0.950232	1520.88	1713.38	1514.4	1585.88	1503.39	1423.06	14122	1.246
Dnajc6	0.76313	-0.39	0.11	0.09345					ENSMUSG00000028528	0.979155	1632.29	1607.63	1581.81	1578.01	1568.89	1574.32
Enc1	0.82932	-0.27	0.13	0.2264					ENSMUSG00000041773	1.02965	1849.1	1738.3	1968.44	1985.5	1868.53	1866.55	13692	0.632
Gad1					0.779165	-0.36	0.1	0.0612	ENSMUSG00000070880	0.982031	490.16	474.57	515.59	425.27	553.32	475.13	12038	0.244
Htr2c	0.574349	-0.8	0.4	0.2275	0.632878	-0.66	0.07	0.0029*	ENSMUSG00000041380	0.900852	658.53	663.88	675.52	622.47	561.09	616.28	14225	1.933
Impact	0.659754	-0.6	0.06	0.0019*					ENSMUSG00000024423	0.820408	1143.15	1121.04	1078.77	914.6	914.38	913.61	13923	0.858
Kcna1					1.33793	0.42	0.05	0.0038*	ENSMUSG00000047976	1.21282	330.42	339.76	322.67	388.72	387.14	428.29	10384	0.143
Kcnd2					0.876606	-0.19	0.07	0.1126	ENSMUSG00000060882	1.03695	1145.18	1098.51	1238.15	1190.54	1216.48	1203.49	13613	0.587
Mapt	0.90125	-0.15	0.1	0.3508					ENSMUSG00000018411	0.968189	2303.77	2163.42	2329.47	2208.59	2283.27	2088.59	10153	0.131
Mecp2					1.16473	0.22	0.07	0.0761	ENSMUSG00000031393	0.988593	1326.8	1245.89	1157.33	1180.88	1273.09	1233.5	13661	0.609
Mtap2					0.737135	-0.44	0.09	0.0224*	ENSMUSG00000015222	0.978172	3338.09	3329.86	3482.26	3421.63	3264.31	3242.71	13053	0.388
Napb					0.732043	-0.45	0.04	0.0011*	ENSMUSG00000027438	0.857193	694.59	752.44	706.22	631.42	571.69	642.64	12661	0.32
Ndn	0.543367	-0.88	0.17	0.0215*	0.632878	-0.66	0.07	0.0035*	ENSMUSG00000033585	0.833642	3007.73	3196.55	3183.08	2469.54	2671.47	2684.69	13907	0.832
Nnat	0.673617	-0.57	0.22	0.1193	0.562529	-0.83	0.1	0.0053*	ENSMUSG00000067786	0.925417	2005.17	1960.07	2181.16	1932.32	1988.42	1767.24	14136	1.304
Nrxn1	1.07923	0.11	0.15	0.6286					ENSMUSG00000024109	1.03447	1740.02	1799.71	1858.13	1958.56	1823.31	1802.07	9146	0.098
Nsg1					0.972655	-0.04	0.09	0.7785	ENSMUSG00000029126	0.961707	2603.01	2979.84	2283.61	2568.39	2588.96	2407.88	10029	0.129
Rab3c					0.913831	-0.13	0.08	0.3288	ENSMUSG00000021700	0.944703	1235.69	1355.62	1225.56	1188.21	1186.56	1231.04	12675	0.323
Scamp1	1.02101	0.03	0.24	0.9263	0.812252	-0.3	0.05	0.0110*	ENSMUSG00000021687	0.997527	1491.76	1524.8	1508.31	1548.93	1515.31	1449.44	13779	0.691
Slc12a5					0.773782	-0.37	0.11	0.072	ENSMUSG00000017740	1.0166	826.55	823.99	755.06	825.14	827.71	792.68	13918	0.85
Slc17a7					0.926588	-0.11	0.05	0.2106	ENSMUSG00000070570	1.01783	1862.7	1634.52	1536.42	1615.86	1784.12	1723.4	14110	1.227
Slc1a2					1.04972	0.07	0.1	0.6531	ENSMUSG00000005089	1.04529	1430.87	1399.34	1179.71	1302.92	1475.71	1412.89	13192	0.422
Snap91	0.639493	-0.645	0.2	0.0867					ENSMUSG00000033419	1.02017	3018.35	2789.03	3177.28	3087.49	3052.65	3025.76
Spin1	0.858565	-0.22	0.04	0.0332*	0.702222	-0.51	0.08	0.0113*	ENSMUSG00000021395	1.04678	990.87	990.97	1003.08	1039.94	1039.44	1045.18	12601	0.31
Stxbp1	0.870551	-0.2	0.135	0.6336					ENSMUSG00000026797	1.02994	3106.72	2724.91	3038.98	2997.13	3150.19	2988.91
Syn2	0.664343	-0.59	0.08	0.0065*	0.641713	-0.64	0.05	0.0011*	ENSMUSG00000009394	0.897062	1674.27	1575.27	1580.26	1420.71	1541.07	1370.85	10251	0.136
Synj1	0.790041	-0.34	0.075	0.02265					ENSMUSG00000022973	0.986252	1118.58	1038.91	1216.16	1146.48	1060.98	1119.81
Syt1					0.965936	-0.05	0.06	0.5887	ENSMUSG00000035864	1.06171	4481.2	4172.92	4385.08	4620.5	4612.42	4610.95	13850	0.757
Tubb2a	0.795536	-0.33	0.08	0.0442*					ENSMUSG00000058672	0.955318	3207.4	3352.18	2879.99	3037.17	3228.01	2752.61	11795	0.225
Vapa					0.882703	-0.18	0.04	0.0370*	ENSMUSG00000024091	0.993215	1299.36	1417.2	1268.76	1304.22	1302.52	1351.54	12766	0.336
Zcchc12	0.392292	-1.35	0.22	0.0130*	0.450625	-1.15	0.09	0.0008*	ENSMUSG00000036699	0.756004	344.86	465.68	391.98	311.91	315.12	282.08	14065	1.067
Zfp238	0.795536	-0.33	0.07	0.0341*					ENSMUSG00000063659	0.976605	2602.88	2736.67	2545.78	2604.98	2604.42	2491.45	13822	0.735
