# Supplementary material for: CELF4 Regulates Translation and Local Abundance of a Vast Set of mRNAs, Including Genes Associated with Regulation of Synaptic Function
Source: PLoS Genet. 2012 Nov 29;8(11):e1003067. doi: 10.1371/journal.pgen.1003067 (PMC3510034; doi:10.1371/journal.pgen.1003067)
Supplement: File S5 — Fstats & p values for interaction anova - whole set. Workbook with multiple worksheets that shows F-statistics and p-values for the interaction ANOVA analysis of subcellular fractionation or dissection RNAseq experiments. These data are for the whole transcriptome set. Genes are listed by Ensembl Gene ID. (XLSX) [file pgen.1003067.s007.xlsx]

## Sheet: mono vs poly fstats
perm p value thresh	permuted fstats
0.0001	29.9782	37.4843	38.2252
0.001	15.0657	16.5572	18.8905
0.01	8.72906	8.92421	9.31151
0.05	4.23124	4.47667	4.39869
	experimental fstats			unadjusted pvalues from anova
id	fstatgeno_s	fstatenvir_s	fstatint_s	pvalgeno_s	pvalenvir_s	pvalint_s
ENSMUSG00000037071	3.2228	9.92813	76337.4	0.0904177	0.00583179	7.30249e-31
ENSMUSG00000029368	3.38394	144.99	19246.8	0.0833647	9.54858e-10	4.45109e-26
ENSMUSG00000029661	2.07095	19.5046	8542.09	0.168287	0.000377657	2.93363e-23
ENSMUSG00000015568	1.70419	13.5607	7477.79	0.209134	0.00184675	8.48907e-23
ENSMUSG00000001506	2.23421	17.5039	6041.44	0.153316	0.000623082	4.65859e-22
ENSMUSG00000026822	7.17708	14.0033	5181.29	0.0158542	0.00162252	1.58649e-21
ENSMUSG00000025855	15.1131	50.5081	3657.73	0.00118321	1.75877e-06	2.54707e-20
ENSMUSG00000069516	2.41669	16.5875	3121.53	0.138467	0.000792022	9.00196e-20
ENSMUSG00000024617	25.0048	329.466	3069.5	0.000109468	1.45141e-12	1.0291e-19
ENSMUSG00000025867	0.69127	247.332	2713.4	0.417258	1.45797e-11	2.74576e-19
ENSMUSG00000032554	13.0472	125.356	2698.23	0.00215171	2.88406e-09	2.87098e-19
ENSMUSG00000026193	0.29932	52.0587	2521.81	0.591419	1.4453e-06	4.91586e-19
ENSMUSG00000026797	22.9429	139.398	2343.44	0.000170468	1.28947e-09	8.80858e-19
ENSMUSG00000002831	3.24748	17.0027	2240.32	0.089293	0.000709829	1.25958e-18
ENSMUSG00000060802	0.60294	26.9621	2049.06	0.448128	7.33961e-05	2.55916e-18
ENSMUSG00000019370	9.19638	156.384	1811.62	0.00751418	5.33975e-10	6.8025e-18
ENSMUSG00000024164	1.10212	111.963	1595.92	0.308497	6.7218e-09	1.85885e-17
ENSMUSG00000020894	0.00977119	87.7968	1589.16	0.922414	3.98379e-08	1.92241e-17
ENSMUSG00000040907	0.0106224	16.2097	1527.37	0.919118	0.000876184	2.63212e-17
ENSMUSG00000014602	4.99967	0.248191	1472.38	0.0390511	0.624736	3.51903e-17
ENSMUSG00000005089	20.6775	27.0755	1456.67	0.000285429	7.1757e-05	3.83099e-17
ENSMUSG00000007655	0.118768	18.4531	1393.52	0.734601	0.000489476	5.44111e-17
ENSMUSG00000005871	7.67694	31.4877	1392.51	0.0130863	3.11448e-05	5.47238e-17
ENSMUSG00000028833	23.0486	239.28	1342.12	0.000166545	1.89828e-11	7.32558e-17
ENSMUSG00000013698	4.98639	37.38	1313.58	0.0392812	1.14664e-05	8.68307e-17
ENSMUSG00000067925	4.39085	82.3759	1296.32	0.0514119	6.28625e-08	9.6406e-17
ENSMUSG00000030806	0.61967	132.176	1268	0.442007	1.93234e-09	1.14806e-16
ENSMUSG00000064360	7.43569	528.03	1265.32	0.0143471	3.06001e-14	1.16742e-16
ENSMUSG00000051853	3.59338	435.112	1262.44	0.0751425	1.5031e-13	1.18864e-16
ENSMUSG00000062591	1.76879	86.0314	1258.88	0.201101	4.6094e-08	1.21549e-16
ENSMUSG00000026879	10.5177	23.7387	1227.01	0.00478247	0.00014328	1.48856e-16
ENSMUSG00000025738	25.6129	0.000964421	1213.05	9.64833e-05	0.975587	1.62938e-16
ENSMUSG00000028439	0.0753985	143.265	1180.18	0.786942	1.04641e-09	2.02431e-16
ENSMUSG00000003123	0.569813	15.3649	1170.68	0.460664	0.00110325	2.15786e-16
ENSMUSG00000022421	41.1603	47.3023	1166.42	6.3955e-06	2.67916e-06	2.22079e-16
ENSMUSG00000029608	2.10196	11.3165	1133.23	0.165309	0.00368375	2.78936e-16
ENSMUSG00000059213	23.7963	286.106	1094.36	0.000141509	4.53707e-12	3.67412e-16
ENSMUSG00000034891	1.24136	389.485	1093.65	0.280713	3.7201e-13	3.69294e-16
ENSMUSG00000030774	0.431207	630.235	1090.49	0.520188	7.08411e-15	3.77829e-16
ENSMUSG00000027254	6.33951	17.2004	1083.12	0.0221243	0.000674085	3.98592e-16
ENSMUSG00000042109	0.752404	12.8847	1079.22	0.397795	0.00225972	4.10082e-16
ENSMUSG00000040152	3.82106	19.5756	1054.19	0.0672604	0.000371214	4.93486e-16
ENSMUSG00000005397	0.043135	29.0314	1053.24	0.837939	4.90579e-05	4.96998e-16
ENSMUSG00000031748	3.57533	81.8794	1053.15	0.0758124	6.56264e-08	4.97341e-16
ENSMUSG00000072214	6.80331	26.5033	1028.78	0.0183614	8.04686e-05	5.98168e-16
ENSMUSG00000033720	6.79406	92.1857	994.292	0.018429	2.80133e-08	7.82641e-16
ENSMUSG00000025509	0.105014	6.51946	982.068	0.749847	0.0205687	8.62771e-16
ENSMUSG00000037503	2.15733	32.3191	973.764	0.160153	2.68497e-05	9.22459e-16
ENSMUSG00000048978	0.00199952	894.726	964.76	0.964855	3.83667e-16	9.92493e-16
ENSMUSG00000018593	1.53444	15.6926	963.767	0.23228	0.00100815	1.00058e-15
ENSMUSG00000031004	2.56353	15.7047	956.931	0.127772	0.0010048	1.05828e-15
ENSMUSG00000027187	1.36965	55.873	953.028	0.258018	9.08435e-07	1.0929e-15
ENSMUSG00000064373	0.401944	91.0779	947.981	0.534526	3.05752e-08	1.13956e-15
ENSMUSG00000025132	1.29984	41.4339	946.954	0.270051	6.14022e-06	1.14933e-15
ENSMUSG00000067924	2.20933	58.0867	940.641	0.155489	7.01671e-07	1.21149e-15
ENSMUSG00000037217	46.9249	49.0115	940.63	2.81925e-06	2.13506e-06	1.21161e-15
ENSMUSG00000041571	12.9463	468.443	937.957	0.00221802	8.20144e-14	1.23905e-15
ENSMUSG00000029581	0.0331703	94.6172	916.776	0.857637	2.31894e-08	1.48312e-15
ENSMUSG00000024610	0.0225047	34.8134	897.251	0.882518	1.74644e-05	1.7569e-15
ENSMUSG00000007564	3.51653	72.3103	887.382	0.0780435	1.57436e-07	1.91661e-15
ENSMUSG00000022208	0.00569137	84.6595	884.766	0.940744	5.17179e-08	1.96164e-15
ENSMUSG00000074657	86.6329	1485.19	884.347	4.38468e-08	5.48535e-18	1.96897e-15
ENSMUSG00000031502	0.127994	50.0974	883.249	0.724925	1.85406e-06	1.98829e-15
ENSMUSG00000046447	2.89423	767.016	883.13	0.107115	1.38561e-15	1.9904e-15
ENSMUSG00000031207	0.0343823	16.7198	880.967	0.85509	0.000764733	2.02916e-15
ENSMUSG00000067038	0.593954	1125.93	865.227	0.451473	5.60904e-17	2.33824e-15
ENSMUSG00000019929	0.037469	27.9656	861.829	0.848807	6.02246e-05	2.41172e-15
ENSMUSG00000058756	17.634	3.41969	848.734	0.000602553	0.081889	2.7202e-15
ENSMUSG00000030161	0.0545967	99.2076	808.486	0.81804	1.64118e-08	3.98447e-15
ENSMUSG00000031778	8.43808	0.104182	802.283	0.00986093	0.750803	4.23291e-15
ENSMUSG00000038976	44.5206	432.63	791.285	3.92948e-06	1.57527e-13	4.71742e-15
ENSMUSG00000015944	7.63085	0.136234	789.81	0.0133172	0.71661	4.78702e-15
ENSMUSG00000004263	3.6234	39.2892	786.699	0.0740436	8.4953e-06	4.93766e-15
ENSMUSG00000030122	1.45327	140.005	783.34	0.244517	1.24751e-09	5.1063e-15
ENSMUSG00000063856	0.809818	116.215	779.751	0.380745	5.09114e-09	5.29367e-15
ENSMUSG00000044117	5.17527	17.6772	774.648	0.0361492	0.0005959	5.57357e-15
ENSMUSG00000026042	1.63005	12.0879	763.707	0.218861	0.00288577	6.23169e-15
ENSMUSG00000035864	11.1607	89.2363	759.67	0.00387362	3.54351e-08	6.49626e-15
ENSMUSG00000019428	2.79165	80.6261	756.621	0.113062	7.32277e-08	6.70441e-15
ENSMUSG00000022415	31.797	47.1727	754.897	2.94629e-05	2.72637e-06	6.82544e-15
ENSMUSG00000017631	1.4456	84.916	753.123	0.245716	5.06107e-08	6.95257e-15
ENSMUSG00000044628	0.0366089	32.2933	751.534	0.85053	2.69727e-05	7.06872e-15
ENSMUSG00000009013	0.586629	6.48864	743.389	0.45423	0.020826	7.69925e-15
ENSMUSG00000013921	6.12775	53.505	720.043	0.0241297	1.20832e-06	9.88714e-15
ENSMUSG00000069833	2.14535	19.9786	719.82	0.161252	0.000336867	9.91116e-15
ENSMUSG00000058230	0.305941	30.1585	715.249	0.587382	3.97047e-05	1.04184e-14
ENSMUSG00000024659	1.91696	16.4358	692.911	0.184097	0.000824674	1.33576e-14
ENSMUSG00000041329	7.7735	29.9147	687.936	0.0126173	4.15445e-05	1.41327e-14
ENSMUSG00000028785	0.512729	389.564	683.814	0.483681	3.71393e-13	1.48134e-14
ENSMUSG00000028364	1.49318	6.27688	676.523	0.238398	0.0226969	1.61098e-14
ENSMUSG00000038807	35.5677	7.06596	673.052	1.53993e-05	0.0165564	1.67714e-14
ENSMUSG00000004071	2.04038	139.236	671.093	0.171287	1.30098e-09	1.71585e-14
ENSMUSG00000027223	4.94152	2.54727	669.121	0.0400706	0.128906	1.75581e-14
ENSMUSG00000062382	0.517708	235.911	659.804	0.481597	2.12516e-11	1.95935e-14
ENSMUSG00000020668	4.82267	272.186	653.505	0.0422509	6.77455e-12	2.11198e-14
ENSMUSG00000007097	11.4315	25.0779	648.738	0.00355043	0.000107808	2.23642e-14
ENSMUSG00000026825	67.6183	215.308	646.895	2.50505e-07	4.38845e-11	2.28671e-14
ENSMUSG00000032936	33.7422	293.466	643.565	2.09508e-05	3.69782e-12	2.38084e-14
ENSMUSG00000026473	15.3285	234.163	642.797	0.00111443	2.25476e-11	2.40316e-14
ENSMUSG00000017639	2.45316	1.16796	641.177	0.135713	0.294915	2.45105e-14
ENSMUSG00000034341	1.09133	338.465	640.059	0.310804	1.16646e-12	2.4847e-14
ENSMUSG00000004044	0.0647259	20.0684	635.728	0.802229	0.000329713	2.62012e-14
ENSMUSG00000057897	15.9581	175.042	630.573	0.000937788	2.22954e-10	2.7922e-14
ENSMUSG00000032549	0.347502	401.86	623.325	0.563284	2.88135e-13	3.05614e-14
ENSMUSG00000024990	0.0128782	85.5672	621.494	0.910978	4.79166e-08	3.12717e-14
ENSMUSG00000025809	11.6093	47.5274	621.414	0.00335478	2.59936e-06	3.13029e-14
ENSMUSG00000029120	13.0918	61.6485	617.694	0.00212308	4.7049e-07	3.28059e-14
ENSMUSG00000003469	19.5702	79.2391	613.998	0.000371697	8.28094e-08	3.43801e-14
ENSMUSG00000040659	4.65273	107.581	597.615	0.0456108	9.03902e-09	4.24604e-14
ENSMUSG00000028464	1.35619	15.4468	590.729	0.260281	0.00107858	4.64783e-14
ENSMUSG00000021573	5.4712	444.381	586.503	0.031801	1.2645e-13	4.91559e-14
ENSMUSG00000053192	0.305472	75.7417	583.281	0.587667	1.13835e-07	5.13134e-14
ENSMUSG00000024897	22.2748	17.3231	580.299	0.000197802	0.000652923	5.34057e-14
ENSMUSG00000002341	0.276465	28.2613	578.906	0.60582	5.68647e-05	5.44161e-14
ENSMUSG00000040276	10.2473	163.495	576.673	0.00523465	3.78721e-10	5.60806e-14
ENSMUSG00000018451	0.834787	78.8116	575.304	0.373669	8.60393e-08	5.71295e-14
ENSMUSG00000076617	1.19348	25.1647	572.103	0.28987	0.000105874	5.9669e-14
ENSMUSG00000023224	0.28856	111.075	571.48	0.598106	7.13143e-09	6.01777e-14
ENSMUSG00000033615	22.212	313.7	571.086	0.000200614	2.15868e-12	6.05018e-14
ENSMUSG00000016349	2.86207	107.805	570.744	0.108938	8.90096e-09	6.07857e-14
ENSMUSG00000001911	1.0628	112.379	569.29	0.317022	6.5388e-09	6.20056e-14
ENSMUSG00000036565	1.9511	1.04613	567.962	0.180438	0.320734	6.31448e-14
ENSMUSG00000030592	2.49999	2.35398	562.481	0.132272	0.143364	6.81004e-14
ENSMUSG00000027805	12.1442	163.281	562.168	0.00283569	3.82592e-10	6.83965e-14
ENSMUSG00000060143	6.6024	267.728	558.3	0.0198939	7.73422e-12	7.21766e-14
ENSMUSG00000068220	0.00261369	16.07	557.658	0.959822	0.000909805	7.28259e-14
ENSMUSG00000077450	0.0774804	55.9059	556.723	0.784099	9.04901e-07	7.37845e-14
ENSMUSG00000055737	1.6878	39.8293	556.64	0.211236	7.81914e-06	7.38703e-14
ENSMUSG00000047419	0.258275	6.64287	547.311	0.617838	0.0195739	8.4261e-14
ENSMUSG00000030747	1.63286	18.8202	545.972	0.218482	0.000446687	8.58833e-14
ENSMUSG00000027694	1.36595	42.0218	539.603	0.258638	5.62946e-06	9.40972e-14
ENSMUSG00000003352	1.17358	3.6379	539.368	0.293793	0.0735196	9.44158e-14
ENSMUSG00000051851	1.14921	131.077	535.845	0.298697	2.0586e-09	9.93552e-14
ENSMUSG00000034902	1.95959	25.1077	535.434	0.179542	0.00010714	9.99505e-14
ENSMUSG00000026728	0.302402	47.3868	534.859	0.589533	2.64888e-06	1.0079e-13
ENSMUSG00000029304	0.16994	6.34983	533.536	0.685317	0.0220316	1.02751e-13
ENSMUSG00000026764	46.9187	682.693	531.675	2.82161e-06	3.64929e-15	1.05582e-13
ENSMUSG00000037747	1.21177	88.3526	530.15	0.286326	3.8069e-08	1.07968e-13
ENSMUSG00000043670	9.16866	187.932	529.114	0.00758791	1.28002e-10	1.09623e-13
ENSMUSG00000018796	0.217324	45.1045	528.579	0.647004	3.62066e-06	1.10488e-13
ENSMUSG00000057666	13.4783	16.1485	527.4	0.00189224	0.000890748	1.12425e-13
ENSMUSG00000038244	1.08434	53.8843	524.86	0.312313	1.1536e-06	1.16726e-13
ENSMUSG00000028692	10.9223	187.184	519.833	0.00418567	1.32063e-10	1.25796e-13
ENSMUSG00000078191	10.9214	1.72343	519.799	0.00418685	0.206699	1.2586e-13
ENSMUSG00000004267	0.023432	219.011	518.607	0.880141	3.83442e-11	1.28125e-13
ENSMUSG00000020483	3.10176	3.01156	516.712	0.0961822	0.100762	1.31825e-13
ENSMUSG00000035390	0.51281	115.068	515.812	0.483647	5.48229e-09	1.33622e-13
ENSMUSG00000017390	16.4731	352.852	515.003	0.000816506	8.31827e-13	1.35263e-13
ENSMUSG00000025422	8.63513	160.228	514.769	0.00917991	4.42714e-10	1.35742e-13
ENSMUSG00000072704	31.8201	555.581	513.926	2.93414e-05	2.01087e-14	1.37483e-13
ENSMUSG00000069919	35.219	62.8595	508.588	1.6318e-05	4.12434e-07	1.49101e-13
ENSMUSG00000061576	3.25633	16.0997	503.332	0.0888937	0.000902541	1.61634e-13
ENSMUSG00000030302	15.8769	26.3125	502.58	0.000958695	8.36334e-05	1.63521e-13
ENSMUSG00000027523	1.79744	250.173	501.645	0.197664	1.33088e-11	1.65904e-13
ENSMUSG00000057177	0.000201732	23.5884	500.957	0.988833	0.000148018	1.67679e-13
ENSMUSG00000034957	4.36678	12.3616	497.548	0.0519866	0.00265104	1.76812e-13
ENSMUSG00000033763	7.39525	26.1667	495.815	0.0145716	8.61441e-05	1.81667e-13
ENSMUSG00000024403	0.350937	336.797	488.295	0.561381	1.21418e-12	2.04549e-13
ENSMUSG00000078087	0.3266	1005.5	486.063	0.575147	1.44628e-16	2.1195e-13
ENSMUSG00000024661	36.8608	566.179	485.74	1.24641e-05	1.72017e-14	2.13047e-13
ENSMUSG00000060002	3.85757	76.9062	484.649	0.0660886	1.02256e-07	2.16795e-13
ENSMUSG00000038485	10.3064	7.0027	482.009	0.00513184	0.016972	2.2618e-13
ENSMUSG00000035885	5.80563	16.6805	481.845	0.0275916	0.000772717	2.26779e-13
ENSMUSG00000031137	26.7851	6.915	480.985	7.60387e-05	0.0175678	2.29941e-13
ENSMUSG00000045763	2.8341	1000.55	478.766	0.110554	1.50732e-16	2.38339e-13
ENSMUSG00000027435	0.26928	22.1416	475.45	0.610504	0.000203819	2.51538e-13
ENSMUSG00000026880	0.25311	28.1219	475.174	0.621349	5.84225e-05	2.52672e-13
ENSMUSG00000041708	0.399221	1.21977	474.023	0.535897	0.284793	2.57468e-13
ENSMUSG00000026365	1.18453	119.52	471.305	0.291626	4.12719e-09	2.69208e-13
ENSMUSG00000043419	41.2551	284.407	470.911	6.30575e-06	4.75983e-12	2.70958e-13
ENSMUSG00000032562	0.394047	3.02113	467.864	0.538521	0.100264	2.84938e-13
ENSMUSG00000001270	0.0814641	457.687	467.822	0.778771	9.92563e-14	2.85138e-13
ENSMUSG00000048644	115.051	555.32	467.597	5.4885e-09	2.01867e-14	2.86201e-13
ENSMUSG00000019302	24.855	0.135202	465.271	0.00011296	0.717636	2.97481e-13
ENSMUSG00000034818	3.74801	6.82307	464.931	0.0696788	0.0182181	2.99169e-13
ENSMUSG00000070570	29.24	40.1634	463.097	4.71552e-05	7.4311e-06	3.08473e-13
ENSMUSG00000055302	2.97472	285.994	462.275	0.102707	4.55139e-12	3.12749e-13
ENSMUSG00000049422	13.1398	175.401	461.726	0.00209274	2.19423e-10	3.15642e-13
ENSMUSG00000039953	6.49483	51.8844	460.104	0.0207741	1.4772e-06	3.24362e-13
ENSMUSG00000046093	63.5914	1188.68	458.742	3.81249e-07	3.5599e-17	3.31899e-13
ENSMUSG00000040564	2.33107	180.547	458.559	0.145205	1.7513e-10	3.32926e-13
ENSMUSG00000052727	1.343	105.763	456.383	0.262526	1.02525e-08	3.45419e-13
ENSMUSG00000018547	0.338978	123.465	454.68	0.568062	3.23389e-09	3.55561e-13
ENSMUSG00000019877	1.36733	0.134008	453.884	0.258406	0.718828	3.60419e-13
ENSMUSG00000029121	18.5039	33.5048	450.694	0.000483295	2.18253e-05	3.80647e-13
ENSMUSG00000078965	11.0801	1.22743	449.683	0.00397602	0.283337	3.87325e-13
ENSMUSG00000090071	6.23345	59.2844	449.185	0.0231038	6.12131e-07	3.9066e-13
ENSMUSG00000082465	4.4562	853.17	447.544	0.0498882	5.70615e-16	4.01886e-13
ENSMUSG00000045573	9.20905	153.251	446.112	0.00748074	6.24054e-10	4.11974e-13
ENSMUSG00000021750	9.51301	0.477861	444.939	0.00672675	0.498725	4.20454e-13
ENSMUSG00000030120	12.9272	220.937	442.69	0.00223085	3.57748e-11	4.37266e-13
ENSMUSG00000071866	21.4114	673.423	440.593	0.000240684	4.08798e-15	4.53624e-13
ENSMUSG00000052296	0.192403	75.0557	437.165	0.666447	1.2134e-07	4.81876e-13
ENSMUSG00000022464	1.40475	178.805	434.215	0.252235	1.88894e-10	5.07775e-13
ENSMUSG00000023036	22.2169	0.239715	428.095	0.000200393	0.63067	5.66656e-13
ENSMUSG00000022474	1.10659	20.3631	427.828	0.307549	0.000307395	5.69396e-13
ENSMUSG00000051359	20.6549	913.575	426.353	0.000286949	3.2236e-16	5.84802e-13
ENSMUSG00000006435	34.8487	30.0241	420.633	1.73611e-05	4.07073e-05	6.49117e-13
ENSMUSG00000038453	3.72738	14.1043	420.27	0.0703803	0.00157576	6.53455e-13
ENSMUSG00000020340	34.0399	219.783	419.275	1.99096e-05	3.72904e-11	6.65531e-13
ENSMUSG00000011877	0.286329	1.148	418.926	0.599513	0.298944	6.69817e-13
ENSMUSG00000064345	83.7351	162.852	418.72	5.59388e-08	3.90461e-10	6.7237e-13
ENSMUSG00000027634	0.609624	305.634	417.934	0.445666	2.66441e-12	6.82194e-13
ENSMUSG00000034390	0.00611344	313.054	416.828	0.938591	2.19497e-12	6.96294e-13
ENSMUSG00000067889	0.00622603	66.6192	415.678	0.938029	2.7748e-07	7.11311e-13
ENSMUSG00000031834	0.0189791	117.427	415.053	0.892045	4.71113e-09	7.19611e-13
ENSMUSG00000022099	0.37797	208.378	414.793	0.546834	5.68297e-11	7.2311e-13
ENSMUSG00000006373	52.5986	61.1261	414.03	1.35124e-06	4.98314e-07	7.33459e-13
ENSMUSG00000007207	19.5705	236.133	411.198	0.00037167	2.10936e-11	7.73353e-13
ENSMUSG00000023011	12.0388	8.9942	411.054	0.0029303	0.00807132	7.75451e-13
ENSMUSG00000060600	6.91383	29.2315	410.741	0.0175759	4.72318e-05	7.80015e-13
ENSMUSG00000027875	2.33691	231.51	409.166	0.144733	2.46862e-11	8.03489e-13
ENSMUSG00000026222	2.64886	12.9824	407.878	0.122015	0.00219404	8.23273e-13
ENSMUSG00000061353	8.18041	18.0133	407.614	0.0108395	0.000546903	8.27401e-13
ENSMUSG00000063015	30.6781	1373.22	406.381	3.60789e-05	1.06006e-17	8.46969e-13
ENSMUSG00000028024	2.0119	18.0821	405.24	0.174142	0.000537439	8.65523e-13
ENSMUSG00000028488	7.69351	358.035	403.984	0.0130045	7.38812e-13	8.86495e-13
ENSMUSG00000029461	0.0909797	161.715	401.351	0.766594	4.12202e-10	9.32343e-13
ENSMUSG00000042506	35.6522	39.1283	396.169	1.51854e-05	8.70917e-06	1.03059e-12
ENSMUSG00000038486	12.5683	0.00348343	391.544	0.0024879	0.953624	1.12818e-12
ENSMUSG00000024892	0.384765	17.5065	390.637	0.543291	0.000622661	1.14852e-12
ENSMUSG00000031840	0.0713835	1073.86	389.73	0.792547	8.33988e-17	1.16925e-12
ENSMUSG00000022206	0.00192911	28.2351	389.322	0.965479	5.71546e-05	1.17873e-12
ENSMUSG00000085438	204.882	3261.54	387.734	6.49442e-11	7.19239e-21	1.21642e-12
ENSMUSG00000031983	6.30106	36.4588	386.007	0.0224738	1.33034e-05	1.25897e-12
ENSMUSG00000033685	0.930818	23.2134	385.822	0.348175	0.000160626	1.26363e-12
ENSMUSG00000028111	0.865462	8.1093	384.458	0.365238	0.0111285	1.29854e-12
ENSMUSG00000022456	7.93443	86.8862	383.615	0.0118774	4.29375e-08	1.32068e-12
ENSMUSG00000056201	0.371614	761.749	383.366	0.550188	1.46741e-15	1.3273e-12
ENSMUSG00000070436	0.0574224	30.5747	380.954	0.813483	3.67695e-05	1.39335e-12
ENSMUSG00000035640	1.05245	23.8821	378.667	0.31932	0.000138919	1.45943e-12
ENSMUSG00000072941	0.54718	29.8411	376.933	0.469565	4.21191e-05	1.5119e-12
ENSMUSG00000023353	4.22128	6.19971	376.098	0.0556242	0.0234258	1.53791e-12
ENSMUSG00000061032	4.8128	727.439	375.501	0.0424381	2.1532e-15	1.55679e-12
ENSMUSG00000058672	20.2391	200.752	374.249	0.000316567	7.62443e-11	1.5973e-12
ENSMUSG00000024777	0.0844841	50.2322	373.108	0.774826	1.82218e-06	1.63527e-12
ENSMUSG00000018398	2.99698	271.759	372.549	0.101527	6.86052e-12	1.65421e-12
ENSMUSG00000020230	10.9989	61.1886	370.412	0.00408234	4.94888e-07	1.72903e-12
ENSMUSG00000024277	0.106393	344.079	368.308	0.74827	1.02064e-12	1.80642e-12
ENSMUSG00000073940	81.2167	55.3585	367.288	6.95299e-08	9.65733e-07	1.84532e-12
ENSMUSG00000071658	6.31811	42.5118	364.865	0.0223181	5.23989e-06	1.9416e-12
ENSMUSG00000041729	0.491437	202.798	364.723	0.492772	7.03923e-11	1.94739e-12
ENSMUSG00000067879	0.146869	158.006	363.896	0.706295	4.93117e-10	1.98167e-12
ENSMUSG00000056158	16.3668	10.8992	363.289	0.000840015	0.0042174	2.00725e-12
ENSMUSG00000020496	12.4673	474.557	362.261	0.00256619	7.37215e-14	2.0514e-12
ENSMUSG00000050821	2.01057	173.111	360.98	0.174277	2.43058e-10	2.10796e-12
ENSMUSG00000017314	28.0581	26.3664	360.61	5.91506e-05	8.27259e-05	2.12463e-12
ENSMUSG00000062661	6.69837	19.4006	359.967	0.0191444	0.000387332	2.15397e-12
ENSMUSG00000047139	0.0385511	37.9045	359.669	0.846669	1.05482e-05	2.16769e-12
ENSMUSG00000009894	2.91958	248.258	357.889	0.105702	1.41511e-11	2.25186e-12
ENSMUSG00000020431	12.3723	27.4327	357.881	0.0026423	6.68553e-05	2.25223e-12
ENSMUSG00000026773	0.368349	2.79306	356.983	0.551926	0.112978	2.2961e-12
ENSMUSG00000020886	0.622122	16.6487	356.731	0.441121	0.000779259	2.30857e-12
ENSMUSG00000038740	2.74655	7.0001	355.757	0.115802	0.0169893	2.35753e-12
ENSMUSG00000035863	9.75861	32.4492	355.746	0.00617993	2.62395e-05	2.35809e-12
ENSMUSG00000035203	1.61223	13.6458	355.488	0.221285	0.00180106	2.37128e-12
ENSMUSG00000003420	1.64297	33.9153	354.237	0.217124	2.03382e-05	2.43631e-12
ENSMUSG00000032470	0.000324725	26.3721	352.085	0.985833	8.26305e-05	2.55291e-12
ENSMUSG00000069117	1.33552	307.863	351.994	0.26381	2.51257e-12	2.55797e-12
ENSMUSG00000024767	1.46471	214.914	351.907	0.242741	4.45247e-11	2.56284e-12
ENSMUSG00000053963	6.37726	6.39888	351.146	0.0217872	0.0215967	2.60572e-12
ENSMUSG00000034730	6.45327	0.368452	351.041	0.0211259	0.551871	2.61171e-12
ENSMUSG00000039016	8.91482	283.56	350.444	0.00830272	4.8754e-12	2.64606e-12
ENSMUSG00000005103	11.3603	56.4255	349.928	0.0036323	8.51091e-07	2.67612e-12
ENSMUSG00000063524	30.4043	8.70187	348.828	3.79406e-05	0.00896143	2.74151e-12
ENSMUSG00000029632	88.9976	461.857	345.408	3.61258e-08	9.21318e-14	2.95665e-12
ENSMUSG00000033161	3.51549	1.04423	344.91	0.0780836	0.321162	2.98953e-12
ENSMUSG00000000948	1.2885	14.7624	343.848	0.272077	0.00130562	3.06101e-12
ENSMUSG00000022540	4.82415	165.867	343.048	0.042223	3.38747e-10	3.11614e-12
ENSMUSG00000032231	0.00414735	28.2936	339.98	0.949403	5.65113e-05	3.33821e-12
ENSMUSG00000053693	3.3762	24.6366	339.65	0.0836883	0.000118277	3.36312e-12
ENSMUSG00000068221	15.1723	0.0219934	339.526	0.00116385	0.883849	3.37254e-12
ENSMUSG00000004110	1.97	0.000994632	338.883	0.178451	0.975208	3.42189e-12
ENSMUSG00000028307	1.33331	189.332	337.337	0.264191	1.20775e-10	3.54384e-12
ENSMUSG00000037032	0.0767274	0.206629	335.661	0.785122	0.655173	3.68153e-12
ENSMUSG00000041773	116.493	83.162	334.066	5.00095e-09	5.87485e-08	3.81828e-12
ENSMUSG00000031425	348.621	99.3855	333.637	9.17515e-13	1.6198e-08	3.85605e-12
ENSMUSG00000031375	1.07353	103.272	332.879	0.314663	1.22218e-08	3.92374e-12
ENSMUSG00000032966	1.87089	178.899	332.333	0.189184	1.88122e-10	3.97337e-12
ENSMUSG00000051403	0.0035485	46.1145	332.318	0.953193	3.14854e-06	3.97474e-12
ENSMUSG00000044424	12.3002	1117.63	330.324	0.00270172	5.96808e-17	4.16208e-12
ENSMUSG00000068923	31.5711	22.1359	328.542	3.06811e-05	0.00020408	4.33792e-12
ENSMUSG00000032186	13.3918	5.66852	327.093	0.00194133	0.0292351	4.48707e-12
ENSMUSG00000026426	0.30017	2.83733	316.215	0.590898	0.110366	5.81044e-12
ENSMUSG00000024858	4.11369	15.0741	314.266	0.0585046	0.00119615	6.0913e-12
ENSMUSG00000020882	0.170232	229.284	314.193	0.685062	2.6656e-11	6.10208e-12
ENSMUSG00000060240	32.801	1016.1	314.086	2.4666e-05	1.32482e-16	6.11795e-12
ENSMUSG00000007950	0.580559	20.7548	312.837	0.456535	0.000280302	6.30688e-12
ENSMUSG00000054459	17.4141	2953.68	312.267	0.000637699	1.66337e-20	6.39534e-12
ENSMUSG00000022658	4.79943	505.403	311.541	0.0426931	4.39055e-14	6.50999e-12
ENSMUSG00000050708	0.108665	191.441	311.215	0.745696	1.10726e-10	6.56222e-12
ENSMUSG00000006476	24.4626	170.732	309.717	0.000122712	2.7067e-10	6.80828e-12
ENSMUSG00000062456	0.116214	1120.93	308.635	0.737354	5.82224e-17	6.99249e-12
ENSMUSG00000004849	14.115	100.386	308.262	0.00157089	1.50514e-08	7.05715e-12
ENSMUSG00000047187	0.508939	252.588	307.696	0.485278	1.23257e-11	7.15687e-12
ENSMUSG00000025739	2.75116	501.376	306.053	0.115518	4.68962e-14	7.45506e-12
ENSMUSG00000002957	64.5775	19.9306	305.638	3.43322e-07	0.00034077	7.53265e-12
ENSMUSG00000026817	0.300256	216.127	304.919	0.590845	4.25861e-11	7.66905e-12
ENSMUSG00000031503	0.231582	69.1945	302.369	0.636489	2.13705e-07	8.17589e-12
ENSMUSG00000081895	16.3444	1479.14	302.233	0.000845082	5.67666e-18	8.2041e-12
ENSMUSG00000056492	0.911531	36.0565	300.558	0.353089	1.42074e-05	8.55895e-12
ENSMUSG00000026421	23.041	460.02	300.518	0.000166825	9.51969e-14	8.5675e-12
ENSMUSG00000058153	5.78243	20.0516	299.793	0.0278621	0.000331035	8.72664e-12
ENSMUSG00000029436	8.57978	23.0992	299.628	0.00936567	0.000164702	8.76337e-12
ENSMUSG00000020297	8.12777	655.466	298.665	0.0110526	5.11587e-15	8.98079e-12
ENSMUSG00000041577	0.522836	34.3881	298.437	0.479465	1.87644e-05	9.03329e-12
ENSMUSG00000014503	11.9987	20.0297	297.549	0.00296726	0.000332775	9.24055e-12
ENSMUSG00000030653	13.1585	46.3397	296.313	0.00208108	3.05288e-06	9.53825e-12
ENSMUSG00000030605	0.0326041	0.000791791	295.179	0.858843	0.977879	9.82075e-12
ENSMUSG00000029309	8.57539	105.913	294.394	0.0093806	1.01458e-08	1.00218e-11
ENSMUSG00000033585	59.7171	532.372	294.357	5.82986e-07	2.86012e-14	1.00313e-11
ENSMUSG00000036446	0.715997	21.8954	294.353	0.409214	0.000215493	1.00323e-11
ENSMUSG00000086040	1.06362	49.66	293.506	0.316841	1.96197e-06	1.02548e-11
ENSMUSG00000046432	2.12324	358.391	292.409	0.163304	7.32859e-13	1.0551e-11
ENSMUSG00000030337	116.851	248.736	291.952	4.88754e-09	1.39358e-11	1.06775e-11
ENSMUSG00000043445	13.5832	35.1343	291.759	0.00183453	1.65503e-05	1.07314e-11
ENSMUSG00000041164	1.24628	31.6483	291.431	0.279795	3.02586e-05	1.08234e-11
ENSMUSG00000047013	1.60353	139.088	291.278	0.222481	1.31159e-09	1.08668e-11
ENSMUSG00000029106	10.8465	155.02	290.97	0.00429072	5.71291e-10	1.09545e-11
ENSMUSG00000009281	0.280447	84.4237	290.8	0.603256	5.27596e-08	1.10033e-11
ENSMUSG00000027750	1.27394	21.984	290.73	0.274705	0.000211206	1.10235e-11
ENSMUSG00000000247	6.82185	7.73289	289.817	0.0182269	0.0128122	1.12904e-11
ENSMUSG00000069196	14.2647	951.128	289.197	0.00150454	2.30228e-16	1.14757e-11
ENSMUSG00000045954	0.379916	15.7547	288.912	0.545814	0.000991173	1.1562e-11
ENSMUSG00000063576	0.00883325	3.94024	287.752	0.92622	0.0635218	1.19214e-11
ENSMUSG00000007659	4.16285	58.9888	287.739	0.0571676	6.32979e-07	1.19254e-11
ENSMUSG00000066189	6.23021	14.9675	287.725	0.0231346	0.00123241	1.19299e-11
ENSMUSG00000015476	26.4072	17.1973	286.391	8.20448e-05	0.000674627	1.23588e-11
ENSMUSG00000056211	5.00607	10.2165	284.96	0.0389407	0.00528924	1.28382e-11
ENSMUSG00000047459	1.14976	30.4818	284.927	0.298586	3.7403e-05	1.28494e-11
ENSMUSG00000003948	40.5321	664.091	284.093	7.02766e-06	4.58997e-15	1.31389e-11
ENSMUSG00000013160	0.147075	362.019	281.997	0.7061	6.75192e-13	1.38991e-11
ENSMUSG00000075334	18.5232	150.74	281.683	0.000480967	7.08609e-10	1.40174e-11
ENSMUSG00000078816	13.8831	99.4748	280.709	0.00168024	1.60918e-08	1.43909e-11
ENSMUSG00000042388	2.78481	3.50062	279.428	0.113473	0.0786607	1.48994e-11
ENSMUSG00000028717	0.567193	3.87825	278.516	0.46168	0.0654354	1.52734e-11
ENSMUSG00000030842	13.9348	791.113	278.501	0.00165514	1.07094e-15	1.52796e-11
ENSMUSG00000005469	0.275282	539.518	278.49	0.606585	2.56208e-14	1.52844e-11
ENSMUSG00000028937	5.1792	233.503	278.365	0.0360872	2.30594e-11	1.53364e-11
ENSMUSG00000046480	88.3809	45.802	278.134	3.79814e-08	3.28684e-06	1.54333e-11
ENSMUSG00000042700	5.39461	32.0643	278.067	0.0328659	2.8091e-05	1.54616e-11
ENSMUSG00000027797	2.79702	226.721	276.67	0.112742	2.9145e-11	1.6064e-11
ENSMUSG00000032329	7.225	140.283	276.304	0.0155618	1.22876e-09	1.62264e-11
ENSMUSG00000053046	0.0509945	32.8905	276.08	0.824034	2.42827e-05	1.63261e-11
ENSMUSG00000025272	9.80891	34.3874	274.884	0.00607426	1.87667e-05	1.6873e-11
ENSMUSG00000015120	2.18884	15.6603	274.663	0.157306	0.0010171	1.69764e-11
ENSMUSG00000003072	35.8616	311.363	274.309	1.46698e-05	2.29317e-12	1.71432e-11
ENSMUSG00000017466	9.14305	76.0768	273.614	0.00765678	1.1036e-07	1.7476e-11
ENSMUSG00000025780	0.0680499	85.3819	273.099	0.797331	4.86667e-08	1.77277e-11
ENSMUSG00000024965	0.000609806	9.90745	271.289	0.980586	0.00587304	1.8644e-11
ENSMUSG00000034825	28.7057	81.5009	270.995	5.22036e-05	6.78249e-08	1.8798e-11
ENSMUSG00000039157	0.627469	8.23173	269.953	0.4392	0.0106361	1.93548e-11
ENSMUSG00000022240	4.91794	135.484	268.74	0.0404927	1.60167e-09	2.00266e-11
ENSMUSG00000078794	0.937797	105.364	268.695	0.346422	1.05424e-08	2.00515e-11
ENSMUSG00000024870	4.82738	202.763	268.631	0.0421621	7.04891e-11	2.00881e-11
ENSMUSG00000058135	44.9132	247.653	268.482	3.71873e-06	1.44299e-11	2.01726e-11
ENSMUSG00000038351	18.2908	0.0864233	268.187	0.000509844	0.772333	2.0341e-11
ENSMUSG00000038619	11.2539	136.103	267.972	0.00375869	1.54715e-09	2.04651e-11
ENSMUSG00000003279	10.0421	163.865	264.475	0.00561014	3.72165e-10	2.26052e-11
ENSMUSG00000038607	45.4258	292.315	263.975	3.46239e-06	3.8168e-12	2.29311e-11
ENSMUSG00000049647	59.9745	1606.47	263.637	5.66388e-07	2.83417e-18	2.3155e-11
ENSMUSG00000028137	0.939886	8.95753	261.655	0.345899	0.00817731	2.45151e-11
ENSMUSG00000033022	5.38584	36.1483	258.785	0.0329904	1.39952e-05	2.66474e-11
ENSMUSG00000032870	3.27103	263.687	258.771	0.0882355	8.73693e-12	2.66589e-11
ENSMUSG00000032532	5.81912	149.312	258.463	0.0274356	7.62321e-10	2.69001e-11
ENSMUSG00000022390	14.9596	268.268	258.004	0.00123515	7.61028e-12	2.72635e-11
ENSMUSG00000018865	18.3678	311.198	257.516	0.00050006	2.30303e-12	2.76562e-11
ENSMUSG00000008540	0.266281	50.9279	256.804	0.612484	1.66699e-06	2.8241e-11
ENSMUSG00000047547	3.183	168.251	256.709	0.092267	3.03255e-10	2.832e-11
ENSMUSG00000033208	0.393215	109.238	256.519	0.538946	8.07125e-09	2.84793e-11
ENSMUSG00000038255	3.88737	10.6743	256.199	0.0651495	0.00454073	2.8749e-11
ENSMUSG00000020914	0.0048453	13.2	256.146	0.945318	0.00205542	2.87939e-11
ENSMUSG00000019505	0.696701	2505.84	256.111	0.415471	6.67428e-20	2.88235e-11
ENSMUSG00000020153	10.3101	79.4678	255.437	0.00512555	8.11374e-08	2.94033e-11
ENSMUSG00000037351	4.44791	447.616	255.008	0.0500784	1.19145e-13	2.97796e-11
ENSMUSG00000058542	0.694024	170.597	254.856	0.416351	2.72331e-10	2.99141e-11
ENSMUSG00000015709	31.4606	132.974	254.794	3.1297e-05	1.84607e-09	2.99689e-11
ENSMUSG00000061751	5.60564	39.706	254.458	0.0300261	7.96805e-06	3.02693e-11
ENSMUSG00000062044	3.00767	8.29233	254.226	0.100966	0.0104015	3.0478e-11
ENSMUSG00000079523	38.7241	206.149	254.174	9.27363e-06	6.18637e-11	3.05253e-11
ENSMUSG00000037012	27.4082	162.035	254.126	6.71793e-05	4.0595e-10	3.05684e-11
ENSMUSG00000063146	0.522908	25.5572	253.943	0.479436	9.75983e-05	3.07352e-11
ENSMUSG00000079056	0.24097	57.1452	253.654	0.629783	7.82375e-07	3.10007e-11
ENSMUSG00000025404	32.4449	38.6462	252.793	2.62594e-05	9.38709e-06	3.18076e-11
ENSMUSG00000034799	0.582493	59.1159	251.935	0.455799	6.23919e-07	3.26342e-11
ENSMUSG00000019982	1.24784	15.5827	251.583	0.279505	0.00103896	3.29803e-11
ENSMUSG00000025270	13.9624	91.2578	251.288	0.00164191	3.01419e-08	3.32742e-11
ENSMUSG00000041236	2.11013	165.442	250.792	0.164535	3.45541e-10	3.37741e-11
ENSMUSG00000072825	12.3664	90.0752	250.567	0.00264706	3.31217e-08	3.40032e-11
ENSMUSG00000036564	0.0116605	1001.93	250.162	0.915273	1.49003e-16	3.44204e-11
ENSMUSG00000041670	33.2008	232.726	249.257	2.30046e-05	2.36792e-11	3.5375e-11
ENSMUSG00000025576	0.118434	213.062	248.601	0.734959	4.76794e-11	3.60852e-11
ENSMUSG00000069227	17.5609	158.059	248.015	0.000613997	4.91847e-10	3.67336e-11
ENSMUSG00000038393	0.0538576	13.622	246.863	0.819252	0.00181372	3.80462e-11
ENSMUSG00000038500	7.04692	0.625052	246.53	0.0166802	0.440067	3.84356e-11
ENSMUSG00000040563	3.78492	1.6209	246.27	0.0684443	0.220101	3.87426e-11
ENSMUSG00000021998	0.0773094	14.2952	245.562	0.784331	0.00149143	3.95917e-11
ENSMUSG00000040904	0.370006	29.8015	245.361	0.551042	4.24317e-05	3.98371e-11
ENSMUSG00000027350	22.0218	37.984	244.083	0.000209408	1.04164e-05	4.14361e-11
ENSMUSG00000038020	13.4769	129.569	243.653	0.00189304	2.24696e-09	4.199e-11
ENSMUSG00000023064	3.63622	20.4853	243.518	0.0735799	0.000298637	4.21657e-11
ENSMUSG00000033530	0.460229	3.44993	242.672	0.506647	0.0806648	4.32867e-11
ENSMUSG00000028796	3.17828	0.0393736	241.695	0.0924889	0.845064	4.4621e-11
ENSMUSG00000031837	8.43471	66.6584	241.312	0.00987307	2.76363e-07	4.51577e-11
ENSMUSG00000005360	4.9352	20.4324	241.233	0.0401832	0.000302391	4.52689e-11
ENSMUSG00000026204	5.68762	2.65027	240.817	0.0289996	0.121922	4.58606e-11
ENSMUSG00000035226	0.646202	76.1517	239.917	0.432572	1.09599e-07	4.7173e-11
ENSMUSG00000027457	0.485579	61.0105	239.653	0.495325	5.0472e-07	4.75653e-11
ENSMUSG00000024883	12.2535	24.3545	239.054	0.00274105	0.000125563	4.84693e-11
ENSMUSG00000040111	4.48512	42.3974	238.988	0.0492304	5.32803e-06	4.85699e-11
ENSMUSG00000019804	0.84413	19.5929	238.88	0.371071	0.000369662	4.87354e-11
ENSMUSG00000073411	7.94687	34.2406	238.416	0.0118223	1.92402e-05	4.94534e-11
ENSMUSG00000029064	0.779267	58.3209	237.425	0.389678	6.83069e-07	5.10278e-11
ENSMUSG00000026123	7.08067	290.236	237.229	0.0164615	4.04264e-12	5.13456e-11
ENSMUSG00000035890	4.2825	0.0317562	236.976	0.0540588	0.86067	5.17601e-11
ENSMUSG00000024639	1.09311	18.3495	236.534	0.310422	0.000502373	5.24925e-11
ENSMUSG00000018411	103.495	27.945	236.126	1.20296e-08	6.04669e-05	5.31782e-11
ENSMUSG00000061232	3.11887	42.1418	235.465	0.0953415	5.53119e-06	5.43109e-11
ENSMUSG00000027663	0.697375	45.3093	235.166	0.41525	3.51888e-06	5.48332e-11
ENSMUSG00000002289	1.06794	19.1667	235.085	0.31589	0.000410118	5.49748e-11
ENSMUSG00000073616	6.60643	278.522	235.013	0.0198618	5.63137e-12	5.51005e-11
ENSMUSG00000026463	40.0883	67.7284	234.491	7.51639e-06	2.47715e-07	5.603e-11
ENSMUSG00000039686	29.39	22.8234	234.184	4.58381e-05	0.00017503	5.65847e-11
ENSMUSG00000053838	7.08467	389.869	233.953	0.0164357	3.69032e-13	5.70055e-11
ENSMUSG00000040035	10.6949	1.12631	232.813	0.00451008	0.303408	5.91379e-11
ENSMUSG00000001419	2.26986	181.733	232.782	0.150268	1.664e-10	5.91964e-11
ENSMUSG00000023944	61.0851	534.274	232.731	5.00575e-07	2.77719e-14	5.92933e-11
ENSMUSG00000048142	68.0401	111.045	232.571	2.40007e-07	7.14609e-09	5.9601e-11
ENSMUSG00000025889	97.0806	674.324	232.081	1.92293e-08	4.04283e-15	6.05524e-11
ENSMUSG00000021194	0.11892	26.5755	231.871	0.734438	7.93075e-05	6.09661e-11
ENSMUSG00000038406	1.85716	25.6141	231.407	0.190733	9.64607e-05	6.18908e-11
ENSMUSG00000021457	0.152404	5.40083	231.287	0.701097	0.0327778	6.2132e-11
ENSMUSG00000029033	1.16135	17.7831	230.558	0.296241	0.000579956	6.36224e-11
ENSMUSG00000050751	1.75007	125.316	230.526	0.203387	2.89112e-09	6.36894e-11
ENSMUSG00000025151	34.3418	191.272	229.926	1.89123e-05	1.11499e-10	6.4947e-11
ENSMUSG00000030374	0.0591257	97.9591	229.129	0.810793	1.80048e-08	6.66628e-11
ENSMUSG00000027984	15.8179	0.96344	228.137	0.00097423	0.340085	6.88693e-11
ENSMUSG00000042429	0.0268714	2.00138	227.493	0.871723	0.175211	7.03467e-11
ENSMUSG00000078183	9.72037	166.321	227.085	0.00626169	3.31646e-10	7.12994e-11
ENSMUSG00000038248	5.48581	26.471	226.583	0.0316024	8.09952e-05	7.24944e-11
ENSMUSG00000060279	22.2933	132.035	225.996	0.000196982	1.94801e-09	7.39194e-11
ENSMUSG00000042182	0.609777	784.269	225.985	0.44561	1.15132e-15	7.39467e-11
ENSMUSG00000067629	0.397089	23.7245	225.654	0.536975	0.00014372	7.47633e-11
ENSMUSG00000032187	12.1149	106.238	225.53	0.00286159	9.91858e-09	7.50717e-11
ENSMUSG00000071269	0.00734351	1032.25	225.497	0.932711	1.16101e-16	7.51551e-11
ENSMUSG00000026354	23.4708	29.4845	225.434	0.000151851	4.50301e-05	7.5313e-11
ENSMUSG00000040722	3.27774	39.9245	225.013	0.0879368	7.70632e-06	7.63759e-11
ENSMUSG00000030685	0.636849	30.6597	224.184	0.435861	3.62006e-05	7.85172e-11
ENSMUSG00000027646	3.44111	8.92789	222.378	0.0810198	0.0082641	8.34243e-11
ENSMUSG00000025579	6.46311	4.16345	222.302	0.021042	0.0571515	8.36399e-11
ENSMUSG00000037509	8.91676	220.332	221.738	0.00829696	3.65598e-11	8.52453e-11
ENSMUSG00000047721	1.33832	317.982	220.682	0.263328	1.93448e-12	8.83488e-11
ENSMUSG00000011832	0.228722	68.8923	220.377	0.638565	2.20264e-07	8.92682e-11
ENSMUSG00000029649	18.9313	300.918	220.211	0.00043458	3.02081e-12	8.97727e-11
ENSMUSG00000049354	2.52868	120.968	220.164	0.130217	3.77062e-09	8.99175e-11
ENSMUSG00000032606	0.00883894	248.634	219.416	0.926196	1.39812e-11	9.22372e-11
ENSMUSG00000034781	1.23628	16.7187	218.616	0.281667	0.000764937	9.4794e-11
ENSMUSG00000037111	0.176384	90.744	216.722	0.679759	3.13981e-08	1.01172e-10
ENSMUSG00000023018	0.0263723	58.208	216.224	0.872909	6.91967e-07	1.02929e-10
ENSMUSG00000045136	6.58156	96.9756	215.397	0.0200611	1.93819e-08	1.0592e-10
ENSMUSG00000021476	2.13339	21.0353	215.349	0.162357	0.000262544	1.06095e-10
ENSMUSG00000029826	0.0214755	23.91	215.045	0.885215	0.000138086	1.07224e-10
ENSMUSG00000021901	0.000139384	29.2401	214.212	0.990718	4.71546e-05	1.10382e-10
ENSMUSG00000039058	18.8173	53.1152	214.105	0.000447013	1.26759e-06	1.10795e-10
ENSMUSG00000026028	0.442999	157.127	213.84	0.514609	5.1482e-10	1.11822e-10
ENSMUSG00000074264	0.411123	39.25	213.819	0.52995	8.54686e-06	1.11905e-10
ENSMUSG00000006651	7.62327	556.702	213.355	0.0133556	1.97766e-14	1.13738e-10
ENSMUSG00000037902	32.6452	8.15065	213.265	2.53498e-05	0.0109594	1.14097e-10
ENSMUSG00000028557	88.0753	755.12	213.244	3.89404e-08	1.57815e-15	1.14181e-10
ENSMUSG00000030208	0.206075	40.9331	213.193	0.655603	6.61652e-06	1.14386e-10
ENSMUSG00000022010	23.2613	794.858	213.016	0.000158952	1.02961e-15	1.15098e-10
ENSMUSG00000045348	0.0769317	0.272904	212.811	0.784844	0.608132	1.15927e-10
ENSMUSG00000052305	136.42	74.9606	211.817	1.52001e-09	1.22423e-07	1.20055e-10
ENSMUSG00000032393	0.0149998	25.5928	211.493	0.90396	9.68834e-05	1.21433e-10
ENSMUSG00000042203	0.0515141	24.1733	211.287	0.823156	0.000130506	1.22321e-10
ENSMUSG00000068735	4.50825	9.76198	211.224	0.0487118	0.00617279	1.22596e-10
ENSMUSG00000073755	0.664793	240.18	211.134	0.426149	1.84236e-11	1.22983e-10
ENSMUSG00000036882	3.00381	2.19765	211.123	0.101168	0.156521	1.23035e-10
ENSMUSG00000035152	40.4241	3.88698	211.101	7.1432e-06	0.0651616	1.2313e-10
ENSMUSG00000017400	0.039862	772.825	210.608	0.844119	1.30125e-15	1.25296e-10
ENSMUSG00000050347	59.0796	99.1089	210.408	6.26492e-07	1.65319e-08	1.26188e-10
ENSMUSG00000032177	0.62434	55.7458	210.133	0.440323	9.22237e-07	1.27428e-10
ENSMUSG00000022428	1.84184	12.9287	210.097	0.192482	0.00222983	1.27588e-10
ENSMUSG00000028149	4.45894	418.657	209.994	0.0498253	2.06129e-13	1.28057e-10
ENSMUSG00000001910	2.56636	33.9888	209.629	0.127576	2.00843e-05	1.29732e-10
ENSMUSG00000030682	0.150337	75.2074	209.138	0.703025	1.19634e-07	1.32024e-10
ENSMUSG00000008604	10.4646	3.06347	209.117	0.00486773	0.0980955	1.32122e-10
ENSMUSG00000030310	3.22099	13.0059	208.258	0.0905007	0.00217857	1.36241e-10
ENSMUSG00000055675	1.86725	134.041	208.019	0.189594	1.73742e-09	1.37414e-10
ENSMUSG00000048458	0.721094	91.0581	207.799	0.407585	3.06233e-08	1.38504e-10
ENSMUSG00000089715	12.3707	135.119	207.578	0.00264359	1.63485e-09	1.39605e-10
ENSMUSG00000030519	3.55291	69.8118	207.524	0.076654	2.00972e-07	1.39876e-10
ENSMUSG00000051615	0.064655	17.5909	207.073	0.802334	0.000609267	1.42166e-10
ENSMUSG00000003617	0.0782796	120.556	206.473	0.783018	3.8686e-09	1.45279e-10
ENSMUSG00000079477	9.11529	1123.55	206.346	0.00773224	5.7093e-17	1.45942e-10
ENSMUSG00000036438	10.6111	2604.6	206.213	0.00463665	4.81503e-20	1.46648e-10
ENSMUSG00000006356	1.07571	113.884	205.797	0.314189	5.92196e-09	1.48874e-10
ENSMUSG00000037750	1.56529	28.4078	204.878	0.227836	5.52788e-05	1.53921e-10
ENSMUSG00000026470	8.61316	91.3753	204.625	0.00925314	2.98626e-08	1.55347e-10
ENSMUSG00000034254	33.0567	258.567	204.39	2.35885e-05	1.02223e-11	1.56684e-10
ENSMUSG00000068742	11.7692	82.9843	204.35	0.0031892	5.96512e-08	1.56913e-10
ENSMUSG00000068748	3.03091	6.31483	204.326	0.0997583	0.0223479	1.57046e-10
ENSMUSG00000047945	0.801056	73.15	204.166	0.383276	1.45259e-07	1.57965e-10
ENSMUSG00000025950	14.2576	39.2962	203.528	0.00150764	8.48617e-06	1.61694e-10
ENSMUSG00000020181	14.475	0.149114	202.369	0.00141661	0.704174	1.68722e-10
ENSMUSG00000029544	4.13679	30.6929	202.288	0.0578718	3.59811e-05	1.69223e-10
ENSMUSG00000004980	6.69334	822.914	202.151	0.0191829	7.71118e-16	1.70081e-10
ENSMUSG00000025006	0.0172585	28.0812	202.028	0.897023	5.88857e-05	1.70853e-10
ENSMUSG00000000826	0.45927	505.996	201.899	0.507085	4.34835e-14	1.71665e-10
ENSMUSG00000046805	0.260798	18.7011	201.623	0.61614	0.000460101	1.73425e-10
ENSMUSG00000048076	4.71535	1138.3	200.95	0.0443381	5.11809e-17	1.77791e-10
ENSMUSG00000034120	15.1025	179.895	200.805	0.00118673	1.80143e-10	1.78747e-10
ENSMUSG00000046709	0.00189058	303.231	200.644	0.965825	2.83973e-12	1.79822e-10
ENSMUSG00000033389	0.291509	79.8688	200.562	0.596258	7.82957e-08	1.80369e-10
ENSMUSG00000020827	0.159212	113.61	199.992	0.69485	6.02948e-09	1.84228e-10
ENSMUSG00000020321	0.125585	1592.68	199.525	0.727412	3.04738e-18	1.87463e-10
ENSMUSG00000027002	6.04633	171.142	199.246	0.0249554	2.65666e-10	1.89422e-10
ENSMUSG00000016252	0.527032	71.7608	199.086	0.477734	1.66021e-07	1.90559e-10
ENSMUSG00000031827	2.3695	84.1088	198.458	0.142132	5.41876e-08	1.9509e-10
ENSMUSG00000052584	9.34395	568.144	198.155	0.00713491	1.67162e-14	1.97316e-10
ENSMUSG00000020154	0.518735	24.5184	197.59	0.481168	0.000121271	2.01549e-10
ENSMUSG00000015095	0.121916	0.454009	197.426	0.731253	0.509496	2.02797e-10
ENSMUSG00000024268	174.672	1.05875	197.363	2.26652e-10	0.317918	2.0328e-10
ENSMUSG00000046687	6.51946	191.457	197.189	0.0205687	1.10654e-10	2.04617e-10
ENSMUSG00000024533	0.0654486	28.3423	197.017	0.801153	5.59816e-05	2.05948e-10
ENSMUSG00000032281	12.7598	47.6125	196.972	0.00234686	2.56988e-06	2.06301e-10
ENSMUSG00000034675	0.934183	4.13256	196.941	0.347328	0.0579872	2.06541e-10
ENSMUSG00000052572	0.0649802	21.5509	196.713	0.801849	0.000233101	2.08328e-10
ENSMUSG00000032589	57.9576	7.28589	196.116	7.12162e-07	0.0151992	2.13082e-10
ENSMUSG00000049775	72.5706	309.433	195.755	1.53542e-07	2.41138e-12	2.16025e-10
ENSMUSG00000028998	10.657	215.557	194.832	0.00456684	4.34858e-11	2.23736e-10
ENSMUSG00000028756	0.268939	232.579	194.832	0.610729	2.3798e-11	2.23736e-10
ENSMUSG00000032594	0.425572	196.865	194.639	0.522894	8.89202e-11	2.25388e-10
ENSMUSG00000030376	7.45623	10.9499	194.063	0.0142346	0.00414813	2.30407e-10
ENSMUSG00000004366	0.474907	427.43	194.014	0.500037	1.73935e-13	2.30839e-10
ENSMUSG00000026490	3.70951	5.5833	193.979	0.0709945	0.030313	2.31146e-10
ENSMUSG00000050144	2.71587	0.651391	193.827	0.117711	0.430764	2.32496e-10
ENSMUSG00000033065	20.6161	270.923	193.632	0.000289576	7.03218e-12	2.34243e-10
ENSMUSG00000023495	6.80705	54.5838	193.435	0.0183341	1.0598e-06	2.36014e-10
ENSMUSG00000005417	0.69704	0.0567342	192.991	0.41536	0.814582	2.40076e-10
ENSMUSG00000022841	9.07367	167.641	192.818	0.00784693	3.11917e-10	2.41681e-10
ENSMUSG00000027895	7.49604	18.9743	192.804	0.0140193	0.000429992	2.41816e-10
ENSMUSG00000049339	0.389281	135.99	192.727	0.54096	1.55698e-09	2.42531e-10
ENSMUSG00000037513	1.57376	20.5281	192.697	0.226636	0.00029564	2.4281e-10
ENSMUSG00000034245	0.257468	322.236	192.555	0.618384	1.73717e-12	2.44144e-10
ENSMUSG00000018293	9.44412	170.819	192.32	0.0068898	2.69592e-10	2.4636e-10
ENSMUSG00000027777	0.108758	331.809	192.237	0.745591	1.37037e-12	2.47158e-10
ENSMUSG00000005373	1.82802	55.4546	192.012	0.194077	9.5473e-07	2.49311e-10
ENSMUSG00000022400	0.0520962	3.67595	191.996	0.822178	0.0721651	2.49468e-10
ENSMUSG00000033220	0.54315	31.16	191.844	0.47118	3.30447e-05	2.50937e-10
ENSMUSG00000037058	4.42169	257.012	191.781	0.0506861	1.0728e-11	2.51545e-10
ENSMUSG00000024654	2.35698	445.364	191.277	0.143125	1.2418e-13	2.56508e-10
ENSMUSG00000053835	0.0322313	13.1627	191.101	0.859643	0.00207848	2.58265e-10
ENSMUSG00000046160	84.7143	491.332	190.941	5.1479e-08	5.53975e-14	2.59873e-10
ENSMUSG00000037972	11.501	1085.11	190.863	0.00347247	7.64275e-17	2.60661e-10
ENSMUSG00000032199	339.044	476.499	190.643	1.1504e-12	7.12879e-14	2.62899e-10
ENSMUSG00000035242	51.766	119.367	190.397	1.49934e-06	4.16715e-09	2.65425e-10
ENSMUSG00000006304	1.14456	201.732	189.682	0.299647	7.33748e-11	2.7293e-10
ENSMUSG00000045038	1.7074	273.432	188.818	0.208724	6.53073e-12	2.82332e-10
ENSMUSG00000021477	13.0365	17.8535	188.704	0.00215859	0.000569622	2.83589e-10
ENSMUSG00000083992	7.14337	1416.85	187.636	0.0160636	8.15069e-18	2.95769e-10
ENSMUSG00000027894	0.166048	0.177691	187.384	0.688734	0.678647	2.98733e-10
ENSMUSG00000060261	8.99822	0.93914	186.565	0.00805978	0.346086	3.0858e-10
ENSMUSG00000040415	1.11212	7.94945	185.707	0.306381	0.0118109	3.19287e-10
ENSMUSG00000032435	14.4517	34.1698	185.654	0.00142606	1.94735e-05	3.19966e-10
ENSMUSG00000028926	0.372623	0.0523242	185.613	0.549652	0.821796	3.20487e-10
ENSMUSG00000081406	2.48994	983.287	185.366	0.133002	1.74347e-16	3.23655e-10
ENSMUSG00000053199	9.83211	50.9586	185.186	0.0060262	1.66048e-06	3.25999e-10
ENSMUSG00000027220	1.66612	409.856	185.074	0.214058	2.45264e-13	3.27452e-10
ENSMUSG00000047388	4.99459	96.9199	185.028	0.0391389	1.94632e-08	3.28059e-10
ENSMUSG00000028849	0.0219245	471.023	184.904	0.88403	7.83938e-14	3.29694e-10
ENSMUSG00000036966	0.378788	246.84	184.698	0.546405	1.48136e-11	3.32414e-10
ENSMUSG00000026587	28.2456	24.0426	184.634	5.70386e-05	0.000134211	3.33266e-10
ENSMUSG00000030428	0.0114216	49.2459	184.584	0.916142	2.07061e-06	3.33938e-10
ENSMUSG00000067653	3.26457	15.5309	183.829	0.088524	0.00105386	3.44212e-10
ENSMUSG00000041794	25.7209	5.8415	183.595	9.43634e-05	0.0271793	3.47476e-10
ENSMUSG00000034868	1.52735	419.375	182.616	0.233316	2.03256e-13	3.61484e-10
ENSMUSG00000039001	7.96183	782.674	181.968	0.0117564	1.17101e-15	3.71101e-10
ENSMUSG00000004892	16.5384	15.0701	181.961	0.000802426	0.00119751	3.7122e-10
ENSMUSG00000033066	0.136172	108.774	181.906	0.716672	8.32988e-09	3.72049e-10
ENSMUSG00000032356	11.2748	61.8347	181.801	0.00373351	4.60997e-07	3.73638e-10
ENSMUSG00000018326	52.3886	2533.61	181.644	1.38698e-06	6.08102e-20	3.76023e-10
ENSMUSG00000001729	0.824707	73.5116	181.351	0.376502	1.40341e-07	3.80532e-10
ENSMUSG00000030695	8.8374	701.913	181.305	0.00853564	2.89763e-15	3.81257e-10
ENSMUSG00000010651	1.57047	162.576	181.283	0.227102	3.95607e-10	3.81597e-10
ENSMUSG00000026837	0.0395623	20.4709	181.274	0.844698	0.000299655	3.8174e-10
ENSMUSG00000003518	0.0374879	11.7194	180.798	0.84877	0.00323971	3.89227e-10
ENSMUSG00000021266	12.1202	124.531	180.753	0.00285686	3.03134e-09	3.89941e-10
ENSMUSG00000021948	0.388462	49.0582	180.332	0.541381	2.12205e-06	3.9671e-10
ENSMUSG00000029761	1.35642	26.2811	180.252	0.260243	8.41663e-05	3.98017e-10
ENSMUSG00000083840	50.695	1725.67	180.246	1.71723e-06	1.5514e-18	3.98106e-10
ENSMUSG00000032773	4.23394	2.11697	180.104	0.0552964	0.163891	4.00437e-10
ENSMUSG00000034958	0.519344	197.072	180.056	0.480915	8.81858e-11	4.01228e-10
ENSMUSG00000022389	2.34783	351.413	180.009	0.143855	8.59928e-13	4.01999e-10
ENSMUSG00000051335	2.6585	78.9631	179.913	0.121384	8.48792e-08	4.03577e-10
ENSMUSG00000041653	0.0717682	4.75372	179.671	0.792003	0.0435785	4.07604e-10
ENSMUSG00000053477	3.36802	95.7898	179.49	0.0840319	2.12009e-08	4.10646e-10
ENSMUSG00000009394	55.5305	121.684	179.462	9.46135e-07	3.60728e-09	4.11122e-10
ENSMUSG00000031691	25.2209	0.704958	179.256	0.000104642	0.412775	4.14633e-10
ENSMUSG00000052085	0.319061	25.4283	178.804	0.57955	0.000100234	4.22433e-10
ENSMUSG00000024914	2.44044	885.829	178.67	0.136666	4.17053e-16	4.24765e-10
ENSMUSG00000021071	9.61146	50.7127	178.539	0.00650127	1.71334e-06	4.27078e-10
ENSMUSG00000054814	0.000308144	0.700093	178.376	0.986199	0.41436	4.29966e-10
ENSMUSG00000025153	6.64394	16.2262	178.208	0.0195654	0.000872295	4.32961e-10
ENSMUSG00000018965	0.790179	1659.25	177.999	0.386452	2.15897e-18	4.3672e-10
ENSMUSG00000081214	6.14357	2484.33	177.772	0.0239728	7.17829e-20	4.40862e-10
ENSMUSG00000048895	4.71337	388.639	177.632	0.0443777	3.78675e-13	4.43424e-10
ENSMUSG00000050335	1.24411	25.6032	177.604	0.2802	9.66778e-05	4.43939e-10
ENSMUSG00000032479	49.6042	229.917	177.522	1.97623e-06	2.60781e-11	4.45451e-10
ENSMUSG00000063160	1.19516	187.496	177.375	0.289541	1.30356e-10	4.48176e-10
ENSMUSG00000059409	0.798492	92.9404	176.581	0.384021	2.64054e-08	4.6326e-10
ENSMUSG00000027546	0.328279	2.70501	176.496	0.574176	0.118396	4.64901e-10
ENSMUSG00000052889	15.4158	39.5811	175.682	0.00108784	8.12206e-06	4.81028e-10
ENSMUSG00000031539	24.6688	60.111	175.554	0.000117475	5.57796e-07	4.83612e-10
ENSMUSG00000047965	0.317586	852.067	175.36	0.58042	5.76806e-16	4.8756e-10
ENSMUSG00000038729	7.02104	92.277	175.027	0.0168503	2.78129e-08	4.94449e-10
ENSMUSG00000026077	1.57569	3.06823	174.869	0.226364	0.0978555	4.97751e-10
ENSMUSG00000019467	21.7419	57.0673	174.818	0.000223146	7.89511e-07	4.98801e-10
ENSMUSG00000015243	0.360688	56.0538	174.813	0.556047	8.892e-07	4.98926e-10
ENSMUSG00000018040	0.505438	46.6013	174.538	0.486761	2.94585e-06	5.04736e-10
ENSMUSG00000067575	6.15519	2469.77	174.259	0.0238584	7.54352e-20	5.1072e-10
ENSMUSG00000009739	2.44949	264.935	173.771	0.135987	8.41266e-12	5.21372e-10
ENSMUSG00000024500	2.51423	2.29909	173.734	0.131247	0.147824	5.22202e-10
ENSMUSG00000021910	40.7591	173.861	173.605	6.79154e-06	2.35016e-10	5.2506e-10
ENSMUSG00000086583	2.7391	2125.94	173.564	0.116263	2.67372e-19	5.25966e-10
ENSMUSG00000034432	3.14913	87.5294	173.199	0.093876	4.07214e-08	5.34188e-10
ENSMUSG00000022443	0.0120681	43.7839	173.174	0.913811	4.36192e-06	5.3476e-10
ENSMUSG00000004937	0.176477	29.1966	172.467	0.67968	4.75441e-05	5.5109e-10
ENSMUSG00000022517	0.702276	242.366	171.672	0.413648	1.71402e-11	5.7015e-10
ENSMUSG00000037428	8.01762	5.19505	171.643	0.0115142	0.0358381	5.70852e-10
ENSMUSG00000030168	16.5296	164.938	170.869	0.00080432	3.53809e-10	5.90155e-10
ENSMUSG00000029455	1.28707	67.1116	170.555	0.272334	2.638e-07	5.98196e-10
ENSMUSG00000024781	12.7713	84.5673	170.553	0.00233865	5.21224e-08	5.98241e-10
ENSMUSG00000025366	1.62109	12.4983	170.402	0.220075	0.00254183	6.02136e-10
ENSMUSG00000027288	38.5225	553.826	170.171	9.57029e-06	2.06412e-14	6.08183e-10
ENSMUSG00000041199	0.0119443	44.6736	170.038	0.914252	3.84583e-06	6.11691e-10
ENSMUSG00000067786	66.3856	55.2304	169.803	2.84248e-07	9.80623e-07	6.17935e-10
ENSMUSG00000001123	3.9641	107.073	169.696	0.0628028	9.36088e-09	6.20806e-10
ENSMUSG00000054027	9.30007	48.98	169.571	0.00724539	2.14391e-06	6.24181e-10
ENSMUSG00000079057	1.05753	79.9041	169.279	0.318189	7.8051e-08	6.32133e-10
ENSMUSG00000055782	2.23764	12.3698	169.056	0.15302	0.00264431	6.38281e-10
ENSMUSG00000031078	0.746684	122.696	169.003	0.399557	3.38956e-09	6.39747e-10
ENSMUSG00000039485	52.5819	278.379	168.918	1.35404e-06	5.65474e-12	6.42113e-10
ENSMUSG00000024012	3.78817	148.678	168.701	0.068337	7.87625e-10	6.48215e-10
ENSMUSG00000006273	21.1353	255.276	168.597	0.000256521	1.13255e-11	6.51165e-10
ENSMUSG00000028456	15.8973	34.829	168.527	0.000953408	1.74188e-05	6.5314e-10
ENSMUSG00000026355	0.794094	13.4612	168.492	0.385304	0.00190185	6.54129e-10
ENSMUSG00000019874	2.44756	43.692	168.456	0.136131	4.41951e-06	6.5517e-10
ENSMUSG00000005982	0.722978	0.0778471	168.402	0.406985	0.783602	6.56704e-10
ENSMUSG00000020440	15.5308	30.975	168.051	0.00105391	3.41741e-05	6.6684e-10
ENSMUSG00000039278	5.72161	648.234	167.703	0.0285858	5.60906e-15	6.77082e-10
ENSMUSG00000027296	1.10045	135.12	167.181	0.308853	1.63482e-09	6.92756e-10
ENSMUSG00000024558	3.45094	258.058	166.729	0.0806243	1.03849e-11	7.06653e-10
ENSMUSG00000005413	3.07433	0.040951	166.666	0.0975485	0.842034	7.08633e-10
ENSMUSG00000046032	0.973103	33.4765	166.525	0.33774	2.19319e-05	7.1303e-10
ENSMUSG00000064351	61.5954	112.47	165.417	4.73238e-07	6.49936e-09	7.48817e-10
ENSMUSG00000047181	10.4304	100.422	165.124	0.00492349	1.50121e-08	7.58627e-10
ENSMUSG00000000881	34.8509	6.91756	164.822	1.73546e-05	0.0175501	7.68856e-10
ENSMUSG00000038467	0.667846	81.1636	164.516	0.425109	6.98536e-08	7.7942e-10
ENSMUSG00000037887	4.67149	146.714	164.406	0.0452251	8.72174e-10	7.83253e-10
ENSMUSG00000058838	11.7443	1192.9	163.925	0.00321432	3.45553e-17	8.0024e-10
ENSMUSG00000021700	58.4316	7.59014	163.823	6.74468e-07	0.0135249	8.03894e-10
ENSMUSG00000040867	5.75274	38.6988	163.506	0.0282127	9.31029e-06	8.15396e-10
ENSMUSG00000043770	32.4281	167.533	163.098	2.63375e-05	3.13479e-10	8.30433e-10
ENSMUSG00000059249	14.1891	288.777	162.55	0.00153763	4.2101e-12	8.51168e-10
ENSMUSG00000038375	6.70863	4.71238	162.392	0.0190662	0.0443976	8.57272e-10
ENSMUSG00000045994	9.18024	146.834	162.288	0.00755702	8.66731e-10	8.61276e-10
ENSMUSG00000025369	18.1136	388.224	161.847	0.000533168	3.81985e-13	8.78629e-10
ENSMUSG00000001175	25.6293	4621.59	161.456	9.61575e-05	3.76342e-22	8.9433e-10
ENSMUSG00000070519	6.35919	2502.28	161.327	0.0219478	6.7549e-20	8.99544e-10
ENSMUSG00000054717	0.593452	1.899	161.306	0.451661	0.18606	9.0042e-10
ENSMUSG00000003344	0.837045	62.837	161.049	0.373039	4.13437e-07	9.10978e-10
ENSMUSG00000028980	0.293183	32.8133	160.964	0.595214	2.46129e-05	9.14506e-10
ENSMUSG00000018474	21.7972	66.9785	160.802	0.000220355	2.67423e-07	9.21274e-10
ENSMUSG00000051343	0.428649	30.8892	160.481	0.521413	3.47132e-05	9.34821e-10
ENSMUSG00000027204	0.00652595	21.2404	160.391	0.936558	0.00025036	9.38664e-10
ENSMUSG00000056413	0.317672	30.2319	160.011	0.58037	3.91683e-05	9.55112e-10
ENSMUSG00000049791	0.019744	13.0125	159.866	0.889906	0.00217424	9.61444e-10
ENSMUSG00000005338	0.603614	71.7006	159.822	0.447879	1.66993e-07	9.63377e-10
ENSMUSG00000082062	1.6729	227.38	159.393	0.21317	2.84804e-11	9.82507e-10
ENSMUSG00000016194	15.0306	63.3094	159.059	0.00121079	3.9294e-07	9.97714e-10
ENSMUSG00000033706	4.13231	76.5186	158.838	0.057994	1.05956e-07	1.00788e-09
ENSMUSG00000031871	0.795126	34.1635	158.654	0.385002	1.94943e-05	1.01647e-09
ENSMUSG00000004902	0.404403	228.787	158.572	0.533292	2.71188e-11	1.02032e-09
ENSMUSG00000025139	3.04971	598.685	158.409	0.0987942	1.08401e-14	1.02802e-09
ENSMUSG00000036752	0.0511179	238.783	158.348	0.823825	1.92999e-11	1.03089e-09
ENSMUSG00000052949	1.86189	15.575	157.959	0.190199	0.00104117	1.0496e-09
ENSMUSG00000068545	5.93306	1297.65	157.579	0.0261583	1.70526e-17	1.0682e-09
ENSMUSG00000022884	34.0149	94.2792	157.37	1.9995e-05	2.38007e-08	1.07864e-09
ENSMUSG00000036880	3.69092	121.597	156.701	0.0716401	3.62667e-09	1.11268e-09
ENSMUSG00000058254	55.9506	123.41	156.365	9.0012e-07	3.24484e-09	1.13024e-09
ENSMUSG00000022212	33.0716	62.6163	155.593	2.35274e-05	4.23417e-07	1.17182e-09
ENSMUSG00000059456	26.2129	473.986	155.072	8.53403e-05	7.44549e-14	1.20088e-09
ENSMUSG00000048164	19.7528	127.042	154.894	0.000355648	2.6077e-09	1.21097e-09
ENSMUSG00000022892	0.944232	111.027	154.817	0.344816	7.15439e-09	1.21535e-09
ENSMUSG00000030327	1.774	290.345	154.769	0.20047	4.0304e-12	1.21813e-09
ENSMUSG00000081049	16.7274	1013.41	154.722	0.000763188	1.35454e-16	1.22081e-09
ENSMUSG00000029004	2.59866	50.7295	154.676	0.125363	1.70969e-06	1.22346e-09
ENSMUSG00000034789	12.4462	47.9504	154.65	0.00258287	2.45645e-06	1.22496e-09
ENSMUSG00000020737	1.20991	276.754	154.075	0.286682	5.92708e-12	1.2587e-09
ENSMUSG00000032536	0.080999	2.78682	154.001	0.779386	0.113353	1.26308e-09
ENSMUSG00000015291	2.44325	379.509	153.441	0.136454	4.59718e-13	1.2971e-09
ENSMUSG00000025993	0.791493	160.983	153.413	0.386066	4.26927e-10	1.29878e-09
ENSMUSG00000024962	49.2903	1697.05	153.4	2.05863e-06	1.78598e-18	1.29962e-09
ENSMUSG00000062960	0.00157934	41.9075	152.931	0.968763	5.72493e-06	1.32891e-09
ENSMUSG00000046722	1.19242	24.6331	152.855	0.290076	0.000118362	1.33371e-09
ENSMUSG00000020647	0.22255	66.3925	152.816	0.643102	2.84043e-07	1.33624e-09
ENSMUSG00000039542	0.0171384	0.654585	152.303	0.89738	0.429657	1.36933e-09
ENSMUSG00000025373	0.31948	21.3718	152.14	0.579304	0.000242886	1.38005e-09
ENSMUSG00000044285	15.1024	3058.65	151.901	0.00118676	1.23812e-20	1.39595e-09
ENSMUSG00000022557	0.7086	68.1721	151.409	0.411595	2.36824e-07	1.42928e-09
ENSMUSG00000082536	1.83221	3972.13	151.25	0.193591	1.3568e-21	1.4403e-09
ENSMUSG00000017167	2.21437	6.54658	151.244	0.155045	0.0203452	1.44071e-09
ENSMUSG00000029674	9.81328	6.96534	151.234	0.00606516	0.0172229	1.4414e-09
ENSMUSG00000032959	0.923147	617.606	150.722	0.350118	8.37786e-15	1.47739e-09
ENSMUSG00000026442	4.92444	3.73122	150.534	0.0403757	0.0702492	1.49084e-09
ENSMUSG00000046240	3.5041	13.4079	150.123	0.078525	0.00193206	1.52083e-09
ENSMUSG00000003378	0.0302407	11.8572	150.056	0.863999	0.00310196	1.52574e-09
ENSMUSG00000078713	8.23329	271.3	149.88	0.01063	6.9542e-12	1.53883e-09
ENSMUSG00000054428	31.4062	315.933	149.296	3.16058e-05	2.03835e-12	1.58311e-09
ENSMUSG00000020277	7.71859	161.906	149.209	0.0128816	4.0846e-10	1.58984e-09
ENSMUSG00000037754	1.47207	106.259	149.183	0.24161	9.90431e-09	1.59185e-09
ENSMUSG00000043384	52.7518	6.87715	149.139	1.3258e-06	0.0178323	1.59527e-09
ENSMUSG00000044927	11.5913	46.0257	149.025	0.00337403	3.18713e-06	1.60417e-09
ENSMUSG00000020349	10.1717	456.482	149.021	0.00536962	1.0143e-13	1.60451e-09
ENSMUSG00000037270	7.30471	34.6421	148.634	0.015089	1.79756e-05	1.63505e-09
ENSMUSG00000030905	0.815425	310.658	148.594	0.379139	2.33562e-12	1.63832e-09
ENSMUSG00000001403	0.470084	8.57874	148.574	0.502192	0.0093692	1.63992e-09
ENSMUSG00000061451	0.068821	51.5789	147.879	0.796214	1.53505e-06	1.69673e-09
ENSMUSG00000036503	58.5077	0.00288649	147.771	6.68625e-07	0.95778	1.70574e-09
ENSMUSG00000001089	0.990356	1.5758	147.62	0.33361	0.226349	1.71843e-09
ENSMUSG00000020849	0.577936	450.435	147.387	0.457537	1.13162e-13	1.73829e-09
ENSMUSG00000053716	1.98492	0.0719872	146.998	0.176901	0.791694	1.77193e-09
ENSMUSG00000040125	0.000413142	0.242247	146.949	0.98402	0.628884	1.77618e-09
ENSMUSG00000003575	9.20949	20.2128	146.687	0.00747958	0.000318555	1.79932e-09
ENSMUSG00000066361	1.26407	18.7452	146.211	0.276507	0.000455082	1.84231e-09
ENSMUSG00000003410	0.0142325	247.901	146.173	0.906436	1.43149e-11	1.84576e-09
ENSMUSG00000028416	55.3048	769.259	146.038	9.71943e-07	1.35234e-15	1.85823e-09
ENSMUSG00000004383	0.165707	34.9381	145.946	0.689036	1.71025e-05	1.86669e-09
ENSMUSG00000016346	3.80864	45.2744	145.847	0.0676646	3.53601e-06	1.87594e-09
ENSMUSG00000083424	11.3552	3607.06	145.766	0.00363824	3.0683e-21	1.88346e-09
ENSMUSG00000059195	1.8336	508.385	145.576	0.193431	4.18282e-14	1.90135e-09
ENSMUSG00000028136	2.8732	50.5441	145.516	0.108303	1.75069e-06	1.90711e-09
ENSMUSG00000066705	44.3562	55.0258	145.311	4.02167e-06	1.00494e-06	1.92671e-09
ENSMUSG00000041220	4.95493	46.4727	145.218	0.0398327	2.99794e-06	1.93563e-09
ENSMUSG00000031654	3.6093	2.21864	145.126	0.0745574	0.154672	1.94459e-09
ENSMUSG00000025155	3.08552	2.51279	144.699	0.0969884	0.13135	1.98655e-09
ENSMUSG00000036766	0.94071	44.2839	144.5	0.345694	4.06299e-06	2.00641e-09
ENSMUSG00000026712	0.0241476	37.1928	144.44	0.87834	1.18154e-05	2.01249e-09
ENSMUSG00000042766	10.0442	15.843	144.413	0.00560617	0.000967583	2.01521e-09
ENSMUSG00000025203	21.5126	109.008	143.993	0.000235154	8.19834e-09	2.05817e-09
ENSMUSG00000026239	7.94434	24.1309	143.909	0.0118334	0.000131695	2.06688e-09
ENSMUSG00000040652	11.7954	19.0154	143.536	0.00316294	0.000425664	2.10614e-09
ENSMUSG00000001525	0.640373	106.781	143.271	0.434617	9.55184e-09	2.13447e-09
ENSMUSG00000021743	0.394018	85.1705	143.131	0.538536	4.95379e-08	2.14961e-09
ENSMUSG00000026605	0.462203	20.9053	143.125	0.50575	0.000270615	2.15033e-09
ENSMUSG00000030868	0.719905	68.8228	142.928	0.407964	2.21805e-07	2.17181e-09
ENSMUSG00000032598	2.34175	59.9304	142.537	0.144343	5.69192e-07	2.2153e-09
ENSMUSG00000004961	16.9768	98.7173	142.412	0.000714665	1.70179e-08	2.22945e-09
ENSMUSG00000039275	0.00321086	0.247091	142.271	0.955473	0.625498	2.24551e-09
ENSMUSG00000056820	18.1372	571.242	142.157	0.000529995	1.59813e-14	2.25861e-09
ENSMUSG00000030257	12.4539	29.1746	142.138	0.00257672	4.77431e-05	2.26072e-09
ENSMUSG00000002290	6.1408	108.511	141.985	0.0240002	8.4811e-09	2.27838e-09
ENSMUSG00000057614	4.39169	255.716	141.93	0.0513919	1.11706e-11	2.28485e-09
ENSMUSG00000024747	1.29456	35.7331	141.839	0.270992	1.49837e-05	2.29541e-09
ENSMUSG00000035547	1.92406	18.4163	141.674	0.183328	0.000494019	2.31484e-09
ENSMUSG00000019843	3.41003	49.205	141.396	0.0822845	2.0817e-06	2.34798e-09
ENSMUSG00000021033	7.96067	42.3709	140.99	0.0117615	5.34877e-06	2.39727e-09
ENSMUSG00000053550	21.6473	7.94858	140.959	0.000228015	0.0118147	2.40107e-09
ENSMUSG00000069939	2.51705	200.898	140.815	0.131045	7.58092e-11	2.41892e-09
ENSMUSG00000027189	15.3983	7.79189	140.695	0.00109311	0.0125302	2.43384e-09
ENSMUSG00000028961	1.38532	12.684	140.236	0.255413	0.00240156	2.49204e-09
ENSMUSG00000026620	2.12922	50.7312	139.711	0.162745	1.70932e-06	2.56047e-09
ENSMUSG00000000346	0.329692	204.548	139.557	0.57336	6.57848e-11	2.58095e-09
ENSMUSG00000002968	0.0191744	0.0328574	139.531	0.891495	0.858302	2.58438e-09
ENSMUSG00000030410	0.0472341	249.584	139.513	0.830535	1.35619e-11	2.5869e-09
ENSMUSG00000060126	12.4259	1107.45	139.085	0.00259903	6.44358e-17	2.64489e-09
ENSMUSG00000058357	30.9196	311.117	138.917	3.45209e-05	2.3079e-12	2.66811e-09
ENSMUSG00000021758	17.3939	13.5966	138.852	0.000641051	0.00182733	2.67709e-09
ENSMUSG00000020932	23.3698	337.926	138.654	0.000155227	1.18166e-12	2.70485e-09
ENSMUSG00000042770	23.3683	37.7019	138.17	0.000155279	1.08927e-05	2.77394e-09
ENSMUSG00000078696	1.26521	126.015	138.081	0.276298	2.77237e-09	2.78683e-09
ENSMUSG00000022564	0.000496131	207.783	137.895	0.982489	5.81271e-11	2.81416e-09
ENSMUSG00000021816	3.50095	330.368	137.723	0.0786477	1.41958e-12	2.83962e-09
ENSMUSG00000000131	0.081815	186.059	137.621	0.778309	1.38447e-10	2.85473e-09
ENSMUSG00000026259	0.878784	479.898	137.485	0.361663	6.72406e-14	2.8752e-09
ENSMUSG00000022463	0.0497313	70.9705	137.411	0.826189	1.79302e-07	2.88639e-09
ENSMUSG00000032867	1.41679	4.58465	136.335	0.25029	0.0470425	3.05464e-09
ENSMUSG00000079426	7.88986	138.529	135.622	0.0120773	1.35248e-09	3.17224e-09
ENSMUSG00000056553	21.0372	261.692	135.553	0.000262426	9.28513e-12	3.18389e-09
ENSMUSG00000007721	0.000988224	30.4599	135.514	0.975288	3.75543e-05	3.19044e-09
ENSMUSG00000026701	0.167684	207.222	135.434	0.687291	5.93806e-11	3.20412e-09
ENSMUSG00000030105	9.9468	311.693	135.211	0.00579481	2.27365e-12	3.24229e-09
ENSMUSG00000001794	0.0305788	217.691	135.094	0.863249	4.02239e-11	3.26257e-09
ENSMUSG00000027359	1.50907	263.976	135.061	0.236017	8.66071e-12	3.2684e-09
ENSMUSG00000038776	14.9092	62.8274	134.863	0.00125272	4.13863e-07	3.30316e-09
ENSMUSG00000052981	1.6069	214.822	134.811	0.222017	4.46763e-11	3.31234e-09
ENSMUSG00000026841	8.08643	0.0244314	134.747	0.0112234	0.877633	3.32369e-09
ENSMUSG00000024393	10.5215	35.6499	134.588	0.0047764	1.5191e-05	3.35196e-09
ENSMUSG00000004056	0.635866	15.2708	134.113	0.436209	0.00113241	3.43838e-09
ENSMUSG00000025212	0.000376899	52.2706	134.016	0.984737	1.40753e-06	3.45626e-09
ENSMUSG00000021366	49.9513	91.9487	134	1.88936e-06	2.85406e-08	3.45923e-09
ENSMUSG00000024759	4.00317	14.5518	133.846	0.0616456	0.00138595	3.48796e-09
ENSMUSG00000000711	0.326093	2.54094	133.666	0.575441	0.12935	3.52184e-09
ENSMUSG00000037188	8.3369	7.57934	133.464	0.0102327	0.0135806	3.56043e-09
ENSMUSG00000028494	0.0378845	41.6119	133.313	0.847982	5.98034e-06	3.58954e-09
ENSMUSG00000022853	3.90905	148.595	133.287	0.0644763	7.91022e-10	3.59452e-09
ENSMUSG00000032440	3.69283	13.0574	132.893	0.0715733	0.00214513	3.67189e-09
ENSMUSG00000028917	5.96933	819.977	132.838	0.025766	7.94446e-16	3.68278e-09
ENSMUSG00000024085	2.582	46.9524	132.696	0.126498	2.80875e-06	3.71122e-09
ENSMUSG00000044408	13.5685	707.113	132.668	0.00184251	2.72526e-15	3.71686e-09
ENSMUSG00000029471	16.3612	323.472	132.589	0.000841294	1.68417e-12	3.73276e-09
ENSMUSG00000083679	0.000987123	475.711	132.522	0.975302	7.22646e-14	3.74646e-09
ENSMUSG00000029166	0.306439	305.156	132.13	0.587081	2.6983e-12	3.8269e-09
ENSMUSG00000082475	0.00508397	847.58	132.046	0.94399	6.02781e-16	3.84446e-09
ENSMUSG00000032259	35.4281	136.238	131.901	1.57599e-05	1.53555e-09	3.87503e-09
ENSMUSG00000025017	1.40404	15.3707	131.251	0.252349	0.0011015	4.01482e-09
ENSMUSG00000045671	23.0145	15.8906	131.084	0.000167799	0.000955133	4.05165e-09
ENSMUSG00000015501	1.69651	5.18925	130.889	0.210115	0.0359289	4.09515e-09
ENSMUSG00000024953	32.0162	301.431	130.632	2.83326e-05	2.97954e-12	4.15352e-09
ENSMUSG00000029449	0.0806841	36.3576	130.532	0.779803	1.35245e-05	4.1764e-09
ENSMUSG00000029096	0.162148	128.961	130.267	0.692205	2.32836e-09	4.23767e-09
ENSMUSG00000041037	19.5783	48.1587	130.187	0.00037097	2.3893e-06	4.25623e-09
ENSMUSG00000020077	0.121166	20.3785	130.041	0.732047	0.000306275	4.29082e-09
ENSMUSG00000081684	0.0720888	511.399	130.004	0.79155	3.98399e-14	4.29951e-09
ENSMUSG00000022075	1.3851	82.6529	129.88	0.255451	6.13772e-08	4.32913e-09
ENSMUSG00000031447	113.8	181.981	129.828	5.95484e-09	1.64637e-10	4.34151e-09
ENSMUSG00000055720	0.406363	240.326	129.824	0.532314	1.83346e-11	4.34254e-09
ENSMUSG00000030718	15.2525	99.3152	129.805	0.00113819	1.62822e-08	4.34689e-09
ENSMUSG00000022951	0.151565	8.38995	129.281	0.701878	0.0100359	4.475e-09
ENSMUSG00000049680	3.49068	92.8266	129.055	0.079049	2.6641e-08	4.53141e-09
ENSMUSG00000028669	3.3226	4.35459	128.934	0.0859702	0.0522806	4.56191e-09
ENSMUSG00000079501	7.3754	102.057	128.783	0.0146833	1.33338e-08	4.6003e-09
ENSMUSG00000004798	1.08046	52.9456	128.753	0.313153	1.2944e-06	4.60819e-09
ENSMUSG00000020732	12.1327	36.2005	128.519	0.00284581	1.3876e-05	4.66858e-09
ENSMUSG00000008035	14.1394	971.393	128.314	0.00155987	1.93025e-16	4.72228e-09
ENSMUSG00000036940	2.25306	26.3033	128.295	0.151696	8.37891e-05	4.72727e-09
ENSMUSG00000020936	1.80418	102.576	128.21	0.196867	1.28455e-08	4.74975e-09
ENSMUSG00000013787	50.704	0.611725	128.03	1.71525e-06	0.444897	4.79769e-09
ENSMUSG00000022280	0.135826	216.344	127.969	0.717016	4.22494e-11	4.81413e-09
ENSMUSG00000030536	1.6412	21.1393	127.821	0.217361	0.000256283	4.8541e-09
ENSMUSG00000008036	7.26383	103.871	127.594	0.0153295	1.17128e-08	4.91619e-09
ENSMUSG00000027602	6.06022	30.5734	127.175	0.0248122	3.67782e-05	5.03338e-09
ENSMUSG00000059040	20.6949	443.199	127.052	0.000284265	1.29243e-13	5.06826e-09
ENSMUSG00000068243	8.36391	496.943	127.008	0.0101319	5.04541e-14	5.08085e-09
ENSMUSG00000031028	18.8865	15.2359	126.945	0.000439421	0.00114345	5.09908e-09
ENSMUSG00000025264	0.49287	0.00866716	126.841	0.492151	0.926914	5.12909e-09
ENSMUSG00000029778	4.635	3.80758	126.782	0.0459788	0.0676992	5.146e-09
ENSMUSG00000021892	10.904	143.758	126.759	0.00421076	1.01926e-09	5.1528e-09
ENSMUSG00000031776	57.9084	1052.53	126.753	7.16209e-07	9.86527e-17	5.15451e-09
ENSMUSG00000081113	64.1426	2002.64	126.573	3.59504e-07	4.4255e-19	5.2071e-09
ENSMUSG00000039747	18.1982	226.808	126.507	0.000521887	2.90558e-11	5.22673e-09
ENSMUSG00000056116	0.0425349	144.896	126.473	0.839053	9.59606e-10	5.23681e-09
ENSMUSG00000022040	0.560897	56.3912	126.226	0.464137	8.54533e-07	5.3105e-09
ENSMUSG00000033751	1.69114	85.2104	126.175	0.210805	4.93721e-08	5.32589e-09
ENSMUSG00000082035	8.17135	1133.61	126.11	0.0108758	5.29838e-17	5.34545e-09
ENSMUSG00000080830	2.29158	193.301	126.044	0.148447	1.02638e-10	5.36551e-09
ENSMUSG00000045180	2.41477	199.14	125.864	0.138614	8.12373e-11	5.42066e-09
ENSMUSG00000012609	0.0719554	22.9214	125.802	0.791739	0.000171279	5.43955e-09
ENSMUSG00000084883	0.22055	3.00786	125.756	0.644589	0.100956	5.45397e-09
ENSMUSG00000024212	4.70544	0.167454	125.556	0.0445367	0.687494	5.51647e-09
ENSMUSG00000026090	16.9672	222.99	125.49	0.000716471	3.32454e-11	5.53722e-09
ENSMUSG00000014606	14.3861	598.848	125.334	0.00145306	1.08158e-14	5.58643e-09
ENSMUSG00000004285	1.0567	0.134085	124.797	0.318375	0.718751	5.76064e-09
ENSMUSG00000053332	30.9159	491.822	124.559	3.45442e-05	5.49452e-14	5.83967e-09
ENSMUSG00000021557	0.710343	40.3359	124.362	0.411032	7.23924e-06	5.90599e-09
ENSMUSG00000029419	9.9387	32.6138	124.36	0.00581082	2.54898e-05	5.90662e-09
ENSMUSG00000036427	24.9359	9.43469	124.271	0.000111058	0.00691248	5.93694e-09
ENSMUSG00000031633	44.032	856.353	124.249	4.21065e-06	5.53159e-16	5.94437e-09
ENSMUSG00000022665	0.0758082	32.6706	124.23	0.786379	2.52366e-05	5.95088e-09
ENSMUSG00000020629	18.6821	120.136	124.193	0.000462279	3.97127e-09	5.96361e-09
ENSMUSG00000031872	18.6858	39.0294	124.173	0.000461848	8.84368e-06	5.97024e-09
ENSMUSG00000000552	0.452104	9.5665	124.107	0.510374	0.00660316	5.99314e-09
ENSMUSG00000051375	5.59584	0.732727	124.082	0.0301516	0.403905	6.00158e-09
ENSMUSG00000072451	2.36057	195.141	123.962	0.142839	9.52807e-11	6.0431e-09
ENSMUSG00000029361	21.3907	0.937076	123.916	0.00024183	0.346602	6.05914e-09
ENSMUSG00000000753	10.9424	85.4767	123.895	0.00415835	4.82814e-08	6.0666e-09
ENSMUSG00000000957	0.577354	15.244	123.725	0.45776	0.00114087	6.12628e-09
ENSMUSG00000052928	0.0571386	16.9947	123.722	0.813935	0.000711312	6.12741e-09
ENSMUSG00000058297	17.0425	124.145	123.6	0.000702467	3.10296e-09	6.17054e-09
ENSMUSG00000028656	0.483518	346.717	123.251	0.496229	9.59256e-13	6.29623e-09
ENSMUSG00000039515	4.16826	11.919	123.237	0.0570226	0.00304231	6.30146e-09
ENSMUSG00000061981	17.0634	4.14645	122.626	0.000698623	0.0576096	6.52877e-09
ENSMUSG00000029147	0.0717418	236.03	122.474	0.79204	2.11666e-11	6.58693e-09
ENSMUSG00000031924	5.85849	7.25591	122.372	0.0269864	0.0153765	6.62612e-09
ENSMUSG00000064193	27.0031	395.389	122.348	7.27978e-05	3.29006e-13	6.63526e-09
ENSMUSG00000034875	9.64687	846.486	122.248	0.00642225	6.09312e-16	6.6741e-09
ENSMUSG00000031490	0.00771117	53.3135	122.151	0.931051	1.23704e-06	6.71178e-09
ENSMUSG00000033006	0.00560187	0.1343	122.075	0.941211	0.718536	6.74152e-09
ENSMUSG00000022791	11.4963	0.10411	122.049	0.00347765	0.750887	6.75207e-09
ENSMUSG00000022199	45.7085	143.647	122.028	3.3295e-06	1.02531e-09	6.76004e-09
ENSMUSG00000041115	2.87649	11.9724	121.899	0.108116	0.00299179	6.81148e-09
ENSMUSG00000042873	0.0795279	0.560725	121.835	0.781343	0.464204	6.83696e-09
ENSMUSG00000036578	0.497924	19.4781	121.707	0.489971	0.000380095	6.88829e-09
ENSMUSG00000015981	0.836887	259.707	121.635	0.373083	9.86881e-12	6.91738e-09
ENSMUSG00000011382	1.35729	27.9716	120.863	0.260095	6.01549e-05	7.23821e-09
ENSMUSG00000022553	0.997312	8.38366	120.75	0.331965	0.010059	7.28643e-09
ENSMUSG00000041556	1.02921	74.1688	120.715	0.324567	1.31874e-07	7.30157e-09
ENSMUSG00000023050	12.9725	21.3515	120.682	0.0022006	0.000244025	7.31587e-09
ENSMUSG00000055839	6.95335	3.52457	120.637	0.0173044	0.077734	7.33509e-09
ENSMUSG00000024978	17.6682	29.6886	120.602	0.000597282	4.33369e-05	7.35038e-09
ENSMUSG00000038738	0.063943	24.9917	120.27	0.803401	0.000109769	7.49573e-09
ENSMUSG00000039000	0.232162	59.8154	120.074	0.63607	5.76584e-07	7.58318e-09
ENSMUSG00000034336	2.08659	21.3513	120.033	0.166777	0.000244037	7.60158e-09
ENSMUSG00000064367	471.019	1769.96	119.998	7.84002e-14	1.25323e-18	7.61734e-09
ENSMUSG00000035686	19.0238	12.1259	119.626	0.000424783	0.00285184	7.78749e-09
ENSMUSG00000020032	9.85802	206.737	119.543	0.00597302	6.04886e-11	7.82616e-09
ENSMUSG00000024841	0.000302038	12.5711	119.48	0.986336	0.00248583	7.85544e-09
ENSMUSG00000024121	38.452	607.893	118.892	9.67659e-06	9.55323e-15	8.13557e-09
ENSMUSG00000044690	1.1723	133.756	118.729	0.294048	1.76575e-09	8.21533e-09
ENSMUSG00000059482	1.47425	68.7299	118.705	0.241275	2.23882e-07	8.22713e-09
ENSMUSG00000042216	59.6014	3.13918	118.653	5.90624e-07	0.0943549	8.25254e-09
ENSMUSG00000019699	0.0606335	66.2695	118.65	0.808446	2.87677e-07	8.25399e-09
ENSMUSG00000026482	2.07745	7.85344	118.541	0.167657	0.0122434	8.3081e-09
ENSMUSG00000074923	10.2719	46.0891	118.445	0.00519156	3.15953e-06	8.35642e-09
ENSMUSG00000028552	0.181971	162.238	118.391	0.675038	4.02038e-10	8.38311e-09
ENSMUSG00000049097	4.52447	127.847	118.373	0.0483516	2.48625e-09	8.39225e-09
ENSMUSG00000033287	20.0741	16.355	118.352	0.000329261	0.000842677	8.4028e-09
ENSMUSG00000078883	14.0599	27.2775	118.172	0.00159612	6.89378e-05	8.49432e-09
ENSMUSG00000033545	0.153677	226.105	118.124	0.699917	2.97805e-11	8.51864e-09
ENSMUSG00000025532	0.106788	58.9209	118.052	0.74782	6.37875e-07	8.55557e-09
ENSMUSG00000004266	1.24395	15.7297	117.9	0.28023	0.000997947	8.63408e-09
ENSMUSG00000063358	5.00621	227.887	117.887	0.0389383	2.79816e-11	8.64109e-09
ENSMUSG00000063065	0.00145051	53.4738	117.789	0.970063	1.21295e-06	8.69212e-09
ENSMUSG00000028607	4.2062	8.66562	117.575	0.0560178	0.00907938	8.80503e-09
ENSMUSG00000028969	30.4175	39.7591	117.185	3.78487e-05	7.90355e-06	9.0151e-09
ENSMUSG00000053291	17.8857	30.896	117.177	0.00056496	3.46697e-05	9.01916e-09
ENSMUSG00000021364	29.328	290.319	117.177	4.63775e-05	4.03329e-12	9.0194e-09
ENSMUSG00000040997	0.247144	108.53	116.908	0.625461	8.4698e-09	9.16756e-09
ENSMUSG00000028194	5.29422	253.47	116.906	0.0343242	1.19868e-11	9.16889e-09
ENSMUSG00000031103	4.82405	26.8042	116.891	0.0422249	7.57485e-05	9.17722e-09
ENSMUSG00000047423	1.40695	38.3891	116.84	0.251878	9.7726e-06	9.20565e-09
ENSMUSG00000025410	0.631741	640.873	116.791	0.437674	6.16627e-15	9.23291e-09
ENSMUSG00000035530	0.324443	3.37259	116.751	0.5764	0.0838398	9.25549e-09
ENSMUSG00000021037	8.47867	980.4	116.72	0.00971611	1.78688e-16	9.273e-09
ENSMUSG00000005410	0.0309094	5.02664	116.657	0.86252	0.0385884	9.30846e-09
ENSMUSG00000053825	12.6393	18.5177	116.558	0.00243451	0.000481631	9.36458e-09
ENSMUSG00000039168	0.911865	50.7749	116.491	0.353003	1.6998e-06	9.4028e-09
ENSMUSG00000025375	0.118204	142.546	116.454	0.735207	1.08742e-09	9.42409e-09
ENSMUSG00000025228	0.168928	327.167	116.254	0.686201	1.53613e-12	9.53959e-09
ENSMUSG00000028495	1.54083	1041.41	116.224	0.23135	1.07826e-16	9.55664e-09
ENSMUSG00000029223	0.498333	1091.83	116.092	0.489795	7.25738e-17	9.634e-09
ENSMUSG00000037541	7.98475	2.15529	116.059	0.0116562	0.160339	9.65373e-09
ENSMUSG00000000804	34.6201	177.763	116.016	1.80425e-05	1.97704e-10	9.6787e-09
ENSMUSG00000027966	2.23438	17.2849	115.999	0.153302	0.00065942	9.689e-09
ENSMUSG00000024695	1.06667	730.988	115.981	0.316169	2.06779e-15	9.69941e-09
ENSMUSG00000020900	9.74845	13.9903	115.915	0.00620154	0.00162868	9.73853e-09
ENSMUSG00000039347	9.84538	1585.39	115.54	0.00599888	3.16734e-18	9.96499e-09
ENSMUSG00000036644	0.96167	107.647	115.528	0.340517	8.99818e-09	9.97197e-09
ENSMUSG00000013236	0.107362	9.64796	115.523	0.747169	0.00641983	9.97523e-09
ENSMUSG00000002221	17.8555	49.4872	115.447	0.000569326	2.00649e-06	1.00221e-08
ENSMUSG00000016534	19.2558	64.5031	115.379	0.000401262	3.46033e-07	1.00636e-08
ENSMUSG00000017943	0.856584	67.4947	115.072	0.367649	2.53678e-07	1.02554e-08
ENSMUSG00000034656	1.56653	2.14104	115.02	0.227661	0.161649	1.02884e-08
ENSMUSG00000023456	0.928908	902.434	114.952	0.348658	3.57147e-16	1.03314e-08
ENSMUSG00000030127	4.53515	332.898	114.94	0.0481163	1.33444e-12	1.03391e-08
ENSMUSG00000034673	1.26509	4.28671	114.827	0.27632	0.0539531	1.04114e-08
ENSMUSG00000050947	8.67857	0.207452	114.719	0.00903705	0.654536	1.04807e-08
ENSMUSG00000078088	0.787639	142.386	114.38	0.387199	1.09678e-09	1.07027e-08
ENSMUSG00000033186	47.1911	587.104	114.324	2.71961e-06	1.2742e-14	1.07395e-08
ENSMUSG00000010376	1.71749	48.7867	113.878	0.207447	2.19902e-06	1.10404e-08
ENSMUSG00000049556	5.57949	153.452	113.85	0.0303623	6.17787e-10	1.10594e-08
ENSMUSG00000060657	30.3051	319.079	113.758	3.8642e-05	1.88129e-12	1.11231e-08
ENSMUSG00000045777	0.00572338	32.578	113.627	0.940578	2.56509e-05	1.12141e-08
ENSMUSG00000031851	0.0744302	19.534	113.29	0.788279	0.000374971	1.14515e-08
ENSMUSG00000030350	0.867373	52.965	113.163	0.364722	1.2913e-06	1.15432e-08
ENSMUSG00000051234	11.9751	250.289	113.12	0.00298928	1.32598e-11	1.15736e-08
ENSMUSG00000050621	0.12932	718.917	113.119	0.723566	2.37486e-15	1.15748e-08
ENSMUSG00000032314	17.6916	3.59778	113.04	0.000593705	0.0749802	1.16319e-08
ENSMUSG00000029093	0.44711	0.0718652	113.016	0.512689	0.791866	1.16495e-08
ENSMUSG00000044847	16.5584	96.086	112.958	0.00079816	2.07293e-08	1.16917e-08
ENSMUSG00000067558	1.34715	1147.28	112.938	0.261816	4.79209e-17	1.17066e-08
ENSMUSG00000003810	5.22596	1.443	112.825	0.0353582	0.246124	1.17893e-08
ENSMUSG00000026475	0.0121418	45.8831	112.825	0.913549	3.25028e-06	1.17896e-08
ENSMUSG00000028152	0.878589	0.528052	112.431	0.361715	0.477315	1.2084e-08
ENSMUSG00000020460	3.2871	426.637	112.353	0.087522	1.76599e-13	1.21432e-08
ENSMUSG00000020053	0.0653825	85.338	112.306	0.801251	4.88463e-08	1.21796e-08
ENSMUSG00000041939	0.462593	17.8389	112.282	0.505572	0.000571746	1.21974e-08
ENSMUSG00000048481	3.30814	81.4552	112.195	0.0865985	6.80961e-08	1.2265e-08
ENSMUSG00000030678	16.5197	191.173	112.146	0.000806437	1.11949e-10	1.23023e-08
ENSMUSG00000027673	37.4017	0.0835806	112.139	1.14266e-05	0.775998	1.23076e-08
ENSMUSG00000015090	0.00144381	534.94	112.133	0.970132	2.74877e-14	1.23123e-08
ENSMUSG00000053519	11.7327	0.785784	111.843	0.00322615	0.387746	1.25399e-08
ENSMUSG00000033308	0.806403	134.423	111.723	0.381728	1.70029e-09	1.2635e-08
ENSMUSG00000045114	0.00462001	260.682	111.586	0.946602	9.57702e-12	1.27444e-08
ENSMUSG00000055407	9.39547	21.422	111.45	0.00700764	0.000240098	1.28552e-08
ENSMUSG00000024941	0.0243681	54.2638	111.328	0.877791	1.1016e-06	1.2954e-08
ENSMUSG00000033419	14.4542	173.356	111.324	0.00142505	2.40393e-10	1.29574e-08
ENSMUSG00000072548	0.185333	1145.46	111.324	0.672238	4.85605e-17	1.29578e-08
ENSMUSG00000078716	10.6138	11.3708	111.309	0.00463248	0.00362015	1.29697e-08
ENSMUSG00000074093	31.7056	1621.63	111.173	2.9949e-05	2.61868e-18	1.30827e-08
ENSMUSG00000064125	55.7716	4.08374	111.113	9.19419e-07	0.0593369	1.3132e-08
ENSMUSG00000050627	6.76408	152.493	111.076	0.0186498	6.48328e-10	1.31634e-08
ENSMUSG00000029623	3.51728	330.762	111.043	0.0780147	1.40594e-12	1.31905e-08
ENSMUSG00000055805	4.8803	29.2125	110.978	0.041177	4.74014e-05	1.32451e-08
ENSMUSG00000063077	25.2262	9.74553	110.824	0.000104526	0.00620776	1.33753e-08
ENSMUSG00000028843	0.566191	32.4955	110.747	0.462069	2.60261e-05	1.34408e-08
ENSMUSG00000031799	1.86655	176.974	110.572	0.189672	2.04677e-10	1.35919e-08
ENSMUSG00000081094	19.0561	2096.93	110.462	0.000421419	3.00219e-19	1.36872e-08
ENSMUSG00000082926	1.55552	1090.03	110.101	0.229231	7.3585e-17	1.40063e-08
ENSMUSG00000036395	2.34233	13.0268	110.079	0.144297	0.00216491	1.40263e-08
ENSMUSG00000055932	31.412	99.9175	109.992	3.15723e-05	1.55768e-08	1.41046e-08
ENSMUSG00000035473	0.0186293	33.4212	109.739	0.893038	2.21427e-05	1.43353e-08
ENSMUSG00000078890	15.9254	25.4048	109.585	0.000946159	0.000100722	1.44771e-08
ENSMUSG00000068663	4.64053	96.0361	109.492	0.0458636	2.08079e-08	1.45636e-08
ENSMUSG00000020893	8.49306	0.35614	109.461	0.00966534	0.558522	1.45929e-08
ENSMUSG00000078238	0.0413706	7.77569	109.435	0.841239	0.0126069	1.46177e-08
ENSMUSG00000019210	6.30986	1993.61	109.396	0.0223933	4.59736e-19	1.46546e-08
ENSMUSG00000034994	81.4656	2053.8	109.155	6.80341e-08	3.57753e-19	1.48829e-08
ENSMUSG00000051855	8.51593	25.8876	109.132	0.00958528	9.11908e-05	1.49057e-08
ENSMUSG00000035934	0.662017	149.82	109.096	0.427099	7.42702e-10	1.49403e-08
ENSMUSG00000037072	1.39076	28.6485	109.054	0.254518	5.27783e-05	1.49804e-08
ENSMUSG00000040785	22.1442	159.497	108.971	0.000203702	4.58642e-10	1.50607e-08
ENSMUSG00000005045	18.4229	37.4242	108.901	0.000493203	1.13856e-05	1.51294e-08
ENSMUSG00000026922	6.91392	15.0159	108.726	0.0175753	0.00121581	1.53013e-08
ENSMUSG00000039195	76.1297	789.512	108.643	1.09822e-07	1.08916e-15	1.53834e-08
ENSMUSG00000029636	1.93762	4.79857	108.58	0.181872	0.0427095	1.54463e-08
ENSMUSG00000044258	0.000691984	17.5265	108.558	0.97932	0.000619461	1.54682e-08
ENSMUSG00000063063	7.85358	8.01749	108.525	0.0122428	0.0115148	1.55013e-08
ENSMUSG00000038943	1.00764	3.18357	108.442	0.329545	0.0922402	1.55855e-08
ENSMUSG00000024208	0.49398	333.279	108.39	0.491671	1.32213e-12	1.5638e-08
ENSMUSG00000084347	2.15782	0.0135397	108.335	0.160107	0.908731	1.56934e-08
ENSMUSG00000025651	11.7339	434.565	108.251	0.00322488	1.51869e-13	1.57794e-08
ENSMUSG00000037820	0.456191	83.3733	107.977	0.508494	5.76944e-08	1.60628e-08
ENSMUSG00000039579	30.1599	26.0112	107.9	3.96942e-05	8.89156e-05	1.6144e-08
ENSMUSG00000006800	0.82697	15.1511	107.705	0.375863	0.00117073	1.63496e-08
ENSMUSG00000017774	0.951055	29.8945	107.588	0.343125	4.17011e-05	1.6475e-08
ENSMUSG00000050315	0.0020478	4.14825	107.557	0.964433	0.0575609	1.6509e-08
ENSMUSG00000039262	14.844	27.9425	107.378	0.00127594	6.04967e-05	1.67027e-08
ENSMUSG00000031517	82.0382	112.906	107.338	6.47276e-08	6.31518e-09	1.67462e-08
ENSMUSG00000078888	15.7651	25.7813	107.209	0.000988348	9.32006e-05	1.68886e-08
ENSMUSG00000024462	2.17995	104.813	107.074	0.158103	1.09585e-08	1.70384e-08
ENSMUSG00000048865	0.0377489	13.7613	107.05	0.848251	0.00174107	1.70649e-08
ENSMUSG00000082662	0.774901	455.386	107.012	0.39098	1.03451e-13	1.71081e-08
ENSMUSG00000062381	0.497451	729.705	106.89	0.490174	2.09822e-15	1.7245e-08
ENSMUSG00000032826	0.91568	34.5782	106.649	0.352023	1.81704e-05	1.75201e-08
ENSMUSG00000044468	1.70697	4.48508	106.603	0.208779	0.0492313	1.75734e-08
ENSMUSG00000022536	8.60374	296.368	106.594	0.00928476	3.41577e-12	1.75836e-08
ENSMUSG00000056486	3.58521	464.762	106.262	0.0754448	8.75068e-14	1.79722e-08
ENSMUSG00000029603	4.982	97.4254	106.087	0.0393577	1.8738e-08	1.81811e-08
ENSMUSG00000022191	8.38494	146.557	106.047	0.0100543	8.79367e-10	1.82298e-08
ENSMUSG00000039372	0.760316	18.3115	105.933	0.395378	0.000507194	1.83678e-08
ENSMUSG00000062908	0.0355864	3.89603	105.893	0.852606	0.0648796	1.84167e-08
ENSMUSG00000051790	4.87172	182.007	105.87	0.041335	1.64456e-10	1.8445e-08
ENSMUSG00000030465	30.1261	102.984	105.649	3.99439e-05	1.24761e-08	1.87163e-08
ENSMUSG00000024862	9.75649	186.349	105.597	0.00618444	1.36768e-10	1.87805e-08
ENSMUSG00000047797	42.2422	102.934	105.301	5.4504e-06	1.2521e-08	1.91536e-08
ENSMUSG00000020810	4.87992	185.894	105.269	0.041184	1.39409e-10	1.91944e-08
ENSMUSG00000013076	0.235213	6.50486	105.236	0.633876	0.0206901	1.92373e-08
ENSMUSG00000078305	6.06612	171.744	105.117	0.0247517	2.58515e-10	1.93904e-08
ENSMUSG00000032171	11.5063	23.1565	104.953	0.00346657	0.000162642	1.96027e-08
ENSMUSG00000075010	3.7399	43.9015	104.742	0.0699536	4.28948e-06	1.98814e-08
ENSMUSG00000000538	7.92997	177.739	104.685	0.0118972	1.97915e-10	1.99571e-08
ENSMUSG00000014077	7.28326	261.781	104.606	0.0152146	9.25975e-12	2.00629e-08
ENSMUSG00000007411	0.000465539	272.75	104.532	0.983037	6.66289e-12	2.0162e-08
ENSMUSG00000019124	0.427843	178.902	104.532	0.5218	1.88098e-10	2.01621e-08
ENSMUSG00000032599	0.0301501	78.4043	104.295	0.864201	8.92483e-08	2.04852e-08
ENSMUSG00000075590	1.34157	88.8365	104.275	0.26277	3.66008e-08	2.05124e-08
ENSMUSG00000063646	0.417911	350.338	104.221	0.526614	8.81611e-13	2.05868e-08
ENSMUSG00000042428	4.61281	4.51433	104.071	0.0464441	0.0485764	2.07953e-08
ENSMUSG00000024425	5.25491	690.329	103.905	0.0349152	3.32728e-15	2.10291e-08
ENSMUSG00000001100	1.04831	24.1791	103.87	0.320247	0.000130345	2.10786e-08
ENSMUSG00000032517	83.6467	14.7251	103.859	5.63624e-08	0.00131947	2.10938e-08
ENSMUSG00000022332	4.87508	99.9292	103.803	0.0412731	1.55634e-08	2.11733e-08
ENSMUSG00000021373	41.8987	234.319	103.681	5.73232e-06	2.24281e-11	2.13489e-08
ENSMUSG00000078570	8.9142	706.997	103.484	0.00830454	2.72897e-15	2.16338e-08
ENSMUSG00000034930	1.11468	27.5668	103.325	0.30584	6.51126e-05	2.18671e-08
ENSMUSG00000025868	0.770808	22.3125	103.32	0.392207	0.000196137	2.18755e-08
ENSMUSG00000030733	0.266443	37.6352	103.207	0.612377	1.10089e-05	2.20427e-08
ENSMUSG00000047843	11.062	638.445	103.128	0.0039995	6.36342e-15	2.21604e-08
ENSMUSG00000019923	129.998	1428.97	102.98	2.19147e-09	7.58745e-18	2.23848e-08
ENSMUSG00000062825	27.7704	128.598	102.927	6.25636e-05	2.3785e-09	2.24652e-08
ENSMUSG00000047085	9.13312	13.9059	102.862	0.00768368	0.00166913	2.25637e-08
ENSMUSG00000021798	0.153434	5.04156	102.836	0.700142	0.0383352	2.26045e-08
ENSMUSG00000040724	1.90522	5.22454	102.642	0.185377	0.0353801	2.29046e-08
ENSMUSG00000044080	2.27939	79.0696	102.472	0.149466	8.40734e-08	2.31703e-08
ENSMUSG00000033697	2.91651	21.6268	102.354	0.105872	0.000229085	2.3358e-08
ENSMUSG00000052752	0.0633366	14.9044	102.33	0.804315	0.00125443	2.33956e-08
ENSMUSG00000050405	0.191464	261.309	102.313	0.667209	9.39467e-12	2.34237e-08
ENSMUSG00000042572	0.00025389	17.7172	102.29	0.987473	0.000589822	2.34596e-08
ENSMUSG00000057522	0.402112	1557.35	102.27	0.534441	3.68038e-18	2.34915e-08
ENSMUSG00000036748	2.5001	567.045	102.202	0.132264	1.69858e-14	2.36016e-08
ENSMUSG00000059361	2.35227	332.089	102.122	0.1435	1.36104e-12	2.37302e-08
ENSMUSG00000022419	0.0161349	12.6316	101.974	0.900412	0.0024403	2.39721e-08
ENSMUSG00000023809	0.966399	51.8741	101.917	0.339365	1.47911e-06	2.40652e-08
ENSMUSG00000031302	6.28449	28.2843	101.706	0.0226264	5.66131e-05	2.44153e-08
ENSMUSG00000030435	1.36533	183.099	101.538	0.258741	1.56943e-10	2.46988e-08
ENSMUSG00000049106	2.59285	22.13	101.35	0.125757	0.000204354	2.50204e-08
ENSMUSG00000045598	3.35122	20.6286	101.318	0.0847427	0.000288728	2.50752e-08
ENSMUSG00000024163	5.96006	11.679	101.191	0.0258656	0.00328144	2.52943e-08
ENSMUSG00000025372	56.9554	49.2678	101.151	7.99874e-07	2.06469e-06	2.53642e-08
ENSMUSG00000002379	4.72418	46.8322	101.035	0.0441619	2.85488e-06	2.5568e-08
ENSMUSG00000035078	0.388124	158.355	100.99	0.541555	4.84807e-10	2.56472e-08
ENSMUSG00000049517	5.12301	922.499	100.683	0.0369861	2.97216e-16	2.61968e-08
ENSMUSG00000030763	0.0888706	199.494	100.631	0.769231	8.01107e-11	2.62918e-08
ENSMUSG00000033938	41.6955	168.73	100.63	5.90684e-06	2.9663e-10	2.62945e-08
ENSMUSG00000024308	0.0836691	42.3964	100.628	0.775883	5.32888e-06	2.62968e-08
ENSMUSG00000040731	0.657533	1718.31	100.483	0.428639	1.60822e-18	2.65629e-08
ENSMUSG00000022420	0.948034	0.0551398	100.482	0.343872	0.817155	2.65643e-08
ENSMUSG00000040549	4.00039	49.2868	100.451	0.061727	2.05958e-06	2.66221e-08
ENSMUSG00000045104	1.78225	1170.65	100.435	0.199477	4.04652e-17	2.66504e-08
ENSMUSG00000053897	3.99456	14.61	100.427	0.0618985	0.00136322	2.66659e-08
ENSMUSG00000020015	13.4306	280.731	100.338	0.00191914	5.28494e-12	2.6832e-08
ENSMUSG00000046707	0.492163	77.2637	100.319	0.492457	9.89688e-08	2.68657e-08
ENSMUSG00000034300	12.8369	3.35009	100.26	0.00229258	0.084791	2.69776e-08
ENSMUSG00000033768	0.0770621	19.3292	100.18	0.784667	0.00039414	2.71274e-08
ENSMUSG00000026617	1.31629	44.4409	99.9889	0.267149	3.97387e-06	2.74899e-08
ENSMUSG00000081272	13.0883	2839.27	99.8509	0.0021253	2.32282e-20	2.77552e-08
ENSMUSG00000030772	3.74714	44.901	99.7685	0.0697082	3.72511e-06	2.7915e-08
ENSMUSG00000026189	13.248	16.1345	99.4905	0.00202618	0.000894111	2.84619e-08
ENSMUSG00000028565	18.5003	101.071	99.311	0.000483722	1.43193e-08	2.88214e-08
ENSMUSG00000021986	3.37814	25.993	99.2588	0.0836071	8.92474e-05	2.8927e-08
ENSMUSG00000024855	22.1279	16.5504	99.2454	0.000204452	0.000799878	2.89542e-08
ENSMUSG00000013822	35.6415	436.061	99.1946	1.52124e-05	1.4765e-13	2.90574e-08
ENSMUSG00000037710	27.063	171.754	99.1746	7.19347e-05	2.58401e-10	2.9098e-08
ENSMUSG00000005442	8.40032	0.0499676	99.1649	0.00999788	0.825784	2.9118e-08
ENSMUSG00000066129	0.433719	79.0202	99.1299	0.51899	8.44462e-08	2.91893e-08
ENSMUSG00000030701	0.904943	275.104	99.09	0.35479	6.21875e-12	2.92712e-08
ENSMUSG00000083496	0.482479	618.416	98.8415	0.496686	8.28736e-15	2.97862e-08
ENSMUSG00000041000	1.88414	36.2085	98.8285	0.187703	1.38579e-05	2.98135e-08
ENSMUSG00000038967	1.03291	53.9562	98.4854	0.323724	1.14354e-06	3.05424e-08
ENSMUSG00000025582	116.36	6.34141	98.4654	5.04385e-09	0.0221072	3.05854e-08
ENSMUSG00000020776	5.04971	27.28	98.3697	0.0381977	6.89034e-05	3.07926e-08
ENSMUSG00000028622	1.27524	13.9485	98.333	0.27447	0.00164855	3.08724e-08
ENSMUSG00000024507	2.37612	0.0687906	98.3291	0.141611	0.796258	3.08809e-08
ENSMUSG00000062328	4.04572	946.797	98.2973	0.0604138	2.3918e-16	3.09503e-08
ENSMUSG00000029716	8.61936	74.1757	98.2949	0.00923242	1.31789e-07	3.09557e-08
ENSMUSG00000049630	22.5802	0.947874	98.1917	0.000184741	0.343912	3.11822e-08
ENSMUSG00000015290	0.0165851	23.06	98.1857	0.899041	0.000166127	3.11955e-08
ENSMUSG00000078440	0.168719	170.558	98.1187	0.686383	2.72817e-10	3.13435e-08
ENSMUSG00000046215	2.00485	46.0833	98.0513	0.174858	3.16202e-06	3.14933e-08
ENSMUSG00000009630	0.0131826	6.241	97.834	0.909936	0.0230326	3.1982e-08
ENSMUSG00000030978	1.69985	0.183985	97.7473	0.209688	0.673357	3.21792e-08
ENSMUSG00000026458	0.852339	0.230792	97.7372	0.36881	0.637061	3.22022e-08
ENSMUSG00000042750	0.236561	809.823	97.6357	0.632912	8.81398e-16	3.24352e-08
ENSMUSG00000027327	18.0272	26.1828	97.634	0.000544984	8.58638e-05	3.24391e-08
ENSMUSG00000021319	1.44789	5.42669	97.598	0.245356	0.0324149	3.25222e-08
ENSMUSG00000027784	0.342218	0.381508	97.5814	0.566236	0.544983	3.25604e-08
ENSMUSG00000040097	3.41984	1178.86	97.4736	0.081883	3.81635e-17	3.2811e-08
ENSMUSG00000041736	0.487472	12.4519	97.4508	0.494498	0.00257831	3.28642e-08
ENSMUSG00000007594	12.0001	2.47604	97.0935	0.00296599	0.134019	3.37118e-08
ENSMUSG00000022812	13.5739	10.7997	96.9067	0.00183957	0.00435707	3.41646e-08
ENSMUSG00000052298	0.118154	417.413	96.8949	0.73526	2.11212e-13	3.41936e-08
ENSMUSG00000090231	1.14277	79.3117	96.7044	0.300012	8.22745e-08	3.46629e-08
ENSMUSG00000022037	2.27161	194.307	96.5608	0.15012	9.85417e-11	3.50215e-08
ENSMUSG00000032788	23.2658	887.539	96.4301	0.000158794	4.10392e-16	3.53515e-08
ENSMUSG00000055322	0.112879	23.0155	96.3698	0.741001	0.000167761	3.5505e-08
ENSMUSG00000025202	9.3722	85.1446	96.3587	0.00706482	4.96461e-08	3.55332e-08
ENSMUSG00000040327	16.5827	10.4864	96.3097	0.000793037	0.00483244	3.56585e-08
ENSMUSG00000078300	2.21702	65.8037	96.2665	0.154814	3.01918e-07	3.57695e-08
ENSMUSG00000025468	6.1421	281.522	96.2086	0.0239874	5.16663e-12	3.59187e-08
ENSMUSG00000020331	86.754	3.80295	96.2038	4.34094e-08	0.0678509	3.59313e-08
ENSMUSG00000029578	0.617231	91.7209	95.9386	0.442891	2.90578e-08	3.66242e-08
ENSMUSG00000044708	2.1157	0.00273655	95.9192	0.164011	0.95889	3.66755e-08
ENSMUSG00000059119	2.74393	656.202	95.8333	0.115964	5.06849e-15	3.69034e-08
ENSMUSG00000018909	12.2772	130.31	95.7773	0.00272107	2.15211e-09	3.7053e-08
ENSMUSG00000032012	16.3092	10.392	95.7082	0.000853084	0.00498692	3.72385e-08
ENSMUSG00000063406	0.00578462	13.9708	95.6367	0.940262	0.00163793	3.74313e-08
ENSMUSG00000030579	2.24942	138.101	95.6032	0.152007	1.38473e-09	3.75223e-08
ENSMUSG00000031066	66.957	21.8981	95.2471	2.68013e-07	0.000215358	3.85029e-08
ENSMUSG00000037257	4.72414	142.7	95.0997	0.0441627	1.07849e-09	3.89174e-08
ENSMUSG00000022223	0.000304763	34.0249	95.0729	0.986275	1.99606e-05	3.89933e-08
ENSMUSG00000058966	1.10381	234.036	95.0213	0.308138	2.26451e-11	3.91399e-08
ENSMUSG00000013275	2.54283	5.37247	95.0191	0.129217	0.0331813	3.91461e-08
ENSMUSG00000015149	66.7103	329.863	94.9399	2.74892e-07	1.43731e-12	3.93722e-08
ENSMUSG00000022973	190.506	135.39	94.8835	1.15061e-10	1.61015e-09	3.95342e-08
ENSMUSG00000026223	0.629595	544.146	94.7594	0.438439	2.38765e-14	3.98934e-08
ENSMUSG00000056222	5.94328	19.901	94.6577	0.026047	0.000343194	4.01903e-08
ENSMUSG00000039716	4.48491	82.7764	94.6397	0.0492351	6.07275e-08	4.02432e-08
ENSMUSG00000020396	9.97369	70.7817	94.3858	0.00574204	1.82646e-07	4.09965e-08
ENSMUSG00000020946	1.42708	82.142	94.3727	0.248644	6.41479e-08	4.10358e-08
ENSMUSG00000071533	38.8666	1345.71	94.3578	9.07013e-06	1.25652e-17	4.10806e-08
ENSMUSG00000039533	0.303199	7.47663	94.3249	0.589047	0.0141237	4.11796e-08
ENSMUSG00000037742	3.09434	2036.58	94.2317	0.0965494	3.84078e-19	4.14616e-08
ENSMUSG00000020089	1.75667	229.085	94.1934	0.202578	2.68403e-11	4.15783e-08
ENSMUSG00000018412	0.152015	4.70971	94.1912	0.701458	0.0444509	4.15849e-08
ENSMUSG00000025020	3.04581	1.6211	94.0431	0.0989935	0.220074	4.2039e-08
ENSMUSG00000078676	29.4241	6.80687	94.0048	4.55452e-05	0.0183355	4.21571e-08
ENSMUSG00000039615	4.01618	117.058	93.7979	0.0612658	4.82332e-09	4.28029e-08
ENSMUSG00000025937	15.5586	13.3249	93.7292	0.00104587	0.00198027	4.30199e-08
ENSMUSG00000020537	1.58517	27.8746	93.6632	0.225032	6.13029e-05	4.32294e-08
ENSMUSG00000047658	4.55508	2.422	93.6168	0.0476807	0.138062	4.33773e-08
ENSMUSG00000049086	1.83581	41.2105	93.5696	0.193176	6.34782e-06	4.35285e-08
ENSMUSG00000059751	1.08119	1435.22	93.4109	0.312996	7.31424e-18	4.40407e-08
ENSMUSG00000023927	22.6931	3.28087	93.3981	0.00018016	0.0877978	4.40824e-08
ENSMUSG00000025492	0.291876	74.7259	93.3242	0.596029	1.25144e-07	4.43238e-08
ENSMUSG00000027907	0.471355	13.762	93.25	0.501622	0.00174071	4.45673e-08
ENSMUSG00000067212	1.95268	51.1313	93.1822	0.18027	1.62446e-06	4.47912e-08
ENSMUSG00000029536	1.3309	29.6594	93.1761	0.264608	4.35748e-05	4.48116e-08
ENSMUSG00000057649	7.08834	48.0944	93.1699	0.0164122	2.40982e-06	4.4832e-08
ENSMUSG00000071076	9.26053	12.9781	93.0855	0.00734658	0.00219691	4.5113e-08
ENSMUSG00000026361	43.0388	112.63	93.0743	4.85421e-06	6.43111e-09	4.51503e-08
ENSMUSG00000054404	0.497587	21.1695	93.0097	0.490116	0.000254496	4.5367e-08
ENSMUSG00000020423	0.0410307	0.103105	93.0015	0.841883	0.752049	4.53944e-08
ENSMUSG00000038418	203.445	754.656	92.8296	6.86495e-11	1.58624e-15	4.59766e-08
ENSMUSG00000043004	0.714912	144.285	92.7742	0.409561	9.91129e-10	4.61662e-08
ENSMUSG00000029577	0.00522608	5.51663	92.772	0.943214	0.0311881	4.61739e-08
ENSMUSG00000030226	0.801875	41.2527	92.6918	0.383038	6.308e-06	4.64497e-08
ENSMUSG00000037773	0.0299438	13.9067	92.6895	0.864661	0.00166873	4.64576e-08
ENSMUSG00000031858	1.39704	37.4026	92.4649	0.253489	1.14249e-05	4.72402e-08
ENSMUSG00000033933	3.21507	32.6637	92.2192	0.0907733	2.52674e-05	4.81131e-08
ENSMUSG00000074364	1.29797	14.1468	92.1433	0.270385	0.00155655	4.83867e-08
ENSMUSG00000044734	2.28048	0.671346	92.0996	0.149375	0.423922	4.85449e-08
ENSMUSG00000038013	24.7899	108.693	92.0994	0.000114515	8.37627e-09	4.85457e-08
ENSMUSG00000025656	17.9791	113.543	92.0989	0.000551683	6.05584e-09	4.85474e-08
ENSMUSG00000022108	12.024	613.657	92.086	0.00294392	8.83505e-15	4.85942e-08
ENSMUSG00000078249	10.6737	20.924	92.077	0.00454174	0.000269434	4.8627e-08
ENSMUSG00000074637	6.89946	375.119	91.8665	0.0176758	5.05464e-13	4.93985e-08
ENSMUSG00000082100	2.26184	252.892	91.8271	0.150947	1.22079e-11	4.95446e-08
ENSMUSG00000006731	0.312999	1.27154	91.8265	0.583142	0.275142	4.95467e-08
ENSMUSG00000078885	14.436	28.8185	91.8204	0.00143246	5.10892e-05	4.95694e-08
ENSMUSG00000027597	6.00983	137.687	91.7858	0.0253359	1.41674e-09	4.96981e-08
ENSMUSG00000049600	4.89897	6.99606	91.658	0.040836	0.0170163	5.01766e-08
ENSMUSG00000025967	1.66553	1112.35	91.6507	0.214135	6.20965e-17	5.02042e-08
ENSMUSG00000090262	8.26071	8.40905	91.4957	0.0105232	0.00996603	5.07917e-08
ENSMUSG00000038502	0.842666	218.745	91.2569	0.371476	3.8715e-11	5.17122e-08
ENSMUSG00000003154	8.63796	16.1901	91.2347	0.00917054	0.000880809	5.17988e-08
ENSMUSG00000034216	11.0044	97.9638	91.2341	0.00407514	1.79985e-08	5.1801e-08
ENSMUSG00000027792	0.000490562	58.4509	91.1717	0.982587	6.72977e-07	5.20452e-08
ENSMUSG00000030214	3.2479	16.0154	91.105	0.0892743	0.000923338	5.23076e-08
ENSMUSG00000004748	1.88409	102.798	91.0095	0.187709	1.26428e-08	5.26857e-08
ENSMUSG00000050965	11.8076	361.96	90.9804	0.00315079	6.76087e-13	5.28016e-08
ENSMUSG00000021368	0.45728	63.6645	90.9342	0.507994	3.78283e-07	5.29863e-08
ENSMUSG00000033597	16.0302	27.8658	90.8354	0.000919647	6.14087e-05	5.33832e-08
ENSMUSG00000035697	2.60688	14.3589	90.6488	0.124807	0.00146442	5.41423e-08
ENSMUSG00000031242	20.1841	361.883	90.5871	0.000320735	6.7726e-13	5.43961e-08
ENSMUSG00000053898	7.0981	5.36464	90.5728	0.0163497	0.0332936	5.44549e-08
ENSMUSG00000035781	12.3971	745.396	90.4133	0.00262214	1.75788e-15	5.5118e-08
ENSMUSG00000022307	1.26551	79.0191	90.3144	0.276243	8.44542e-08	5.55333e-08
ENSMUSG00000022551	18.0151	59.4925	90.2656	0.000546654	5.97917e-07	5.57399e-08
ENSMUSG00000039568	0.534456	263.779	90.186	0.474696	8.71251e-12	5.60779e-08
ENSMUSG00000050538	26.9599	786.415	90.1611	7.34275e-05	1.12541e-15	5.61844e-08
ENSMUSG00000004667	6.62394	27.7345	89.9612	0.0197228	6.30051e-05	5.70462e-08
ENSMUSG00000009216	0.273446	0.0251239	89.9468	0.607778	0.875926	5.71088e-08
ENSMUSG00000026547	5.50397	0.0901504	89.896	0.0313575	0.767627	5.73308e-08
ENSMUSG00000084319	34.7326	3451.47	89.8455	1.77035e-05	4.45589e-21	5.75522e-08
ENSMUSG00000037095	0.070854	50.3364	89.7702	0.793299	1.79792e-06	5.78839e-08
ENSMUSG00000022763	0.00643359	97.7061	89.741	0.937007	1.83484e-08	5.80129e-08
ENSMUSG00000000532	3.85153	0.0378681	89.6763	0.0662806	0.848015	5.83007e-08
ENSMUSG00000056515	4.45549	1.89742	89.6005	0.0499043	0.186234	5.86396e-08
ENSMUSG00000021130	6.03727	26.1893	89.5687	0.0250492	8.57493e-05	5.87825e-08
ENSMUSG00000027466	0.537564	87.2612	89.5391	0.473434	4.16294e-08	5.89156e-08
ENSMUSG00000002763	2.67124	194.357	89.4204	0.120557	9.83429e-11	5.94539e-08
ENSMUSG00000041263	38.3224	142.046	89.4044	9.87543e-06	1.11699e-09	5.95268e-08
ENSMUSG00000061904	25.9066	960.181	89.3087	9.08373e-05	2.127e-16	5.99651e-08
ENSMUSG00000050148	143.622	172.264	89.225	1.02665e-09	2.52514e-10	6.03516e-08
ENSMUSG00000041530	5.46343	71.8495	89.0871	0.0319072	1.646e-07	6.09944e-08
ENSMUSG00000054162	41.0241	30.0621	89.087	6.52694e-06	4.04213e-05	6.09947e-08
ENSMUSG00000032324	145.627	123.052	89.0679	9.2331e-10	3.31645e-09	6.10846e-08
ENSMUSG00000030983	0.0262473	11.2995	89.0402	0.873208	0.00370396	6.12144e-08
ENSMUSG00000058420	4.30734	16.8453	88.9871	0.0534384	0.000739805	6.14652e-08
ENSMUSG00000030811	2.16866	9.4449	88.8731	0.159121	0.00688793	6.20072e-08
ENSMUSG00000035835	2.02939	61.3624	88.8719	0.172382	4.85506e-07	6.20126e-08
ENSMUSG00000024109	0.0226727	51.017	88.7368	0.882084	1.6482e-06	6.26618e-08
ENSMUSG00000051185	19.3674	1185.66	88.6552	0.000390478	3.63673e-17	6.30577e-08
ENSMUSG00000019082	114.789	91.0293	88.5429	5.58255e-09	3.06934e-08	6.36069e-08
ENSMUSG00000040389	31.9674	49.1795	88.516	2.85803e-05	2.08865e-06	6.37394e-08
ENSMUSG00000031672	3.79476	2.05165	88.4456	0.0681197	0.170173	6.40874e-08
ENSMUSG00000026932	0.331954	152.254	88.3791	0.572061	6.5621e-10	6.4418e-08
ENSMUSG00000033863	27.0078	631.664	88.2934	7.27303e-05	6.95241e-15	6.48471e-08
ENSMUSG00000005803	0.103149	44.5126	88.282	0.751998	3.9339e-06	6.49041e-08
ENSMUSG00000027270	12.0732	12.5822	88.2699	0.00289902	0.0024774	6.49652e-08
ENSMUSG00000042249	24.8195	53.1216	88.186	0.000113805	1.26661e-06	6.53887e-08
ENSMUSG00000027809	8.65904	6.00906	88.1391	0.00910095	0.025344	6.56271e-08
ENSMUSG00000053483	3.63006	36.4999	88.0805	0.0738021	1.32149e-05	6.59262e-08
ENSMUSG00000033676	0.0242496	188.648	88.0335	0.878086	1.24249e-10	6.61676e-08
ENSMUSG00000021764	28.2045	151.136	87.9887	5.74943e-05	6.94446e-10	6.63983e-08
ENSMUSG00000028266	0.226095	161.095	87.8359	0.640487	4.24631e-10	6.71914e-08
ENSMUSG00000054619	2.78063	54.7264	87.7781	0.113725	1.04174e-06	6.74945e-08
ENSMUSG00000020120	0.596044	27.5496	87.7712	0.450691	6.53334e-05	6.75308e-08
ENSMUSG00000081221	3.36399	152.942	87.5803	0.0842018	6.33821e-10	6.85429e-08
ENSMUSG00000022577	0.0537854	65.1118	87.4711	0.819371	3.24547e-07	6.91297e-08
ENSMUSG00000078923	0.0470098	27.1619	87.42	0.830931	7.05355e-05	6.9406e-08
ENSMUSG00000082896	16.4892	415.477	87.3	0.000813012	2.19402e-13	7.00606e-08
ENSMUSG00000041815	3.82546	127.414	87.2022	0.0671178	2.55075e-09	7.05984e-08
ENSMUSG00000026245	12.3105	35.8356	87.1866	0.00269316	1.47327e-05	7.06847e-08
ENSMUSG00000051934	0.595048	17.7583	87.1842	0.451064	0.000583652	7.06984e-08
ENSMUSG00000002608	1.35064	48.6328	87.1701	0.261222	2.24403e-06	7.07765e-08
ENSMUSG00000032609	6.55845	20.1453	87.0976	0.0202483	0.000323716	7.11793e-08
ENSMUSG00000032827	0.030421	157.368	87.0724	0.863599	5.08774e-10	7.13204e-08
ENSMUSG00000083619	1.88034	2938.47	86.8295	0.188126	1.73758e-20	7.26927e-08
ENSMUSG00000013150	2.2751	7.57005	86.7008	0.149826	0.0136287	7.34325e-08
ENSMUSG00000038696	0.0517886	2.27659	86.685	0.822694	0.149701	7.35236e-08
ENSMUSG00000048814	67.8858	0.612904	86.6673	2.43789e-07	0.444466	7.36259e-08
ENSMUSG00000018339	3.85696	48.6534	86.6471	0.0661077	2.23796e-06	7.37436e-08
ENSMUSG00000026344	2.6962	0.757221	86.6136	0.118956	0.396321	7.3938e-08
ENSMUSG00000025425	0.911381	0.0200241	86.55	0.353127	0.889133	7.43093e-08
ENSMUSG00000005142	4.76772	45.2529	86.4886	0.043305	3.54656e-06	7.46697e-08
ENSMUSG00000034593	0.26366	0.25058	86.4202	0.614225	0.623086	7.50736e-08
ENSMUSG00000075012	7.86118	14.4615	86.4019	0.0122079	0.00142209	7.51826e-08
ENSMUSG00000022285	1.16579	1011.46	86.3926	0.295348	1.37652e-16	7.52376e-08
ENSMUSG00000002741	0.0291787	4.11234	86.1921	0.866384	0.0585419	7.64389e-08
ENSMUSG00000030007	4.13326	246.691	86.1386	0.0579681	1.4885e-11	7.67631e-08
ENSMUSG00000024065	0.00119337	107.714	86.1173	0.972845	8.95685e-09	7.68924e-08
ENSMUSG00000056367	1.83425	5.59874	86.0958	0.193356	0.0301143	7.70235e-08
ENSMUSG00000062257	32.5689	9.29824	86.0763	2.5692e-05	0.00725003	7.71424e-08
ENSMUSG00000018567	9.94792	0.858846	86.0303	0.00579261	0.367033	7.74241e-08
ENSMUSG00000031393	19.0193	11.9353	85.9525	0.000425246	0.0030268	7.79026e-08
ENSMUSG00000039253	0.364743	88.1958	85.8328	0.553858	3.85592e-08	7.86458e-08
ENSMUSG00000025034	5.43252	6.02473	85.6455	0.0323338	0.0251798	7.98247e-08
ENSMUSG00000032480	7.39731	41.7552	85.6334	0.0145601	5.85496e-06	7.99016e-08
ENSMUSG00000006442	2.84377	162.524	85.6283	0.109992	3.9659e-10	7.9934e-08
ENSMUSG00000032294	2.99447	297.531	85.6174	0.101659	3.30965e-12	8.00032e-08
ENSMUSG00000028156	0.000322285	85.0939	85.4931	0.985886	4.98581e-08	8.07983e-08
ENSMUSG00000059401	11.6696	22.4315	85.3887	0.00329118	0.000190976	8.14735e-08
ENSMUSG00000004936	61.805	521.278	85.2788	4.625e-07	3.40264e-14	8.21904e-08
ENSMUSG00000029819	1.17903	234.21	85.2407	0.292712	2.25117e-11	8.24411e-08
ENSMUSG00000047824	5.02507	48.153	85.1943	0.0386153	2.39113e-06	8.2747e-08
ENSMUSG00000062785	59.0631	78.6798	85.1761	6.27664e-07	8.70634e-08	8.28671e-08
ENSMUSG00000038780	0.543562	78.6833	85.0382	0.471014	8.7036e-08	8.37855e-08
ENSMUSG00000038965	0.0513924	14.7466	84.9057	0.823361	0.00131147	8.46789e-08
ENSMUSG00000073433	18.3999	828.826	84.8651	0.000496049	7.26445e-16	8.4955e-08
ENSMUSG00000052456	29.7572	92.4527	84.8414	4.27843e-05	2.74322e-08	8.51165e-08
ENSMUSG00000014349	2.39353	210.23	84.6039	0.140251	5.29967e-11	8.67545e-08
ENSMUSG00000033350	12.1056	36.7441	84.5799	0.00286994	1.27015e-05	8.69216e-08
ENSMUSG00000078135	28.4598	418.734	84.5609	5.47278e-05	2.0582e-13	8.70546e-08
ENSMUSG00000029392	4.03328	209.553	84.4362	0.0607709	5.43627e-11	8.79321e-08
ENSMUSG00000020076	0.532094	262.483	84.379	0.475659	9.06338e-12	8.83378e-08
ENSMUSG00000005362	0.0476859	46.4748	84.3728	0.82974	2.99709e-06	8.83821e-08
ENSMUSG00000046719	15.9674	21.4901	84.2956	0.00093543	0.000236372	8.89335e-08
ENSMUSG00000053646	1.0742	10.0533	84.2653	0.314517	0.00558894	8.91508e-08
ENSMUSG00000081855	6.26743	1312.73	84.2053	0.0227847	1.54756e-17	8.95834e-08
ENSMUSG00000028799	3.13607	0.602085	84.2016	0.0945049	0.448445	8.96097e-08
ENSMUSG00000026179	2.93291	170.379	84.1384	0.104969	2.75058e-10	9.00681e-08
ENSMUSG00000042078	0.0711123	52.0483	84.0823	0.792932	1.44717e-06	9.04767e-08
ENSMUSG00000031913	11.2197	974.966	84.0518	0.00380044	1.8719e-16	9.07004e-08
ENSMUSG00000074272	0.0578654	51.1357	84.0247	0.812779	1.62355e-06	9.08989e-08
ENSMUSG00000025934	0.681671	173.188	84.0082	0.420448	2.42214e-10	9.10203e-08
ENSMUSG00000019831	9.78978	415.056	83.9751	0.00611419	2.21229e-13	9.12639e-08
ENSMUSG00000074736	6.31547	20.2719	83.8608	0.0223421	0.000314113	9.21118e-08
ENSMUSG00000026277	0.501959	59.4253	83.8523	0.488243	6.02468e-07	9.21755e-08
ENSMUSG00000070493	21.5712	106.852	83.7481	0.000232016	9.50534e-09	9.29569e-08
ENSMUSG00000057181	0.2142	128.15	83.7081	0.649364	2.44208e-09	9.32585e-08
ENSMUSG00000031729	5.34766	27.0463	83.6774	0.0335388	7.21745e-05	9.34907e-08
ENSMUSG00000018287	0.264491	338.681	83.6669	0.613672	1.16045e-12	9.35703e-08
ENSMUSG00000074457	9.03122	0.119295	83.5615	0.00796591	0.734037	9.43739e-08
ENSMUSG00000020585	39.7596	6.43307	83.5364	7.9029e-06	0.0212994	9.45671e-08
ENSMUSG00000006930	25.7741	57.0837	83.33	9.33371e-05	7.87999e-07	9.61673e-08
ENSMUSG00000066543	6.09843	1212.33	83.3038	0.0244234	3.01774e-17	9.63725e-08
ENSMUSG00000032366	11.5749	281.124	83.2864	0.00339164	5.22577e-12	9.65086e-08
ENSMUSG00000014837	12.2181	1.3064	83.2246	0.00277131	0.26889	9.69959e-08
ENSMUSG00000028851	1.37724	79.5858	83.2148	0.256752	8.02896e-08	9.70735e-08
ENSMUSG00000039086	1.14247	54.4458	83.0662	0.300074	1.0776e-06	9.8257e-08
ENSMUSG00000018322	3.33224	165.464	82.8165	0.0855544	3.45197e-10	1.00282e-07
ENSMUSG00000001053	0.0289679	67.5633	82.8093	0.866862	2.51909e-07	1.00341e-07
ENSMUSG00000058793	8.25574	3.24581	82.7671	0.0105425	0.0893686	1.00688e-07
ENSMUSG00000049299	0.54037	61.7832	82.7335	0.472299	4.63601e-07	1.00966e-07
ENSMUSG00000022761	0.645374	30.3375	82.6908	0.432861	3.84114e-05	1.01319e-07
ENSMUSG00000024735	3.04152	191.328	82.6607	0.0992126	1.11242e-10	1.0157e-07
ENSMUSG00000044627	2.702	47.3228	82.6586	0.118587	2.67179e-06	1.01587e-07
ENSMUSG00000004187	89.6282	1026.66	82.5904	3.43325e-08	1.21503e-16	1.02157e-07
ENSMUSG00000021124	18.1998	557.233	82.5044	0.000521675	1.96213e-14	1.0288e-07
ENSMUSG00000035392	7.25227	15.8516	82.4659	0.0153982	0.000965323	1.03206e-07
ENSMUSG00000052336	1.30404	50.5433	82.4386	0.269306	1.75085e-06	1.03437e-07
ENSMUSG00000027581	32.5745	3685.68	82.4318	2.56665e-05	2.55655e-21	1.03495e-07
ENSMUSG00000078812	18.296	71.7731	82.4195	0.000509177	1.65823e-07	1.036e-07
ENSMUSG00000024743	0.176412	24.7925	82.3198	0.679736	0.000114452	1.04452e-07
ENSMUSG00000020644	12.9798	239.109	82.1267	0.00219574	1.90917e-11	1.06126e-07
ENSMUSG00000017404	12.1489	561.003	82.012	0.0028315	1.85582e-14	1.07134e-07
ENSMUSG00000004032	2.51766	189.094	81.8979	0.131002	1.21969e-10	1.08147e-07
ENSMUSG00000037625	765.258	1206.66	81.8933	1.41234e-15	3.13879e-17	1.08189e-07
ENSMUSG00000023967	11.1241	71.4639	81.7498	0.00391967	1.70876e-07	1.0948e-07
ENSMUSG00000037622	0.342194	0.625341	81.7026	0.56625	0.439963	1.09908e-07
ENSMUSG00000029267	1.49376	0.806445	81.6728	0.23831	0.381716	1.10179e-07
ENSMUSG00000020456	20.4184	31.6447	81.6448	0.000303398	3.02783e-05	1.10435e-07
ENSMUSG00000020524	4.00669	9.0855	81.5716	0.0615427	0.00781413	1.11107e-07
ENSMUSG00000024381	6.80773	974.377	81.5029	0.0183293	1.88138e-16	1.11741e-07
ENSMUSG00000083481	4.14797	3007	81.4215	0.0575684	1.42987e-20	1.12498e-07
ENSMUSG00000017776	11.8345	60.088	81.308	0.00312415	5.59236e-07	1.13564e-07
ENSMUSG00000024845	14.9821	1409.65	81.2837	0.00122736	8.50708e-18	1.13793e-07
ENSMUSG00000062444	16.5087	31.7674	81.2746	0.000808801	2.96195e-05	1.1388e-07
ENSMUSG00000059814	37.4798	794.644	81.2418	1.1285e-05	1.03193e-15	1.14191e-07
ENSMUSG00000003363	11.6919	95.5042	81.1823	0.00326808	2.1667e-08	1.14757e-07
ENSMUSG00000051243	0.0347702	0.00782895	81.18	0.854285	0.930528	1.14779e-07
ENSMUSG00000036957	0.0509541	4.56351	81.1613	0.824103	0.0474977	1.14957e-07
ENSMUSG00000023965	1.96295	11.9287	81.1114	0.179189	0.00303308	1.15436e-07
ENSMUSG00000025792	9.40091	7.85356	81.0194	0.00699435	0.0122429	1.16324e-07
ENSMUSG00000022180	46.9325	55.1362	80.9878	2.81634e-06	9.91727e-07	1.16631e-07
ENSMUSG00000004633	0.344909	34.9286	80.9492	0.564729	1.71299e-05	1.17007e-07
ENSMUSG00000041261	0.59476	1.72658	80.7892	0.451171	0.206304	1.18581e-07
ENSMUSG00000042305	97.0273	1598.27	80.7777	1.93065e-08	2.95882e-18	1.18695e-07
ENSMUSG00000036402	6.35249	0.0628223	80.7441	0.0220078	0.805094	1.19028e-07
ENSMUSG00000035456	23.5345	12.0099	80.7029	0.00014976	0.0029569	1.19439e-07
ENSMUSG00000031839	0.581232	250.23	80.6708	0.456278	1.3285e-11	1.1976e-07
ENSMUSG00000019818	11.4036	143.208	80.6452	0.00358223	1.04958e-09	1.20017e-07
ENSMUSG00000028779	0.491725	192.759	80.5322	0.492647	1.04927e-10	1.21157e-07
ENSMUSG00000028906	6.62461	9.4017	80.5074	0.0197176	0.00699242	1.2141e-07
ENSMUSG00000071292	0.00839088	998.911	80.357	0.928085	1.5281e-16	1.22951e-07
ENSMUSG00000022018	3.17611	37.6562	80.344	0.0925914	1.09722e-05	1.23084e-07
ENSMUSG00000063694	43.3036	5.34441	80.327	4.67247e-06	0.0335861	1.23261e-07
ENSMUSG00000029020	11.2684	145.744	80.2428	0.00374122	9.17655e-10	1.24135e-07
ENSMUSG00000020534	8.82212e-05	55.2515	80.1809	0.992615	9.78147e-07	1.24783e-07
ENSMUSG00000048905	10.1728	11.6939	80.023	0.00536757	0.00326599	1.26452e-07
ENSMUSG00000020994	1.51679	68.7319	79.98	0.234871	2.23837e-07	1.26911e-07
ENSMUSG00000024664	1.79252	18.4451	79.9381	0.198249	0.000490459	1.2736e-07
ENSMUSG00000031561	1.48133	28.6812	79.9059	0.240194	5.24487e-05	1.27706e-07
ENSMUSG00000006941	7.08691	173.242	79.8989	0.0164213	2.41635e-10	1.27782e-07
ENSMUSG00000031820	4.45278	109.45	79.8907	0.0499666	7.95595e-09	1.2787e-07
ENSMUSG00000079317	3.80032	31.8181	79.8562	0.067937	2.93523e-05	1.28242e-07
ENSMUSG00000033965	4.55214	55.1301	79.8508	0.0477446	9.92455e-07	1.28301e-07
ENSMUSG00000006024	5.20026	386.461	79.6349	0.0357567	3.96443e-13	1.30663e-07
ENSMUSG00000032087	0.346647	2.48053	79.5997	0.563759	0.133689	1.31052e-07
ENSMUSG00000051007	0.110136	6.63081	79.3961	0.744046	0.0196686	1.33331e-07
ENSMUSG00000022472	6.28443	71.6332	79.2437	0.022627	1.68088e-07	1.35066e-07
ENSMUSG00000001120	4.17711	158.566	79.2135	0.0567863	4.79839e-10	1.35413e-07
ENSMUSG00000058897	0.612833	10.982	79.1741	0.444492	0.00410489	1.35867e-07
ENSMUSG00000043811	0.5655	43.6701	79.1478	0.462338	4.43334e-06	1.36172e-07
ENSMUSG00000026854	11.6603	84.0265	78.9994	0.00330092	5.4568e-08	1.37902e-07
ENSMUSG00000060680	14.0908	425.512	78.9888	0.00158194	1.80463e-13	1.38026e-07
ENSMUSG00000078967	6.00271	131.302	78.9601	0.0254109	2.03196e-09	1.38364e-07
ENSMUSG00000022766	7.0073	207.996	78.9165	0.0169413	5.76603e-11	1.38879e-07
ENSMUSG00000031389	1.71744	5.51022	78.836	0.207453	0.0312738	1.39835e-07
ENSMUSG00000014763	9.96014	54.0774	78.8073	0.00576856	1.12681e-06	1.40178e-07
ENSMUSG00000030583	9.87971	34.035	78.7101	0.00592892	1.99262e-05	1.41346e-07
ENSMUSG00000036103	6.35539	26.3738	78.6897	0.0219818	8.26017e-05	1.41593e-07
ENSMUSG00000023118	27.1665	12.8422	78.4641	7.0471e-05	0.00228895	1.44351e-07
ENSMUSG00000019471	7.58501	489.061	78.157	0.0135513	5.75508e-14	1.48204e-07
ENSMUSG00000034312	1.02237	11.5085	78.1269	0.326132	0.00346418	1.48588e-07
ENSMUSG00000031155	1.87011	159.841	78.0776	0.189271	4.51072e-10	1.49219e-07
ENSMUSG00000030098	0.211312	71.2958	78.037	0.651565	1.73696e-07	1.49741e-07
ENSMUSG00000001847	2.47678	1363.71	77.9702	0.133964	1.12381e-17	1.50604e-07
ENSMUSG00000030876	25.193	1534.53	77.9684	0.000105253	4.16706e-18	1.50627e-07
ENSMUSG00000058927	185.66	728.5	77.9158	1.40792e-10	2.12727e-15	1.51312e-07
ENSMUSG00000022454	0.0188308	422.604	77.8864	0.892465	1.90885e-13	1.51694e-07
ENSMUSG00000002870	0.0027443	1.42769	77.7677	0.958832	0.248546	1.53255e-07
ENSMUSG00000025162	6.62123	532.416	77.7616	0.0197443	2.85815e-14	1.53336e-07
ENSMUSG00000030591	30.5839	573.789	77.7251	3.67077e-05	1.54043e-14	1.53819e-07
ENSMUSG00000022043	1.39946	217.26	77.6194	0.253094	4.08601e-11	1.55231e-07
ENSMUSG00000043889	0.308343	793.435	77.6015	0.585933	1.04511e-15	1.55471e-07
ENSMUSG00000037239	15.7485	4.48002	77.5892	0.000992843	0.0493457	1.55635e-07
ENSMUSG00000032998	45.9683	1.08861	77.5224	3.2124e-06	0.311389	1.56537e-07
ENSMUSG00000024944	10.2681	78.1392	77.4873	0.00519816	9.14086e-08	1.57014e-07
ENSMUSG00000051675	66.0543	231.01	77.4793	2.9416e-07	2.51142e-11	1.57122e-07
ENSMUSG00000019179	0.000757879	1123.2	77.4634	0.978358	5.72419e-17	1.57339e-07
ENSMUSG00000019777	10.3638	125.826	77.4175	0.00503423	2.80388e-09	1.57965e-07
ENSMUSG00000020190	4.68571	33.7332	77.3829	0.0449353	2.09835e-05	1.58439e-07
ENSMUSG00000021662	2.24335	51.6404	77.3325	0.152528	1.52322e-06	1.59133e-07
ENSMUSG00000027737	8.6961	45.862	77.288	0.00898009	3.25976e-06	1.59748e-07
ENSMUSG00000024392	9.1109	71.9409	77.23	0.00774424	1.63151e-07	1.60554e-07
ENSMUSG00000001445	0.0890775	9.40453	77.1497	0.76897	0.00698552	1.61678e-07
ENSMUSG00000057764	4.92927	1145.97	77.0409	0.0402892	4.8382e-17	1.63213e-07
ENSMUSG00000021303	10.5347	10.1291	77.0029	0.00475554	0.00544744	1.63753e-07
ENSMUSG00000036501	0.177491	141.383	76.9541	0.678817	1.15764e-09	1.6445e-07
ENSMUSG00000034613	27.2344	80.8172	76.9285	6.9529e-05	7.20076e-08	1.64817e-07
ENSMUSG00000020889	4.2269	72.2126	76.9088	0.0554783	1.58925e-07	1.651e-07
ENSMUSG00000061330	56.1173	1654.64	76.8272	8.8256e-07	2.21019e-18	1.66277e-07
ENSMUSG00000068396	35.7233	1465.59	76.7781	1.5008e-05	6.13364e-18	1.66991e-07
ENSMUSG00000029681	4.10202	38.9874	76.7727	0.0588274	8.90142e-06	1.67069e-07
ENSMUSG00000024524	3.15908	14.9426	76.7646	0.0933997	0.00124104	1.67187e-07
ENSMUSG00000050321	0.11345	8.06609	76.7563	0.740372	0.0113085	1.6731e-07
ENSMUSG00000021719	33.3885	438.918	76.7061	2.22683e-05	1.39953e-13	1.68044e-07
ENSMUSG00000017781	10.9987	229.705	76.6021	0.00408272	2.62705e-11	1.69577e-07
ENSMUSG00000043991	41.6635	256.288	76.546	5.93487e-06	1.09728e-11	1.7041e-07
ENSMUSG00000035754	0.0158012	91.385	76.4319	0.901442	2.98397e-08	1.7212e-07
ENSMUSG00000021400	5.15888	135.441	76.4286	0.0364093	1.60555e-09	1.72168e-07
ENSMUSG00000025555	2.44233	40.0656	76.4077	0.136523	7.54244e-06	1.72484e-07
ENSMUSG00000033377	0.00762046	1.70767	76.364	0.931457	0.208691	1.73146e-07
ENSMUSG00000020876	2.82432	1.28918	76.2818	0.111126	0.271954	1.74398e-07
ENSMUSG00000021536	0.416289	158.498	76.2583	0.527407	4.81423e-10	1.74757e-07
ENSMUSG00000015829	0.336249	2.9573	76.2091	0.569609	0.103643	1.75513e-07
ENSMUSG00000022477	0.523075	27.5496	76.1781	0.479367	6.53343e-05	1.75992e-07
ENSMUSG00000020366	0.689175	139.215	76.1754	0.417951	1.3025e-09	1.76033e-07
ENSMUSG00000024213	0.662426	70.6407	76.1607	0.426959	1.8519e-07	1.76261e-07
ENSMUSG00000014294	14.8296	170.63	76.1453	0.00128112	2.71921e-10	1.765e-07
ENSMUSG00000021701	31.3554	126.154	76.1436	3.18965e-05	2.74938e-09	1.76526e-07
ENSMUSG00000029775	0.810303	50.7371	76.1203	0.380606	1.70803e-06	1.76888e-07
ENSMUSG00000012443	0.674914	15.5525	76.0296	0.422716	0.00104763	1.78303e-07
ENSMUSG00000029472	6.67541	29.2206	75.9247	0.0193208	4.73289e-05	1.79956e-07
ENSMUSG00000043079	26.248	90.8068	75.7801	8.4734e-05	3.12415e-08	1.82263e-07
ENSMUSG00000027854	0.298408	4.69296	75.7553	0.59198	0.0447884	1.82661e-07
ENSMUSG00000031157	4.67156	575.529	75.6804	0.0452236	1.50233e-14	1.83873e-07
ENSMUSG00000063802	14.5055	234.949	75.6453	0.00140435	2.19541e-11	1.84444e-07
ENSMUSG00000005986	3.07793	228.999	75.5779	0.0973675	2.69207e-11	1.85546e-07
ENSMUSG00000037138	7.25936	11.2411	75.4762	0.015356	0.00377429	1.8722e-07
ENSMUSG00000044071	0.0998752	0.729092	75.4491	0.755827	0.405049	1.87671e-07
ENSMUSG00000055725	0.154222	3.59916	75.4189	0.699413	0.0749294	1.88173e-07
ENSMUSG00000066278	6.48885	35.719	75.4111	0.0208243	1.50188e-05	1.88302e-07
ENSMUSG00000040669	4.27387	43.0964	75.3903	0.0542763	4.81404e-06	1.88649e-07
ENSMUSG00000060992	4.49257	109.772	75.3299	0.0490626	7.78475e-09	1.89662e-07
ENSMUSG00000039470	11.8964	1507.67	75.3287	0.00306395	4.83415e-18	1.89682e-07
ENSMUSG00000068397	0.591327	1363.78	75.2629	0.452458	1.12331e-17	1.90791e-07
ENSMUSG00000069874	1.88506	18.796	75.2141	0.187601	0.000449377	1.91619e-07
ENSMUSG00000002844	0.266088	160.546	75.1298	0.612612	4.35973e-10	1.93058e-07
ENSMUSG00000043301	0.0601128	57.9133	75.1125	0.809253	7.15805e-07	1.93355e-07
ENSMUSG00000048878	5.59896	154.06	75.0028	0.0301116	5.99287e-10	1.9525e-07
ENSMUSG00000033272	1.97781	1.49396	74.897	0.177638	0.238279	1.97097e-07
ENSMUSG00000010048	0.220756	41.6794	74.8727	0.644435	5.92088e-06	1.97523e-07
ENSMUSG00000036333	2.29152	1.76214	74.8667	0.148453	0.20191	1.97629e-07
ENSMUSG00000057880	51.1357	97.9928	74.7552	1.62355e-06	1.79597e-08	1.99602e-07
ENSMUSG00000038604	10.5106	33.8084	74.753	0.00479371	2.07143e-05	1.99642e-07
ENSMUSG00000030103	6.23694	209.684	74.7523	0.0230708	5.40947e-11	1.99655e-07
ENSMUSG00000053877	17.6548	3.76254	74.7357	0.000599348	0.06919	1.99951e-07
ENSMUSG00000052539	3.78988	68.0017	74.7339	0.0682807	2.40941e-07	1.99982e-07
ENSMUSG00000031749	0.254031	310.087	74.7185	0.62072	2.3706e-12	2.00257e-07
ENSMUSG00000061650	9.10742	42.7846	74.6491	0.00775379	5.03613e-06	2.01501e-07
ENSMUSG00000021377	0.730001	24.4209	74.6002	0.404763	0.000123803	2.02383e-07
ENSMUSG00000025130	30.1612	273.704	74.5975	3.96844e-05	6.4788e-12	2.02433e-07
ENSMUSG00000042744	36.8684	84.0104	74.5392	1.24488e-05	5.46429e-08	2.0349e-07
ENSMUSG00000015804	39.0006	408.713	74.4872	8.88326e-06	2.50934e-13	2.04437e-07
ENSMUSG00000037989	6.66274	78.9096	74.425	0.0194189	8.52866e-08	2.0558e-07
ENSMUSG00000027080	0.0129468	535.683	74.3815	0.910742	2.71745e-14	2.06381e-07
ENSMUSG00000000861	11.3538	0.375657	74.3768	0.00363992	0.548049	2.06468e-07
ENSMUSG00000037242	154.698	1015.86	74.2032	5.80497e-10	1.3274e-16	2.09705e-07
ENSMUSG00000059714	1.20943	297.122	74.1759	0.286775	3.34656e-12	2.1022e-07
ENSMUSG00000027475	2.95364	222.925	74.1544	0.10384	3.33228e-11	2.10627e-07
ENSMUSG00000020823	0.28201	353.721	74.1432	0.602257	8.15357e-13	2.10838e-07
ENSMUSG00000070576	18.4542	8.9072	74.1206	0.000489343	0.00832533	2.11267e-07
ENSMUSG00000030744	16.9945	2630.01	74.0421	0.000711356	4.43586e-20	2.12763e-07
ENSMUSG00000029878	9.59239	26.346	74.0255	0.00654426	8.30682e-05	2.13081e-07
ENSMUSG00000090223	3.16045	374.22	73.878	0.0933342	5.15443e-13	2.15927e-07
ENSMUSG00000032735	23.8592	36.7735	73.8219	0.000139603	1.26412e-05	2.1702e-07
ENSMUSG00000031176	3.65263	16.8869	73.772	0.0729917	0.000731738	2.18e-07
ENSMUSG00000021273	0.632784	117.58	73.7467	0.437303	4.66538e-09	2.18498e-07
ENSMUSG00000030704	2.63517	5671.74	73.7096	0.122917	6.63887e-23	2.1923e-07
ENSMUSG00000040356	11.4071	54.1227	73.6989	0.0035782	1.12062e-06	2.19442e-07
ENSMUSG00000028458	0.404285	45.8208	73.5665	0.533352	3.2783e-06	2.22081e-07
ENSMUSG00000001211	8.40528	74.49	73.55	0.00997975	1.27945e-07	2.22413e-07
ENSMUSG00000066607	7.13094	570.164	73.4722	0.0161416	1.62327e-14	2.23983e-07
ENSMUSG00000030086	0.464581	9.77605	73.2613	0.504671	0.00614307	2.28302e-07
ENSMUSG00000020267	68.2511	274.629	73.189	2.34939e-07	6.30554e-12	2.29805e-07
ENSMUSG00000040725	6.74133	8.4135	73.1876	0.0188194	0.00994984	2.29835e-07
ENSMUSG00000055093	9.68376	1210.19	73.1785	0.00634108	3.0628e-17	2.30025e-07
ENSMUSG00000024780	11.7512	13.1451	73.067	0.00320732	0.00208942	2.32367e-07
ENSMUSG00000064264	0.406187	149.978	72.9199	0.532401	7.3673e-10	2.35496e-07
ENSMUSG00000034403	19.3427	132.433	72.8254	0.00039284	1.90404e-09	2.37533e-07
ENSMUSG00000024050	2.2302	15.6191	72.7816	0.153664	0.00102865	2.38483e-07
ENSMUSG00000025178	0.433603	75.5251	72.752	0.519046	1.16148e-07	2.39128e-07
ENSMUSG00000044636	1.16054	31.9262	72.7477	0.296404	2.87909e-05	2.39222e-07
ENSMUSG00000034209	21.6598	105.89	72.6989	0.000227362	1.01622e-08	2.4029e-07
ENSMUSG00000016481	6.01585	5.53873	72.6407	0.0252727	0.0308949	2.4157e-07
ENSMUSG00000040147	1.46503	26.3816	72.6353	0.242693	8.24717e-05	2.41688e-07
ENSMUSG00000021721	1.72689	4.55751	72.5925	0.206265	0.0476279	2.42635e-07
ENSMUSG00000029512	3.94703	258.897	72.5567	0.0633162	1.01187e-11	2.4343e-07
ENSMUSG00000078656	5.00418	9.11866	72.4966	0.0389732	0.00772303	2.44772e-07
ENSMUSG00000033316	9.08807	31.2805	72.4965	0.00780703	3.23312e-05	2.44774e-07
ENSMUSG00000014550	0.172608	181.404	72.4128	0.683001	1.6877e-10	2.46657e-07
ENSMUSG00000063480	4.37877	16.3751	72.4081	0.0516995	0.000838164	2.46764e-07
ENSMUSG00000030671	0.211503	36.8168	72.4042	0.651419	1.25529e-05	2.46851e-07
ENSMUSG00000039860	4.2387	13.4411	72.3021	0.0551735	0.00191314	2.49171e-07
ENSMUSG00000031652	2.04964	15.4751	72.1509	0.170371	0.00107019	2.52654e-07
ENSMUSG00000049907	1.07754	579.062	72.122	0.313788	1.42819e-14	2.53325e-07
ENSMUSG00000001995	7.82078	51.1391	72.0753	0.0123946	1.62286e-06	2.54414e-07
ENSMUSG00000072694	77.4815	459.038	72.0719	9.70248e-08	9.6883e-14	2.54495e-07
ENSMUSG00000070003	3.14022	222.819	72.0397	0.0943047	3.34479e-11	2.55249e-07
ENSMUSG00000029759	0.169365	24.3136	71.9413	0.685818	0.00012666	2.57571e-07
ENSMUSG00000036615	0.0247244	32.3278	71.8942	0.876908	2.68084e-05	2.5869e-07
ENSMUSG00000071226	5.79596	26.1023	71.8916	0.027704	8.72806e-05	2.58751e-07
ENSMUSG00000029518	16.0918	126.003	71.8676	0.000904464	2.7743e-09	2.59326e-07
ENSMUSG00000005580	0.802464	3.34832	71.8602	0.382867	0.0848663	2.59502e-07
ENSMUSG00000018750	13.7756	13.9913	71.8138	0.00173381	0.00162819	2.60613e-07
ENSMUSG00000026950	2.40186	6.53283	71.7252	0.139606	0.0204582	2.62752e-07
ENSMUSG00000087651	0.187779	273.127	71.7198	0.67022	6.58936e-12	2.62884e-07
ENSMUSG00000031373	0.0121614	0.213223	71.6529	0.91348	0.650107	2.64512e-07
ENSMUSG00000025860	4.96648	4085.89	71.6238	0.0396292	1.0683e-21	2.65225e-07
ENSMUSG00000018001	8.31807	109.932	71.5959	0.0103037	7.70087e-09	2.6591e-07
ENSMUSG00000028857	1.7382	17.4496	71.58	0.204854	0.000631885	2.66302e-07
ENSMUSG00000084323	3.73194	2873.87	71.4947	0.0702247	2.09678e-20	2.68411e-07
ENSMUSG00000042712	0.46044	436.801	71.444	0.506551	1.45612e-13	2.69674e-07
ENSMUSG00000081344	7.02526	408.166	71.4331	0.0168224	2.53695e-13	2.69946e-07
ENSMUSG00000024597	39.8142	181.718	71.4119	7.83717e-06	1.66506e-10	2.70475e-07
ENSMUSG00000037112	1.73993	1.53697	71.3882	0.204641	0.231911	2.7107e-07
ENSMUSG00000043336	0.127566	27.8749	71.3411	0.725364	6.12994e-05	2.72257e-07
ENSMUSG00000016179	12.5717	19.5665	71.2611	0.00248531	0.000372036	2.74284e-07
ENSMUSG00000022442	0.00271825	302.673	71.1983	0.959027	2.88233e-12	2.75888e-07
ENSMUSG00000030683	30.5189	18.4484	71.165	3.71488e-05	0.000490057	2.76744e-07
ENSMUSG00000032402	30.9971	214.862	71.1399	3.40371e-05	4.46105e-11	2.77389e-07
ENSMUSG00000045608	2.93734	61.1315	71.1382	0.104726	4.9802e-07	2.77433e-07
ENSMUSG00000036256	4.47534	31.0537	71.1065	0.0494517	3.36884e-05	2.78252e-07
ENSMUSG00000039831	5.06678	29.4855	71.0954	0.0379115	4.50216e-05	2.78539e-07
ENSMUSG00000023094	1.12133	5.34602	70.9963	0.304447	0.0335626	2.8112e-07
ENSMUSG00000051285	53.8588	2.69546	70.906	1.15718e-06	0.119003	2.83493e-07
ENSMUSG00000068874	0.290167	112.958	70.8725	0.597097	6.29347e-09	2.8438e-07
ENSMUSG00000028760	28.6181	32.8297	70.8043	5.30877e-05	2.45427e-05	2.86195e-07
ENSMUSG00000024826	2.28302	35.2447	70.7482	0.149162	1.6248e-05	2.87697e-07
ENSMUSG00000048826	0.341794	106.883	70.6068	0.566474	9.48492e-09	2.91523e-07
ENSMUSG00000032633	0.0132876	73.0096	70.5508	0.90958	1.47219e-07	2.93055e-07
ENSMUSG00000024063	3.93102	145.982	70.5435	0.0638021	9.06246e-10	2.93255e-07
ENSMUSG00000020235	0.903954	161.684	70.4909	0.355046	4.12815e-10	2.94703e-07
ENSMUSG00000066475	8.44112	1023.69	70.4579	0.00985001	1.24488e-16	2.95614e-07
ENSMUSG00000036180	2.29709	5.46931	70.451	0.147989	0.0318268	2.95805e-07
ENSMUSG00000025823	0.639658	91.182	70.3273	0.434869	3.03237e-08	2.99255e-07
ENSMUSG00000061111	0.0707019	20.7705	70.3231	0.793515	0.000279272	2.99374e-07
ENSMUSG00000030020	31.8047	0.341733	70.3221	2.94222e-05	0.566509	2.99401e-07
ENSMUSG00000040945	1.02691	21.1054	70.2321	0.325093	0.000258308	3.01941e-07
ENSMUSG00000038187	9.09074	157.875	70.169	0.00779966	4.96301e-10	3.03738e-07
ENSMUSG00000028445	22.8664	2031.17	70.1445	0.000173371	3.92781e-19	3.04437e-07
ENSMUSG00000028270	1.49408	36.0347	70.1352	0.238261	1.42582e-05	3.04702e-07
ENSMUSG00000032306	0.701724	51.6876	70.0327	0.413828	1.51418e-06	3.07657e-07
ENSMUSG00000022283	11.0036	1716.63	70.0266	0.00407615	1.62153e-18	3.07834e-07
ENSMUSG00000061360	0.0774367	0.0869188	70.0046	0.784158	0.771701	3.08472e-07
ENSMUSG00000030413	1.32266	8.66596	69.8577	0.266037	0.00907825	3.12772e-07
ENSMUSG00000003411	1.7195	208.648	69.8549	0.207193	5.62536e-11	3.12856e-07
ENSMUSG00000024359	0.0432703	596.82	69.8534	0.837689	1.11237e-14	3.12899e-07
ENSMUSG00000026576	131.63	980.556	69.8409	1.99398e-09	1.78451e-16	3.13269e-07
ENSMUSG00000064127	8.26956	14.5999	69.8329	0.010489	0.00136713	3.13505e-07
ENSMUSG00000021277	16.6601	443.229	69.8066	0.000776908	1.29173e-13	3.14283e-07
ENSMUSG00000062611	1.50025	6055.4	69.8029	0.237335	3.81181e-23	3.14395e-07
ENSMUSG00000066721	5.52943	0.0285451	69.7957	0.0310179	0.867828	3.14609e-07
ENSMUSG00000085069	12.0905	0.653987	69.7703	0.00288348	0.429864	3.15362e-07
ENSMUSG00000006498	1.42807	53.5361	69.7658	0.248485	1.20373e-06	3.15497e-07
ENSMUSG00000005732	1.19661	116.184	69.7458	0.289259	5.10126e-09	3.16095e-07
ENSMUSG00000030307	26.688	18.0132	69.7347	7.75342e-05	0.000546926	3.16424e-07
ENSMUSG00000020435	8.4681	119.835	69.7148	0.0097536	4.04667e-09	3.17022e-07
ENSMUSG00000069682	31.1422	1885.73	69.6655	3.31517e-05	7.34813e-19	3.18502e-07
ENSMUSG00000059742	4.4171	81.1404	69.5803	0.0507933	6.99957e-08	3.21078e-07
ENSMUSG00000020326	5.58252	3530.31	69.5213	0.0303231	3.6808e-21	3.22877e-07
ENSMUSG00000038803	13.4451	223.016	69.5028	0.00191092	3.32151e-11	3.23444e-07
ENSMUSG00000029030	1.78429	16.3079	69.4856	0.199232	0.000853384	3.23971e-07
ENSMUSG00000000295	0.0382048	28.96	69.3948	0.84735	4.97295e-05	3.26773e-07
ENSMUSG00000074794	11.5978	60.004	69.3903	0.00336706	5.64516e-07	3.26913e-07
ENSMUSG00000020658	14.5356	76.9258	69.3724	0.00139236	1.02072e-07	3.27468e-07
ENSMUSG00000020671	17.5419	820.517	69.3683	0.000617009	7.901e-16	3.27597e-07
ENSMUSG00000024387	1.61561	550.811	69.2969	0.220823	2.15932e-14	3.29823e-07
ENSMUSG00000062098	0.00152236	249.614	69.1945	0.969331	1.35489e-11	3.33049e-07
ENSMUSG00000043460	0.459334	7.94306	69.0747	0.507055	0.0118391	3.36867e-07
ENSMUSG00000027940	33.8168	1422.46	69.0484	2.06843e-05	7.88435e-18	3.3771e-07
ENSMUSG00000028078	3.13707	26.2396	69.0462	0.0944566	8.48787e-05	3.37782e-07
ENSMUSG00000034842	0.319403	4.99227	69.0392	0.579349	0.0391792	3.38006e-07
ENSMUSG00000022750	3.95774	20.2976	68.9933	0.0629936	0.000312202	3.39489e-07
ENSMUSG00000058600	0.312829	112.027	68.9889	0.583244	6.6932e-09	3.39632e-07
ENSMUSG00000025499	18.9236	1701.23	68.9865	0.000435408	1.74936e-18	3.39709e-07
ENSMUSG00000029053	0.0978408	98.8933	68.9531	0.758241	1.67976e-08	3.40793e-07
ENSMUSG00000031596	3.4587	490.676	68.8965	0.0803136	5.60104e-14	3.42637e-07
ENSMUSG00000036751	184.696	457.08	68.793	1.46641e-10	1.00344e-13	3.4604e-07
ENSMUSG00000035268	30.0724	760.479	68.7459	4.03437e-05	1.48794e-15	3.476e-07
ENSMUSG00000025189	0.0426387	129.238	68.7063	0.83886	2.29087e-09	3.4892e-07
ENSMUSG00000048027	0.164854	3.65353	68.6551	0.689792	0.0729596	3.50632e-07
ENSMUSG00000031740	0.0651618	18.915	68.5803	0.801579	0.000436333	3.53155e-07
ENSMUSG00000005299	6.07172	70.908	68.5795	0.0246944	1.80401e-07	3.53179e-07
ENSMUSG00000032172	12.1019	0.83146	68.3872	0.00287325	0.374601	3.59753e-07
ENSMUSG00000028385	1.05488	284.154	68.3866	0.318779	4.79411e-12	3.59773e-07
ENSMUSG00000015112	2.18708	53.0087	68.3016	0.157464	1.28435e-06	3.62725e-07
ENSMUSG00000050379	0.198715	321.144	68.2934	0.661385	1.7856e-12	3.63011e-07
ENSMUSG00000024608	83.0487	2402.02	68.288	5.93225e-08	9.54079e-20	3.632e-07
ENSMUSG00000020390	1.29652	2.2002	68.2844	0.270641	0.156296	3.63323e-07
ENSMUSG00000057036	34.1884	4430.98	68.2333	1.94118e-05	5.3766e-22	3.65115e-07
ENSMUSG00000029016	4.25665	65.5957	68.2314	0.0547135	3.0853e-07	3.65182e-07
ENSMUSG00000000290	2.68737	13.327	68.197	0.119519	0.00197904	3.66391e-07
ENSMUSG00000035901	8.50518	0.107803	68.1637	0.00962282	0.746669	3.67567e-07
ENSMUSG00000043831	0.00286934	1.6816	68.0613	0.957905	0.212038	3.71213e-07
ENSMUSG00000030711	0.859886	87.113	68.0491	0.36675	4.21409e-08	3.71649e-07
ENSMUSG00000060036	6.00132	1010.3	68.0029	0.0254257	1.38988e-16	3.73307e-07
ENSMUSG00000032118	42.8819	537.364	67.9924	4.96557e-06	2.64811e-14	3.73687e-07
ENSMUSG00000020848	0.148784	111.203	67.9534	0.704485	7.07088e-09	3.75095e-07
ENSMUSG00000022696	16.9082	0.78258	67.9414	0.000727652	0.388694	3.75527e-07
ENSMUSG00000031149	2.07992	5.6331	67.8821	0.167419	0.0296776	3.77685e-07
ENSMUSG00000032468	0.441597	180.915	67.8774	0.515266	1.72371e-10	3.77856e-07
ENSMUSG00000061477	12.0228	683.251	67.8377	0.00294501	3.62461e-15	3.79309e-07
ENSMUSG00000043388	18.7274	7.61768	67.8238	0.000457097	0.0133839	3.79819e-07
ENSMUSG00000018166	34.7233	57.8374	67.8009	1.77311e-05	7.22095e-07	3.80662e-07
ENSMUSG00000030533	0.339331	0.253591	67.7835	0.567863	0.62102	3.81302e-07
ENSMUSG00000032875	1.35112	146.644	67.7829	0.261141	8.75373e-10	3.81325e-07
ENSMUSG00000026484	3.06819	29.9512	67.7486	0.0978572	4.12633e-05	3.8259e-07
ENSMUSG00000074607	3.94777	47.1241	67.6362	0.0632939	2.74433e-06	3.86779e-07
ENSMUSG00000026608	0.00873009	68.4178	67.6122	0.92665	2.31023e-07	3.87679e-07
ENSMUSG00000026309	0.0292109	1.33947	67.6018	0.866311	0.263131	3.8807e-07
ENSMUSG00000020198	70.4505	13.0086	67.573	1.88686e-07	0.0021768	3.89154e-07
ENSMUSG00000028249	20.455	475.065	67.5268	0.000300783	7.30767e-14	3.90903e-07
ENSMUSG00000038456	4.37262	4.29109	67.5201	0.0518465	0.0538435	3.91155e-07
ENSMUSG00000039194	8.9437	27.5043	67.4698	0.00821768	6.59192e-05	3.93069e-07
ENSMUSG00000038143	0.00431928	30.072	67.3871	0.948366	4.0347e-05	3.96238e-07
ENSMUSG00000004880	0.526074	22.045	67.3201	0.478128	0.000208314	3.98828e-07
ENSMUSG00000071719	3.63909	0.196132	67.2378	0.0734767	0.663445	4.02034e-07
ENSMUSG00000067194	18.7752	21.2866	67.155	0.000451699	0.000247704	4.05293e-07
ENSMUSG00000046897	0.215604	34.2956	67.142	0.648301	1.90613e-05	4.05807e-07
ENSMUSG00000033423	0.00108829	34.3013	67.1149	0.974067	1.90427e-05	4.0688e-07
ENSMUSG00000010064	73.452	701.668	67.1036	1.41139e-07	2.90606e-15	4.07328e-07
ENSMUSG00000021203	2.24168	14.5626	67.1009	0.152672	0.00138172	4.07434e-07
ENSMUSG00000030881	2.23053	134.364	67.0845	0.153635	1.70597e-09	4.08086e-07
ENSMUSG00000033256	0.858508	57.8141	67.0792	0.367125	7.24037e-07	4.08299e-07
ENSMUSG00000052373	2.90142	55.1645	67.0419	0.106712	9.88376e-07	4.09786e-07
ENSMUSG00000025439	10.9438	172.829	67.0285	0.00415642	2.46157e-10	4.10322e-07
ENSMUSG00000028863	0.0124528	136.784	66.9419	0.912454	1.48948e-09	4.13809e-07
ENSMUSG00000030770	6.22341	144.127	66.8372	0.0231991	9.99463e-10	4.18063e-07
ENSMUSG00000022537	1.47192	0.00973835	66.8103	0.241632	0.922544	4.19165e-07
ENSMUSG00000034295	2.67033	63.0157	66.7863	0.120616	4.05544e-07	4.20154e-07
ENSMUSG00000051695	4.21084	394.079	66.768	0.0558964	3.38044e-13	4.20906e-07
ENSMUSG00000046434	37.357	500.082	66.7346	1.15086e-05	4.79051e-14	4.22285e-07
ENSMUSG00000026024	8.75428	56.3884	66.696	0.008794	8.54818e-07	4.23883e-07
ENSMUSG00000031065	27.7552	665.679	66.671	6.2751e-05	4.49989e-15	4.24924e-07
ENSMUSG00000074781	12.4441	206.203	66.592	0.0025845	6.17358e-11	4.28229e-07
ENSMUSG00000024269	4.66033	15.4506	66.5257	0.0454542	0.00107745	4.31028e-07
ENSMUSG00000074280	79.6391	216.433	66.5172	7.99099e-08	4.21118e-11	4.31388e-07
ENSMUSG00000071454	0.14834	25.8058	66.5145	0.704903	9.27332e-05	4.31503e-07
ENSMUSG00000022426	0.00653395	33.2144	66.5067	0.936519	2.29503e-05	4.31832e-07
ENSMUSG00000001415	2.63494	78.1368	66.5017	0.122932	9.14278e-08	4.32044e-07
ENSMUSG00000037373	0.0225602	22.729	66.4764	0.882374	0.000178728	4.33121e-07
ENSMUSG00000033128	0.0124948	129.587	66.4626	0.912307	2.24463e-09	4.33707e-07
ENSMUSG00000029712	0.0291081	56.9865	66.4334	0.866544	7.96982e-07	4.34953e-07
ENSMUSG00000024300	0.683572	9.28362	66.3686	0.419813	0.00728728	4.37735e-07
ENSMUSG00000053038	38.6051	4617.43	66.3434	9.44759e-06	3.79221e-22	4.38823e-07
ENSMUSG00000064281	29.9219	2294.87	66.3361	4.1489e-05	1.40248e-19	4.39137e-07
ENSMUSG00000040822	0.26118	0.127965	66.3056	0.615884	0.724954	4.40458e-07
ENSMUSG00000021131	8.22863	0.137114	66.2167	0.0106483	0.71574	4.44331e-07
ENSMUSG00000014551	0.752275	13.1911	66.2108	0.397835	0.00206089	4.44591e-07
ENSMUSG00000022956	29.4473	109.542	66.1854	4.53461e-05	7.90664e-09	4.45706e-07
ENSMUSG00000028920	5.86883	50.2764	66.1284	0.0268698	1.81185e-06	4.48219e-07
ENSMUSG00000083411	0.405872	2378.34	65.9265	0.532559	1.03732e-19	4.57251e-07
ENSMUSG00000031355	21.358	32.2708	65.8555	0.000243661	2.70802e-05	4.60478e-07
ENSMUSG00000047786	27.7185	71.7782	65.8121	6.32026e-05	1.65741e-07	4.62461e-07
ENSMUSG00000063659	6.40258	100.13	65.8083	0.0215643	1.53365e-08	4.62636e-07
ENSMUSG00000011752	1.15758	1080.11	65.8002	0.297	7.94428e-17	4.63005e-07
ENSMUSG00000025978	6.16097	24.223	65.7734	0.0238018	0.000129129	4.64235e-07
ENSMUSG00000022314	7.97885	4.90484	65.701	0.0116819	0.0407293	4.67581e-07
ENSMUSG00000013089	3.73092	62.3464	65.6406	0.0702595	4.35995e-07	4.70393e-07
ENSMUSG00000031642	0.322826	80.7218	65.6062	0.577343	7.26143e-08	4.72003e-07
ENSMUSG00000053293	1.15235	15.8319	65.602	0.298061	0.000970516	4.722e-07
ENSMUSG00000022584	2.55396	12.5915	65.5734	0.128438	0.00247035	4.73544e-07
ENSMUSG00000040759	20.9137	41.7912	65.5536	0.000270085	5.82396e-06	4.74475e-07
ENSMUSG00000003435	3.04794	9.99819	65.5352	0.0988843	0.0056944	4.75347e-07
ENSMUSG00000025190	16.6383	275.766	65.5029	0.000781415	6.09975e-12	4.76873e-07
ENSMUSG00000020044	3.96715	2.00987	65.4991	0.0627114	0.174348	4.77054e-07
ENSMUSG00000056771	5.41816	12.1436	65.47	0.0325341	0.00283615	4.78439e-07
ENSMUSG00000031538	1.48723	28.0196	65.4684	0.239297	5.95948e-05	4.78514e-07
ENSMUSG00000040640	44.0193	0.51089	65.4368	4.21825e-06	0.484454	4.80023e-07
ENSMUSG00000079012	3.16771	152.733	65.4219	0.0929891	6.40541e-10	4.80735e-07
ENSMUSG00000024502	0.275355	323.467	65.4017	0.606538	1.68437e-12	4.81699e-07
ENSMUSG00000066621	14.0463	33.1662	65.401	0.00160243	2.31435e-05	4.81737e-07
ENSMUSG00000030058	1.61459	144.295	65.3128	0.220963	9.90608e-10	4.85987e-07
ENSMUSG00000045007	14.1981	63.4051	65.2358	0.00153366	3.88931e-07	4.89736e-07
ENSMUSG00000004105	0.00105164	5.93752	65.1966	0.974508	0.0261097	4.91655e-07
ENSMUSG00000035891	23.1827	27.6675	65.1823	0.00016171	6.38376e-05	4.92355e-07
ENSMUSG00000032215	1.91276	9.6744	65.1386	0.184554	0.00636158	4.9451e-07
ENSMUSG00000080893	81.0776	27.3443	65.1004	7.03819e-08	6.8033e-05	4.96404e-07
ENSMUSG00000059974	8.85164	4.62617	64.9438	0.00849225	0.0461633	5.04244e-07
ENSMUSG00000024736	1.50117	27.8206	64.9383	0.237197	6.19526e-05	5.0452e-07
ENSMUSG00000040543	27.4129	27.3861	64.833	6.71165e-05	6.74727e-05	5.09875e-07
ENSMUSG00000065979	5.78592	128.336	64.7442	0.0278212	2.41544e-09	5.14436e-07
ENSMUSG00000000632	5.38593	61.2354	64.7112	0.0329891	4.92346e-07	5.16146e-07
ENSMUSG00000015599	1.00185	30.8109	64.6976	0.330898	3.52124e-05	5.16851e-07
ENSMUSG00000025417	4.93096	411.075	64.6729	0.0402589	2.39381e-13	5.18131e-07
ENSMUSG00000058454	2.29431	46.5575	64.6249	0.14822	2.96349e-06	5.20641e-07
ENSMUSG00000031059	36.8144	26.5019	64.6248	1.25579e-05	8.04912e-05	5.20645e-07
ENSMUSG00000021313	2.38656	145.29	64.624	0.140793	9.39856e-10	5.20685e-07
ENSMUSG00000048385	89.4485	0.22227	64.5577	3.48332e-08	0.64331	5.24173e-07
ENSMUSG00000048001	8.51027	1.17942	64.4833	0.00960502	0.292635	5.28115e-07
ENSMUSG00000029192	1.34915	3.27498	64.4447	0.261476	0.0880591	5.30171e-07
ENSMUSG00000049401	0.13208	49.3019	64.3967	0.720765	2.05553e-06	5.32745e-07
ENSMUSG00000074129	18.3239	1570.17	64.3029	0.000505614	3.43518e-18	5.37808e-07
ENSMUSG00000020935	1.1763	42.5115	64.2338	0.293254	5.24012e-06	5.41575e-07
ENSMUSG00000027665	0.0105439	25.1271	64.2275	0.919416	0.000106706	5.41919e-07
ENSMUSG00000019039	1.22222	27.2366	64.1762	0.284326	6.94981e-05	5.44741e-07
ENSMUSG00000016763	0.496423	0.168408	64.107	0.490617	0.686656	5.48568e-07
ENSMUSG00000029861	2.13725	216.115	64.0876	0.161999	4.26048e-11	5.49645e-07
ENSMUSG00000042363	10.6836	70.0247	64.0075	0.00452683	1.96781e-07	5.54123e-07
ENSMUSG00000005198	36.8666	10.1073	63.9923	1.24525e-05	0.00548761	5.54977e-07
ENSMUSG00000060450	0.259265	453.918	63.9873	0.617171	1.06229e-13	5.55259e-07
ENSMUSG00000042992	4.05763	70.8721	63.9622	0.0600741	1.81037e-07	5.56674e-07
ENSMUSG00000024302	1.10137	81.4797	63.907	0.308656	6.79502e-08	5.59798e-07
ENSMUSG00000020918	0.66399	130.848	63.8774	0.426423	2.08605e-09	5.61484e-07
ENSMUSG00000074212	27.4369	49.5029	63.8644	6.68e-05	2.0024e-06	5.62226e-07
ENSMUSG00000025158	68.7903	763.359	63.8511	2.22528e-07	1.44186e-15	5.62987e-07
ENSMUSG00000000088	130.981	1164.51	63.7708	2.07e-09	4.22891e-17	5.676e-07
ENSMUSG00000030249	3.65598	39.777	63.7564	0.0728721	7.88197e-06	5.68428e-07
ENSMUSG00000029404	0.76288	61.0214	63.6877	0.3946	5.04108e-07	5.72414e-07
ENSMUSG00000023909	2.3052	24.0534	63.6792	0.147319	0.000133899	5.72912e-07
ENSMUSG00000029060	0.484853	133.351	63.597	0.495644	1.80684e-09	5.77728e-07
ENSMUSG00000050953	61.484	1.75088	63.5456	4.79061e-07	0.203289	5.80758e-07
ENSMUSG00000003233	1.06984	84.8759	63.41	0.315473	5.07818e-08	5.88854e-07
ENSMUSG00000025474	2.33304	32.523	63.262	0.145046	2.59005e-05	5.97828e-07
ENSMUSG00000043391	5.15155	6.37926	63.2527	0.0365263	0.0217695	5.98398e-07
ENSMUSG00000027993	10.0512	35.1411	63.247	0.00559291	1.65315e-05	5.98747e-07
ENSMUSG00000041658	0.37454	183.905	63.2353	0.548638	1.51644e-10	5.99461e-07
ENSMUSG00000029559	0.0186316	1012.62	63.2147	0.893031	1.36344e-16	6.00727e-07
ENSMUSG00000030220	7.0958	1.21729	63.1614	0.0163644	0.285267	6.04017e-07
ENSMUSG00000060429	5.64672	0.501574	63.147	0.0295065	0.488407	6.0491e-07
ENSMUSG00000039656	2.5475	134.876	63.1238	0.128889	1.65742e-09	6.06347e-07
ENSMUSG00000003423	4.97134	11.4605	63.122	0.039544	0.00351762	6.0646e-07
ENSMUSG00000032399	10.8904	3070.46	63.1058	0.0042296	1.19843e-20	6.07466e-07
ENSMUSG00000019173	13.6795	552.623	63.0668	0.00178332	2.10152e-14	6.09905e-07
ENSMUSG00000045733	9.40227	36.6943	62.9891	0.00699103	1.28044e-05	6.14786e-07
ENSMUSG00000069188	13.977	360.786	62.9888	0.00163496	6.94208e-13	6.14805e-07
ENSMUSG00000036955	8.38955	240.47	62.9785	0.0100373	1.82472e-11	6.15454e-07
ENSMUSG00000028792	6.3645	8.62309	62.9613	0.0219005	0.00921998	6.16546e-07
ENSMUSG00000020594	3.3706	36.5441	62.9074	0.0839234	1.31201e-05	6.19965e-07
ENSMUSG00000002997	12.3432	57.5444	62.9063	0.00266611	7.46952e-07	6.20038e-07
ENSMUSG00000019261	16.5682	50.0362	62.9053	0.000796103	1.86874e-06	6.20104e-07
ENSMUSG00000002984	3.55056	194.622	62.8342	0.076743	9.72944e-11	6.24652e-07
ENSMUSG00000022211	0.242856	37.4737	62.7644	0.628456	1.12959e-05	6.29156e-07
ENSMUSG00000024008	15.1295	38.8511	62.685	0.0011778	9.092e-06	6.34326e-07
ENSMUSG00000079442	0.947195	0.841146	62.6845	0.34408	0.371898	6.34357e-07
ENSMUSG00000055065	25.58	36.3874	62.6802	9.71412e-05	1.3459e-05	6.34639e-07
ENSMUSG00000026254	10.6085	3.57335	62.6706	0.00464062	0.075886	6.35269e-07
ENSMUSG00000082064	5.9169	673.72	62.634	0.0263352	4.07302e-15	6.3767e-07
ENSMUSG00000011751	1.17913	1.60323	62.6171	0.292691	0.222522	6.38783e-07
ENSMUSG00000061411	3.83335	14.7011	62.5448	0.0668633	0.00132845	6.43568e-07
ENSMUSG00000086869	2.53231	27.4426	62.4948	0.12996	6.67251e-05	6.46898e-07
ENSMUSG00000055850	0.0939154	20.2282	62.426	0.762979	0.00031739	6.51513e-07
ENSMUSG00000021427	6.16207	23.6095	62.398	0.023791	0.000147343	6.53405e-07
ENSMUSG00000035805	24.5908	2.99198	62.3956	0.000119426	0.10179	6.5357e-07
ENSMUSG00000036819	0.260306	7.14499	62.3659	0.61647	0.0160534	6.55582e-07
ENSMUSG00000032564	0.0190874	49.3487	62.357	0.891739	2.04301e-06	6.56183e-07
ENSMUSG00000079018	0.768679	51.8482	62.3312	0.392847	1.48394e-06	6.57941e-07
ENSMUSG00000000275	0.401478	30.035	62.2961	0.53476	4.06253e-05	6.60333e-07
ENSMUSG00000057143	0.373854	14.1909	62.2603	0.549001	0.00153686	6.62792e-07
ENSMUSG00000023912	0.0591741	18.5084	62.2506	0.810717	0.000482753	6.63457e-07
ENSMUSG00000061175	8.47093	0.905883	62.2369	0.00974354	0.354546	6.64396e-07
ENSMUSG00000022546	0.164046	48.3298	62.1919	0.690509	2.3357e-06	6.67508e-07
ENSMUSG00000021270	78.0978	178.788	62.1594	9.17511e-08	1.89031e-10	6.69763e-07
ENSMUSG00000020598	2.50172	3.97067	62.1157	0.132147	0.0626063	6.72806e-07
ENSMUSG00000002265	35.0147	269.182	62.0872	1.68846e-05	7.40543e-12	6.748e-07
ENSMUSG00000021238	0.056286	4.11795	62.0648	0.815301	0.0583873	6.76372e-07
ENSMUSG00000030126	0.317006	65.5887	62.0564	0.580763	3.08754e-07	6.76964e-07
ENSMUSG00000032777	23.945	21.1502	62.0452	0.000137052	0.00025564	6.77756e-07
ENSMUSG00000021314	69.7338	47.7591	62.0354	2.02533e-07	2.51995e-06	6.78442e-07
ENSMUSG00000026424	54.1312	5.47727	61.9881	1.11947e-06	0.0317183	6.81786e-07
ENSMUSG00000039530	18.9358	153.931	61.9704	0.000434103	6.03138e-10	6.83044e-07
ENSMUSG00000027962	13.2177	74.6786	61.9252	0.00204459	1.257e-07	6.86268e-07
ENSMUSG00000040797	0.704275	1.73222	61.909	0.412997	0.205599	6.87422e-07
ENSMUSG00000024952	10.0577	6.30489	61.8611	0.00558061	0.0224387	6.90866e-07
ENSMUSG00000034485	0.398918	8.00223	61.823	0.53605	0.0115805	6.93615e-07
ENSMUSG00000040699	0.164953	3.57949	61.7871	0.689704	0.0756572	6.96215e-07
ENSMUSG00000002524	1.44199	229.441	61.7692	0.246282	2.65112e-11	6.97517e-07
ENSMUSG00000026029	0.370529	6.67458	61.7561	0.550764	0.0193272	6.98468e-07
ENSMUSG00000020922	45.7728	270.079	61.7495	3.30008e-06	7.21037e-12	6.98949e-07
ENSMUSG00000036989	1.7102	2.11099	61.7422	0.208369	0.164455	6.99483e-07
ENSMUSG00000083774	2.50291	135.234	61.6992	0.132061	1.62439e-09	7.02629e-07
ENSMUSG00000029723	5.449	1795.62	61.6796	0.0321056	1.11013e-18	7.04066e-07
ENSMUSG00000036052	9.41464	41.0761	61.6583	0.00696093	6.47645e-06	7.05639e-07
ENSMUSG00000022382	3.83562	0.956785	61.6504	0.0667903	0.341714	7.06217e-07
ENSMUSG00000004945	19.6134	478.543	61.6313	0.000367825	6.88218e-14	7.07628e-07
ENSMUSG00000060166	0.00603449	20.0994	61.549	0.938988	0.000327278	7.13744e-07
ENSMUSG00000020738	1.97011	1.73625	61.5062	0.178439	0.205097	7.16951e-07
ENSMUSG00000028553	1.31937	90.0136	61.478	0.266611	3.32856e-08	7.19069e-07
ENSMUSG00000027951	32.8377	60.7073	61.4606	2.45083e-05	5.21954e-07	7.2038e-07
ENSMUSG00000051391	48.7067	6547.18	61.4127	2.22229e-06	1.96616e-23	7.24004e-07
ENSMUSG00000040596	15.603	60.2315	61.4118	0.00103321	5.50338e-07	7.2407e-07
ENSMUSG00000029838	118.881	1317.89	61.4074	4.29652e-09	1.49742e-17	7.24407e-07
ENSMUSG00000028102	0.00777756	0.693498	61.3497	0.930756	0.416524	7.28801e-07
ENSMUSG00000048388	12.257	17.9406	61.3329	0.00273813	0.000557108	7.30087e-07
ENSMUSG00000024983	5.26092	267.336	61.3276	0.0348242	7.82573e-12	7.30493e-07
ENSMUSG00000021585	2.73859	12.2414	61.3167	0.116294	0.00275139	7.31331e-07
ENSMUSG00000009073	3.09882	2.75185	61.3163	0.0963272	0.115476	7.31361e-07
ENSMUSG00000085442	25.5932	3634.9	61.2884	9.68767e-05	2.87503e-21	7.33505e-07
ENSMUSG00000034248	1.77048	54.9695	61.2607	0.200896	1.01174e-06	7.3564e-07
ENSMUSG00000024969	17.519	0.512741	61.2544	0.000620657	0.483676	7.36129e-07
ENSMUSG00000035133	0.705769	3.44828	61.188	0.412512	0.0807309	7.41282e-07
ENSMUSG00000029434	1.51346	222.584	61.1161	0.235365	3.37295e-11	7.46911e-07
ENSMUSG00000087141	1.91374	198.073	61.0906	0.184447	8.47419e-11	7.48914e-07
ENSMUSG00000002012	30.1168	200.625	60.9432	4.00126e-05	7.66243e-11	7.60639e-07
ENSMUSG00000078517	13.6995	20.0229	60.9403	0.00177291	0.000333313	7.60867e-07
ENSMUSG00000026991	5.27386	0.244517	60.9374	0.0346288	0.627292	7.61101e-07
ENSMUSG00000032135	23.773	20.6462	60.9236	0.000142223	0.000287537	7.62208e-07
ENSMUSG00000037151	0.10466	40.4678	60.9235	0.750253	7.09627e-06	7.62219e-07
ENSMUSG00000057841	40.5036	908.658	60.8499	7.05796e-06	3.37224e-16	7.68159e-07
ENSMUSG00000027624	1.29142	1.08546	60.84	0.271553	0.312069	7.68967e-07
ENSMUSG00000064358	58.9492	4.84481	60.8369	6.35832e-07	0.0418347	7.69214e-07
ENSMUSG00000024411	28.6829	5.73273	60.7926	5.24318e-05	0.0284518	7.72828e-07
ENSMUSG00000031833	5.31128	164.769	60.7694	0.0340712	3.56637e-10	7.74719e-07
ENSMUSG00000073982	57.2236	20.0815	60.7669	7.75279e-07	0.000328684	7.74924e-07
ENSMUSG00000046573	0.341476	0.000908101	60.7473	0.566653	0.976311	7.76534e-07
ENSMUSG00000003226	0.732869	4.98235	60.6578	0.40386	0.0393517	7.83924e-07
ENSMUSG00000007021	52.7428	263.575	60.5916	1.32728e-06	8.76667e-12	7.89436e-07
ENSMUSG00000034187	234.745	321.669	60.591	2.21068e-11	1.76214e-12	7.89488e-07
ENSMUSG00000033352	12.4806	257.341	60.559	0.00255568	1.06186e-11	7.92169e-07
ENSMUSG00000044134	4.27224	8.13334	60.5342	0.0543175	0.0110299	7.94255e-07
ENSMUSG00000042476	0.00404463	45.9053	60.4834	0.950033	3.24037e-06	7.98546e-07
ENSMUSG00000038576	0.0290051	2.59459	60.4534	0.866778	0.125639	8.01093e-07
ENSMUSG00000042831	1.58001	119.518	60.3954	0.225755	4.12766e-09	8.06038e-07
ENSMUSG00000016940	4.54962	38.1575	60.3615	0.0477997	1.01351e-05	8.0895e-07
ENSMUSG00000085544	3.26152	1.23433	60.2584	0.0886605	0.282033	8.17864e-07
ENSMUSG00000001229	0.00126278	89.0922	60.2162	0.972067	3.58502e-08	8.21551e-07
ENSMUSG00000045538	12.1193	37.0757	60.2152	0.00285771	1.20398e-05	8.2164e-07
ENSMUSG00000047420	5.49317	10.5161	60.1541	0.0315029	0.00478505	8.26999e-07
ENSMUSG00000034422	2.82095	94.0053	60.0974	0.111324	2.43093e-08	8.32013e-07
ENSMUSG00000018476	11.2479	6.22364	60.0456	0.00376599	0.023197	8.36627e-07
ENSMUSG00000033392	49.3838	1.91274	59.9937	2.03369e-06	0.184556	8.41273e-07
ENSMUSG00000026389	10.9071	26.1495	59.9166	0.00420645	8.64464e-05	8.48234e-07
ENSMUSG00000079941	111.145	179.738	59.9125	7.0981e-09	1.81376e-10	8.48605e-07
ENSMUSG00000042010	0.122401	25.9072	59.8828	0.730741	9.08268e-05	8.51306e-07
ENSMUSG00000049313	4.36737	19.5072	59.8415	0.0519724	0.000377423	8.55071e-07
ENSMUSG00000037098	0.481149	969.77	59.8033	0.497272	1.95743e-16	8.5858e-07
ENSMUSG00000063001	11.2801	2470.87	59.791	0.00372718	7.51527e-20	8.59707e-07
ENSMUSG00000057657	83.9226	2303.98	59.7684	5.50524e-08	1.35633e-19	8.61789e-07
ENSMUSG00000053166	3.48154e-07	6.4621	59.7556	0.999536	0.0210505	8.62973e-07
ENSMUSG00000020926	0.289937	9.80104	59.7511	0.597241	0.00609065	8.63389e-07
ENSMUSG00000043969	13.3099	37.8973	59.7341	0.00198917	1.05602e-05	8.64961e-07
ENSMUSG00000029600	0.229704	1.03078	59.7065	0.637851	0.324208	8.67524e-07
ENSMUSG00000010205	6.47937	8.57674	59.6817	0.0209042	0.00937599	8.69842e-07
ENSMUSG00000003437	24.3126	105.679	59.6565	0.000126688	1.03128e-08	8.7219e-07
ENSMUSG00000027522	0.530217	0.602201	59.5602	0.476427	0.448402	8.81255e-07
ENSMUSG00000028413	1.51597	97.9311	59.5602	0.234993	1.80425e-08	8.81256e-07
ENSMUSG00000042589	9.77097	33.677	59.467	0.00615377	2.11872e-05	8.90123e-07
ENSMUSG00000042650	2.46905	200.842	59.3944	0.134533	7.59758e-11	8.9711e-07
ENSMUSG00000034910	57.6199	92.0057	59.3716	7.40458e-07	2.84126e-08	8.99318e-07
ENSMUSG00000061315	25.5039	149.86	59.3366	9.86775e-05	7.41205e-10	9.02711e-07
ENSMUSG00000039108	6.04963	584.001	59.3103	0.0249212	1.3313e-14	9.05274e-07
ENSMUSG00000029507	0.139272	169.827	59.2619	0.713618	2.82079e-10	9.10007e-07
ENSMUSG00000002372	0.0328867	462.344	59.1924	0.85824	9.13373e-14	9.16859e-07
ENSMUSG00000051674	0.213625	111.04	59.1418	0.649801	7.14846e-09	9.2188e-07
ENSMUSG00000040048	15.8615	76.5823	59.0954	0.000962738	1.05339e-07	9.26516e-07
ENSMUSG00000038264	47.9176	4.38392	59.0583	2.46721e-06	0.0515765	9.30237e-07
ENSMUSG00000021069	4.11324	14.9638	59.0555	0.0585169	0.00123367	9.30522e-07
ENSMUSG00000042029	0.00230536	7.25385	59.0467	0.962265	0.0153888	9.31409e-07
ENSMUSG00000028931	6.68165	106.044	59.0344	0.0192726	1.00537e-08	9.32647e-07
ENSMUSG00000028763	0.297037	28.4096	58.9892	0.592825	5.526e-05	9.3722e-07
ENSMUSG00000053297	2.55637	0.10999	58.9714	0.128269	0.744209	9.39026e-07
ENSMUSG00000022263	0.0112635	47.8911	58.9145	0.916722	2.47594e-06	9.44839e-07
ENSMUSG00000066443	0.589701	978.481	58.8795	0.45307	1.81641e-16	9.48425e-07
ENSMUSG00000030329	34.471	12.5809	58.8603	1.85026e-05	0.00247836	9.50407e-07
ENSMUSG00000037979	17.2085	10.9038	58.8455	0.000672667	0.00421103	9.51928e-07
ENSMUSG00000006611	2.8343	17.9498	58.8007	0.110543	0.000555802	9.56563e-07
ENSMUSG00000037536	0.578772	0.225588	58.7832	0.457217	0.640859	9.58382e-07
ENSMUSG00000028949	2.21122	89.7227	58.7708	0.155322	3.40724e-08	9.59677e-07
ENSMUSG00000035401	8.1138	41.9697	58.5483	0.01111	5.67277e-06	9.8318e-07
ENSMUSG00000003131	36.4038	928.682	58.5446	1.34231e-05	2.81084e-16	9.83572e-07
ENSMUSG00000000441	27.5649	121.68	58.5028	6.51381e-05	3.60813e-09	9.88068e-07
ENSMUSG00000032035	0.259899	10.2735	58.4458	0.616744	0.00518886	9.94226e-07
ENSMUSG00000028426	13.7569	480.782	58.3309	0.0017433	6.62305e-14	1.00677e-06
ENSMUSG00000020476	10.263	392.615	58.2788	0.00520713	3.48475e-13	1.01252e-06
ENSMUSG00000024900	3.76812	148.321	58.2605	0.0690032	8.02309e-10	1.01455e-06
ENSMUSG00000047205	26.5173	15.4454	58.2387	8.02417e-05	0.00107899	1.01697e-06
ENSMUSG00000074575	0.976379	27.9664	58.2367	0.336951	6.02154e-05	1.01719e-06
ENSMUSG00000024899	2.83672	26.728	58.2259	0.110402	7.69143e-05	1.01839e-06
ENSMUSG00000029777	1.23608	240.884	58.2052	0.281704	1.79992e-11	1.0207e-06
ENSMUSG00000021186	0.0809501	61.711	58.2048	0.779451	4.67282e-07	1.02075e-06
ENSMUSG00000032596	1.42524	45.2526	58.188	0.248936	3.54675e-06	1.02263e-06
ENSMUSG00000047976	158.118	5.12113	58.1701	4.90437e-10	0.0370165	1.02462e-06
ENSMUSG00000025241	188.943	1476.78	58.1617	1.22737e-10	5.7534e-18	1.02557e-06
ENSMUSG00000028447	20.5018	167.204	58.0976	0.000297474	3.18297e-10	1.03279e-06
ENSMUSG00000034059	1.62824	32.6384	58.0581	0.219106	2.53798e-05	1.03728e-06
ENSMUSG00000049866	21.4896	10.4697	58.0193	0.000236398	0.00485933	1.0417e-06
ENSMUSG00000041073	2.60923	23.409	57.9443	0.124649	0.000153907	1.05032e-06
ENSMUSG00000029151	18.9615	0.704133	57.9208	0.000431348	0.413043	1.05302e-06
ENSMUSG00000026437	6.47858	42.4239	57.9206	0.0209108	5.30749e-06	1.05305e-06
ENSMUSG00000022201	18.4116	17.9812	57.8603	0.0004946	0.000551393	1.06005e-06
ENSMUSG00000035021	2.07535	49.764	57.856	0.167861	1.93568e-06	1.06056e-06
ENSMUSG00000042632	0.700456	14.0423	57.821	0.414241	0.00160428	1.06464e-06
ENSMUSG00000026821	0.0123828	14.5993	57.8196	0.912699	0.00136739	1.06481e-06
ENSMUSG00000018334	0.757816	240.523	57.8081	0.396139	1.82155e-11	1.06615e-06
ENSMUSG00000079478	0.00505075	64.5951	57.7813	0.944173	3.42685e-07	1.0693e-06
ENSMUSG00000001036	1.01519	42.837	57.665	0.32779	4.99804e-06	1.08309e-06
ENSMUSG00000024454	7.18483	131.178	57.6603	0.0158065	2.04658e-09	1.08365e-06
ENSMUSG00000019432	1.85212	50.7266	57.6315	0.191307	1.71032e-06	1.08709e-06
ENSMUSG00000040811	5.1349	56.8367	57.5944	0.0367936	8.11045e-07	1.09155e-06
ENSMUSG00000013646	0.373977	14.0011	57.5744	0.548936	0.00162358	1.09396e-06
ENSMUSG00000057234	4.66947	26.661	57.5515	0.0452664	7.79547e-05	1.09673e-06
ENSMUSG00000024429	0.20139	403.531	57.5149	0.659269	2.7853e-13	1.10118e-06
ENSMUSG00000030216	1.20042	177.048	57.4762	0.288518	2.04017e-10	1.1059e-06
ENSMUSG00000048612	0.878995	24.8881	57.3982	0.361607	0.000112178	1.11548e-06
ENSMUSG00000027858	487.241	53.362	57.3897	5.93437e-14	1.2297e-06	1.11652e-06
ENSMUSG00000044912	36.2184	221.806	57.3477	1.38356e-05	3.46789e-11	1.12173e-06
ENSMUSG00000035342	2.28527	8.67682	57.3307	0.148973	0.00904276	1.12383e-06
ENSMUSG00000028223	0.569977	2.73581	57.2538	0.4606	0.116467	1.13346e-06
ENSMUSG00000085795	1.5475	4.12956	57.2269	0.230385	0.0580691	1.13685e-06
ENSMUSG00000030729	609.416	8.062	57.2047	9.35738e-15	0.0113257	1.13965e-06
ENSMUSG00000075706	2.16666	360.702	57.1665	0.159303	6.95526e-13	1.14448e-06
ENSMUSG00000072489	11.2918	686.244	57.1424	0.00371319	3.4954e-15	1.14755e-06
ENSMUSG00000028088	1.70086	73.0784	57.1069	0.209558	1.46255e-07	1.15208e-06
ENSMUSG00000041710	3.62336	8.31439	57.0047	0.074045	0.0103176	1.16525e-06
ENSMUSG00000021806	2.24834	28.6042	56.9898	0.152099	5.32297e-05	1.16718e-06
ENSMUSG00000060703	14.9623	93.6249	56.9507	0.00123418	2.50359e-08	1.17228e-06
ENSMUSG00000076439	934.815	4.32841	56.9055	2.66043e-16	0.0529185	1.17819e-06
ENSMUSG00000030134	156.68	795.074	56.8289	5.26245e-10	1.02729e-15	1.18829e-06
ENSMUSG00000020547	1.57478	213.326	56.8024	0.226493	4.72154e-11	1.19181e-06
ENSMUSG00000038290	6.61614	4.6108	56.6621	0.0197846	0.0464865	1.21063e-06
ENSMUSG00000025290	19.0719	1015.05	56.6522	0.000419777	1.33633e-16	1.21197e-06
ENSMUSG00000066357	33.2477	24.1078	56.6443	2.28181e-05	0.000132349	1.21304e-06
ENSMUSG00000007944	15.5607	535.531	56.6423	0.00104527	2.72381e-14	1.21331e-06
ENSMUSG00000025478	7.48551	8.01109	56.5999	0.0140758	0.0115423	1.21907e-06
ENSMUSG00000017740	34.4753	27.6816	56.4888	1.84893e-05	6.36625e-05	1.23434e-06
ENSMUSG00000031865	7.30269	179.826	56.4844	0.0151008	1.80689e-10	1.23495e-06
ENSMUSG00000022391	74.8059	45.2627	56.4594	1.24208e-07	3.54174e-06	1.23842e-06
ENSMUSG00000022952	5.58948	14.5131	56.3635	0.0302333	0.00140131	1.2518e-06
ENSMUSG00000037172	3.86168e-05	4.92309	56.3552	0.995114	0.0404	1.25298e-06
ENSMUSG00000033569	6.7141	4.44014	56.3141	0.0190247	0.0502577	1.25877e-06
ENSMUSG00000019715	0.00918908	99.106	56.2612	0.924753	1.65355e-08	1.26627e-06
ENSMUSG00000030616	0.467589	49.8086	56.1627	0.503313	1.92452e-06	1.28038e-06
ENSMUSG00000066647	0.0417555	3.6482	56.0693	0.840513	0.07315	1.29392e-06
ENSMUSG00000008855	10.5038	4.73713	56.0508	0.00480453	0.043905	1.29663e-06
ENSMUSG00000002803	0.348938	329.518	56.0384	0.562487	1.44953e-12	1.29844e-06
ENSMUSG00000027499	303.112	1215.76	56.0334	2.84881e-12	2.94699e-17	1.29917e-06
ENSMUSG00000029432	4.72087	211.93	55.9284	0.0442278	4.97297e-11	1.31466e-06
ENSMUSG00000028382	1.60339	100.418	55.9238	0.222501	1.50164e-08	1.31534e-06
ENSMUSG00000027765	5.41725	0.0466787	55.9048	0.0325469	0.831518	1.31818e-06
ENSMUSG00000069814	1.27974	377.363	55.8403	0.273655	4.81482e-13	1.32782e-06
ENSMUSG00000006575	2.93387	139.727	55.8312	0.104916	1.26652e-09	1.32918e-06
ENSMUSG00000010608	0.718505	1.86108	55.8236	0.408411	0.190289	1.33033e-06
ENSMUSG00000031154	0.0950505	47.5818	55.8205	0.761598	2.58047e-06	1.33079e-06
ENSMUSG00000039759	0.318789	4.9289	55.7752	0.579711	0.0402958	1.33764e-06
ENSMUSG00000030411	1.82253	138.681	55.7426	0.194715	1.34116e-09	1.34259e-06
ENSMUSG00000027674	69.1273	26.1017	55.7374	2.15143e-07	8.72914e-05	1.34338e-06
ENSMUSG00000030630	11.5638	50.0567	55.6465	0.00340367	1.86382e-06	1.35728e-06
ENSMUSG00000029840	5.61205	444.611	55.6008	0.0299443	1.25915e-13	1.36434e-06
ENSMUSG00000034173	19.5689	111.091	55.5974	0.00037181	7.1242e-09	1.36486e-06
ENSMUSG00000081603	17.3541	8.76433	55.5831	0.000647687	0.0087623	1.36708e-06
ENSMUSG00000025402	5.29624	91.1644	55.5538	0.0342941	3.03659e-08	1.37163e-06
ENSMUSG00000030268	19.4911	234.905	55.4937	0.000378899	2.1987e-11	1.38103e-06
ENSMUSG00000024068	1.16415	37.2232	55.4876	0.295678	1.17579e-05	1.38198e-06
ENSMUSG00000003464	11.3013	118.021	55.4705	0.00370182	4.53661e-09	1.38467e-06
ENSMUSG00000053754	26.5651	14.053	55.4461	7.94736e-05	0.00159931	1.38852e-06
ENSMUSG00000026276	33.1015	0.246836	55.4113	2.34056e-05	0.625675	1.39402e-06
ENSMUSG00000063142	0.642167	1.7912	55.2566	0.433986	0.198406	1.41881e-06
[truncated: 12,278 more rows]

## Sheet: mono_poly vs gran fstats
perm p value thresh	permuted fstats
0.0001	30.7873	20.5342	23.9862
0.001	14.2327	13.7095	13.6275
0.01	7.75881	7.92177	7.78913
0.05	4.15529	4.1848	4.22175
	experimental fstats			unadjusted pvalues from anova
id	fstatgeno_g	fstatenvir_g	fstatint_g	pvalgeno_g	pvalenvir_g	pvalint_g
ENSMUSG00000022048	1.50916	129.951	602.918	0.229868	7.95705e-12	1.62821e-19
ENSMUSG00000021508	4.1817	60.155	449.541	0.0507229	2.43062e-08	6.20599e-18
ENSMUSG00000030662	0.30391	209.676	379.047	0.585975	3.01272e-14	5.02003e-17
ENSMUSG00000022051	12.2025	49.4847	367.142	0.00166229	1.45914e-07	7.40547e-17
ENSMUSG00000078578	0.743236	139.161	365.336	0.396219	3.66577e-12	7.86359e-17
ENSMUSG00000033174	19.2117	46.2899	364.046	0.000159595	2.62406e-07	8.20917e-17
ENSMUSG00000064329	82.5894	58.8391	356.314	1.06028e-09	2.99412e-08	1.0657e-16
ENSMUSG00000020114	4.2565	143.638	354.355	0.0488375	2.55421e-12	1.13952e-16
ENSMUSG00000025220	2.52593	148.386	341.006	0.123631	1.75931e-12	1.81538e-16
ENSMUSG00000022789	1.07389	88.0103	340.237	0.309261	5.48678e-10	1.86566e-16
ENSMUSG00000029657	6.45547	227.445	334.492	0.0171208	1.12906e-14	2.29268e-16
ENSMUSG00000022905	2.31987	85.0605	326.494	0.139359	7.82099e-10	3.07161e-16
ENSMUSG00000002129	2.53546	208.041	323.449	0.122956	3.30972e-14	3.43954e-16
ENSMUSG00000026509	23.5	268.284	320.307	4.5864e-05	1.50223e-15	3.86933e-16
ENSMUSG00000056904	16.7071	436.446	319.951	0.000351048	3.36333e-18	3.92158e-16
ENSMUSG00000028530	1.72842	245.691	316.56	0.199671	4.41679e-15	4.459e-16
ENSMUSG00000021708	0.763992	224.594	304.695	0.389791	1.31542e-14	7.06068e-16
ENSMUSG00000021708b	0.763936	224.596	304.688	0.389808	1.31531e-14	7.06248e-16
ENSMUSG00000064358	0.636906	6.79395	298.527	0.431797	0.0147094	9.02541e-16
ENSMUSG00000021546	4.13806	156.924	297.453	0.0518605	9.22504e-13	9.42418e-16
ENSMUSG00000036667	0.65933	123.023	296.463	0.423898	1.47016e-11	9.80848e-16
ENSMUSG00000037608	4.75789	209.234	278.313	0.0380469	3.09012e-14	2.08798e-15
ENSMUSG00000019986	4.60131	203.301	277.467	0.0411006	4.36279e-14	2.16516e-15
ENSMUSG00000021413	6.41074	90.1554	274.692	0.0174706	4.26441e-10	2.44079e-15
ENSMUSG00000070544	0.452836	121.125	268.148	0.50671	1.74823e-11	3.25219e-15
ENSMUSG00000062604	3.25582	58.0859	266.332	0.0823377	3.37866e-08	3.52586e-15
ENSMUSG00000055204	0.754083	138.743	263.153	0.39284	3.79341e-12	4.06649e-15
ENSMUSG00000021218	12.2123	159.98	247.877	0.00165626	7.37532e-13	8.25561e-15
ENSMUSG00000021109	2.90927	123.175	246.944	0.0995518	1.45013e-11	8.63173e-15
ENSMUSG00000024853	0.527317	314.754	245.292	0.473985	2.07541e-16	9.34339e-15
ENSMUSG00000015143	7.52874	24.5251	241.598	0.0106579	3.4623e-05	1.11739e-14
ENSMUSG00000025437	17.6979	187.63	239.941	0.000255501	1.13471e-13	1.21174e-14
ENSMUSG00000082454	6.59324	256.594	238.363	0.0160906	2.59662e-15	1.30959e-14
ENSMUSG00000043881	0.0118673	65.9598	235.879	0.914058	1.00515e-08	1.48124e-14
ENSMUSG00000083367	4.48566	189.626	235.028	0.0435316	1.00084e-13	1.54555e-14
ENSMUSG00000020580	7.27343	113.223	234.734	0.0119072	3.68558e-11	1.56844e-14
ENSMUSG00000003778	5.2256	160.865	234.64	0.0303275	6.91715e-13	1.57587e-14
ENSMUSG00000057335	0.503221	95.4063	234.268	0.48417	2.34565e-10	1.60552e-14
ENSMUSG00000025666	10.012	22.8251	230.93	0.00382758	5.53772e-05	1.90009e-14
ENSMUSG00000008475	5.45752	73.1964	227.841	0.0271569	3.6054e-09	2.22502e-14
ENSMUSG00000045284	7.84951	124.892	226.374	0.00928709	1.24231e-11	2.39987e-14
ENSMUSG00000025204	1.16263	56.3873	225.929	0.29046	4.45494e-08	2.45583e-14
ENSMUSG00000040560	0.53221	216.832	225.359	0.471961	2.01164e-14	2.5295e-14
ENSMUSG00000062683	1.79792	25.9667	217.483	0.191136	2.35478e-05	3.83279e-14
ENSMUSG00000034024	3.02142	204.461	215.97	0.0935654	4.07545e-14	4.15781e-14
ENSMUSG00000049091	5.30285	33.9871	214.646	0.0292281	3.31646e-06	4.46656e-14
ENSMUSG00000039105	0.326363	122.106	211.901	0.572534	1.59799e-11	5.18838e-14
ENSMUSG00000030016	1.65629	107.812	210.672	0.209029	6.29775e-11	5.55134e-14
ENSMUSG00000021908	8.49085	196.644	210.053	0.0070881	6.49427e-14	5.74442e-14
ENSMUSG00000043483	0.302054	63.3667	205.683	0.587115	1.48059e-08	7.33195e-14
ENSMUSG00000022323	3.4588	14.7792	204.599	0.0738444	0.000667067	7.79475e-14
ENSMUSG00000022890	0.198381	81.387	203.153	0.659581	1.2326e-09	8.46209e-14
ENSMUSG00000057230	1.04043	255.298	202.272	0.316774	2.76287e-15	8.89869e-14
ENSMUSG00000071662	0.851242	56.568	200.978	0.364373	4.32463e-08	9.58481e-14
ENSMUSG00000024077	21.0502	41.7613	200.968	9.21374e-05	6.31773e-07	9.59009e-14
ENSMUSG00000040265	4.49635	110.818	199.644	0.0433005	4.66429e-11	1.03516e-13
ENSMUSG00000031696	6.14045	196.634	199.15	0.0197593	6.49823e-14	1.06521e-13
ENSMUSG00000041881	0.0371838	66.0129	195.991	0.848535	9.9732e-09	1.28111e-13
ENSMUSG00000049470	3.89512	186.695	194.451	0.0587414	1.20395e-13	1.40305e-13
ENSMUSG00000031229	0.701256	61.985	194.23	0.409714	1.82843e-08	1.42153e-13
ENSMUSG00000029467	25.4091	161.676	193.377	2.72975e-05	6.52451e-13	1.49544e-13
ENSMUSG00000031626	7.94425	57.6669	192.025	0.00891996	3.61525e-08	1.62128e-13
ENSMUSG00000018567	3.57033	68.8715	190.002	0.0696038	6.59122e-09	1.83123e-13
ENSMUSG00000037487	2.5366	126.191	189.487	0.122875	1.10654e-11	1.88916e-13
ENSMUSG00000036550	17.0969	182.689	189.157	0.000309511	1.55637e-13	1.92734e-13
ENSMUSG00000075705	1.08395	88.9255	185.48	0.30705	4.92457e-10	2.41415e-13
ENSMUSG00000023075	0.258003	60.6287	184.353	0.61562	2.25662e-08	2.58865e-13
ENSMUSG00000026219	3.63096	127.676	181.098	0.0674145	9.70484e-12	3.17383e-13
ENSMUSG00000028675	2.17966	92.769	180.965	0.151414	3.1565e-10	3.20049e-13
ENSMUSG00000053536	3.08413	231.904	180.341	0.0903987	8.92187e-15	3.32925e-13
ENSMUSG00000031026	0.46036	138.964	179.326	0.50323	3.72531e-12	3.55087e-13
ENSMUSG00000021929	8.2903	105.061	176.972	0.00770761	8.33885e-11	4.12827e-13
ENSMUSG00000031010	0.776404	110.253	176.163	0.38602	4.93261e-11	4.34953e-13
ENSMUSG00000033732	0.958364	145.119	174.858	0.33629	2.27123e-12	4.73358e-13
ENSMUSG00000027680	11.8234	120.383	172.971	0.00191253	1.87173e-11	5.35508e-13
ENSMUSG00000052681	1.58205	62.7171	172.431	0.219235	1.63432e-08	5.54879e-13
ENSMUSG00000044060	10.4393	131.286	172.345	0.00323772	7.09183e-12	5.58015e-13
ENSMUSG00000018340	40.0728	333.324	172.326	8.90277e-07	1.01393e-16	5.58708e-13
ENSMUSG00000026678	1.4705	58.7396	172.194	0.235771	3.04214e-08	5.63623e-13
ENSMUSG00000014313	0.292893	214.429	171.759	0.592811	2.30081e-14	5.80016e-13
ENSMUSG00000016554	3.13895	178.347	169.682	0.0877307	2.06734e-13	6.65854e-13
ENSMUSG00000022477	13.454	310.125	168.348	0.00105788	2.49635e-16	7.28115e-13
ENSMUSG00000033228	7.14897	152.429	167.363	0.0125736	1.29092e-12	7.78131e-13
ENSMUSG00000023089	3.39707	94.1309	167.034	0.076317	2.70563e-10	7.95651e-13
ENSMUSG00000048490	2.4623	90.2505	166.596	0.128254	4.21752e-10	8.19615e-13
ENSMUSG00000033382	10.5791	137.796	166.498	0.00306682	4.10051e-12	8.25109e-13
ENSMUSG00000030816	2.09448	229.796	165.626	0.159344	9.96766e-15	8.75555e-13
ENSMUSG00000027351	7.64791	99.9159	164.466	0.0101244	1.43272e-10	9.47884e-13
ENSMUSG00000021357	5.19735	105.825	163.893	0.0307409	7.70815e-11	9.85987e-13
ENSMUSG00000034336	15.6732	96.2807	162.753	0.000493299	2.12878e-10	1.06672e-12
ENSMUSG00000028953	11.4831	159.799	162.044	0.0021722	7.47288e-13	1.1205e-12
ENSMUSG00000023026	9.61553	193.62	160.714	0.00448025	7.81136e-14	1.22949e-12
ENSMUSG00000024782	5.00256	55.9798	159.393	0.0337673	4.76459e-08	1.34906e-12
ENSMUSG00000026626	7.7789	45.5522	158.535	0.00957141	3.01612e-07	1.43347e-12
ENSMUSG00000029191	4.3884	133.935	158.176	0.0457006	5.65929e-12	1.47043e-12
ENSMUSG00000037894	5.85891	63.885	158.123	0.0224992	1.36906e-08	1.47595e-12
ENSMUSG00000022450	0.60944	125.854	157.456	0.44179	1.14015e-11	1.54763e-12
ENSMUSG00000038095	1.18901	44.8671	156.454	0.285166	3.43699e-07	1.66257e-12
ENSMUSG00000074582	7.232	211.102	156.445	0.0121246	2.77701e-14	1.66365e-12
ENSMUSG00000027804	5.48718	97.43	156.12	0.0267786	1.87591e-10	1.70293e-12
ENSMUSG00000030754	7.62352	133.212	155.078	0.0102312	6.0165e-12	1.83553e-12
ENSMUSG00000017421	21.2745	120.276	154.898	8.62996e-05	1.89032e-11	1.85962e-12
ENSMUSG00000032030	2.04393	55.7205	152.288	0.164284	4.97366e-08	2.24891e-12
ENSMUSG00000028015	3.2019	24.9851	151.862	0.0847773	3.05782e-05	2.32033e-12
ENSMUSG00000034160	11.0782	43.6679	151.739	0.00253197	4.3335e-07	2.34149e-12
ENSMUSG00000026867	0.0938975	105.717	151.579	0.76163	7.79463e-11	2.36918e-12
ENSMUSG00000026393	5.05554	89.0322	151.319	0.0329128	4.86313e-10	2.41505e-12
ENSMUSG00000063297	0.694894	26.8234	150.881	0.411819	1.88254e-05	2.49445e-12
ENSMUSG00000020794	0.70272	112.224	149.731	0.409231	4.06246e-11	2.71645e-12
ENSMUSG00000031631	4.99741	72.1148	148.331	0.0338516	4.18205e-09	3.01615e-12
ENSMUSG00000031176	6.9257	281.506	148.22	0.0138737	8.29947e-16	3.04141e-12
ENSMUSG00000027162	6.02217	58.7011	147.944	0.0208629	3.06092e-08	3.10504e-12
ENSMUSG00000018401	1.78843	138.019	147.58	0.192275	4.02573e-12	3.19134e-12
ENSMUSG00000021774	8.09817	120.516	147.263	0.00835681	1.84885e-11	3.2685e-12
ENSMUSG00000071180	0.0134411	81.8693	147.099	0.908561	1.16012e-09	3.30946e-12
ENSMUSG00000030655	18.5745	248.581	145.746	0.00019415	3.82886e-15	3.66702e-12
ENSMUSG00000031924	4.83931	42.8734	143.859	0.0365593	5.06412e-07	4.23733e-12
ENSMUSG00000068479	4.23765	140.21	143.639	0.049305	3.36522e-12	4.30967e-12
ENSMUSG00000022016	0.475818	120.893	142.593	0.496209	1.78585e-11	4.6729e-12
ENSMUSG00000029992	0.0122866	73.9598	142.202	0.912559	3.25016e-09	4.81718e-12
ENSMUSG00000001150	3.99332	193.07	142.154	0.0558435	8.08011e-14	4.83532e-12
ENSMUSG00000028809	3.16812	84.8973	141.588	0.0863478	7.9781e-10	5.05334e-12
ENSMUSG00000005981	13.4782	218.371	141.444	0.00104887	1.84723e-14	5.11062e-12
ENSMUSG00000022100	10.5678	87.6201	140.175	0.00308023	5.74709e-10	5.64557e-12
ENSMUSG00000004099	0.0794324	217.386	139.949	0.780217	1.95071e-14	5.74662e-12
ENSMUSG00000053119	0.979588	116.756	139.872	0.331088	2.62718e-11	5.78177e-12
ENSMUSG00000078143	1.36498	45.0985	139.453	0.252889	3.28814e-07	5.97653e-12
ENSMUSG00000002658	0.369531	233.671	139.295	0.54834	8.13624e-15	6.05147e-12
ENSMUSG00000031672	5.07214	182.805	138.174	0.0326499	1.54476e-13	6.61508e-12
ENSMUSG00000029407	7.84416	175.933	137.301	0.00930827	2.42728e-13	7.09298e-12
ENSMUSG00000045092	8.84893	8.74063	137.269	0.00611258	0.00639123	7.11132e-12
ENSMUSG00000028568	0.989919	54.9453	135.6	0.328596	5.65956e-08	8.13475e-12
ENSMUSG00000046572	0.0393313	111.613	135.508	0.84428	4.31294e-11	8.19599e-12
ENSMUSG00000020198	0.290193	237.24	135.11	0.594511	6.76687e-15	8.46473e-12
ENSMUSG00000044894	0.639836	123.758	135.04	0.430752	1.37559e-11	8.51279e-12
ENSMUSG00000032580	2.85582	103.105	134.815	0.10256	1.02172e-10	8.67053e-12
ENSMUSG00000052419	5.67161	158.57	132.623	0.0245528	8.17355e-13	1.03768e-11
ENSMUSG00000029291	5.59438	141.26	130.151	0.0254589	3.09087e-12	1.27453e-11
ENSMUSG00000026568	0.00687713	69.5603	129.739	0.93452	5.97646e-09	1.31939e-11
ENSMUSG00000038084	5.8976	114.56	128.961	0.022099	3.23924e-11	1.40877e-11
ENSMUSG00000014956	34.3291	300.839	128.103	3.06931e-06	3.64383e-16	1.51496e-11
ENSMUSG00000011751	15.7838	159.256	128.043	0.000475462	7.77423e-13	1.52281e-11
ENSMUSG00000022629	0.176314	171.88	128.001	0.677883	3.19171e-13	1.52818e-11
ENSMUSG00000033335	9.88661	187.434	127.834	0.00402205	1.1489e-13	1.55001e-11
ENSMUSG00000021686	3.27042	124.738	127.217	0.0816906	1.2596e-11	1.6338e-11
ENSMUSG00000027363	15.1169	98.3132	126.809	0.000594692	1.70357e-10	1.69192e-11
ENSMUSG00000034574	10.5788	261.584	126.691	0.00306718	2.05007e-15	1.7091e-11
ENSMUSG00000020462	4.0424	159.522	126.529	0.0544559	7.62528e-13	1.73299e-11
ENSMUSG00000038982	0.0423509	85.5859	125.805	0.838496	7.33741e-10	1.84443e-11
ENSMUSG00000032527	18.6617	282.222	125.73	0.000188976	8.04284e-16	1.85635e-11
ENSMUSG00000042211	1.48408	143.772	125.412	0.233675	2.52718e-12	1.90813e-11
ENSMUSG00000027605	13.0059	155.298	125.025	0.00124132	1.04074e-12	1.97303e-11
ENSMUSG00000052551	1.03407	65.1112	124.375	0.31823	1.13957e-08	2.08778e-11
ENSMUSG00000005371	1.03226	81.7807	123.95	0.318647	1.17308e-09	2.16651e-11
ENSMUSG00000019689	0.501128	47.0346	123.675	0.485072	2.28327e-07	2.21933e-11
ENSMUSG00000028577	3.3667	121.601	121.572	0.0775679	1.67349e-11	2.67125e-11
ENSMUSG00000004040	2.06479	218.612	121.522	0.162223	1.82278e-14	2.6831e-11
ENSMUSG00000019978	0.779141	230.854	121.409	0.385196	9.42745e-15	2.71026e-11
ENSMUSG00000025949	0.35863	122.644	121.086	0.55426	1.52162e-11	2.7892e-11
ENSMUSG00000059273	0.00335419	131.717	119.974	0.954243	6.8344e-12	3.08059e-11
ENSMUSG00000053819	5.38613	169.063	119.809	0.0280921	3.87359e-13	3.12663e-11
ENSMUSG00000020738	16.2726	176.456	119.325	0.000404553	2.344e-13	3.26567e-11
ENSMUSG00000037851	2.30971	115.846	119.302	0.140193	2.86409e-11	3.27257e-11
ENSMUSG00000021930	0.174153	146.046	119.244	0.679747	2.11146e-12	3.28964e-11
ENSMUSG00000052299	3.06982	94.0656	118.727	0.0911101	2.72559e-10	3.4471e-11
ENSMUSG00000002416	0.12995	47.159	118.65	0.721288	2.23113e-07	3.47119e-11
ENSMUSG00000056515	4.22611	152.975	118.47	0.049594	1.23876e-12	3.52828e-11
ENSMUSG00000031993	16.7302	299.904	117.789	0.000348427	3.78748e-16	3.7535e-11
ENSMUSG00000030138	6.20365	116.435	117.671	0.0191961	2.70819e-11	3.79412e-11
ENSMUSG00000049760	0.0108002	27.7359	117.33	0.917998	1.48936e-05	3.91402e-11
ENSMUSG00000031610	0.0298096	2.17632	117.144	0.864211	0.151716	3.98119e-11
ENSMUSG00000029763	5.66202	157.526	116.563	0.0246633	8.82427e-13	4.1994e-11
ENSMUSG00000021286	1.0699	22.1476	116.403	0.310143	6.70982e-05	4.26131e-11
ENSMUSG00000051355	0.052954	17.1	116.353	0.819735	0.000309202	4.28127e-11
ENSMUSG00000022674	0.692982	88.7795	116.245	0.412455	5.00994e-10	4.32381e-11
ENSMUSG00000044308	4.89189	124.507	116.001	0.035633	1.28593e-11	4.42243e-11
ENSMUSG00000032504	3.35753	81.3823	115.795	0.0779504	1.23334e-09	4.507e-11
ENSMUSG00000025607	22.1371	184.895	114.46	6.72993e-05	1.35042e-13	5.10218e-11
ENSMUSG00000001089	7.24842	79.2899	114.456	0.012038	1.60945e-09	5.10398e-11
ENSMUSG00000054277	3.49525	88.2504	113.865	0.0724267	5.33288e-10	5.39374e-11
ENSMUSG00000064061	0.00586282	79.8055	113.68	0.939531	1.50654e-09	5.48814e-11
ENSMUSG00000031311	1.56195	165.685	113.528	0.222105	4.90438e-13	5.56721e-11
ENSMUSG00000036402	3.2326	72.0777	112.233	0.083378	4.20351e-09	6.29043e-11
ENSMUSG00000032002	0.025734	35.5613	111.602	0.873746	2.3304e-06	6.67932e-11
ENSMUSG00000020591	1.85824	1.04792	111.456	0.184089	0.315071	6.77297e-11
ENSMUSG00000030759	21.155	26.439	110.953	8.93583e-05	2.08049e-05	7.10675e-11
ENSMUSG00000022749	4.8995	42.5206	110.231	0.035501	5.43006e-07	7.61629e-11
ENSMUSG00000064356	2.23795	1.78998	110.139	0.146258	0.192089	7.68378e-11
ENSMUSG00000063694	0.15198	65.2341	109.311	0.699709	1.11896e-08	8.32383e-11
ENSMUSG00000060261	1.81633	126.533	109.094	0.188951	1.07344e-11	8.501e-11
ENSMUSG00000036427	0.362263	211.686	108.803	0.552273	2.68627e-14	8.74447e-11
ENSMUSG00000022895	2.39548	111.599	108.682	0.133329	4.31915e-11	8.84798e-11
ENSMUSG00000028955	1.70898	108.186	108.519	0.202142	6.06451e-11	8.9893e-11
ENSMUSG00000038375	22.9678	63.5085	108.41	5.32015e-05	1.44912e-08	9.08517e-11
ENSMUSG00000071041	9.73651	188.787	107.992	0.00426911	1.05494e-13	9.46425e-11
ENSMUSG00000047714	0.0169249	255.108	107.854	0.897455	2.78815e-15	9.59282e-11
ENSMUSG00000041697	1.08903	256.084	107.853	0.30594	2.6607e-15	9.59412e-11
ENSMUSG00000027620	5.41635	67.245	107.831	0.027692	8.32975e-09	9.61486e-11
ENSMUSG00000053333	1.37082	115.619	107.109	0.2519	2.92688e-11	1.0321e-10
ENSMUSG00000078965	1.24809	125.798	106.958	0.273762	1.14581e-11	1.04763e-10
ENSMUSG00000020526	1.18723	67.7582	106.929	0.285518	7.73328e-09	1.05061e-10
ENSMUSG00000025531	0.939312	27.1253	106.832	0.341057	1.74135e-05	1.06069e-10
ENSMUSG00000024099	2.40921	20.469	106.766	0.132267	0.000109337	1.06769e-10
ENSMUSG00000074457	2.13259	51.5431	106.734	0.155737	1.01302e-07	1.07103e-10
ENSMUSG00000042446	0.398028	78.5391	105.793	0.533414	1.77303e-09	1.17578e-10
ENSMUSG00000043962	0.30406	187.403	105.719	0.585883	1.15116e-13	1.18447e-10
ENSMUSG00000034602	4.12627	188.99	105.622	0.0521729	1.04151e-13	1.19591e-10
ENSMUSG00000039361	15.9967	125.115	104.239	0.000443055	1.21786e-11	1.37354e-10
ENSMUSG00000025268	3.44863	246.218	104.035	0.0742451	4.30272e-15	1.40208e-10
ENSMUSG00000052337	8.05339	235.132	103.704	0.00851651	7.54261e-15	1.44982e-10
ENSMUSG00000019579	0.0132387	67.4744	103.283	0.909249	8.05713e-09	1.51292e-10
ENSMUSG00000024646	1.15454	68.5158	102.59	0.29211	6.93501e-09	1.62338e-10
ENSMUSG00000048814	4.91511	201.284	102.571	0.0352322	4.9156e-14	1.62661e-10
ENSMUSG00000027673	0.0424544	43.3955	102.143	0.838302	4.57035e-07	1.69934e-10
ENSMUSG00000036323	0.196633	80.0239	102.027	0.660985	1.46509e-09	1.71956e-10
ENSMUSG00000027405	13.7285	89.7314	101.858	0.000960153	4.48057e-10	1.74968e-10
ENSMUSG00000018583	0.0170295	131.29	101.815	0.897141	7.08933e-12	1.75743e-10
ENSMUSG00000039233	0.844975	19.4843	101.626	0.366118	0.00014689	1.7919e-10
ENSMUSG00000036095	5.38545	118.149	101.268	0.0281012	2.30413e-11	1.85918e-10
ENSMUSG00000067851	10.1724	147.498	101.254	0.00359344	1.88487e-12	1.86185e-10
ENSMUSG00000038650	6.05413	194.909	101.032	0.0205582	7.21795e-14	1.90496e-10
ENSMUSG00000025035	0.0411245	55.7256	100.487	0.840818	4.96947e-08	2.01548e-10
ENSMUSG00000031783	0.655918	27.7478	100.095	0.425085	1.48488e-05	2.0993e-10
ENSMUSG00000007872	3.24812	25.951	100.032	0.082681	2.36456e-05	2.11291e-10
ENSMUSG00000024176	38.8456	101.546	99.9163	1.14881e-06	1.20409e-10	2.13863e-10
ENSMUSG00000036275	0.254891	17.6052	99.561	0.617748	0.000263124	2.21939e-10
ENSMUSG00000033910	12.7281	162.478	99.439	0.0013721	6.15932e-13	2.24789e-10
ENSMUSG00000072872	4.97795	108.045	99.29	0.0341726	6.15104e-11	2.28321e-10
ENSMUSG00000039629	14.8485	38.5995	98.4864	0.00065147	1.20978e-06	2.48434e-10
ENSMUSG00000033014	4.30282	130.679	98.406	0.0477094	7.47222e-12	2.50549e-10
ENSMUSG00000028648	0.752171	43.5043	97.8817	0.393432	4.47412e-07	2.64823e-10
ENSMUSG00000037010	4.44831	78.9035	97.1024	0.0443506	1.69151e-09	2.87688e-10
ENSMUSG00000048000	5.90666	195.756	96.8806	0.0220065	6.85436e-14	2.94577e-10
ENSMUSG00000017288	0.306977	79.4634	96.7266	0.584102	1.57399e-09	2.99464e-10
ENSMUSG00000024019	0.0226133	147.248	96.6661	0.881585	1.92192e-12	3.01409e-10
ENSMUSG00000020790	0.293662	121.34	96.5396	0.592328	1.71399e-11	3.05517e-10
ENSMUSG00000040446	13.8214	81.6415	96.4204	0.000929332	1.19377e-09	3.09443e-10
ENSMUSG00000041297	1.52722	119.501	96.3136	0.227175	2.03097e-11	3.13008e-10
ENSMUSG00000078191	1.06088	127.149	96.1523	0.312153	1.01659e-11	3.18477e-10
ENSMUSG00000000751	1.09119	121.558	96.1402	0.305471	1.68009e-11	3.18891e-10
ENSMUSG00000040472	1.57115	106.197	95.627	0.220786	7.42083e-11	3.37009e-10
ENSMUSG00000054611	0.101188	77.2074	95.4632	0.752856	2.10882e-09	3.43022e-10
ENSMUSG00000025159	1.34485	125.605	95.2548	0.256333	1.16572e-11	3.50841e-10
ENSMUSG00000027011	17.3755	80.0083	95.1293	0.000283086	1.46802e-09	3.55642e-10
ENSMUSG00000021693	3.28042	53.1373	94.1842	0.0812512	7.68726e-08	3.9415e-10
ENSMUSG00000083380	0.0960026	41.0965	94.1239	0.759059	7.22368e-07	3.96755e-10
ENSMUSG00000028580	0.172511	135.709	93.8106	0.681172	4.87612e-12	4.10591e-10
ENSMUSG00000043384	1.24666	146.614	93.7862	0.27403	2.01948e-12	4.11693e-10
ENSMUSG00000033444	1.69433	101.452	93.5826	0.204028	1.21618e-10	4.20986e-10
ENSMUSG00000020611	6.04806	59.3377	93.489	0.0206157	2.76563e-08	4.25338e-10
ENSMUSG00000000711	8.24897	68.6126	93.4648	0.00784246	6.83964e-09	4.2647e-10
ENSMUSG00000039218	6.08768	164.575	93.4326	0.0202436	5.30445e-13	4.27983e-10
ENSMUSG00000052632	8.98421	173.504	93.3943	0.00578291	2.85812e-13	4.29788e-10
ENSMUSG00000034560	9.17161	122.427	93.1343	0.00535778	1.55204e-11	4.42265e-10
ENSMUSG00000003038	2.83203	219.467	92.9595	0.103932	1.73886e-14	4.5087e-10
ENSMUSG00000022781	6.12163	165.589	92.9269	0.0199305	4.9377e-13	4.52495e-10
ENSMUSG00000041763	22.4947	133.185	92.8386	6.07905e-05	6.03054e-12	4.56929e-10
ENSMUSG00000067787	4.95852	25.9792	92.6305	0.0344964	2.34706e-05	4.67567e-10
ENSMUSG00000031134	9.61957	47.9666	92.2533	0.00447301	1.9223e-07	4.87529e-10
ENSMUSG00000027239	2.36858	35.4469	92.2369	0.135438	2.39018e-06	4.88417e-10
ENSMUSG00000026718	19.7312	117.309	91.9912	0.000136322	2.49342e-11	5.01939e-10
ENSMUSG00000007850	2.15592	98.7634	91.6375	0.153576	1.62231e-10	5.22121e-10
ENSMUSG00000022698	2.55732	48.3949	91.2851	0.121422	1.77743e-07	5.43098e-10
ENSMUSG00000025968	10.5528	234.818	91.1649	0.00309813	7.66617e-15	5.50457e-10
ENSMUSG00000033006	10.8523	180.647	91.1387	0.00276032	1.77741e-13	5.5208e-10
ENSMUSG00000000881	0.111159	130.96	90.9831	0.741404	7.29322e-12	5.618e-10
ENSMUSG00000027419	31.63	337.714	90.9568	5.72839e-06	8.60593e-17	5.63462e-10
ENSMUSG00000076439	240.498	18.1824	90.8563	5.73151e-15	0.000219361	5.69858e-10
ENSMUSG00000032178	1.05691	145.913	90.8162	0.313044	2.13354e-12	5.72426e-10
ENSMUSG00000034543	3.30905	142.067	90.6755	0.0800074	2.89616e-12	5.8156e-10
ENSMUSG00000060716	15.0917	118.2	90.5209	0.000599784	2.29299e-11	5.91771e-10
ENSMUSG00000072460	0.5599	53.2867	90.4982	0.460769	7.49323e-08	5.93291e-10
ENSMUSG00000022194	8.27534	90.0925	90.3715	0.00775612	4.29575e-10	6.01829e-10
ENSMUSG00000035152	0.85115	89.2772	90.3413	0.364399	4.72526e-10	6.03884e-10
ENSMUSG00000024120	6.84492	183.869	90.2009	0.0143797	1.44228e-13	6.13536e-10
ENSMUSG00000012535	1.31579	50.2864	89.3737	0.261412	1.26434e-07	6.73882e-10
ENSMUSG00000021520	0.103722	63.5685	89.3627	0.749889	1.43605e-08	6.74724e-10
ENSMUSG00000038429	0.261458	180.245	89.239	0.613277	1.82472e-13	6.84295e-10
ENSMUSG00000031198	1.02788	79.5621	89.0592	0.319658	1.5542e-09	6.98478e-10
ENSMUSG00000061518	2.97058	51.0998	89.0231	0.0962262	1.09494e-07	7.01357e-10
ENSMUSG00000073676	0.00750375	43.7035	88.5254	0.931609	4.30352e-07	7.42462e-10
ENSMUSG00000030612	1.8607	14.138	87.9685	0.183808	0.00083202	7.91553e-10
ENSMUSG00000041781	3.19797	145.887	87.7667	0.0849581	2.13788e-12	8.10194e-10
ENSMUSG00000020107	5.25464	121.779	87.4762	0.029909	1.64643e-11	8.3787e-10
ENSMUSG00000000567	7.65758	76.2091	87.2173	0.0100824	2.40517e-09	8.63386e-10
ENSMUSG00000034593	8.17834	156.235	87.1999	0.00807895	9.707e-13	8.65133e-10
ENSMUSG00000017009	0.162564	13.9703	87.1653	0.689982	0.000882107	8.68609e-10
ENSMUSG00000042548	0.125974	132.283	86.9548	0.725401	6.51145e-12	8.90115e-10
ENSMUSG00000031592	6.48306	138.422	86.5615	0.0169088	3.89458e-12	9.31853e-10
ENSMUSG00000001424	10.3295	294.836	86.5178	0.00337918	4.67997e-16	9.36622e-10
ENSMUSG00000062070	5.62522	244.914	86.3806	0.0250928	4.59087e-15	9.51747e-10
ENSMUSG00000028063	11.661	187.231	86.2015	0.00203199	1.16376e-13	9.71908e-10
ENSMUSG00000036006	0.645555	135.333	85.8741	0.428724	5.03182e-12	1.00994e-09
ENSMUSG00000004897	23.2492	135.685	85.8303	4.91761e-05	4.88556e-12	1.01515e-09
ENSMUSG00000055733	1.09882	153.817	85.797	0.303817	1.16262e-12	1.01914e-09
ENSMUSG00000028790	5.74328	222.365	85.5533	0.0237435	1.48409e-14	1.04878e-09
ENSMUSG00000007670	0.0294817	150.849	85.2273	0.864952	1.45564e-12	1.08989e-09
ENSMUSG00000046442	2.41327	154.424	85.1471	0.131955	1.11094e-12	1.10026e-09
ENSMUSG00000039533	8.31684	15.246	84.961	0.00762233	0.000569294	1.12477e-09
ENSMUSG00000026150	2.84992	110.191	84.8419	0.102898	4.96313e-11	1.14074e-09
ENSMUSG00000038102	2.04902	249.268	84.7497	0.163779	3.70179e-15	1.15329e-09
ENSMUSG00000063077	0.0621824	136.578	84.6628	0.804967	4.53548e-12	1.16524e-09
ENSMUSG00000029094	0.50774	111.143	84.1173	0.482232	4.5173e-11	1.24341e-09
ENSMUSG00000051154	0.211736	104.992	84.0626	0.649095	8.39781e-11	1.25157e-09
ENSMUSG00000062203	7.20593	120.819	83.8945	0.0122637	1.79799e-11	1.27696e-09
ENSMUSG00000037876	1.29361	79.6117	83.6495	0.265377	1.54437e-09	1.31496e-09
ENSMUSG00000001707	0.537649	76.8713	83.5849	0.469728	2.20396e-09	1.32519e-09
ENSMUSG00000039735	1.04686	14.6935	83.4967	0.315312	0.00068691	1.33928e-09
ENSMUSG00000016528	1.10636	28.3344	83.4556	0.302198	1.28008e-05	1.34591e-09
ENSMUSG00000035530	8.0336	125.496	83.1986	0.00858816	1.17705e-11	1.38814e-09
ENSMUSG00000038170	5.7606	220.258	83.0548	0.0235524	1.665e-14	1.41239e-09
ENSMUSG00000062234	0.943958	186.972	83.0431	0.339886	1.183e-13	1.41438e-09
ENSMUSG00000024067	0.254465	46.1982	82.8558	0.618041	2.66964e-07	1.44671e-09
ENSMUSG00000036138	25.3411	195.596	82.7449	2.77969e-05	6.92145e-14	1.46621e-09
ENSMUSG00000059208	3.86829	167.543	82.0363	0.0595624	4.30523e-13	1.59777e-09
ENSMUSG00000026234	2.16861	122.672	81.4992	0.152416	1.51784e-11	1.70595e-09
ENSMUSG00000024601	0.109894	34.3351	81.4203	0.742824	3.06512e-06	1.72248e-09
ENSMUSG00000033960	16.4985	6.18083	81.3982	0.000375708	0.0193974	1.72717e-09
ENSMUSG00000047213	3.66639	21.8161	81.0264	0.0661714	7.37848e-05	1.80771e-09
ENSMUSG00000038252	2.73058	96.3457	81.0098	0.110027	2.11355e-10	1.81142e-09
ENSMUSG00000062352	0.421151	242.772	80.7333	0.521846	5.1101e-15	1.87408e-09
ENSMUSG00000053580	0.107641	86.7045	80.6335	0.745377	6.4116e-10	1.89727e-09
ENSMUSG00000019877	5.33387	95.6727	80.6163	0.0287991	2.27718e-10	1.90128e-09
ENSMUSG00000045896	4.02284	117.435	80.5701	0.0550042	2.46387e-11	1.91217e-09
ENSMUSG00000021285	2.12962	195.801	80.5106	0.156014	6.83573e-14	1.92624e-09
ENSMUSG00000056216	11.6876	136.814	80.3518	0.00201192	4.44751e-12	1.96441e-09
ENSMUSG00000029433	2.13927	21.3528	80.1296	0.155114	8.43585e-05	2.01917e-09
ENSMUSG00000038369	4.04026	54.2404	80.0129	0.0545154	6.37198e-08	2.0486e-09
ENSMUSG00000045482	1.43636	196.687	79.7466	0.241144	6.47753e-14	2.11747e-09
ENSMUSG00000033105	19.9688	90.4316	79.5567	0.000126923	4.12966e-10	2.16811e-09
ENSMUSG00000026904	0.5574	12.0733	79.3698	0.461762	0.0017433	2.21923e-09
ENSMUSG00000028986	3.78626	167.121	79.2135	0.0621532	4.43398e-13	2.26298e-09
ENSMUSG00000027247	0.013079	89.0591	79.1929	0.909796	4.84779e-10	2.26882e-09
ENSMUSG00000031885	15.8697	135.345	78.9462	0.000462089	5.02678e-12	2.33994e-09
ENSMUSG00000016308	0.424522	70.4086	78.9449	0.520197	5.3027e-09	2.34033e-09
ENSMUSG00000071141	1.58947	45.6463	78.8102	0.218189	2.96278e-07	2.38019e-09
ENSMUSG00000075591	3.61621	94.8802	78.6634	0.0679397	2.4875e-10	2.42447e-09
ENSMUSG00000037536	14.0408	11.1201	78.611	0.000860671	0.00249184	2.44048e-09
ENSMUSG00000067194	1.01475	39.0598	78.5132	0.322711	1.09842e-06	2.47069e-09
ENSMUSG00000028546	0.471473	73.3637	78.3864	0.498166	3.52416e-09	2.51044e-09
ENSMUSG00000039630	0.117496	144.82	77.9984	0.734421	2.32548e-12	2.63647e-09
ENSMUSG00000014426	7.0945	191.697	77.9129	0.012878	8.79611e-14	2.66513e-09
ENSMUSG00000027495	0.892246	78.6818	77.8774	0.353246	1.74062e-09	2.67712e-09
ENSMUSG00000025791	10.2057	232.225	77.7204	0.0035469	8.77335e-15	2.73091e-09
ENSMUSG00000024942	16.4432	126.104	77.7015	0.000382566	1.11506e-11	2.73746e-09
ENSMUSG00000022500	0.668396	61.7513	77.6451	0.420768	1.89548e-08	2.75712e-09
ENSMUSG00000034088	27.5474	284.735	77.6437	1.56268e-05	7.20785e-16	2.75761e-09
ENSMUSG00000069601	17.6401	68.0438	77.6324	0.000260226	7.42132e-09	2.76158e-09
ENSMUSG00000034566	0.367416	11.428	77.5841	0.549479	0.00221773	2.77858e-09
ENSMUSG00000027692	3.72635	143.978	77.5394	0.0641258	2.48597e-12	2.79438e-09
ENSMUSG00000003435	4.49687	248.86	77.5149	0.0432891	3.77672e-15	2.80308e-09
ENSMUSG00000015305	0.632454	263.505	77.4894	0.433393	1.87386e-15	2.8122e-09
ENSMUSG00000042699	0.118841	234.541	77.4854	0.732966	7.77686e-15	2.81364e-09
ENSMUSG00000029253	0.311645	20.0216	77.4283	0.581273	0.000124928	2.83413e-09
ENSMUSG00000020741	8.21231	107.448	77.2525	0.00796424	6.53392e-11	2.89824e-09
ENSMUSG00000040325	5.69337	161.378	77.093	0.0243039	6.66603e-13	2.9578e-09
ENSMUSG00000048222	0.987061	129.438	77.0017	0.329283	8.31951e-12	2.99247e-09
ENSMUSG00000024498	0.642302	116.839	77.0003	0.429876	2.60648e-11	2.99299e-09
ENSMUSG00000001687	20.449	293.082	76.6889	0.000109989	5.03953e-16	3.1146e-09
ENSMUSG00000030515	5.78947	17.5566	76.6126	0.0232376	0.000267215	3.14522e-09
ENSMUSG00000015697	0.128816	84.6335	76.6042	0.722455	8.23919e-10	3.1486e-09
ENSMUSG00000026872	9.70604	85.2694	76.6035	0.00432125	7.62477e-10	3.14887e-09
ENSMUSG00000031007	0.845882	527.136	76.5609	0.365864	2.99854e-19	3.16614e-09
ENSMUSG00000048537	7.42697	159.118	76.3702	0.0111378	7.85316e-13	3.24458e-09
ENSMUSG00000064370	0.66552	3.0938	76.3179	0.421757	0.0899213	3.26648e-09
ENSMUSG00000030020	0.621767	281.96	76.2926	0.43726	8.13584e-16	3.2771e-09
ENSMUSG00000002017	8.44803	78.7259	76.1986	0.00721567	1.73073e-09	3.31698e-09
ENSMUSG00000036989	4.98035	159.04	76.0624	0.0341328	7.898e-13	3.37569e-09
ENSMUSG00000000223	0.29627	58.0471	75.9969	0.590698	3.39985e-08	3.40432e-09
ENSMUSG00000089824	0.602303	79.3957	75.9532	0.444446	1.58773e-09	3.42358e-09
ENSMUSG00000029221	5.7461	165.061	75.8799	0.0237123	5.12499e-13	3.45612e-09
ENSMUSG00000016833	0.0837224	52.3913	75.5369	0.774525	8.74075e-08	3.61294e-09
ENSMUSG00000041570	3.97878	112.334	75.1082	0.0562623	4.019e-11	3.81973e-09
ENSMUSG00000031353	12.682	205.901	74.9431	0.00139526	3.74665e-14	3.90275e-09
ENSMUSG00000031775	50.003	55.741	74.8105	1.32981e-07	4.95676e-08	3.97085e-09
ENSMUSG00000022141	4.10833	99.346	74.7284	0.0526521	1.52331e-10	4.01363e-09
ENSMUSG00000032637	0.619341	82.6717	74.6619	0.438146	1.04948e-09	4.04867e-09
ENSMUSG00000026566	2.6603	13.3728	74.6593	0.114493	0.00108883	4.05007e-09
ENSMUSG00000021248	3.21753	3.08377	74.5392	0.0840616	0.0904166	4.11421e-09
ENSMUSG00000013787	5.01429	103.393	74.427	0.033576	9.91394e-11	4.17507e-09
ENSMUSG00000064302	1.193	137.698	74.3872	0.284375	4.13385e-12	4.19694e-09
ENSMUSG00000027429	9.06132	194.741	74.3304	0.00560369	7.29246e-14	4.22829e-09
ENSMUSG00000063524	0.129716	160.136	74.1966	0.721529	7.29241e-13	4.30321e-09
ENSMUSG00000032612	3.83149	144.221	73.6949	0.0607092	2.43853e-12	4.59703e-09
ENSMUSG00000036333	4.17246	132.211	73.5951	0.0509616	6.55151e-12	4.65807e-09
ENSMUSG00000068739	6.13671	197.15	73.4921	0.0197932	6.29807e-14	4.72193e-09
ENSMUSG00000020664	14.2988	210.235	73.4647	0.000786893	2.91795e-14	4.73908e-09
ENSMUSG00000040618	3.06073	136.56	73.4085	0.0915654	4.54205e-12	4.77446e-09
ENSMUSG00000025980	2.692	210.203	73.3309	0.112453	2.92329e-14	4.82376e-09
ENSMUSG00000042520	1.50164	131.677	73.1646	0.231002	6.858e-12	4.93133e-09
ENSMUSG00000030850	4.40267	180.412	73.1584	0.045375	1.80487e-13	4.93542e-09
ENSMUSG00000029427	4.19943	106.893	73.1166	0.0502688	6.91243e-11	4.96287e-09
ENSMUSG00000025060	23.4232	124.76	73.0875	4.68525e-05	1.25709e-11	4.98207e-09
ENSMUSG00000026655	1.07996	97.1818	73.0285	0.307923	1.92767e-10	5.02126e-09
ENSMUSG00000021244	1.04306	165.396	72.9282	0.316175	5.00531e-13	5.08869e-09
ENSMUSG00000029056	1.11873	92.1781	72.8489	0.299564	3.3767e-10	5.14271e-09
ENSMUSG00000040681	18.0044	302.041	72.6173	0.000231959	3.46761e-16	5.30395e-09
ENSMUSG00000021843	9.70617	34.616	72.5894	0.00432103	2.87717e-06	5.32372e-09
ENSMUSG00000029422	0.757386	99.4424	72.4695	0.39182	1.50756e-10	5.40973e-09
ENSMUSG00000038717	0.23022	59.2777	72.364	0.635225	2.79211e-08	5.4866e-09
ENSMUSG00000021374	2.06659	40.6259	72.363	0.162047	7.94891e-07	5.4873e-09
ENSMUSG00000033569	21.7182	180.196	72.3069	7.58928e-05	1.8306e-13	5.52867e-09
ENSMUSG00000056629	0.0120844	21.4774	72.1128	0.913279	8.1362e-05	5.67439e-09
ENSMUSG00000000308	8.82913	235.059	72.1059	0.00616252	7.57137e-15	5.67963e-09
ENSMUSG00000058355	1.07839	59.9343	72.0667	0.30827	2.51656e-08	5.70958e-09
ENSMUSG00000022427	2.04803	128.005	71.9827	0.163877	9.42801e-12	5.77441e-09
ENSMUSG00000024030	18.9252	230.15	71.9518	0.000174231	9.78338e-15	5.79843e-09
ENSMUSG00000030869	0.00962625	20.3063	71.793	0.922567	0.00011475	5.92358e-09
ENSMUSG00000056537	0.881034	65.4445	71.7546	0.35624	1.08461e-08	5.95432e-09
ENSMUSG00000028410	12.8073	214.838	71.7251	0.00133337	2.24861e-14	5.978e-09
ENSMUSG00000053841	3.8013	144.997	71.2061	0.0616688	2.29329e-12	6.41213e-09
ENSMUSG00000033392	4.08185	25.5675	71.0948	0.0533682	2.61713e-05	6.50961e-09
ENSMUSG00000031691	0.561662	109.839	70.5652	0.460072	5.13981e-11	6.99562e-09
ENSMUSG00000026516	1.53971	39.96	70.4787	0.225335	9.11201e-07	7.07868e-09
ENSMUSG00000001666	0.00721483	8.06965	70.4152	0.932936	0.00845816	7.14027e-09
ENSMUSG00000032998	3.66717	89.3142	70.3735	0.0661444	4.70476e-10	7.18108e-09
ENSMUSG00000030087	2.72292	23.486	70.371	0.110504	4.6043e-05	7.18356e-09
ENSMUSG00000002107	1.53745	36.4739	70.2254	0.225667	1.90731e-06	7.32797e-09
ENSMUSG00000000915	2.95445	216.24	70.2239	0.0970887	2.07907e-14	7.32955e-09
ENSMUSG00000029621	11.9353	177.434	70.1906	0.00183469	2.19622e-13	7.36297e-09
ENSMUSG00000032407	0.62386	93.0017	70.1278	0.436499	3.07408e-10	7.4266e-09
ENSMUSG00000002768	7.20588	151.19	70.1267	0.012264	1.41828e-12	7.42776e-09
ENSMUSG00000038486	0.0966512	222.449	70.0418	0.758273	1.4773e-14	7.51461e-09
ENSMUSG00000053935	1.19229	60.2582	69.7783	0.284517	2.39152e-08	7.79155e-09
ENSMUSG00000053317	0.00574787	43.6479	69.6982	0.940126	4.35039e-07	7.87778e-09
ENSMUSG00000055065	0.740301	117.78	69.6721	0.397141	2.38512e-11	7.90616e-09
ENSMUSG00000020661	1.02037	37.9189	69.5652	0.321399	1.39726e-06	8.0234e-09
ENSMUSG00000043154	12.5138	112.53	69.0579	0.00148321	3.94302e-11	8.60605e-09
ENSMUSG00000073838	1.55631	70.0972	69.0314	0.222918	5.54e-09	8.63769e-09
ENSMUSG00000026787	1.67894	135.403	68.699	0.206033	5.00234e-12	9.04564e-09
ENSMUSG00000006050	0.719438	43.5952	68.615	0.403785	4.3954e-07	9.15202e-09
ENSMUSG00000073083	0.0012092	45.9648	68.5431	0.972516	2.78962e-07	9.24412e-09
ENSMUSG00000040054	0.0263913	144.444	68.4987	0.872158	2.39575e-12	9.30159e-09
ENSMUSG00000024201	2.25951	172.108	68.4399	0.144404	3.14243e-13	9.37812e-09
ENSMUSG00000026424	3.02518	215.844	68.3849	0.0933718	2.12554e-14	9.45033e-09
ENSMUSG00000044477	15.1995	89.6785	68.1918	0.000578302	4.50836e-10	9.70877e-09
ENSMUSG00000027184	3.45423	197.861	68.0099	0.0740242	6.03336e-14	9.95917e-09
ENSMUSG00000026496	7.59055	171.05	67.9024	0.0103774	3.37807e-13	1.01104e-08
ENSMUSG00000010025	30.1425	131.73	67.8161	8.18502e-06	6.82659e-12	1.02336e-08
ENSMUSG00000006717	2.18632	18.8407	67.8059	0.150814	0.000178819	1.02483e-08
ENSMUSG00000034297	3.97008	86.519	67.7409	0.0565146	6.55601e-10	1.03423e-08
ENSMUSG00000020130	9.13511	68.1794	67.4289	0.00543784	7.27795e-09	1.08066e-08
ENSMUSG00000001056	0.441722	107.52	67.2528	0.51193	6.48595e-11	1.10786e-08
ENSMUSG00000034101	0.984136	81.5696	67.2391	0.329988	1.20461e-09	1.11001e-08
ENSMUSG00000025381	0.00226146	19.3258	67.1349	0.962421	0.000154136	1.12649e-08
ENSMUSG00000022013	0.00178382	71.5479	67.1059	0.966622	4.52318e-09	1.13112e-08
ENSMUSG00000043131	3.61467	85.8528	67.091	0.0679948	7.10419e-10	1.13351e-08
ENSMUSG00000021819	1.41074	192.729	66.8191	0.245278	8.25212e-14	1.17804e-08
ENSMUSG00000037712	29.8259	398.263	66.6075	8.84224e-06	1.07648e-17	1.214e-08
ENSMUSG00000036570	14.8084	90.6981	66.518	0.000660436	4.00394e-10	1.22957e-08
ENSMUSG00000024969	0.0355124	56.0256	66.4584	0.851935	4.72872e-08	1.24006e-08
ENSMUSG00000029673	0.450192	25.1641	66.4074	0.507944	2.91437e-05	1.24912e-08
ENSMUSG00000049532	1.40914	202.289	66.2073	0.245539	4.63121e-14	1.28531e-08
ENSMUSG00000075279	0.0252547	20.7789	66.0021	0.874917	9.97723e-05	1.3236e-08
ENSMUSG00000010803	43.65	57.8771	65.9597	4.34865e-07	3.49445e-08	1.33167e-08
ENSMUSG00000037822	2.94538	133.56	65.6605	0.0975775	5.84165e-12	1.39011e-08
ENSMUSG00000024078	9.01394	106.888	65.575	0.00571308	6.91549e-11	1.40732e-08
ENSMUSG00000025742	14.288	77.0772	65.5349	0.000789839	2.14515e-09	1.41547e-08
ENSMUSG00000020716	1.26554	166.154	65.4949	0.270507	4.74516e-13	1.42363e-08
ENSMUSG00000029104	0.752925	264.638	65.3647	0.393199	1.77761e-15	1.45062e-08
ENSMUSG00000022338	4.86732	37.1608	65.156	0.0360626	1.64359e-06	1.49501e-08
ENSMUSG00000068964	1.98601	90.8787	64.9133	0.170173	3.9211e-10	1.54846e-08
ENSMUSG00000053877	0.00257349	70.2221	64.6931	0.959914	5.44345e-09	1.59876e-08
ENSMUSG00000063253	14.733	217.504	64.6833	0.000677673	1.93799e-14	1.60105e-08
ENSMUSG00000034858	31.3667	76.604	64.4057	6.0976e-06	2.28293e-09	1.66708e-08
ENSMUSG00000027333	0.0195967	37.4026	64.3703	0.889708	1.56028e-06	1.67572e-08
ENSMUSG00000042557	2.37764	167.765	64.2889	0.134724	4.23898e-13	1.69573e-08
ENSMUSG00000050721	7.95827	33.2981	64.2885	0.00886697	3.88193e-06	1.69583e-08
ENSMUSG00000036315	0.0742847	90.4906	64.2254	0.787271	4.10145e-10	1.71153e-08
ENSMUSG00000021750	31.0851	20.43	64.017	6.52117e-06	0.000110607	1.76451e-08
ENSMUSG00000044791	1.83084	91.2068	63.9025	0.18725	3.77529e-10	1.79438e-08
ENSMUSG00000013858	18.5319	45.861	63.8867	0.000196732	2.84482e-07	1.79853e-08
ENSMUSG00000024644	2.85876	191.437	63.8481	0.102391	8.93921e-14	1.80875e-08
ENSMUSG00000029247	12.9115	250.758	63.8382	0.00128416	3.44165e-15	1.81139e-08
ENSMUSG00000052707	1.98264	90.4636	63.578	0.170523	4.11434e-10	1.88201e-08
ENSMUSG00000020850	1.48986	208.35	63.5287	0.232792	3.25125e-14	1.89572e-08
ENSMUSG00000090258	0.187551	147.213	63.4955	0.668403	1.92715e-12	1.905e-08
ENSMUSG00000044600	10.1088	241.943	63.471	0.00368442	5.32782e-15	1.91189e-08
ENSMUSG00000005716	8.52586	90.0672	63.3994	0.00698563	4.30847e-10	1.93217e-08
ENSMUSG00000020719	0.0592832	60.1759	63.3646	0.809473	2.42265e-08	1.94213e-08
ENSMUSG00000004394	8.17233	5.02773	63.3476	0.0080994	0.0333583	1.947e-08
ENSMUSG00000000759	4.52196	75.0277	63.2507	0.0427518	2.81489e-09	1.97507e-08
ENSMUSG00000034653	4.62895	92.1612	63.0623	0.0405424	3.38322e-10	2.03086e-08
ENSMUSG00000029480	0.1423	93.3563	62.9564	0.708954	2.95288e-10	2.06298e-08
ENSMUSG00000068747	5.3849	293.456	62.6801	0.0281085	4.96038e-16	2.14937e-08
ENSMUSG00000028398	1.84281	52.3716	62.5767	0.185861	8.77064e-08	2.18272e-08
ENSMUSG00000052957	1.2522	10.5368	62.5705	0.27299	0.00311742	2.18471e-08
ENSMUSG00000024150	17.3037	7.98762	62.4945	0.000289652	0.00875721	2.20958e-08
ENSMUSG00000028773	0.540828	21.7393	62.3515	0.46843	7.54335e-05	2.25723e-08
ENSMUSG00000033161	21.1965	248.197	62.2599	8.82849e-05	3.90187e-15	2.28834e-08
ENSMUSG00000030697	1.64515	33.429	62.1784	0.210522	3.76707e-06	2.31637e-08
ENSMUSG00000037096	0.484032	124.823	62.1497	0.492547	1.2501e-11	2.32636e-08
ENSMUSG00000031731	8.23857	115.566	62.1414	0.00787682	2.94159e-11	2.32925e-08
ENSMUSG00000020176	0.515445	102.749	62.0774	0.478958	1.06055e-10	2.35165e-08
ENSMUSG00000038773	34.5744	233.725	62.0178	2.90423e-06	8.1134e-15	2.37274e-08
ENSMUSG00000005069	2.11019	146.835	61.9777	0.157845	1.98495e-12	2.38704e-08
ENSMUSG00000025903	1.07826	120.718	61.9345	0.308298	1.81476e-11	2.40257e-08
ENSMUSG00000032096	4.36726	85.529	61.8941	0.0461878	7.38821e-10	2.41718e-08
ENSMUSG00000071014	0.0569351	24.3186	61.6994	0.813209	3.66229e-05	2.48893e-08
ENSMUSG00000026339	0.0984351	50.7566	61.6618	0.756127	1.16323e-07	2.50304e-08
ENSMUSG00000026103	4.89485	98.4722	61.5224	0.0355816	1.67437e-10	2.55613e-08
ENSMUSG00000045210	4.07739	63.0806	61.5216	0.0534899	1.54629e-08	2.55645e-08
ENSMUSG00000034621	4.2752	33.4395	61.3265	0.0483784	3.758e-06	2.63281e-08
ENSMUSG00000026064	0.435537	143.536	61.2257	0.514875	2.57497e-12	2.67325e-08
ENSMUSG00000021660	2.44421	39.519	61.1567	0.129606	9.98213e-07	2.7013e-08
ENSMUSG00000028633	13.2056	117.979	61.1002	0.00115563	2.34104e-11	2.72451e-08
ENSMUSG00000052428	0.647662	5.86946	61.0257	0.42798	0.0223894	2.75543e-08
ENSMUSG00000040675	12.7933	132.488	60.762	0.00134014	6.3987e-12	2.86798e-08
ENSMUSG00000029290	3.69043	50.0088	60.7513	0.0653424	1.32842e-07	2.87268e-08
ENSMUSG00000028134	0.169363	108.602	60.6719	0.683927	5.81614e-11	2.9076e-08
ENSMUSG00000042207	1.18225	130.894	60.6592	0.286511	7.33474e-12	2.91322e-08
ENSMUSG00000026510	2.52916	175.663	60.5603	0.123402	2.4715e-13	2.95742e-08
ENSMUSG00000066306	3.61097	341.966	60.5425	0.0681276	7.35635e-17	2.96545e-08
ENSMUSG00000032217	4.71164	48.4935	60.4453	0.0389218	1.74576e-07	3.00976e-08
ENSMUSG00000027828	0.706968	34.4669	60.3758	0.407837	2.97535e-06	3.04187e-08
ENSMUSG00000049516	8.71149	53.3056	60.1732	0.00646855	7.46906e-08	3.13761e-08
ENSMUSG00000020263	1.86817	32.2987	60.1693	0.182959	4.89438e-06	3.1395e-08
ENSMUSG00000078676	0.510059	133.454	60.1375	0.481243	5.89456e-12	3.15479e-08
ENSMUSG00000039230	6.41992	121.371	60.0336	0.0173982	1.7091e-11	3.20546e-08
ENSMUSG00000041926	0.942509	144.786	59.9465	0.340251	2.33187e-12	3.24857e-08
ENSMUSG00000022391	0.565417	188.087	59.9063	0.458591	1.10248e-13	3.26872e-08
ENSMUSG00000006906	0.47494	28.4817	59.8779	0.496603	1.23358e-05	3.283e-08
ENSMUSG00000029482	9.01874	216.648	59.8154	0.00570191	2.03237e-14	3.31468e-08
ENSMUSG00000035936	0.121383	232.598	59.7815	0.730241	8.60429e-15	3.33202e-08
ENSMUSG00000050493	12.7373	26.6962	59.7612	0.00136758	1.94569e-05	3.34243e-08
ENSMUSG00000045107	0.117384	15.9121	59.6564	0.734542	0.000455629	3.39683e-08
ENSMUSG00000080893	1.30591	24.0738	59.5588	0.263168	3.91564e-05	3.44831e-08
ENSMUSG00000027799	0.0025394	195.943	59.5362	0.960181	6.7768e-14	3.46036e-08
ENSMUSG00000033060	1.77498	18.1969	59.5122	0.193903	0.00021837	3.47319e-08
ENSMUSG00000026694	2.25147	129.17	59.3264	0.145092	8.51604e-12	3.57433e-08
ENSMUSG00000020777	0.285793	153.065	59.2992	0.597304	1.23031e-12	3.58941e-08
ENSMUSG00000024773	0.20543	218.517	59.2909	0.653995	1.83232e-14	3.59406e-08
ENSMUSG00000027193	23.7225	118.764	59.2765	4.31269e-05	2.17528e-11	3.60205e-08
ENSMUSG00000035168	5.81569	141.902	59.0058	0.0229557	2.93482e-12	3.75642e-08
ENSMUSG00000037210	0.156812	71.7229	58.9963	0.695221	4.41477e-09	3.76196e-08
ENSMUSG00000031143	1.05456	106.365	58.8911	0.313572	7.29419e-11	3.82398e-08
ENSMUSG00000021131	1.0422	145.17	58.7701	0.316371	2.26215e-12	3.89667e-08
ENSMUSG00000083097	0.358957	27.7178	58.759	0.55408	1.49626e-05	3.90339e-08
ENSMUSG00000081473	2.28323	44.6426	58.6089	0.142396	3.58834e-07	3.9958e-08
ENSMUSG00000049751	0.141784	57.8936	58.5944	0.709457	3.48512e-08	4.00485e-08
ENSMUSG00000001248	2.78028	169.297	58.5889	0.106991	3.81155e-13	4.00831e-08
ENSMUSG00000024587	6.67906	221.084	58.5623	0.0154833	1.59137e-14	4.025e-08
ENSMUSG00000042772	0.593714	86.9676	58.2973	0.447677	6.21257e-10	4.19523e-08
ENSMUSG00000042216	8.03104	107.315	58.262	0.00859748	6.62193e-11	4.21851e-08
ENSMUSG00000030729	195.448	57.6261	58.1925	6.98398e-14	3.63924e-08	4.26469e-08
ENSMUSG00000026229	1.44319	210.066	58.1106	0.240056	2.9463e-14	4.31984e-08
ENSMUSG00000021945	6.1511	138.951	58.0664	0.0196632	3.72915e-12	4.34997e-08
ENSMUSG00000022710	0.399038	99.9574	58.0555	0.532899	1.42635e-10	4.35737e-08
ENSMUSG00000036057	0.0101848	74.1011	57.9916	0.92036	3.18862e-09	4.40138e-08
ENSMUSG00000029066	1.6606	230.917	57.9799	0.208455	9.39614e-15	4.40946e-08
ENSMUSG00000035561	4.35214	149.675	57.9741	0.04654	1.59271e-12	4.41352e-08
ENSMUSG00000026775	13.9457	95.2927	57.9482	0.000889737	2.37553e-10	4.43151e-08
ENSMUSG00000027770	7.96151	99.6074	57.894	0.00885479	1.48101e-10	4.46948e-08
ENSMUSG00000063273	1.03456	24.8306	57.6124	0.318118	3.18768e-05	4.67234e-08
ENSMUSG00000005686	0.140091	117.926	57.6074	0.711114	2.35273e-11	4.67605e-08
ENSMUSG00000068120	0.00487095	2.04448	57.5458	0.944873	0.16423	4.72174e-08
ENSMUSG00000029918	1.77802	37.3419	57.531	0.193534	1.58077e-06	4.73278e-08
ENSMUSG00000021963	0.929635	66.4713	57.5027	0.343515	9.32425e-09	4.75407e-08
ENSMUSG00000026425	13.9224	165.392	57.4971	0.000897028	5.00647e-13	4.75825e-08
ENSMUSG00000005198	1.12693	75.8056	57.4819	0.297835	2.53742e-09	4.76973e-08
ENSMUSG00000024991	2.1034	202.528	57.3668	0.158491	4.56642e-14	4.85738e-08
ENSMUSG00000072772	9.59763	142.964	57.3407	0.00451244	2.69536e-12	4.8775e-08
ENSMUSG00000022241	35.631	222.849	57.2367	2.29478e-06	1.44557e-14	4.9586e-08
ENSMUSG00000028431	1.1625	127.958	57.2191	0.290486	9.46749e-12	4.97251e-08
ENSMUSG00000026705	7.1337	116.067	56.9988	0.0126582	2.80456e-11	5.14958e-08
ENSMUSG00000074553	4.51869	165.79	56.9713	0.0428214	4.86813e-13	5.17218e-08
ENSMUSG00000020677	0.0651786	39.8582	56.9428	0.800425	9.3054e-07	5.19573e-08
ENSMUSG00000042323	1.58538	44.6102	56.6988	0.218764	3.61075e-07	5.40183e-08
ENSMUSG00000066724	0.00410574	2.03709	56.6963	0.949382	0.164967	5.40404e-08
ENSMUSG00000054793	5.70632	0.146574	56.5856	0.0241571	0.704829	5.50051e-08
ENSMUSG00000002546	2.61731	197.834	56.5239	0.117328	6.04325e-14	5.55504e-08
ENSMUSG00000033326	9.57735	147.458	56.3458	0.00454921	1.89077e-12	5.71588e-08
ENSMUSG00000027650	2.05373	112.822	56.2961	0.163312	3.83225e-11	5.76162e-08
ENSMUSG00000089810	10.0907	43.7236	56.082	0.00371067	4.28674e-07	5.96331e-08
ENSMUSG00000029563	1.24685	0.810973	56.056	0.273995	0.375795	5.98835e-08
ENSMUSG00000029729	9.15304	67.6804	55.9754	0.00539835	7.82066e-09	6.06659e-08
ENSMUSG00000069622	0.103952	129.321	55.9606	0.749621	8.40475e-12	6.08105e-08
ENSMUSG00000054604	9.90269	124.642	55.9487	0.00399653	1.27054e-11	6.09268e-08
ENSMUSG00000090207	1.11448	106.335	55.8326	0.300465	7.31672e-11	6.20788e-08
ENSMUSG00000041341	0.0341292	210.161	55.6453	0.854813	2.93031e-14	6.39869e-08
ENSMUSG00000026977	3.73369	17.3253	55.6237	0.0638805	0.000287663	6.42105e-08
ENSMUSG00000022602	4.80769	76.5986	55.457	0.0371292	2.28455e-09	6.59687e-08
ENSMUSG00000026965	1.49726	216.101	55.4312	0.231665	2.09527e-14	6.62457e-08
ENSMUSG00000036282	13.2664	80.1215	55.4302	0.00113085	1.44696e-09	6.62562e-08
ENSMUSG00000031310	1.52234	162.94	55.2056	0.227899	5.95903e-13	6.87182e-08
ENSMUSG00000021140	2.22307	214.867	55.2005	0.147554	2.24499e-14	6.87753e-08
ENSMUSG00000033799	3.8674	22.1693	55.1919	0.0595897	6.66845e-05	6.88726e-08
ENSMUSG00000021661	11.541	56.5691	55.1201	0.00212547	4.32384e-08	6.96823e-08
ENSMUSG00000080836	1.76172	21.1631	55.0817	0.195525	8.91489e-05	7.01189e-08
ENSMUSG00000030516	1.88792	78.7683	55.0709	0.180737	1.72128e-09	7.02428e-08
ENSMUSG00000005566	0.0156391	182.8	54.958	0.901406	1.5453e-13	7.15483e-08
ENSMUSG00000002957	3.00409	192.014	54.7855	0.0944631	8.62498e-14	7.35938e-08
ENSMUSG00000051527	0.00162367	93.472	54.6821	0.968155	2.91447e-10	7.48499e-08
ENSMUSG00000055839	1.31401	47.251	54.5863	0.261728	2.19341e-07	7.60338e-08
ENSMUSG00000000416	1.07069	31.6002	54.5469	0.30997	5.76895e-06	7.65267e-08
ENSMUSG00000002052	1.34795	145.59	54.2238	0.255799	2.18848e-12	8.07018e-08
ENSMUSG00000034463	31.5293	1.57691	54.054	5.86673e-06	0.219966	8.2993e-08
ENSMUSG00000052214	7.22547	90.6866	54.0131	0.0121593	4.00928e-10	8.35562e-08
ENSMUSG00000067150	0.0128525	142.541	53.901	0.910577	2.78804e-12	8.51187e-08
ENSMUSG00000035898	1.89203	56.8774	53.7464	0.180278	4.11088e-08	8.73255e-08
ENSMUSG00000025264	12.8096	58.2796	53.7028	0.00133228	3.27494e-08	8.79591e-08
ENSMUSG00000022370	6.01718	113.766	53.6873	0.0209109	3.49701e-11	8.81867e-08
ENSMUSG00000030314	0.862827	139.219	53.6835	0.361179	3.6483e-12	8.82409e-08
ENSMUSG00000000823	0.0137276	81.2335	53.6353	0.907597	1.25669e-09	8.89499e-08
ENSMUSG00000034953	0.0151175	37.7987	53.625	0.903055	1.43351e-06	8.91029e-08
ENSMUSG00000058301	0.266724	184.242	53.6016	0.609742	1.40813e-13	8.94488e-08
ENSMUSG00000047879	0.163207	193.466	53.5212	0.689403	7.88544e-14	9.06519e-08
ENSMUSG00000020456	0.447941	128.564	53.3277	0.508997	8.97788e-12	9.3619e-08
ENSMUSG00000005575	0.0206917	91.7086	53.3084	0.88669	3.56341e-10	9.39211e-08
ENSMUSG00000063063	0.989561	51.162	53.2437	0.328682	1.08302e-07	9.49399e-08
ENSMUSG00000039220	0.891491	161.585	53.223	0.353447	6.56733e-13	9.52687e-08
ENSMUSG00000031059	0.0356015	56.8153	53.1707	0.851752	4.15286e-08	9.61032e-08
ENSMUSG00000050552	0.838907	186.727	53.1544	0.367818	1.2015e-13	9.63657e-08
ENSMUSG00000039536	11.8507	89.9451	53.0965	0.00189319	4.37022e-10	9.73022e-08
ENSMUSG00000020705	2.46345	144.819	53.0898	0.128169	2.32579e-12	9.74106e-08
ENSMUSG00000041671	11.8388	78.3219	52.9945	0.00190159	1.82363e-09	9.89771e-08
ENSMUSG00000049866	0.0017354	28.9336	52.9811	0.967078	1.10191e-05	9.91981e-08
ENSMUSG00000055763	10.0243	139.358	52.9716	0.00380901	3.60695e-12	9.9357e-08
ENSMUSG00000042272	1.15728	27.7281	52.9567	0.29155	1.49232e-05	9.96042e-08
ENSMUSG00000056167	0.494195	111.522	52.9389	0.48808	4.35168e-11	9.9902e-08
ENSMUSG00000024642	0.150873	125.386	52.9003	0.700748	1.18872e-11	1.0055e-07
ENSMUSG00000032560	3.94452	186.548	52.8351	0.057263	1.21526e-13	1.01655e-07
ENSMUSG00000028760	0.0602183	145.787	52.6833	0.808007	2.15485e-12	1.04279e-07
ENSMUSG00000040389	0.259843	138.835	52.5167	0.61437	3.76489e-12	1.07243e-07
ENSMUSG00000020115	2.1979	90.3165	52.4499	0.149778	4.18526e-10	1.08457e-07
ENSMUSG00000028672	10.7177	53.0985	52.4159	0.0029069	7.73856e-08	1.09081e-07
ENSMUSG00000025982	3.8068	35.7747	52.285	0.0614928	2.22318e-06	1.11517e-07
ENSMUSG00000029098	2.72571	43.9429	52.2717	0.11033	4.10773e-07	1.11767e-07
ENSMUSG00000071659	0.0131483	188.11	52.2439	0.909558	1.10088e-13	1.12295e-07
ENSMUSG00000035024	3.74619	26.7684	52.1806	0.0634649	1.90959e-05	1.13503e-07
ENSMUSG00000045174	0.176832	97.3155	52.0232	0.677438	1.8996e-10	1.16568e-07
ENSMUSG00000028106	3.66163	134.636	51.9762	0.0663368	5.33467e-12	1.17501e-07
ENSMUSG00000022234	3.35212	155.108	51.9621	0.0781768	1.05559e-12	1.17783e-07
ENSMUSG00000022637	1.39389	56.6592	51.9558	0.248046	4.26042e-08	1.17908e-07
ENSMUSG00000037032	7.59527	120.194	51.9324	0.0103564	1.90472e-11	1.18378e-07
ENSMUSG00000005873	17.6942	33.3846	51.9235	0.000255802	3.80561e-06	1.18556e-07
ENSMUSG00000004562	2.34844	158.434	51.9039	0.137043	8.25581e-13	1.18952e-07
ENSMUSG00000023977	1.02718	142.192	51.8382	0.319818	2.86717e-12	1.20287e-07
ENSMUSG00000039640	0.0163643	99.6703	51.765	0.899158	1.47103e-10	1.21792e-07
ENSMUSG00000028567	0.197504	0.0177871	51.7314	0.660285	0.894891	1.2249e-07
ENSMUSG00000047866	3.86505	230.922	51.7307	0.0596623	9.39359e-15	1.22505e-07
ENSMUSG00000021917	0.0276251	27.9023	51.6728	0.869232	1.42773e-05	1.23719e-07
ENSMUSG00000030291	0.350524	65.3791	51.6417	0.558742	1.09516e-08	1.24375e-07
ENSMUSG00000006005	0.00103364	126.353	51.5255	0.974589	1.09068e-11	1.26865e-07
ENSMUSG00000060743	0.0105509	22.0479	51.5216	0.918946	6.90375e-05	1.26949e-07
ENSMUSG00000015501	3.96381	107.407	51.5016	0.0566972	6.56047e-11	1.27382e-07
ENSMUSG00000037166	18.1875	9.30918	51.4886	0.000219013	0.00506736	1.27666e-07
ENSMUSG00000063787	3.29206	128.351	51.4708	0.0807426	9.14649e-12	1.28054e-07
ENSMUSG00000032383	10.3768	0.414511	51.4244	0.00331753	0.52512	1.29074e-07
ENSMUSG00000041215	0.686764	27.8187	51.4093	0.414534	1.45834e-05	1.29407e-07
ENSMUSG00000021488	11.4132	103.456	51.3843	0.00223014	9.84975e-11	1.2996e-07
ENSMUSG00000032127	4.39019	177.45	51.3766	0.0456598	2.19395e-13	1.30132e-07
ENSMUSG00000034022	4.48382	279.48	51.2529	0.0435715	9.07412e-16	1.32916e-07
ENSMUSG00000026080	18.7127	18.0505	51.2488	0.000186019	0.000228623	1.33008e-07
ENSMUSG00000046573	6.52401	79.2086	51.1915	0.0165995	1.62635e-09	1.3432e-07
ENSMUSG00000028514	1.02194	144.501	51.0489	0.321033	2.38505e-12	1.37646e-07
ENSMUSG00000032010	0.198158	61.5286	51.0254	0.659761	1.96185e-08	1.38203e-07
ENSMUSG00000039456	0.0310258	91.292	50.9456	0.861497	3.73839e-10	1.40112e-07
ENSMUSG00000029547	0.491007	138.227	50.927	0.489473	3.95763e-12	1.4056e-07
ENSMUSG00000018501	0.0336386	74.2915	50.8377	0.855848	3.10768e-09	1.42738e-07
ENSMUSG00000024081	2.4202	94.4961	50.6423	0.131424	2.59685e-10	1.47629e-07
ENSMUSG00000039804	0.650069	83.1078	50.4973	0.427133	9.9414e-10	1.51375e-07
ENSMUSG00000034647	0.622785	65.5414	50.4488	0.43689	1.06916e-08	1.5265e-07
ENSMUSG00000055850	9.99933	126.119	50.4455	0.00384674	1.11362e-11	1.52737e-07
ENSMUSG00000063884	1.8256	17.4267	50.4353	0.187862	0.000278494	1.53005e-07
ENSMUSG00000055409	33.92	178.682	50.3677	3.36745e-06	2.02219e-13	1.54807e-07
ENSMUSG00000025040	0.664036	43.9227	50.3088	0.422269	4.12384e-07	1.56396e-07
ENSMUSG00000033610	5.3239	18.4307	50.2794	0.0289362	0.000203009	1.57195e-07
ENSMUSG00000028184	61.9737	24.6118	50.2516	1.83161e-08	3.38181e-05	1.57957e-07
ENSMUSG00000025428	5.64442	172.771	50.2436	0.0248677	3.0038e-13	1.58175e-07
ENSMUSG00000054199	1.86586	153.148	50.1136	0.183221	1.22266e-12	1.61787e-07
ENSMUSG00000050052	0.00358239	153.168	50.1103	0.952713	1.22079e-12	1.61882e-07
ENSMUSG00000029333	22.1721	69.1492	50.1098	6.66299e-05	6.33556e-09	1.61896e-07
ENSMUSG00000056999	3.52706	120.986	50.0792	0.0712153	1.77064e-11	1.62758e-07
ENSMUSG00000017264	0.403444	120.306	50.0783	0.530662	1.88516e-11	1.62786e-07
ENSMUSG00000020070	19.7716	7.58837	50.058	0.000134673	0.0103872	1.63359e-07
ENSMUSG00000022272	0.0971471	200.891	49.9645	0.757675	5.03182e-14	1.66043e-07
ENSMUSG00000044573	1.8672	70.003	49.9576	0.183069	5.61399e-09	1.66243e-07
ENSMUSG00000025260	0.685901	12.734	49.9087	0.414823	0.00136918	1.67663e-07
ENSMUSG00000041168	13.2797	198.556	49.7876	0.00112548	5.7862e-14	1.71246e-07
ENSMUSG00000016253	2.65649	153.174	49.6715	0.114741	1.22028e-12	1.74754e-07
ENSMUSG00000022817	3.4846	1.16905	49.6257	0.0728379	0.289159	1.76161e-07
ENSMUSG00000021252	0.611042	36.6474	49.611	0.441197	1.83668e-06	1.76616e-07
ENSMUSG00000083179	1.53762	194.127	49.5563	0.225641	7.57167e-14	1.78315e-07
ENSMUSG00000026021	18.7881	206.61	49.5114	0.000181744	3.59543e-14	1.79723e-07
ENSMUSG00000024227	9.96039	10.3453	49.4705	0.00390635	0.00335842	1.81018e-07
ENSMUSG00000058240	0.0491312	33.2871	49.465	0.82625	3.89183e-06	1.81192e-07
ENSMUSG00000001173	0.151929	53.2464	49.4383	0.699756	7.54508e-08	1.82043e-07
ENSMUSG00000029413	9.48447	0.352646	49.3773	0.00472185	0.557562	1.84e-07
ENSMUSG00000027189	34.5493	44.5159	49.3658	2.92065e-06	3.67687e-07	1.84373e-07
ENSMUSG00000006932	0.430404	243.837	49.3561	0.517343	4.84446e-15	1.84687e-07
ENSMUSG00000034453	3.28263	126.969	49.3344	0.0811544	1.03284e-11	1.85394e-07
ENSMUSG00000017188	5.77166	136.68	49.2989	0.0234313	4.49729e-12	1.86555e-07
ENSMUSG00000032867	4.13723	98.4382	49.2476	0.0518825	1.68058e-10	1.88243e-07
ENSMUSG00000034430	8.94737	209.358	49.2152	0.00587072	3.06812e-14	1.8932e-07
ENSMUSG00000028603	1.64163	4.07121	49.1406	0.210998	0.0536592	1.91823e-07
ENSMUSG00000025372	0.199174	187.094	49.0533	0.658947	1.17388e-13	1.94798e-07
ENSMUSG00000026356	5.92066	158.977	49.0333	0.0218643	7.93422e-13	1.95489e-07
ENSMUSG00000040624	8.01068	43.3598	48.9879	0.00867197	4.60244e-07	1.97062e-07
ENSMUSG00000056412	6.96586	65.0748	48.9354	0.0136294	1.14576e-08	1.98897e-07
ENSMUSG00000027889	0.107276	125.014	48.8579	0.745792	1.22882e-11	2.01638e-07
ENSMUSG00000034007	0.196057	138.788	48.853	0.66145	3.77922e-12	2.01815e-07
ENSMUSG00000006169	10.4107	47.4918	48.8402	0.00327399	2.09785e-07	2.0227e-07
ENSMUSG00000046201	1.92918	141.338	48.8327	0.176199	3.07134e-12	2.02539e-07
ENSMUSG00000059890	8.03175	168.401	48.8318	0.00859492	4.05563e-13	2.02574e-07
ENSMUSG00000053286	11.6831	73.1933	48.8236	0.00201527	3.60697e-09	2.02867e-07
ENSMUSG00000008892	1.79028	21.4763	48.7663	0.192053	8.13885e-05	2.04933e-07
ENSMUSG00000020863	0.0126491	128.535	48.7455	0.911284	9.00103e-12	2.05689e-07
ENSMUSG00000033429	7.81069	62.1931	48.6474	0.00944225	1.77085e-08	2.09297e-07
ENSMUSG00000038622	0.140214	135.067	48.6396	0.710993	5.14527e-12	2.0959e-07
ENSMUSG00000002625	2.5674	82.9327	48.5941	0.120723	1.01597e-09	2.11288e-07
ENSMUSG00000027952	2.15281	11.1922	48.5652	0.153862	0.00242456	2.12374e-07
ENSMUSG00000028954	2.32381	61.7207	48.5614	0.139037	1.90447e-08	2.12518e-07
ENSMUSG00000079139	38.1154	309.084	48.4689	1.34012e-06	2.60308e-16	2.1604e-07
ENSMUSG00000030123	23.214	177.882	48.4441	4.96614e-05	2.132e-13	2.16995e-07
ENSMUSG00000082229	1.64907	170.155	48.4393	0.209996	3.59233e-13	2.17181e-07
ENSMUSG00000027598	28.9952	34.9327	48.4195	1.08516e-05	2.68004e-06	2.17948e-07
ENSMUSG00000032267	0.0491797	40.7604	48.3628	0.826166	7.73385e-07	2.20157e-07
ENSMUSG00000044968	1.08546	63.0215	48.3599	0.306719	1.56026e-08	2.2027e-07
ENSMUSG00000029153	0.368721	32.5647	48.3131	0.548775	4.59975e-06	2.22114e-07
ENSMUSG00000024797	0.813128	95.9076	48.3036	0.375171	2.21858e-10	2.2249e-07
ENSMUSG00000032435	0.958685	148.889	48.2602	0.336211	1.69209e-12	2.24221e-07
ENSMUSG00000090262	0.777236	34.7793	48.2439	0.385769	2.77363e-06	2.24871e-07
ENSMUSG00000025104	9.89747	208.44	48.2375	0.0040048	3.23441e-14	2.25129e-07
ENSMUSG00000050856	67.112	923.644	48.2269	8.49227e-09	2.03342e-22	2.25553e-07
ENSMUSG00000033933	4.12077	27.7545	48.1241	0.0523193	1.48232e-05	2.29734e-07
ENSMUSG00000046562	9.81152	81.0815	48.1176	0.00414365	1.28103e-09	2.30001e-07
ENSMUSG00000042426	0.733196	115.089	48.0646	0.399385	3.07899e-11	2.3219e-07
ENSMUSG00000063684	4.41083	363.002	48.033	0.04519	3.47315e-17	2.33504e-07
ENSMUSG00000053398	0.0942367	159.04	48.0194	0.761214	7.89755e-13	2.34074e-07
ENSMUSG00000030982	2.54784	113.238	48.0145	0.122085	3.68048e-11	2.34281e-07
ENSMUSG00000020857	2.59005	32.1971	48.0115	0.119169	5.01211e-06	2.34402e-07
ENSMUSG00000026116	1.17559	100.448	47.9295	0.287843	1.35339e-10	2.37871e-07
ENSMUSG00000004285	14.7435	153.726	47.7913	0.000675242	1.17058e-12	2.43839e-07
ENSMUSG00000037369	12.7671	67.2243	47.7658	0.00135287	8.35472e-09	2.44956e-07
ENSMUSG00000050211	1.08423	62.5045	47.7604	0.306989	1.6883e-08	2.45197e-07
ENSMUSG00000010608	13.4705	207.213	47.7415	0.00105172	3.47193e-14	2.4603e-07
ENSMUSG00000039680	0.0544563	9.23329	47.7098	0.817243	0.00522539	2.47436e-07
ENSMUSG00000022983	4.3681	163.098	47.7017	0.0461684	5.89203e-13	2.47797e-07
ENSMUSG00000016382	0.946881	188.297	47.6642	0.339152	1.08797e-13	2.49473e-07
ENSMUSG00000044167	8.55178	88.3052	47.6042	0.0069108	5.29845e-10	2.5218e-07
ENSMUSG00000038518	1.00219	68.669	47.5956	0.325669	6.78466e-09	2.52568e-07
ENSMUSG00000030879	0.359388	24.3529	47.5449	0.553844	3.62818e-05	2.54886e-07
ENSMUSG00000035726	0.950854	166.91	47.4954	0.338158	4.49997e-13	2.57167e-07
ENSMUSG00000018411	7.51372	188.784	47.483	0.0107273	1.05512e-13	2.57744e-07
ENSMUSG00000009291	0.107655	16.1448	47.4441	0.745361	0.000421913	2.59558e-07
ENSMUSG00000035212	12.7149	2.43568	47.3283	0.0013787	0.130249	2.65038e-07
ENSMUSG00000020982	7.31664	121.569	47.2701	0.011685	1.67837e-11	2.67843e-07
ENSMUSG00000031996	5.67099	120.052	47.2679	0.0245599	1.92984e-11	2.67948e-07
ENSMUSG00000001999	14.6834	48.9661	47.2002	0.000689287	1.60222e-07	2.71252e-07
ENSMUSG00000029169	3.9427	75.5224	47.1604	0.0573167	2.63486e-09	2.73211e-07
ENSMUSG00000036188	1.26975	135.846	47.0244	0.269729	4.82056e-12	2.80031e-07
ENSMUSG00000041096	0.100612	219.849	46.8732	0.753537	1.70282e-14	2.87824e-07
ENSMUSG00000036646	7.06035	32.9034	46.8265	0.013073	4.25199e-06	2.90279e-07
ENSMUSG00000027803	0.148651	9.25406	46.7772	0.702848	0.00518162	2.92899e-07
ENSMUSG00000052609	33.041	131.779	46.7636	4.11886e-06	6.79829e-12	2.93622e-07
ENSMUSG00000045427	0.0680307	162.107	46.7612	0.796205	6.32519e-13	2.93753e-07
ENSMUSG00000045886	0.00446916	9.47579	46.757	0.947192	0.00473834	2.93977e-07
ENSMUSG00000017119	1.75207	183.082	46.638	0.196716	1.5174e-13	3.00424e-07
ENSMUSG00000050890	0.205934	69.5169	46.5807	0.6536	6.0133e-09	3.03579e-07
ENSMUSG00000049300	1.51253	42.0386	46.5266	0.229362	5.97666e-07	3.06593e-07
ENSMUSG00000032786	13.736	98.2871	46.4958	0.00095762	1.70841e-10	3.08328e-07
ENSMUSG00000059013	0.000175845	199.576	46.4385	0.989517	5.44261e-14	3.11575e-07
ENSMUSG00000016921	23.0978	20.1564	46.425	5.13001e-05	0.000119993	3.12342e-07
ENSMUSG00000039349	29.3829	142.105	46.2716	9.85858e-06	2.88737e-12	3.21245e-07
ENSMUSG00000032500	6.5315	125.941	46.2638	0.0165436	1.13139e-11	3.21702e-07
ENSMUSG00000032047	33.9555	251.957	46.144	3.34035e-06	3.24653e-15	3.28854e-07
ENSMUSG00000048264	1.59055	201.88	46.1266	0.218036	4.74487e-14	3.29911e-07
ENSMUSG00000006276	2.4757	154.949	46.1236	0.127265	1.06819e-12	3.30089e-07
ENSMUSG00000045374	0.0371365	275.482	46.0216	0.84863	1.08405e-15	3.3634e-07
ENSMUSG00000026083	0.279376	72.7609	45.9561	0.601429	3.8266e-09	3.40418e-07
ENSMUSG00000028191	0.0807481	36.6934	45.8639	0.778454	1.81839e-06	3.46254e-07
ENSMUSG00000022641	12.5787	88.3761	45.8227	0.00144857	5.25421e-10	3.48894e-07
ENSMUSG00000019158	0.291374	38.2557	45.8063	0.593766	1.30085e-06	3.49953e-07
ENSMUSG00000064354	0.507858	1.74192	45.777	0.482181	0.197977	3.51855e-07
ENSMUSG00000035051	1.2636	138.954	45.7269	0.270865	3.72822e-12	3.55123e-07
ENSMUSG00000030738	6.46418	229.049	45.685	0.0170536	1.0369e-14	3.57883e-07
ENSMUSG00000019857	0.000714417	34.5062	45.6805	0.978873	2.94912e-06	3.58183e-07
ENSMUSG00000029141	0.00146649	109.078	45.5879	0.969734	5.5451e-11	3.64374e-07
ENSMUSG00000079215	8.99207	164.717	45.5132	0.00576435	5.25118e-13	3.6945e-07
ENSMUSG00000075702	5.93516	121.742	45.5044	0.0217181	1.65213e-11	3.70054e-07
ENSMUSG00000004451	0.00142067	154.736	45.4964	0.970211	1.08526e-12	3.70602e-07
ENSMUSG00000000148	3.05772	108.805	45.4792	0.0917172	5.69857e-11	3.71791e-07
ENSMUSG00000037110	0.046625	46.8999	45.4419	0.830667	2.34117e-07	3.74367e-07
ENSMUSG00000022706	2.01972	31.8732	45.4094	0.166715	5.40862e-06	3.76636e-07
ENSMUSG00000000171	0.0292145	15.9436	45.3284	0.865559	0.000450912	3.82347e-07
ENSMUSG00000007440	23.9439	128.226	45.2405	4.0576e-05	9.24704e-12	3.88648e-07
ENSMUSG00000063229	0.00193321	192.316	45.2244	0.965253	8.46563e-14	3.89814e-07
ENSMUSG00000041229	0.313673	106.815	45.1956	0.580053	6.9671e-11	3.91908e-07
ENSMUSG00000027881	0.20988	19.0252	45.1902	0.650527	0.000168963	3.92306e-07
ENSMUSG00000058638	4.70299	82.3464	45.1191	0.039088	1.0929e-09	3.97537e-07
ENSMUSG00000022565	41.6256	25.7535	45.0654	6.49216e-07	2.49116e-05	4.01537e-07
ENSMUSG00000007041	2.00442	35.1366	45.053	0.168274	2.5608e-06	4.02464e-07
ENSMUSG00000049960	2.28993	64.2745	45.0404	0.141834	1.29119e-08	4.03414e-07
ENSMUSG00000031095	0.516421	88.1054	45.021	0.478546	5.42528e-10	4.04874e-07
ENSMUSG00000039262	0.548133	224.31	45.0019	0.465471	1.33572e-14	4.06327e-07
ENSMUSG00000027506	1.13886	116.281	44.9656	0.295343	2.74813e-11	4.0909e-07
ENSMUSG00000040760	0.418673	43.396	44.9218	0.523063	4.56986e-07	4.12453e-07
ENSMUSG00000040536	8.84911	70.278	44.9042	0.00611211	5.40082e-09	4.13813e-07
ENSMUSG00000020576	3.97014	174.5	44.8654	0.0565128	2.67224e-13	4.16821e-07
ENSMUSG00000029145	7.90997	57.6667	44.66	0.00905091	3.61536e-08	4.33178e-07
ENSMUSG00000061589	7.77657	6.35347	44.5995	0.00958096	0.0179301	4.38131e-07
ENSMUSG00000002222	0.0390958	220.484	44.5893	0.84474	1.64445e-14	4.38968e-07
ENSMUSG00000006456	0.0637506	157.168	44.5524	0.802576	9.06047e-13	4.42025e-07
ENSMUSG00000004535	55.3806	357.142	44.5338	5.26267e-08	4.26296e-17	4.43575e-07
ENSMUSG00000005687	7.20297	95.0198	44.5036	0.0122796	2.44898e-10	4.46097e-07
ENSMUSG00000063919	0.0897819	129.765	44.4299	0.766749	8.0869e-12	4.52327e-07
ENSMUSG00000070420	8.85984	84.0855	44.3565	0.00608523	8.8115e-10	4.58633e-07
ENSMUSG00000056234	2.84472	93.4698	44.3084	0.103197	2.91517e-10	4.62806e-07
ENSMUSG00000022508	2.67331	153.75	44.2784	0.113651	1.16847e-12	4.65431e-07
ENSMUSG00000041459	3.46849	221.021	44.2192	0.0734645	1.5969e-14	4.70663e-07
ENSMUSG00000032740	11.8541	107.978	44.2187	0.00189083	6.19273e-11	4.70712e-07
ENSMUSG00000035686	0.00460067	98.7936	44.0979	0.946422	1.61703e-10	4.81588e-07
ENSMUSG00000004789	7.26424	127.622	44.0845	0.0119551	9.75102e-12	4.82808e-07
ENSMUSG00000041020	9.8837	141.145	44.046	0.00402669	3.11966e-12	4.86339e-07
ENSMUSG00000039782	9.39449	45.8321	43.9535	0.0048959	2.86041e-07	4.94942e-07
ENSMUSG00000005899	0.0976021	6.86715	43.9351	0.757127	0.0142385	4.96674e-07
ENSMUSG00000053470	6.94254	53.7028	43.9339	0.0137707	6.97996e-08	4.96786e-07
ENSMUSG00000023025	7.32669	69.2466	43.9262	0.0116339	6.2484e-09	4.9751e-07
ENSMUSG00000035325	0.659227	85.9945	43.8704	0.423934	6.98355e-10	5.02805e-07
ENSMUSG00000006676	1.45538	149.983	43.8632	0.238131	1.55543e-12	5.03498e-07
ENSMUSG00000019984	0.0227021	76.5444	43.6823	0.881354	2.30092e-09	5.21116e-07
ENSMUSG00000050854	13.1747	44.9469	43.6646	0.00116849	3.38484e-07	5.22876e-07
ENSMUSG00000064138	8.60733	112.393	43.6188	0.00675336	3.99589e-11	5.27454e-07
ENSMUSG00000020572	6.91879	29.258	43.5814	0.0139162	1.01673e-05	5.31231e-07
ENSMUSG00000021048	16.97	232.298	43.4809	0.000322421	8.74023e-15	5.41518e-07
ENSMUSG00000057666	0.181543	111.911	43.367	0.673428	4.18874e-11	5.53434e-07
ENSMUSG00000043496	0.426775	2.39766	43.3395	0.519101	0.13316	5.56354e-07
ENSMUSG00000031231	0.00529334	29.4765	43.3323	0.942537	9.63386e-06	5.57119e-07
ENSMUSG00000038828	14.5542	230.072	43.3138	0.000720531	9.82348e-15	5.59096e-07
ENSMUSG00000024604	0.714995	81.6248	43.3033	0.405222	1.19628e-09	5.60222e-07
ENSMUSG00000074698	0.095277	39.1859	43.2281	0.759942	1.06985e-06	5.68348e-07
ENSMUSG00000060314	1.25187	139.487	43.1734	0.273052	3.56923e-12	5.74339e-07
ENSMUSG00000026924	0.544788	100.212	43.1718	0.466822	1.38796e-10	5.74517e-07
ENSMUSG00000034931	2.40214	141.31	43.1649	0.132813	3.07821e-12	5.7528e-07
ENSMUSG00000024949	0.218833	145.299	43.0946	0.643684	2.2393e-12	5.83087e-07
ENSMUSG00000054051	0.378989	82.0144	43.0763	0.5433	1.13921e-09	5.85141e-07
ENSMUSG00000018417	13.5407	22.6977	43.0444	0.00102589	5.74008e-05	5.88742e-07
ENSMUSG00000022961	2.90761	169.168	43.0398	0.099644	3.84555e-13	5.8926e-07
ENSMUSG00000038335	9.19035	92.1122	43.0277	0.00531718	3.40225e-10	5.90634e-07
ENSMUSG00000078453	0.568231	78.8719	42.9738	0.457487	1.69842e-09	5.96793e-07
ENSMUSG00000004568	0.198906	173.958	42.9705	0.659161	2.77184e-13	5.97174e-07
ENSMUSG00000022306	4.97807	124.139	42.8069	0.0341707	1.3292e-11	6.16285e-07
ENSMUSG00000039725	6.59469	88.9746	42.7748	0.0160801	4.89621e-10	6.20117e-07
ENSMUSG00000037438	0.0730781	30.3693	42.7413	0.788962	7.74679e-06	6.24146e-07
ENSMUSG00000066148	4.27724	97.3643	42.7362	0.0483286	1.88947e-10	6.24763e-07
ENSMUSG00000047888	9.12475	175.687	42.7008	0.0054608	2.46749e-13	6.2905e-07
ENSMUSG00000009535	4.60754	149.855	42.6997	0.0409742	1.57084e-12	6.29181e-07
ENSMUSG00000028328	4.18182	69.3895	42.689	0.05072	6.12295e-09	6.30476e-07
ENSMUSG00000070509	8.60457	20.0572	42.6425	0.00676108	0.000123605	6.36167e-07
ENSMUSG00000040035	0.00717371	140.191	42.5996	0.933127	3.3703e-12	6.41476e-07
ENSMUSG00000020687	4.13481	29.6426	42.4929	0.0519465	9.24831e-06	6.54871e-07
ENSMUSG00000004364	7.70364	139.106	42.4342	0.00988498	3.68218e-12	6.62357e-07
ENSMUSG00000081485	0.19817	245.91	42.4167	0.65975	4.36891e-15	6.64612e-07
ENSMUSG00000029311	0.948557	1.14738	42.4025	0.338732	0.293581	6.66444e-07
ENSMUSG00000037060	2.76454	58.4142	42.3658	0.107942	3.20492e-08	6.71214e-07
ENSMUSG00000040033	2.18272	137.761	42.3512	0.151138	4.11231e-12	6.73117e-07
ENSMUSG00000009733	0.0361737	74.5441	42.3477	0.85058	3.00369e-09	6.73579e-07
ENSMUSG00000027384	0.242708	63.1792	42.3384	0.62624	1.52328e-08	6.74791e-07
ENSMUSG00000027652	4.03355	164.663	42.3224	0.0547032	5.27139e-13	6.76895e-07
ENSMUSG00000005683	1.32172	164.823	42.3072	0.260365	5.21202e-13	6.78896e-07
ENSMUSG00000020483	19.6422	259.756	42.3044	0.000140031	2.23439e-15	6.7927e-07
ENSMUSG00000022469	0.0842729	90.2443	42.2777	0.773806	4.22052e-10	6.82798e-07
ENSMUSG00000022562	4.30685	505.062	42.2464	0.0476125	5.19595e-19	6.86967e-07
ENSMUSG00000019878	6.22156	217.122	42.2025	0.0190398	1.97952e-14	6.92856e-07
ENSMUSG00000020485	8.07344	83.5407	42.1333	0.00844461	9.42306e-10	7.02267e-07
ENSMUSG00000044667	5.71673	204.626	42.0874	0.0240398	4.03619e-14	7.08571e-07
ENSMUSG00000019943	23.1631	130.132	42.0631	5.03725e-05	7.83343e-12	7.1194e-07
ENSMUSG00000029701	1.27487	153.969	42.0338	0.268788	1.14943e-12	7.16015e-07
ENSMUSG00000044627	4.37989	35.5129	42.0205	0.0458962	2.3555e-06	7.17886e-07
ENSMUSG00000038280	0.00623841	17.4676	41.9711	0.937628	0.00027489	7.2484e-07
ENSMUSG00000059518	3.85048	65.8626	41.9354	0.0601144	1.01964e-08	7.29914e-07
ENSMUSG00000036158	0.853616	122.644	41.8818	0.363715	1.52167e-11	7.37603e-07
ENSMUSG00000033047	11.4349	149.191	41.8364	0.00221193	1.65315e-12	7.44191e-07
ENSMUSG00000067786	43.8193	54.9452	41.8012	4.20762e-07	5.65958e-08	7.49329e-07
ENSMUSG00000045903	1.02215	1.38674	41.7219	0.320985	0.249233	7.61065e-07
ENSMUSG00000026349	2.85721	7.85016	41.6809	0.10248	0.00928451	7.67216e-07
ENSMUSG00000068165	0.750317	53.1262	41.656	0.394008	7.70194e-08	7.70963e-07
ENSMUSG00000025224	1.24388	167.945	41.6376	0.274553	4.18643e-13	7.73756e-07
ENSMUSG00000032562	5.4405	15.0251	41.6124	0.0273767	0.000613474	7.77598e-07
ENSMUSG00000024594	0.710812	94.964	41.5853	0.406582	2.46428e-10	7.81756e-07
ENSMUSG00000022018	3.89127	25.5782	41.5469	0.0588585	2.6097e-05	7.87672e-07
ENSMUSG00000039914	0.134967	56.5815	41.4754	0.7162	4.31508e-08	7.98834e-07
ENSMUSG00000032481	2.19187	137.902	41.4737	0.150316	4.06463e-12	7.99103e-07
ENSMUSG00000010663	34.5881	47.9875	41.4436	2.89526e-06	1.91494e-07	8.0384e-07
ENSMUSG00000026895	0.835063	15.5687	41.4306	0.368901	0.00051082	8.05912e-07
ENSMUSG00000018574	3.51407	121.507	41.4159	0.0717074	1.68794e-11	8.08251e-07
ENSMUSG00000008734	9.11348	54.2258	41.4128	0.00548591	6.38765e-08	8.08729e-07
ENSMUSG00000019920	0.212505	48.4912	41.4053	0.648503	1.74651e-07	8.09934e-07
ENSMUSG00000039114	27.4683	393.424	41.3809	1.59459e-05	1.25679e-17	8.13829e-07
ENSMUSG00000037134	4.5388	136.028	41.3592	0.0423954	4.74778e-12	8.17318e-07
ENSMUSG00000036270	0.448135	161.115	41.3404	0.508907	6.79352e-13	8.20367e-07
ENSMUSG00000016150	0.462672	65.5806	41.306	0.502169	1.06298e-08	8.25942e-07
ENSMUSG00000032777	0.0508515	214.375	41.2679	0.823286	2.30777e-14	8.32175e-07
ENSMUSG00000049553	3.6159	172.568	41.2608	0.067951	3.04562e-13	8.33351e-07
ENSMUSG00000026163	0.0446981	182.884	41.2163	0.834148	1.53686e-13	8.40705e-07
ENSMUSG00000024491	0.0729935	25.5318	41.1928	0.789082	2.64207e-05	8.44628e-07
ENSMUSG00000047976	167.201	6.61679	41.1927	4.40931e-13	0.0159214	8.44634e-07
ENSMUSG00000054843	207.068	81.156	41.1491	3.50108e-14	1.26903e-09	8.51958e-07
ENSMUSG00000034675	4.24088	7.4842	41.1082	0.0492247	0.0108651	8.58879e-07
ENSMUSG00000041272	9.86037	31.2755	41.1047	0.0040641	6.2315e-06	8.59471e-07
ENSMUSG00000008153	3.79095	224.911	41.0977	0.0620016	1.29317e-14	8.6066e-07
ENSMUSG00000037999	1.55118	63.466	41.0872	0.223662	1.45848e-08	8.62449e-07
ENSMUSG00000032295	8.67538	114.906	41.068	0.00656577	3.13347e-11	8.65735e-07
ENSMUSG00000067719	0.227706	7.33299	40.9324	0.63707	0.0116021	8.89324e-07
ENSMUSG00000074909	2.64372	94.6115	40.9114	0.115577	2.56345e-10	8.93048e-07
ENSMUSG00000001507	6.95659	83.8986	40.9095	0.0136853	9.01638e-10	8.93378e-07
ENSMUSG00000022119	1.91329	74.799	40.8909	0.17793	2.90254e-09	8.9669e-07
ENSMUSG00000039943	9.25074	105.303	40.714	0.00518859	8.13279e-11	9.28791e-07
ENSMUSG00000033020	12.1688	311.246	40.6822	0.001683	2.38664e-16	9.34702e-07
ENSMUSG00000028128	1.15413	0.899069	40.6799	0.292194	0.351442	9.35113e-07
ENSMUSG00000041261	4.83739	4.09473	40.6596	0.0365936	0.0530184	9.38916e-07
ENSMUSG00000020173	0.157263	122.272	40.6018	0.694806	1.57401e-11	9.49803e-07
ENSMUSG00000036199	1.67738	115.122	40.5523	0.206238	3.06906e-11	9.59216e-07
ENSMUSG00000033628	1.49149	92.4205	40.5423	0.232543	3.28446e-10	9.61135e-07
ENSMUSG00000023074	0.0327145	151.059	40.5412	0.857819	1.43253e-12	9.61346e-07
ENSMUSG00000057497	22.3053	143.929	40.5194	6.41497e-05	2.49583e-12	9.65555e-07
ENSMUSG00000022407	13.6145	125.183	40.4923	0.000999511	1.2104e-11	9.70793e-07
ENSMUSG00000053754	0.52449	75.3586	40.4737	0.475162	2.69305e-09	9.74399e-07
ENSMUSG00000036745	13.4785	134.48	40.4641	0.00104875	5.40513e-12	9.76271e-07
ENSMUSG00000049878	1.72522	48.4488	40.4578	0.200075	1.76004e-07	9.77514e-07
ENSMUSG00000025326	0.136624	50.7138	40.3747	0.714544	1.17206e-07	9.93887e-07
ENSMUSG00000037376	5.48002e-06	42.2429	40.3322	0.998149	5.73808e-07	1.00239e-06
ENSMUSG00000015478	11.5115	137.433	40.2528	0.00214912	4.22517e-12	1.01846e-06
ENSMUSG00000037416	0.0211299	126.586	40.2346	0.885505	1.06839e-11	1.0222e-06
ENSMUSG00000021314	1.61674	223.566	40.2007	0.214392	1.39051e-14	1.02917e-06
ENSMUSG00000059325	35.114	259.24	40.1747	2.57376e-06	2.28958e-15	1.03456e-06
ENSMUSG00000040653	5.46548	104.411	40.1683	0.0270548	8.91811e-11	1.03588e-06
ENSMUSG00000033396	5.01059	162.522	40.1545	0.0336362	6.13975e-13	1.03877e-06
ENSMUSG00000041846	11.7701	24.5667	40.1513	0.00195087	3.42346e-05	1.03943e-06
ENSMUSG00000026464	0.108	4.17093	40.1476	0.744968	0.051001	1.04022e-06
ENSMUSG00000028703	1.15659	96.6072	40.1285	0.291691	2.05342e-10	1.04421e-06
ENSMUSG00000079724	0.229172	41.1428	40.0545	0.635992	7.15628e-07	1.05986e-06
ENSMUSG00000024501	0.0618658	134.144	40.0469	0.805453	5.56065e-12	1.06148e-06
ENSMUSG00000015889	7.62383	185.739	40.0275	0.0102298	1.27949e-13	1.06564e-06
ENSMUSG00000010453	0.287908	42.6736	40.0054	0.595958	5.26796e-07	1.07038e-06
ENSMUSG00000058625	17.6749	472.751	39.973	0.000257375	1.21252e-18	1.07738e-06
ENSMUSG00000039037	14.5396	3.75949	39.9531	0.000724161	0.0630262	1.08172e-06
ENSMUSG00000027509	11.1883	158.684	39.894	0.0024281	8.10565e-13	1.09469e-06
ENSMUSG00000024943	7.00288	86.0584	39.8552	0.0134083	6.92993e-10	1.10328e-06
ENSMUSG00000024855	0.147991	122.284	39.7833	0.703477	1.57234e-11	1.11942e-06
ENSMUSG00000020034	4.48584	277.694	39.7045	0.0435278	9.82162e-16	1.13739e-06
ENSMUSG00000041720	2.72647	130.837	39.6607	0.110283	7.37111e-12	1.14752e-06
ENSMUSG00000045498	0.701002	35.4197	39.6472	0.409797	2.40467e-06	1.15067e-06
ENSMUSG00000026411	1.56717	5.39266	39.5571	0.221355	0.0280051	1.17187e-06
ENSMUSG00000043391	1.23906	85.4049	39.4224	0.275464	7.5003e-10	1.20435e-06
ENSMUSG00000015672	1.20609	49.7278	39.41	0.281806	1.39688e-07	1.20739e-06
ENSMUSG00000002496	0.00632617	151.547	39.2073	0.937192	1.38025e-12	1.25825e-06
ENSMUSG00000031158	0.975348	27.2561	39.2048	0.332118	1.68376e-05	1.25891e-06
ENSMUSG00000060214	0.985599	8.52453	39.1652	0.329635	0.00698947	1.26911e-06
ENSMUSG00000023156	0.689173	166.005	39.0923	0.413726	4.79488e-13	1.28814e-06
ENSMUSG00000069662	0.191478	186.75	39.0716	0.66517	1.19973e-13	1.2936e-06
ENSMUSG00000028032	10.4352	173.677	39.0687	0.00324293	2.82489e-13	1.29436e-06
ENSMUSG00000031246	4.85254	17.0081	39.0466	0.0363238	0.000318479	1.30022e-06
ENSMUSG00000024188	0.289798	28.7947	39.0093	0.594761	1.1407e-05	1.31019e-06
ENSMUSG00000024151	2.73585	112.333	38.9413	0.109701	4.01923e-11	1.32855e-06
ENSMUSG00000030255	0.657795	32.7903	38.9366	0.424431	4.36487e-06	1.32982e-06
ENSMUSG00000027782	0.181651	29.4013	38.9106	0.673337	9.81398e-06	1.33693e-06
ENSMUSG00000036504	1.10369	51.4989	38.8986	0.30277	1.02089e-07	1.34022e-06
ENSMUSG00000026426	5.55453	54.8784	38.883	0.025941	5.72331e-08	1.34452e-06
ENSMUSG00000035725	0.843289	53.3818	38.8494	0.366589	7.37248e-08	1.3538e-06
ENSMUSG00000034586	0.0349949	148.551	38.8301	0.853005	1.73693e-12	1.35917e-06
ENSMUSG00000024974	0.447561	148.057	38.817	0.509176	1.80475e-12	1.36282e-06
ENSMUSG00000035227	3.33308	6.81292	38.7885	0.07898	0.0145857	1.37082e-06
ENSMUSG00000032519	1.90844	70.4375	38.781	0.178463	5.28123e-09	1.37294e-06
ENSMUSG00000031657	0.0184155	38.0747	38.7171	0.893062	1.35175e-06	1.39107e-06
ENSMUSG00000064127	0.62343	116.52	38.6907	0.436655	2.68657e-11	1.39863e-06
ENSMUSG00000025092	9.81527	142.646	38.637	0.00413749	2.76486e-12	1.41418e-06
ENSMUSG00000062127	0.343591	97.3069	38.5302	0.562632	1.9014e-10	1.44563e-06
ENSMUSG00000023852	0.877135	66.0199	38.4983	0.35729	9.963e-09	1.45517e-06
ENSMUSG00000030447	5.10417	257.184	38.4947	0.0321494	2.52446e-15	1.45623e-06
ENSMUSG00000026452	97.9683	148.339	38.4569	1.76875e-10	1.76565e-12	1.46765e-06
ENSMUSG00000003234	2.75666	149.331	38.4169	0.108422	1.63547e-12	1.47982e-06
ENSMUSG00000040699	6.21572	54.6581	38.4044	0.0190905	5.93884e-08	1.48364e-06
ENSMUSG00000026640	9.2222	70.4742	38.3928	0.00524894	5.25408e-09	1.48721e-06
ENSMUSG00000035441	17.1148	120.565	38.3541	0.00030773	1.84056e-11	1.49914e-06
ENSMUSG00000062115	2.20206	56.2294	38.3469	0.149408	4.57233e-08	1.50137e-06
ENSMUSG00000026826	4.82676	46.67	38.3353	0.0367842	2.44376e-07	1.50497e-06
ENSMUSG00000023020	14.4962	338.814	38.3329	0.000735057	8.26212e-17	1.50572e-06
ENSMUSG00000045103	0.230712	136.727	38.1325	0.634865	4.47951e-12	1.56952e-06
ENSMUSG00000047694	0.347169	108.577	38.0697	0.560618	5.8305e-11	1.59012e-06
ENSMUSG00000020743	0.333375	47.8527	38.0646	0.568462	1.96291e-07	1.5918e-06
ENSMUSG00000009549	4.40119	98.0713	38.019	0.0454087	1.74901e-10	1.60694e-06
ENSMUSG00000078652	1.20973	20.5955	38.0043	0.281095	0.000105317	1.61189e-06
ENSMUSG00000053062	0.23137	11.4221	37.9909	0.634385	0.00222269	1.61638e-06
ENSMUSG00000055567	1.60996	208.586	37.9629	0.215327	3.20735e-14	1.62583e-06
ENSMUSG00000026174	0.00246134	44.4647	37.9478	0.960797	3.71328e-07	1.63093e-06
ENSMUSG00000005442	2.10937e-09	133.524	37.9175	0.999964	5.85972e-12	1.64124e-06
ENSMUSG00000028878	10.0894	102.497	37.8845	0.00371268	1.08905e-10	1.65255e-06
ENSMUSG00000028669	19.3331	128.398	37.8508	0.000153795	9.10888e-12	1.66419e-06
ENSMUSG00000049489	0.0998283	9.55446	37.7815	0.754465	0.00459111	1.68844e-06
ENSMUSG00000055670	0.00620215	90.9939	37.7306	0.937809	3.86922e-10	1.70646e-06
ENSMUSG00000041645	6.59279	243.229	37.7072	0.0160939	4.99441e-15	1.71483e-06
ENSMUSG00000019470	5.11356	133.528	37.7014	0.0320043	5.85749e-12	1.71691e-06
ENSMUSG00000021500	3.6386	169.348	37.6879	0.0671443	3.79814e-13	1.72177e-06
ENSMUSG00000001366	0.0946159	401.067	37.6741	0.760749	9.8488e-18	1.72673e-06
ENSMUSG00000054423	7.50596	171.313	37.6201	0.0107633	3.31795e-13	1.74632e-06
ENSMUSG00000033981	2.05017	177.466	37.5995	0.163665	2.19159e-13	1.75388e-06
ENSMUSG00000028461	1.67243	13.4146	37.582	0.206889	0.00107278	1.7603e-06
ENSMUSG00000046861	4.77772	80.6392	37.5262	0.0376785	1.35479e-09	1.78098e-06
ENSMUSG00000037916	10.0174	158.923	37.5249	0.00381943	7.96542e-13	1.78146e-06
ENSMUSG00000025931	33.8951	55.1132	37.5081	3.38653e-06	5.50277e-08	1.78774e-06
ENSMUSG00000022771	4.55575	89.9497	37.4704	0.0420398	4.36785e-10	1.80193e-06
ENSMUSG00000024346	0.700306	29.5429	37.4368	0.410027	9.47769e-06	1.81468e-06
ENSMUSG00000026889	0.342833	42.8428	37.4363	0.563061	5.09473e-07	1.81489e-06
ENSMUSG00000055963	0.837461	59.5174	37.4361	0.368225	2.68792e-08	1.81496e-06
ENSMUSG00000024725	0.403395	18.0282	37.4317	0.530687	0.000230227	1.81663e-06
ENSMUSG00000067365	0.296898	79.5457	37.4122	0.590306	1.55747e-09	1.82409e-06
ENSMUSG00000021149	1.65538	106.049	37.3754	0.209151	7.53367e-11	1.83823e-06
ENSMUSG00000031099	0.128366	56.0785	37.3421	0.722918	4.68752e-08	1.85113e-06
ENSMUSG00000031202	5.02037	50.9395	37.3377	0.0334773	1.12628e-07	1.85286e-06
ENSMUSG00000036452	0.153329	73.9436	37.2278	0.698448	3.25727e-09	1.89617e-06
ENSMUSG00000039901	3.86343	78.8126	37.225	0.0597122	1.71147e-09	1.89731e-06
ENSMUSG00000046402	0.0394226	26.1562	37.188	0.844101	2.24031e-05	1.91212e-06
ENSMUSG00000016427	2.05423	578.626	37.1704	0.163263	9.01772e-20	1.91923e-06
ENSMUSG00000039637	4.32944	43.6561	37.1575	0.0470741	4.34345e-07	1.92445e-06
ENSMUSG00000026926	9.97236	2.77883	37.1169	0.00388792	0.107078	1.941e-06
ENSMUSG00000001376	6.91745	120.442	37.0855	0.0139244	1.86152e-11	1.95392e-06
ENSMUSG00000052397	0.966212	306.074	37.0197	0.334353	2.94036e-16	1.98123e-06
ENSMUSG00000050244	0.141345	126.398	37.0186	0.709885	1.08634e-11	1.9817e-06
ENSMUSG00000027203	4.83187	152.89	36.997	0.0366926	1.24668e-12	1.99076e-06
ENSMUSG00000033703	5.89017	96.007	36.9919	0.0221753	2.19426e-10	1.99291e-06
ENSMUSG00000040374	7.53996	80.1847	36.9662	0.0106064	1.43536e-09	2.00376e-06
ENSMUSG00000025047	3.22715	130.76	36.9604	0.0836245	7.4201e-12	2.00625e-06
ENSMUSG00000021710	0.530275	105.731	36.9332	0.47276	7.78331e-11	2.01781e-06
ENSMUSG00000022228	13.2551	20.9663	36.9073	0.00113542	9.44287e-05	2.02888e-06
ENSMUSG00000040249	0.0186274	226.663	36.8094	0.892453	1.17719e-14	2.07139e-06
ENSMUSG00000038762	1.06439	200.13	36.794	0.311369	5.26545e-14	2.07817e-06
ENSMUSG00000002233	0.58906	7.00818	36.7869	0.449443	0.013377	2.08132e-06
ENSMUSG00000032434	0.872223	26.0519	36.7364	0.358618	2.30254e-05	2.10374e-06
ENSMUSG00000032458	9.20696	245.198	36.7252	0.00528148	4.52647e-15	2.10872e-06
ENSMUSG00000071646	11.5268	97.5017	36.6719	0.00213679	1.86125e-10	2.13272e-06
ENSMUSG00000059811	6.38885	66.4861	36.6549	0.0176448	9.30414e-09	2.14045e-06
ENSMUSG00000016933	1.3508	144.655	36.6538	0.25531	2.35616e-12	2.14095e-06
ENSMUSG00000041959	0.604318	62.8528	36.6099	0.443694	1.60085e-08	2.16103e-06
ENSMUSG00000032215	3.00136	26.5983	36.591	0.0946049	1.99584e-05	2.16975e-06
ENSMUSG00000073240	0.0194279	77.0381	36.5815	0.890181	2.15619e-09	2.17414e-06
ENSMUSG00000022558	0.0368351	108.358	36.5772	0.849237	5.96042e-11	2.17613e-06
ENSMUSG00000024827	2.64544	476.738	36.4959	0.115464	1.08894e-18	2.21414e-06
ENSMUSG00000003934	1.20902	1.24449	36.3743	0.281233	0.274439	2.27231e-06
ENSMUSG00000026227	8.83355	77.2649	36.3547	0.00615132	2.09298e-09	2.28182e-06
ENSMUSG00000025793	0.243986	176.234	36.3454	0.625337	2.37889e-13	2.28639e-06
ENSMUSG00000039713	0.761964	129.895	36.3275	0.390412	7.99585e-12	2.29515e-06
ENSMUSG00000020734	4.72646	7.13562	36.3071	0.0386391	0.0126475	2.30516e-06
ENSMUSG00000046688	7.06451	24.419	36.2936	0.013049	3.56351e-05	2.31181e-06
ENSMUSG00000061313	8.38734	44.7782	36.2814	0.00740078	3.49606e-07	2.31784e-06
ENSMUSG00000063785	10.4093	135.399	36.2771	0.00327575	5.00396e-12	2.31998e-06
ENSMUSG00000018481	0.911321	34.5661	36.2266	0.348234	2.90966e-06	2.34519e-06
ENSMUSG00000040850	10.3266	32.2969	36.2241	0.00338303	4.89637e-06	2.34647e-06
ENSMUSG00000020273	0.115002	25.4271	36.1718	0.737143	2.71671e-05	2.37287e-06
ENSMUSG00000020074	0.0127685	119.845	36.1657	0.910868	1.96718e-11	2.376e-06
ENSMUSG00000001552	0.394255	48.4009	36.1314	0.535346	1.77548e-07	2.39352e-06
ENSMUSG00000030265	1.50399	67.8406	36.1265	0.230647	7.64184e-09	2.39602e-06
ENSMUSG00000054226	15.6936	125.456	36.0804	0.000489961	1.18126e-11	2.41983e-06
ENSMUSG00000048661	2.94417	173.177	35.9853	0.0976431	2.92227e-13	2.46977e-06
ENSMUSG00000028893	2.19993	46.513	35.9674	0.149597	2.51656e-07	2.47927e-06
ENSMUSG00000032131	3.35416	158.371	35.9562	0.0780911	8.29368e-13	2.48527e-06
ENSMUSG00000012483	1.26741	54.9385	35.9304	0.270161	5.66596e-08	2.4991e-06
ENSMUSG00000078373	2.14296	12.1721	35.8914	0.154771	0.00168097	2.52015e-06
ENSMUSG00000032330	0.63998	42.3232	35.8458	0.430701	5.64714e-07	2.545e-06
ENSMUSG00000062963	0.433788	210.836	35.8024	0.515714	2.81942e-14	2.56891e-06
ENSMUSG00000037236	0.467725	116.341	35.7893	0.499864	2.73235e-11	2.57622e-06
ENSMUSG00000038002	3.14318	29.352	35.6681	0.0875284	9.9339e-06	2.64449e-06
ENSMUSG00000040359	4.11498	66.3921	35.6514	0.0524738	9.43308e-09	2.65406e-06
ENSMUSG00000029686	0.0595261	39.82	35.6319	0.809091	9.37901e-07	2.66523e-06
ENSMUSG00000036499	0.00259433	192.519	35.5832	0.959753	8.35958e-14	2.69347e-06
ENSMUSG00000034032	3.71951	139.519	35.5531	0.0643556	3.56012e-12	2.71106e-06
ENSMUSG00000022807	8.99781	167.038	35.4792	0.00575085	4.45994e-13	2.75481e-06
ENSMUSG00000047495	0.119852	86.7265	35.45	0.731879	6.39472e-10	2.77229e-06
ENSMUSG00000038279	2.6467	181.653	35.4437	0.115381	1.66459e-13	2.77609e-06
ENSMUSG00000030983	8.47143	141.686	35.4174	0.00714565	2.98646e-12	2.79201e-06
ENSMUSG00000037138	0.500558	44.2625	35.3564	0.485318	3.8611e-07	2.82918e-06
ENSMUSG00000024975	4.41451	251.475	35.3393	0.0451068	3.32347e-15	2.83974e-06
ENSMUSG00000038271	12.8157	81.5521	35.3362	0.00132934	1.20726e-09	2.84165e-06
ENSMUSG00000054808	4.50405	16.1936	35.3179	0.0431346	0.000415193	2.85299e-06
ENSMUSG00000030231	1.96631	28.1139	35.2669	0.172233	1.35324e-05	2.8848e-06
ENSMUSG00000082809	25.0691	502.579	35.2536	2.98958e-05	5.53536e-19	2.89314e-06
ENSMUSG00000030064	11.6956	72.827	35.2178	0.00200587	3.79211e-09	2.9158e-06
ENSMUSG00000037461	4.01356	116.656	35.1899	0.0552665	2.65193e-11	2.93357e-06
ENSMUSG00000031453	3.78456	208.157	35.1692	0.0622085	3.28755e-14	2.94682e-06
ENSMUSG00000024410	0.052098	49.951	35.1317	0.821172	1.3422e-07	2.97099e-06
ENSMUSG00000063480	1.71746	38.3037	35.1029	0.201059	1.28772e-06	2.98971e-06
ENSMUSG00000060935	7.57548	57.0449	35.1002	0.0104451	3.99996e-08	2.99146e-06
ENSMUSG00000054309	9.02984	174.034	35.0876	0.00567611	2.75755e-13	2.99971e-06
ENSMUSG00000024319	0.900112	255.414	35.0051	0.351167	2.74747e-15	3.05421e-06
ENSMUSG00000028309	0.393232	128.814	34.9853	0.535873	8.78434e-12	3.06752e-06
ENSMUSG00000033712	0.188915	207.231	34.9835	0.667275	3.46837e-14	3.06867e-06
ENSMUSG00000025403	7.08141	145.863	34.9482	0.0129524	2.14201e-12	3.09247e-06
ENSMUSG00000071076	24.8386	76.9845	34.8539	3.18082e-05	2.17142e-09	3.15695e-06
ENSMUSG00000051615	6.75786	58.4074	34.6537	0.0149479	3.20841e-08	3.29873e-06
ENSMUSG00000027577	29.6677	10.4468	34.6413	9.19164e-06	0.00322832	3.30776e-06
ENSMUSG00000029190	0.0204342	43.6065	34.591	0.887392	4.38573e-07	3.34458e-06
ENSMUSG00000038690	0.0554549	265.485	34.588	0.815606	1.7091e-15	3.34676e-06
ENSMUSG00000002748	0.157392	130.52	34.4833	0.694687	7.57552e-12	3.42481e-06
ENSMUSG00000063882	0.000362734	87.2338	34.4683	0.984945	6.01795e-10	3.43623e-06
ENSMUSG00000030683	1.02541	69.1601	34.4626	0.320229	6.32572e-09	3.44051e-06
ENSMUSG00000001700	0.00488001	41.8358	34.3499	0.944822	6.22417e-07	3.52723e-06
ENSMUSG00000036478	16.0149	217.332	34.3365	0.0004404	1.95661e-14	3.53767e-06
ENSMUSG00000085795	2.77254	41.8528	34.3027	0.107457	6.20296e-07	3.56419e-06
ENSMUSG00000001441	0.00156703	107.012	34.2959	0.968715	6.82892e-11	3.56954e-06
ENSMUSG00000020952	13.8881	96.3423	34.2909	0.000907842	2.11435e-10	3.57352e-06
ENSMUSG00000026035	0.688066	56.2968	34.2683	0.414097	4.52183e-08	3.59138e-06
ENSMUSG00000020919	5.91071	83.0677	34.2408	0.0219652	9.99094e-10	3.61332e-06
ENSMUSG00000037253	1.94571	148.126	34.2312	0.17442	1.79514e-12	3.62104e-06
ENSMUSG00000022685	0.800953	104.617	34.2292	0.378718	8.73013e-11	3.62268e-06
ENSMUSG00000025037	1.04516	82.2658	34.2078	0.315698	1.10395e-09	3.63989e-06
ENSMUSG00000024181	2.47343	42.4384	34.2016	0.127431	5.51938e-07	3.64483e-06
ENSMUSG00000015536	0.673155	42.543	34.1437	0.419139	5.40598e-07	3.69192e-06
ENSMUSG00000041112	0.527769	203.47	34.1217	0.473798	4.31968e-14	3.71001e-06
ENSMUSG00000001525	6.08367	259.074	34.0852	0.0202808	2.30769e-15	3.74015e-06
ENSMUSG00000034709	39.4984	53.3969	34.0102	1.0025e-06	7.35339e-08	3.80303e-06
ENSMUSG00000036896	0.625928	2.65398	33.9984	0.435748	0.114905	3.81296e-06
ENSMUSG00000005102	2.65424	92.9082	33.9937	0.114888	3.10691e-10	3.817e-06
ENSMUSG00000056602	0.0472972	129.761	33.9455	0.82947	8.08959e-12	3.85811e-06
ENSMUSG00000063052	0.498842	12.6385	33.9245	0.48606	0.00141743	3.87617e-06
ENSMUSG00000031197	0.713723	21.5776	33.9175	0.405635	7.90374e-05	3.88227e-06
ENSMUSG00000035623	0.0454086	110.992	33.9084	0.832855	4.58483e-11	3.89012e-06
ENSMUSG00000074519	20.7464	71.852	33.891	0.000100731	4.3366e-09	3.90522e-06
ENSMUSG00000009207	52.8124	3.45875	33.8258	8.12827e-08	0.0738463	3.96237e-06
ENSMUSG00000021275	0.334854	112.019	33.8149	0.567611	4.14459e-11	3.97205e-06
ENSMUSG00000028923	0.36046	20.07	33.7903	0.553258	0.000123132	3.99389e-06
ENSMUSG00000030532	10.0095	155.864	33.7656	0.00383139	9.97817e-13	4.01593e-06
ENSMUSG00000046792	3.60876	47.8482	33.7556	0.0682069	1.96452e-07	4.0249e-06
ENSMUSG00000036241	15.6051	108.268	33.7076	0.000504645	6.01476e-11	4.06829e-06
ENSMUSG00000030180	3.38344	69.2917	33.7064	0.0768756	6.20849e-09	4.06942e-06
ENSMUSG00000020056	0.0152662	36.4928	33.6778	0.902582	1.89948e-06	4.09555e-06
ENSMUSG00000020390	13.758	100.13	33.6541	0.000950258	1.4002e-10	4.11728e-06
ENSMUSG00000079197	2.24612	40.3934	33.6449	0.145552	8.33576e-07	4.12579e-06
ENSMUSG00000038446	1.4211	77.5428	33.6397	0.243595	2.01827e-09	4.13056e-06
ENSMUSG00000007682	9.02706	2.64675	33.6297	0.00568256	0.115378	4.13983e-06
ENSMUSG00000004455	0.0494763	27.996	33.6149	0.825651	1.39421e-05	4.1535e-06
ENSMUSG00000063434	15.2063	131.444	33.5656	0.000576989	6.99602e-12	4.19964e-06
ENSMUSG00000021577	0.302208	164.744	33.51	0.58702	5.24115e-13	4.25229e-06
ENSMUSG00000036699	23.4976	248.495	33.3455	4.58946e-05	3.84509e-15	4.41229e-06
ENSMUSG00000028982	5.32214	29.3465	33.3027	0.0289606	9.94763e-06	4.45504e-06
ENSMUSG00000027381	7.69373	24.2646	33.2904	0.0099271	3.71655e-05	4.46733e-06
ENSMUSG00000025940	0.773218	68.73	33.259	0.386983	6.72581e-09	4.49911e-06
ENSMUSG00000029714	0.0401433	134.873	33.2374	0.842702	5.22937e-12	4.52096e-06
ENSMUSG00000067071	0.496601	27.931	33.2005	0.487032	1.41735e-05	4.55879e-06
ENSMUSG00000024908	4.91273	147.733	33.1865	0.0352731	1.8507e-12	4.57315e-06
ENSMUSG00000021814	1.70258	140.062	33.1353	0.202963	3.40602e-12	4.62635e-06
ENSMUSG00000071653	0.217887	44.3009	33.0955	0.6444	3.83255e-07	4.66807e-06
ENSMUSG00000052033	0.934646	32.2871	33.0708	0.342239	4.90762e-06	4.69418e-06
ENSMUSG00000051346	0.377918	10.4107	33.047	0.543866	0.00327392	4.71955e-06
ENSMUSG00000044881	3.95309	104.671	33.0013	0.0570108	8.68148e-11	4.76854e-06
ENSMUSG00000039990	0.228004	76.9916	32.9848	0.636851	2.1694e-09	4.78636e-06
ENSMUSG00000052488	0.0542206	125.234	32.9558	0.817632	1.20493e-11	4.81787e-06
ENSMUSG00000035278	0.01659	69.8998	32.8275	0.898469	5.69633e-09	4.9601e-06
ENSMUSG00000028053	1.64155	101.159	32.8254	0.211008	1.25458e-10	4.96246e-06
ENSMUSG00000002718	0.500593	159.958	32.7751	0.485302	7.38735e-13	5.01942e-06
ENSMUSG00000071660	0.415279	103.152	32.757	0.52474	1.01675e-10	5.04014e-06
ENSMUSG00000032097	12.2948	47.526	32.6806	0.00160682	2.08465e-07	5.12842e-06
ENSMUSG00000031349	10.631	65.3425	32.639	0.00300585	1.10112e-08	5.17722e-06
ENSMUSG00000024260	2.0912	130.715	32.6207	0.159659	7.44922e-12	5.19889e-06
ENSMUSG00000023087	4.17074	116.32	32.5489	0.051006	2.73794e-11	5.28462e-06
ENSMUSG00000024854	0.0701699	83.05	32.5272	0.793101	1.00129e-09	5.31092e-06
ENSMUSG00000033159	7.0757	63.579	32.4905	0.0129849	1.43377e-08	5.35553e-06
ENSMUSG00000032449	1.55404	393.81	32.4641	0.223248	1.24127e-17	5.38795e-06
ENSMUSG00000002210	2.5127	110.312	32.4572	0.124576	4.90377e-11	5.39641e-06
ENSMUSG00000078812	0.667491	14.6351	32.3907	0.421078	0.000700782	5.47907e-06
ENSMUSG00000040565	0.0126812	57.9345	32.3716	0.911172	3.4622e-08	5.50311e-06
ENSMUSG00000034636	1.0418	171.241	32.3519	0.316462	3.33428e-13	5.52799e-06
ENSMUSG00000041245	0.132525	29.3902	32.3516	0.718664	9.8408e-06	5.52829e-06
ENSMUSG00000021701	0.571934	134.838	32.3243	0.45604	5.24507e-12	5.56302e-06
ENSMUSG00000039450	0.612745	11.708	32.2482	0.440568	0.00199659	5.66081e-06
ENSMUSG00000027668	1.10709	185.707	32.2444	0.302042	1.28208e-13	5.66582e-06
ENSMUSG00000027030	6.56804	39.3709	32.1987	0.0162738	1.02941e-06	5.7255e-06
ENSMUSG00000074797	0.0354867	15.7709	32.1436	0.851988	0.000477508	5.79837e-06
ENSMUSG00000033460	20.6615	89.0899	32.0818	0.000103286	4.83031e-10	5.88143e-06
ENSMUSG00000039318	0.338705	145.081	32.0706	0.565406	2.278e-12	5.89656e-06
ENSMUSG00000068221	44.0077	100.111	32.0622	4.05635e-07	1.40305e-10	5.90797e-06
ENSMUSG00000052459	0.713766	183.421	32.0082	0.405621	1.48456e-13	5.9818e-06
ENSMUSG00000023050	0.0876042	127.628	31.9846	0.76951	9.74534e-12	6.0145e-06
ENSMUSG00000022174	0.0296232	5.8582	31.9764	0.864631	0.0225066	6.0259e-06
ENSMUSG00000024165	0.43443	12.4376	31.9444	0.515406	0.00152504	6.07052e-06
ENSMUSG00000033769	3.08245	96.7639	31.9339	0.090482	2.01827e-10	6.08511e-06
ENSMUSG00000020396	17.3023	109.968	31.885	0.000289783	5.074e-11	6.15418e-06
ENSMUSG00000020654	8.94006	102.183	31.8773	0.00588833	1.12573e-10	6.16509e-06
ENSMUSG00000031012	0.228388	54.6396	31.8441	0.636568	5.95735e-08	6.21258e-06
ENSMUSG00000014504	2.36343	160.297	31.8098	0.135847	7.20748e-13	6.26204e-06
ENSMUSG00000014856	1.82733	13.0069	31.6967	0.18766	0.00124089	6.42802e-06
ENSMUSG00000028284	0.0421188	133.139	31.6836	0.838933	6.05386e-12	6.44763e-06
ENSMUSG00000064125	15.9261	64.2003	31.6772	0.000453535	1.30566e-08	6.45718e-06
ENSMUSG00000035456	1.18355	145.602	31.6433	0.286251	2.1864e-12	6.5081e-06
ENSMUSG00000044080	4.35019	10.817	31.6317	0.0465856	0.00279796	6.52557e-06
ENSMUSG00000038764	1.31279	11.434	31.6275	0.261944	0.00221273	6.53201e-06
ENSMUSG00000042197	0.144799	16.1152	31.6222	0.706534	0.000426049	6.54e-06
ENSMUSG00000066150	1.93733	35.0421	31.5773	0.17532	2.61532e-06	6.60854e-06
ENSMUSG00000019235	0.828547	116.587	31.5465	0.370748	2.66946e-11	6.65587e-06
ENSMUSG00000027341	11.4652	51.1047	31.5417	0.00218691	1.094e-07	6.66333e-06
ENSMUSG00000032582	0.551378	79.2156	31.525	0.464167	1.62488e-09	6.68928e-06
ENSMUSG00000020412	0.749982	179.446	31.5013	0.394113	1.92301e-13	6.72628e-06
ENSMUSG00000011306	5.14637	134.533	31.4623	0.0315029	5.38101e-12	6.7875e-06
ENSMUSG00000020440	0.0864322	13.7456	31.4385	0.771011	0.000954378	6.82512e-06
ENSMUSG00000070576	0.683056	106.224	31.4325	0.415781	7.40029e-11	6.83464e-06
ENSMUSG00000090112	11.571	117.645	31.422	0.00210168	2.41559e-11	6.85145e-06
ENSMUSG00000038582	1.20095	132.112	31.389	0.282811	6.60722e-12	6.90427e-06
ENSMUSG00000037465	5.77234	36.5635	31.3791	0.0234238	1.87049e-06	6.92018e-06
ENSMUSG00000079224	0.125066	14.6601	31.3781	0.72635	0.000694813	6.92176e-06
ENSMUSG00000020893	0.0525052	223.662	31.3719	0.820487	1.38331e-14	6.93178e-06
ENSMUSG00000027649	8.03431	162.02	31.3559	0.00858561	6.36489e-13	6.95778e-06
ENSMUSG00000046753	1.42569	9.86329	31.3468	0.242854	0.0040594	6.97255e-06
ENSMUSG00000024812	1.25811	188.255	31.2759	0.271885	1.09085e-13	7.08874e-06
ENSMUSG00000028444	1.01961	13.384	31.2343	0.321575	0.0010845	7.15787e-06
ENSMUSG00000026577	5.74695	40.3651	31.2072	0.0237029	8.38426e-07	7.20335e-06
ENSMUSG00000038612	8.96333	44.7451	31.1606	0.00583251	3.51834e-07	7.28233e-06
ENSMUSG00000057103	0.919345	14.6713	31.1583	0.346155	0.00069215	7.28613e-06
ENSMUSG00000028948	3.16953	101.908	31.0962	0.0862814	1.15878e-10	7.39284e-06
ENSMUSG00000064341	1.76479	8.24416	31.0304	0.195148	0.00785832	7.50767e-06
ENSMUSG00000042506	0.503161	146.915	30.9962	0.484195	1.9725e-12	7.56814e-06
ENSMUSG00000053510	0.494658	50.0736	30.9944	0.487878	1.31317e-07	7.57134e-06
ENSMUSG00000020847	5.17678	19.1535	30.9943	0.0310458	0.000162453	7.57164e-06
ENSMUSG00000050310	6.40674	79.8308	30.9876	0.0175023	1.50168e-09	7.58343e-06
ENSMUSG00000081787	0.0348601	9.29239	30.9623	0.853285	0.00510187	7.62872e-06
ENSMUSG00000024875	2.5427	45.8033	30.9584	0.122445	2.87602e-07	7.63568e-06
ENSMUSG00000042625	1.76031	68.612	30.9468	0.195699	6.84015e-09	7.65646e-06
ENSMUSG00000048078	0.240561	50.162	30.9335	0.627763	1.29263e-07	7.68041e-06
ENSMUSG00000057406	2.94486	5.34701	30.9026	0.0976057	0.0286195	7.73628e-06
ENSMUSG00000070372	0.154771	134.043	30.8919	0.697106	5.60787e-12	7.75578e-06
ENSMUSG00000039367	2.06382	143.874	30.89	0.162319	2.50662e-12	7.75934e-06
ENSMUSG00000047777	0.537386	80.0708	30.8767	0.469835	1.45636e-09	7.78366e-06
ENSMUSG00000026586	3.60201	3.35498	30.8718	0.0684498	0.0780567	7.79255e-06
ENSMUSG00000024104	1.32212	145.205	30.8528	0.260296	2.25584e-12	7.82753e-06
ENSMUSG00000041879	2.10921	25.7363	30.8525	0.157938	2.50257e-05	7.82794e-06
ENSMUSG00000028059	2.61783	132.919	30.85	0.117294	6.16845e-12	7.8326e-06
ENSMUSG00000026836	5.36646	48.8404	30.8386	0.0283559	1.63913e-07	7.85364e-06
ENSMUSG00000037736	3.19432	15.052	30.7832	0.0851266	0.000607909	7.95679e-06
ENSMUSG00000007029	0.507491	30.901	30.7795	0.482338	6.81495e-06	7.9637e-06
ENSMUSG00000031706	3.03804	106.562	30.744	0.0927136	7.14903e-11	8.0305e-06
ENSMUSG00000026192	4.79971	152.494	30.7174	0.0372745	1.28454e-12	8.08105e-06
ENSMUSG00000050812	7.92482	76.9267	30.6798	0.00899395	2.18796e-09	8.15314e-06
ENSMUSG00000001158	1.32494	37.8297	30.6778	0.259799	1.42406e-06	8.15696e-06
ENSMUSG00000053702	3.76215	29.5703	30.6609	0.0629387	9.41396e-06	8.18952e-06
ENSMUSG00000066151	5.55599	128.573	30.6498	0.0259231	8.97067e-12	8.21108e-06
ENSMUSG00000004865	0.248015	52.3835	30.6091	0.622509	8.75253e-08	8.29031e-06
ENSMUSG00000025041	7.72641	47.3099	30.5333	0.00978893	2.1696e-07	8.44023e-06
ENSMUSG00000055723	0.82009	32.3768	30.5253	0.373164	4.80583e-06	8.45618e-06
ENSMUSG00000084347	1.48313	25.0492	30.5243	0.233822	3.00562e-05	8.45824e-06
ENSMUSG00000036840	5.32421	36.6296	30.5139	0.028932	1.84378e-06	8.479e-06
ENSMUSG00000027236	0.0475403	45.6652	30.4884	0.829039	2.95215e-07	8.53052e-06
ENSMUSG00000032757	2.38472	158.15	30.48	0.134168	8.42906e-13	8.54734e-06
ENSMUSG00000051331	0.116202	26.8864	30.4686	0.735829	1.85211e-05	8.57054e-06
ENSMUSG00000079108	2.37226	93.2584	30.4546	0.135148	2.98584e-10	8.59897e-06
ENSMUSG00000029227	1.3426	107.528	30.4513	0.256723	6.48063e-11	8.60581e-06
ENSMUSG00000021270	0.000438715	152.519	30.4357	0.983443	1.28218e-12	8.63769e-06
ENSMUSG00000053025	13.6358	86.0205	30.4349	0.000992004	6.96171e-10	8.63914e-06
ENSMUSG00000063455	0.634192	18.628	30.4195	0.432769	0.00019096	8.67081e-06
ENSMUSG00000063531	3.68972	102.438	30.4067	0.0653669	1.09583e-10	8.69727e-06
ENSMUSG00000020156	1.55789	15.4677	30.4046	0.22269	0.000528404	8.70152e-06
ENSMUSG00000031673	6.35611	49.9899	30.3714	0.0179086	1.33293e-07	8.77031e-06
ENSMUSG00000026245	0.436456	78.3971	30.3708	0.514436	1.80594e-09	8.77152e-06
ENSMUSG00000029860	10.7816	27.429	30.3566	0.00283634	1.61071e-05	8.80125e-06
ENSMUSG00000017740	1.19822	126.834	30.3342	0.283347	1.04527e-11	8.84807e-06
ENSMUSG00000062797	1.49135	98.0466	30.3255	0.232564	1.75373e-10	8.86639e-06
ENSMUSG00000071723	0.325638	118.393	30.3133	0.572958	2.25194e-11	8.89218e-06
ENSMUSG00000066129	8.90975	115.43	30.3042	0.00596188	2.98002e-11	8.91147e-06
ENSMUSG00000057880	0.0356778	187.111	30.2548	0.851595	1.17259e-13	9.0167e-06
ENSMUSG00000070923	4.5619	78.8026	30.245	0.0419117	1.71367e-09	9.03772e-06
ENSMUSG00000025868	4.59954	91.3843	30.2337	0.0411367	3.69882e-10	9.0621e-06
ENSMUSG00000020196	0.0960897	167.566	30.1855	0.758954	4.2984e-13	9.16662e-06
ENSMUSG00000066621	0.171486	160.007	30.1696	0.682066	7.36112e-13	9.20144e-06
ENSMUSG00000041133	4.49799	112.528	30.1467	0.043265	3.94343e-11	9.25184e-06
ENSMUSG00000063568	10.7743	36.5163	30.122	0.00284428	1.88981e-06	9.30632e-06
ENSMUSG00000057182	0.0310192	6.0785	30.0986	0.861512	0.0203291	9.35847e-06
ENSMUSG00000020923	0.844403	264.437	30.0799	0.366277	1.79431e-15	9.40021e-06
ENSMUSG00000024493	3.68719	137.429	30.024	0.0654535	4.22655e-12	9.52671e-06
ENSMUSG00000040824	0.0464242	4.42056	29.95	0.831026	0.0449705	9.69669e-06
ENSMUSG00000038564	0.00120695	110.471	29.9343	0.972542	4.82736e-11	9.73302e-06
ENSMUSG00000078249	0.186378	96.2197	29.9188	0.669376	2.1432e-10	9.76917e-06
ENSMUSG00000039474	5.65497	311.158	29.9037	0.024745	2.39507e-16	9.80468e-06
ENSMUSG00000022185	0.00847003	152.832	29.8925	0.927351	1.25215e-12	9.83104e-06
ENSMUSG00000027285	3.40531	77.2028	29.8714	0.0759814	2.1101e-09	9.8807e-06
ENSMUSG00000024378	1.50159	41.7821	29.8533	0.231009	6.29141e-07	9.92384e-06
ENSMUSG00000048232	0.863394	145.196	29.8523	0.361024	2.25746e-12	9.92619e-06
ENSMUSG00000026585	1.7536	169.002	29.8347	0.196526	3.89002e-13	9.96818e-06
ENSMUSG00000020424	6.76468	6.63074	29.809	0.0149025	0.0158221	1.00297e-05
ENSMUSG00000044647	1.20071	2.9433	29.8041	0.282857	0.0976902	1.00414e-05
ENSMUSG00000053604	1.60755	20.0094	29.7567	0.215661	0.000125385	1.01562e-05
ENSMUSG00000025059	9.09967	92.882	29.7428	0.00551683	3.11621e-10	1.01902e-05
ENSMUSG00000038902	1.74369e-05	99.3099	29.6911	0.996699	1.52926e-10	1.03176e-05
ENSMUSG00000030512	0.373514	38.07	29.6901	0.546206	1.35309e-06	1.03201e-05
ENSMUSG00000029776	0.505832	8.17068	29.6763	0.483048	0.00810504	1.03545e-05
ENSMUSG00000072964	2.43782	116.18	29.6562	0.130087	2.77454e-11	1.04046e-05
ENSMUSG00000015290	7.66084	31.0152	29.6345	0.0100683	6.63108e-06	1.04591e-05
ENSMUSG00000019373	7.9367	50.6794	29.6007	0.0089486	1.17922e-07	1.05444e-05
ENSMUSG00000039148	0.310623	156.418	29.5274	0.58189	9.57691e-13	1.07323e-05
ENSMUSG00000075318	3.86923	36.4802	29.5117	0.0595334	1.9047e-06	1.0773e-05
ENSMUSG00000030218	11.2292	34.9911	29.484	0.00239074	2.64527e-06	1.08452e-05
ENSMUSG00000001227	7.55672	82.3894	29.4647	0.0105299	1.08705e-09	1.0896e-05
ENSMUSG00000028869	0.677446	158.105	29.4507	0.417678	8.45696e-13	1.09327e-05
ENSMUSG00000060675	0.0922286	7.60653	29.4454	0.763691	0.0103063	1.09467e-05
ENSMUSG00000045983	4.22283	241.495	29.4266	0.0496764	5.44961e-15	1.09966e-05
ENSMUSG00000032050	11.0752	232.277	29.4029	0.00253482	8.74965e-15	1.10598e-05
ENSMUSG00000022855	3.41879	217.353	29.377	0.0754364	1.95431e-14	1.11293e-05
ENSMUSG00000032508	3.03128	25.1251	29.3146	0.0930589	2.94502e-05	1.12985e-05
ENSMUSG00000054252	0.0455071	11.4355	29.2596	0.832677	0.00221148	1.145e-05
ENSMUSG00000042719	2.36583	147.386	29.2387	0.135656	1.90143e-12	1.15083e-05
ENSMUSG00000064357	0.262685	1.14446	29.2302	0.612449	0.294184	1.15321e-05
ENSMUSG00000053565	0.114881	29.9306	29.228	0.737276	8.61878e-06	1.1538e-05
ENSMUSG00000032320	4.45807	5.73011	29.2118	0.0441351	0.02389	1.15835e-05
ENSMUSG00000052917	6.14662	79.9865	29.2098	0.0197036	1.4721e-09	1.15893e-05
ENSMUSG00000038156	2.11962	90.2593	29.1517	0.156953	4.21318e-10	1.17539e-05
ENSMUSG00000031931	3.847e-05	42.8231	29.1437	0.995097	5.11464e-07	1.17766e-05
ENSMUSG00000038324	0.868015	174.385	29.1153	0.359762	2.6931e-13	1.18583e-05
ENSMUSG00000026771	0.00890249	60.2702	29.1105	0.925525	2.38702e-08	1.18721e-05
ENSMUSG00000025466	0.309729	85.9611	29.0994	0.58243	7.01178e-10	1.1904e-05
ENSMUSG00000039826	1.43819	59.6108	29.0954	0.240852	2.64847e-08	1.19157e-05
ENSMUSG00000021555	0.33718	101.104	29.0949	0.566277	1.2619e-10	1.19172e-05
ENSMUSG00000042590	0.299744	35.1405	29.0835	0.588541	2.55859e-06	1.19502e-05
ENSMUSG00000046598	41.1456	314.971	29.0777	7.15218e-07	2.05772e-16	1.1967e-05
ENSMUSG00000038290	0.106455	37.603	29.07	0.746732	1.49471e-06	1.19896e-05
ENSMUSG00000038387	1.11236	90.2671	28.9801	0.300917	4.20935e-10	1.22547e-05
ENSMUSG00000039178	3.2666	53.9265	28.9717	0.0818595	6.71968e-08	1.22799e-05
ENSMUSG00000041608	15.6156	18.4733	28.9704	0.000502879	0.000200339	1.22838e-05
ENSMUSG00000047881	1.88946	17.035	28.9654	0.180565	0.000315732	1.22988e-05
ENSMUSG00000039686	1.19537	151.486	28.9285	0.283907	1.3867e-12	1.24098e-05
ENSMUSG00000038909	0.222705	107.981	28.9163	0.640778	6.19069e-11	1.24468e-05
ENSMUSG00000003458	1.48525	113.749	28.9001	0.233496	3.50269e-11	1.24963e-05
ENSMUSG00000041360	2.93608	94.9479	28.8477	0.0980818	2.46873e-10	1.26571e-05
ENSMUSG00000020640	0.754639	50.8424	28.8387	0.392668	1.14573e-07	1.2685e-05
ENSMUSG00000035805	4.4824	359.796	28.7789	0.0436026	3.88365e-17	1.28715e-05
ENSMUSG00000002812	1.06355	106.131	28.7721	0.311558	7.47103e-11	1.28931e-05
ENSMUSG00000034940	2.44414	162.323	28.7604	0.129611	6.22804e-13	1.293e-05
ENSMUSG00000036887	0.00877942	3.75158	28.7532	0.92604	0.0632866	1.2953e-05
ENSMUSG00000027858	76.2346	30.7478	28.706	2.39707e-09	7.07052e-06	1.31035e-05
ENSMUSG00000033781	1.1111	34.426	28.7012	0.301185	3.00292e-06	1.31188e-05
ENSMUSG00000035757	55.2241	113.983	28.6349	5.40184e-08	3.4243e-11	1.33339e-05
ENSMUSG00000040620	10.0294	85.7287	28.6228	0.00380134	7.21167e-10	1.33735e-05
ENSMUSG00000025478	0.0837879	117.906	28.5691	0.77444	2.35718e-11	1.35507e-05
ENSMUSG00000028248	5.80298	21.303	28.5581	0.0230918	8.55872e-05	1.35875e-05
ENSMUSG00000032058	4.76174	12.8001	28.5181	0.037975	0.00133686	1.37217e-05
ENSMUSG00000024337	4.75627	20.5985	28.5147	0.0380772	0.000105226	1.37331e-05
ENSMUSG00000039671	2.8774	101.108	28.4992	0.101333	1.26145e-10	1.37857e-05
ENSMUSG00000027907	10.1885	46.589	28.4861	0.00357091	2.48102e-07	1.38302e-05
ENSMUSG00000031066	9.54485	128.625	28.4763	0.00460883	8.93044e-12	1.38634e-05
ENSMUSG00000027001	3.58067	88.6519	28.4638	0.0692248	5.08582e-10	1.39062e-05
ENSMUSG00000009418	1.36482	92.7147	28.4482	0.252917	3.17608e-10	1.39596e-05
ENSMUSG00000021096	0.148779	37.5401	28.4326	0.702727	1.51497e-06	1.40134e-05
ENSMUSG00000021139	1.1249	160.664	28.426	0.298261	7.0187e-13	1.40363e-05
ENSMUSG00000000127	3.34675	42.0602	28.4203	0.0784024	5.95099e-07	1.4056e-05
ENSMUSG00000020706	0.00218551	121.842	28.4178	0.963057	1.63699e-11	1.40647e-05
ENSMUSG00000090136	0.0746299	60.8487	28.3707	0.78679	2.18042e-08	1.42285e-05
ENSMUSG00000022150	1.80456	43.1431	28.3527	0.190345	4.80226e-07	1.42919e-05
ENSMUSG00000021018	4.29258	57.5765	28.3406	0.0479562	3.66864e-08	1.43346e-05
ENSMUSG00000039834	0.16378	45.4878	28.3351	0.688889	3.05321e-07	1.43541e-05
ENSMUSG00000041303	4.0793	68.9946	28.2281	0.053438	6.47658e-09	1.47383e-05
ENSMUSG00000031400	22.6115	171.804	28.2117	5.88144e-05	3.20845e-13	1.47982e-05
ENSMUSG00000042312	3.22136	45.0088	28.2047	0.0838874	3.34502e-07	1.48242e-05
ENSMUSG00000032827	6.70928	3.55311e-09	28.1187	0.0152755	0.999953	1.51431e-05
ENSMUSG00000049246	1.44315	13.1194	28.0967	0.240063	0.00119182	1.52259e-05
ENSMUSG00000018427	6.82043	54.4968	28.0939	0.0145371	6.10223e-08	1.52362e-05
ENSMUSG00000017615	5.76141	35.1682	28.0767	0.0235435	2.54283e-06	1.53015e-05
ENSMUSG00000053825	0.00238544	126.366	28.0744	0.961406	1.08949e-11	1.531e-05
ENSMUSG00000008450	1.7964	140.998	28.0469	0.191319	3.15694e-12	1.54147e-05
ENSMUSG00000040720	6.46723	132.223	28.0449	0.0170301	6.54479e-12	1.54224e-05
ENSMUSG00000026792	3.5223	140.64	28.0243	0.071395	3.24966e-12	1.55017e-05
ENSMUSG00000046229	0.00219872	1.92556	27.9988	0.962946	0.176592	1.56e-05
ENSMUSG00000028430	0.494442	156.523	27.9964	0.487972	9.50255e-13	1.56092e-05
ENSMUSG00000040025	0.999099	118.514	27.9915	0.326403	2.22658e-11	1.56285e-05
ENSMUSG00000000787	12.1098	201.577	27.9495	0.00172001	4.83095e-14	1.57923e-05
ENSMUSG00000015176	0.388593	140.535	27.8627	0.538271	3.27757e-12	1.61368e-05
ENSMUSG00000021361	0.186697	9.78258	27.8605	0.669111	0.00419158	1.6146e-05
ENSMUSG00000042790	1.75361	69.7203	27.843	0.196525	5.84263e-09	1.62164e-05
ENSMUSG00000068798	2.22564	37.0514	27.8116	0.147329	1.6828e-06	1.63439e-05
ENSMUSG00000032589	17.3119	74.1369	27.7626	0.000288897	3.17323e-09	1.65445e-05
ENSMUSG00000028086	0.117247	171.641	27.7466	0.734691	3.24431e-13	1.66106e-05
ENSMUSG00000021666	6.36317	57.5599	27.6932	0.0178514	3.67848e-08	1.68337e-05
ENSMUSG00000062078	1.21651	7.5037	27.6748	0.279781	0.0107739	1.69113e-05
ENSMUSG00000027411	2.23801	109.194	27.6696	0.146253	5.48078e-11	1.69332e-05
ENSMUSG00000086316	14.66	99.209	27.6494	0.000694818	1.546e-10	1.7019e-05
ENSMUSG00000023939	1.19744	3.87044	27.6178	0.283501	0.059496	1.7154e-05
ENSMUSG00000031935	4.26205	67.2863	27.6143	0.0487009	8.2799e-09	1.71692e-05
ENSMUSG00000055493	17.0884	163.717	27.6091	0.00031036	5.63781e-13	1.71914e-05
ENSMUSG00000035517	1.72183	33.2234	27.6064	0.200504	3.94925e-06	1.7203e-05
ENSMUSG00000031729	1.29298	105.922	27.6014	0.26549	7.63195e-11	1.72244e-05
ENSMUSG00000030302	28.2481	80.6632	27.5748	1.30819e-05	1.35067e-09	1.73398e-05
ENSMUSG00000017776	0.832636	24.8564	27.5627	0.369588	3.16557e-05	1.73922e-05
ENSMUSG00000068015	9.65363	97.2268	27.5627	0.00441256	1.91816e-10	1.73924e-05
ENSMUSG00000031843	0.974486	28.1135	27.5447	0.332328	1.35339e-05	1.7471e-05
ENSMUSG00000079297	20.9722	124.946	27.5326	9.42652e-05	1.23638e-11	1.7524e-05
ENSMUSG00000028176	0.00815355	34.7809	27.5123	0.928718	2.77266e-06	1.76133e-05
ENSMUSG00000022682	0.0823758	78.1744	27.5084	0.776294	1.85887e-09	1.76307e-05
ENSMUSG00000044768	2.63847	289.54	27.4999	0.115923	5.85925e-16	1.76682e-05
ENSMUSG00000007880	0.00637889	104.319	27.4842	0.936931	9.00353e-11	1.77377e-05
ENSMUSG00000030469	2.36307	31.8487	27.4815	0.135876	5.43995e-06	1.77499e-05
ENSMUSG00000074505	10.0674	96.1375	27.4726	0.00374492	2.16278e-10	1.77894e-05
ENSMUSG00000035851	0.000950133	111.966	27.4578	0.975636	4.16644e-11	1.78558e-05
ENSMUSG00000000708	1.7415	42.7686	27.4154	0.19803	5.17e-07	1.80469e-05
ENSMUSG00000030613	1.24974	78.8391	27.4061	0.273451	1.70563e-09	1.8089e-05
ENSMUSG00000029389	0.166327	2.22713	27.3913	0.686613	0.147199	1.81563e-05
ENSMUSG00000001127	0.110293	128.694	27.3725	0.742375	8.87647e-12	1.82424e-05
ENSMUSG00000018707	9.68925	148.471	27.3613	0.00435028	1.74768e-12	1.82937e-05
ENSMUSG00000062580	0.894734	47.063	27.3264	0.352587	2.27124e-07	1.84552e-05
ENSMUSG00000036686	0.447078	153.031	27.324	0.509403	1.23354e-12	1.84663e-05
ENSMUSG00000015757	0.0937236	74.6529	27.3222	0.761844	2.96006e-09	1.84746e-05
ENSMUSG00000022790	0.000206574	9.7809	27.2663	0.988638	0.00419437	1.87367e-05
ENSMUSG00000025586	3.51172	15.1981	27.2658	0.0717965	0.000578574	1.87388e-05
ENSMUSG00000033307	0.0663045	4.53873	27.2525	0.798748	0.0423967	1.88018e-05
ENSMUSG00000040007	0.425174	117.419	27.2512	0.51988	2.46755e-11	1.8808e-05
ENSMUSG00000048546	15.1637	41.6273	27.2488	0.000585353	6.48996e-07	1.88193e-05
ENSMUSG00000020181	1.65988	37.9023	27.244	0.208551	1.40222e-06	1.88421e-05
ENSMUSG00000024712	3.61339	167.64	27.2138	0.0680409	4.27627e-13	1.89862e-05
ENSMUSG00000022105	0.4405	4.91654	27.2125	0.512509	0.0352078	1.89924e-05
ENSMUSG00000022962	2.75103	121.874	27.1711	0.108766	1.63222e-11	1.91919e-05
ENSMUSG00000028719	10.6173	149.954	27.1598	0.0030218	1.55898e-12	1.92465e-05
ENSMUSG00000039840	0.835577	120.688	27.1456	0.368756	1.8199e-11	1.93159e-05
ENSMUSG00000020621	0.622639	24.4867	27.1383	0.436943	3.49854e-05	1.93515e-05
ENSMUSG00000031256	15.3074	149.167	27.1331	0.000557644	1.65624e-12	1.93769e-05
ENSMUSG00000030303	6.87793	9.77626	27.1195	0.0141705	0.00420213	1.94437e-05
ENSMUSG00000037149	6.75493	219.412	27.1057	0.0149674	1.74419e-14	1.95114e-05
ENSMUSG00000050628	7.57819	67.1223	27.082	0.0104329	8.47945e-09	1.96288e-05
ENSMUSG00000026618	1.60638	44.288	27.0581	0.215824	3.8421e-07	1.97479e-05
ENSMUSG00000022538	0.785865	47.3566	26.9793	0.383182	2.15091e-07	2.01458e-05
ENSMUSG00000023118	2.37981	129.013	26.9608	0.134553	8.63303e-12	2.02403e-05
ENSMUSG00000040652	25.9646	118.924	26.9342	2.3561e-05	2.14295e-11	2.0377e-05
ENSMUSG00000008393	1.21844	30.8699	26.9224	0.279408	6.86613e-06	2.04385e-05
ENSMUSG00000040697	4.36454	83.5348	26.9108	0.0462509	9.42991e-10	2.04987e-05
ENSMUSG00000020953	39.401	5.00885	26.9038	1.02299e-06	0.0336646	2.05352e-05
ENSMUSG00000027784	10.4208	14.2405	26.898	0.00326117	0.000802935	2.05653e-05
ENSMUSG00000066232	2.15608	133.891	26.874	0.153561	5.68038e-12	2.06909e-05
ENSMUSG00000078899	14.4763	118.151	26.8583	0.00074011	2.30371e-11	2.07736e-05
ENSMUSG00000022400	8.04762	107.939	26.8569	0.00853737	6.21749e-11	2.07809e-05
ENSMUSG00000027573	0.734789	32.1314	26.8373	0.39888	5.09001e-06	2.08844e-05
ENSMUSG00000036104	0.593781	126.947	26.8129	0.447651	1.0349e-11	2.10143e-05
ENSMUSG00000021371	4.47676	43.5039	26.8063	0.0437253	4.4745e-07	2.105e-05
ENSMUSG00000028066	0.255654	6.14262	26.8015	0.617225	0.0197397	2.10753e-05
ENSMUSG00000025374	12.9195	145.212	26.7749	0.00128048	2.25469e-12	2.12184e-05
ENSMUSG00000015522	2.2492	56.2775	26.7663	0.145286	4.53623e-08	2.12648e-05
ENSMUSG00000075600	0.741743	56.3185	26.7628	0.396687	4.5057e-08	2.1284e-05
ENSMUSG00000020078	1.89685	15.1388	26.7561	0.179743	0.000590304	2.13205e-05
ENSMUSG00000036390	0.913038	56.7188	26.7396	0.347787	4.21897e-08	2.14103e-05
ENSMUSG00000031948	52.8736	201.579	26.6794	8.0432e-08	4.83015e-14	2.17408e-05
ENSMUSG00000021866	0.211102	142.874	26.6642	0.649583	2.71477e-12	2.18255e-05
ENSMUSG00000063931	11.9972	72.9518	26.6635	0.00179306	3.72788e-09	2.18291e-05
ENSMUSG00000031201	1.31341	33.5696	26.6425	0.261835	3.64766e-06	2.19464e-05
ENSMUSG00000062444	0.00218811	144.251	26.6404	0.963035	2.4327e-12	2.19582e-05
ENSMUSG00000048047	8.44913	52.6794	26.6311	0.00721235	8.31659e-08	2.20104e-05
ENSMUSG00000021707	0.49366	11.4211	26.6276	0.488313	0.00222347	2.203e-05
ENSMUSG00000001445	5.57329	89.0592	26.6228	0.0257128	4.84772e-10	2.20569e-05
ENSMUSG00000024939	0.450373	3.07454	26.588	0.507859	0.0908748	2.22537e-05
ENSMUSG00000037843	56.0819	123.568	26.5596	4.6849e-08	1.39939e-11	2.24162e-05
ENSMUSG00000026721	5.23177	16.1304	26.5315	0.030238	0.000423922	2.25775e-05
ENSMUSG00000023460	1.71645	46.5669	26.5285	0.201187	2.49129e-07	2.25948e-05
ENSMUSG00000022466	14.6538	190.969	26.526	0.000696307	9.20299e-14	2.26091e-05
ENSMUSG00000034000	1.1635	54.1422	26.5205	0.290284	6.47863e-08	2.2641e-05
ENSMUSG00000033478	19.0298	161.471	26.5037	0.000168724	6.62128e-13	2.27383e-05
ENSMUSG00000005103	0.727797	120.282	26.4921	0.401103	1.88922e-11	2.28063e-05
ENSMUSG00000052302	1.67036	105.794	26.491	0.207162	7.73308e-11	2.28125e-05
ENSMUSG00000028273	1.96104	63.3635	26.472	0.17279	1.48129e-08	2.29238e-05
ENSMUSG00000038286	2.25117	39.3565	26.4292	0.145117	1.0325e-06	2.31765e-05
ENSMUSG00000041417	14.7186	70.8122	26.3852	0.000681014	5.0112e-09	2.34393e-05
ENSMUSG00000054976	1.05012	33.3525	26.3665	0.314574	3.83376e-06	2.35521e-05
ENSMUSG00000042079	7.16412	148.572	26.3522	0.0124904	1.73409e-12	2.36383e-05
ENSMUSG00000010660	0.45642	194.74	26.3019	0.505048	7.29265e-14	2.39455e-05
ENSMUSG00000020900	0.0124878	65.3573	26.2963	0.911849	1.09871e-08	2.39802e-05
ENSMUSG00000039959	0.77197	127.249	26.2661	0.387361	1.00763e-11	2.41669e-05
ENSMUSG00000037259	0.133223	91.383	26.2453	0.717957	3.6994e-10	2.42964e-05
ENSMUSG00000062661	0.478808	45.5004	26.2433	0.494871	3.0459e-07	2.43087e-05
ENSMUSG00000005505	2.86445	94.712	26.2252	0.102067	2.53474e-10	2.44225e-05
ENSMUSG00000020585	9.74326	2.89608	26.2043	0.00425767	0.100285	2.45541e-05
ENSMUSG00000036097	5.34253	24.4966	26.2001	0.0286806	3.48916e-05	2.45804e-05
ENSMUSG00000029501	0.071406	27.523	26.1931	0.791331	1.57248e-05	2.46249e-05
ENSMUSG00000048022	2.97738	62.0446	26.17	0.0958653	1.81172e-08	2.47716e-05
ENSMUSG00000054752	0.887661	18.6719	26.1545	0.354466	0.000188378	2.4871e-05
ENSMUSG00000063904	6.58106	183.029	26.1218	0.0161789	1.52257e-13	2.50813e-05
ENSMUSG00000009075	1.19199	29.4692	26.1033	0.284574	9.65123e-06	2.52013e-05
ENSMUSG00000012114	2.15033	111.721	26.0795	0.15409	4.26767e-11	2.53567e-05
ENSMUSG00000025133	2.39982	91.4187	26.0656	0.132992	3.68419e-10	2.54476e-05
ENSMUSG00000038957	5.37778	67.3256	26.0567	0.0282037	8.23285e-09	2.55063e-05
ENSMUSG00000010517	15.2319	54.5504	26.0549	0.000572015	6.04744e-08	2.5518e-05
ENSMUSG00000029804	0.00191558	118.631	26.0403	0.965412	2.20248e-11	2.56145e-05
ENSMUSG00000061118	25.6262	152.358	26.0346	2.57662e-05	1.29785e-12	2.56524e-05
ENSMUSG00000044991	1.15225	25.7966	26.0143	0.292578	2.46293e-05	2.57869e-05
ENSMUSG00000005804	0.913126	213.033	26.0039	0.347765	2.48898e-14	2.58564e-05
ENSMUSG00000056131	2.10483	85.56	25.9952	0.158355	7.3605e-10	2.59147e-05
ENSMUSG00000059975	0.526509	19.912	25.9881	0.474321	0.000129103	2.59619e-05
ENSMUSG00000038368	1.92832	46.8403	25.9873	0.176293	2.36732e-07	2.59675e-05
ENSMUSG00000024893	10.6345	16.9926	25.9571	0.00300179	0.000320075	2.61714e-05
ENSMUSG00000058897	3.7976	83.2354	25.9307	0.0617878	9.78551e-10	2.63507e-05
ENSMUSG00000001627	3.75996	95.2332	25.9305	0.0630106	2.39135e-10	2.63521e-05
ENSMUSG00000056076	4.52537	178.103	25.9253	0.0426793	2.10097e-13	2.63872e-05
ENSMUSG00000023932	4.54123	154.544	25.9089	0.0423441	1.101e-12	2.65e-05
ENSMUSG00000026270	0.0232574	138.099	25.8861	0.879924	3.99926e-12	2.66568e-05
ENSMUSG00000019302	7.74357	108.86	25.8779	0.00971726	5.6672e-11	2.67131e-05
ENSMUSG00000028397	5.66453	47.7172	25.8746	0.0246344	2.01242e-07	2.6736e-05
ENSMUSG00000028221	0.160949	104.997	25.8716	0.691442	8.39382e-11	2.67572e-05
ENSMUSG00000030282	43.4485	85.4891	25.8397	4.52322e-07	7.42406e-10	2.69793e-05
ENSMUSG00000031161	0.0555652	90.6978	25.8093	0.815427	4.00409e-10	2.71929e-05
ENSMUSG00000038160	0.386247	118.843	25.797	0.539491	2.15927e-11	2.72795e-05
ENSMUSG00000039852	0.825803	83.2403	25.7908	0.371529	9.77953e-10	2.73236e-05
ENSMUSG00000023938	5.07783	111.702	25.7812	0.0325604	4.27574e-11	2.73915e-05
ENSMUSG00000001785	0.0145382	70.0975	25.7705	0.904921	5.53979e-09	2.74675e-05
ENSMUSG00000049507	1.38338	134.303	25.748	0.249792	5.48631e-12	2.7629e-05
ENSMUSG00000006412	12.8665	23.0028	25.7167	0.00130517	5.26823e-05	2.78543e-05
ENSMUSG00000020628	0.608792	138.733	25.7049	0.44203	3.79637e-12	2.79402e-05
ENSMUSG00000020300	1.62153	5.0981	25.6789	0.213732	0.0322436	2.81292e-05
ENSMUSG00000024259	7.15008	59.3524	25.633	0.0125675	2.7592e-08	2.84674e-05
ENSMUSG00000019087	2.85368	623.968	25.6056	0.102682	3.39741e-20	2.86712e-05
ENSMUSG00000024507	17.9799	166.119	25.5973	0.000233747	4.75689e-13	2.87337e-05
ENSMUSG00000056755	0.315181	57.0476	25.565	0.579149	3.99818e-08	2.89765e-05
ENSMUSG00000047155	0.00934737	42.8674	25.5646	0.923693	5.07013e-07	2.89795e-05
ENSMUSG00000038608	15.3305	223.916	25.5522	0.000553317	1.3644e-14	2.90732e-05
ENSMUSG00000036905	0.566776	0.856575	25.5372	0.458057	0.362898	2.91872e-05
ENSMUSG00000049047	10.0604	55.973	25.5004	0.0037553	4.76995e-08	2.94692e-05
ENSMUSG00000035632	2.13883	39.3556	25.4978	0.155155	1.03269e-06	2.94891e-05
ENSMUSG00000070000	5.32274	103.698	25.4651	0.0289522	9.6041e-11	2.97417e-05
ENSMUSG00000005125	4.55235	190.115	25.4164	0.0421109	9.70656e-14	3.0123e-05
ENSMUSG00000031558	0.0394051	63.4374	25.3778	0.844135	1.46481e-08	3.04288e-05
ENSMUSG00000060923	0.0187921	66.8411	25.3657	0.891981	8.83382e-09	3.05252e-05
ENSMUSG00000066643	0.0808873	138.154	25.3503	0.778269	3.98144e-12	3.06485e-05
ENSMUSG00000032826	10.1167	129.56	25.3274	0.003673	8.23206e-12	3.08328e-05
ENSMUSG00000038861	2.29397	92.1789	25.2713	0.141497	3.3764e-10	3.12903e-05
ENSMUSG00000020780	0.818554	129.768	25.2604	0.373606	8.08418e-12	3.13797e-05
ENSMUSG00000034321	0.749274	66.1989	25.2282	0.394333	9.70425e-09	3.16462e-05
ENSMUSG00000037331	1.95268	120.769	25.22	0.173677	1.80638e-11	3.1714e-05
ENSMUSG00000007777	0.0456812	25.5338	25.1934	0.832362	2.64066e-05	3.19364e-05
ENSMUSG00000048163	0.0123868	24.7222	25.1891	0.912205	3.28228e-05	3.19728e-05
ENSMUSG00000033985	0.0627202	40.0309	25.1863	0.804143	8.97989e-07	3.19963e-05
ENSMUSG00000005881	0.214301	3.22339	25.1777	0.647126	0.083795	3.20685e-05
ENSMUSG00000048388	27.1591	31.6268	25.1628	1.72625e-05	5.73266e-06	3.21945e-05
ENSMUSG00000037470	3.94781	58.3574	25.161	0.0571662	3.23425e-08	3.22096e-05
ENSMUSG00000020549	1.27809	121.728	25.1491	0.268198	1.65424e-11	3.23109e-05
ENSMUSG00000039345	5.39851	14.8169	25.144	0.0279273	0.000658518	3.23538e-05
ENSMUSG00000062590	0.354023	55.3587	25.1029	0.556799	5.28195e-08	3.27061e-05
ENSMUSG00000078931	2.75189	220.804	25.0785	0.108713	1.61595e-14	3.29168e-05
ENSMUSG00000020869	5.22424	70.2696	25.0571	0.0303473	5.40721e-09	3.31024e-05
ENSMUSG00000029030	2.4761	79.3602	25.0268	0.127235	1.59497e-09	3.33684e-05
ENSMUSG00000026553	0.00750935	141.018	25.0265	0.931584	3.15187e-12	3.33707e-05
ENSMUSG00000039714	1.46512	14.5637	25.0235	0.236608	0.000718187	3.33972e-05
ENSMUSG00000042766	0.00823248	27.5659	25.0184	0.928375	1.55531e-05	3.34422e-05
ENSMUSG00000022587	44.0312	88.1726	25.0117	4.03795e-07	5.38226e-10	3.35013e-05
ENSMUSG00000039000	7.956	70.4406	25.0104	0.00887555	5.27888e-09	3.35124e-05
ENSMUSG00000035285	17.0827	102.533	25.0046	0.000310931	1.08492e-10	3.35637e-05
ENSMUSG00000028698	0.94729	35.7101	24.9848	0.33905	2.25507e-06	3.37398e-05
ENSMUSG00000034973	1.92304	98.6384	24.9711	0.176866	1.64446e-10	3.38624e-05
ENSMUSG00000021234	1.20436	72.2145	24.9613	0.282143	4.12495e-09	3.39501e-05
ENSMUSG00000021392	0.556018	96.0528	24.9463	0.462312	2.18316e-10	3.4085e-05
ENSMUSG00000021051	7.69412	70.1032	24.9269	0.00992544	5.53536e-09	3.42593e-05
ENSMUSG00000013622	0.139704	43.941	24.8963	0.711495	4.10924e-07	3.45383e-05
ENSMUSG00000025314	12.7021	69.9703	24.8953	0.00138508	5.63997e-09	3.45474e-05
ENSMUSG00000020133	0.802107	16.7138	24.8928	0.37838	0.000350285	3.45702e-05
ENSMUSG00000081553	0.517963	4.09781	24.8856	0.477896	0.0529352	3.46359e-05
ENSMUSG00000019927	6.26843	205.775	24.8649	0.018637	3.7743e-14	3.48255e-05
ENSMUSG00000029554	7.39408	76.3446	24.862	0.011298	2.36245e-09	3.48526e-05
ENSMUSG00000029587	0.000282181	43.3754	24.835	0.986721	4.58839e-07	3.51029e-05
ENSMUSG00000034853	6.3281	95.7348	24.8199	0.0181378	2.26153e-10	3.52435e-05
ENSMUSG00000070047	1.12145	114.425	24.7807	0.298989	3.28149e-11	3.56114e-05
ENSMUSG00000013698	15.5496	30.666	24.7691	0.000514095	7.21103e-06	3.57211e-05
ENSMUSG00000038535	0.00304232	2.4252	24.7405	0.956419	0.131044	3.5993e-05
ENSMUSG00000034354	0.322961	129.656	24.7269	0.57453	8.16337e-12	3.61225e-05
ENSMUSG00000021957	0.199612	147.125	24.7167	0.658598	1.94047e-12	3.62204e-05
ENSMUSG00000023055	2.33073	207.471	24.7074	0.138473	3.42052e-14	3.63102e-05
ENSMUSG00000021250	0.517147	53.9585	24.6471	0.478239	6.68329e-08	3.6897e-05
ENSMUSG00000019873	3.41055	5.41469	24.6429	0.0757691	0.0277138	3.69378e-05
ENSMUSG00000028195	7.38792	1.89572	24.6142	0.0113282	0.179868	3.72211e-05
ENSMUSG00000024925	10.8861	16.9403	24.5963	0.00272473	0.000325519	3.73979e-05
ENSMUSG00000047989	1.30701	50.3717	24.5835	0.262973	1.2453e-07	3.75262e-05
ENSMUSG00000086596	8.9983	35.0733	24.5724	0.00574971	2.5972e-06	3.76374e-05
ENSMUSG00000041817	0.928566	8.15047	24.5682	0.343788	0.00817436	3.76789e-05
ENSMUSG00000027165	0.00190341	140.418	24.528	0.965522	3.3088e-12	3.80842e-05
ENSMUSG00000001829	3.35853	143.494	24.5273	0.0779083	2.58371e-12	3.80916e-05
ENSMUSG00000039501	2.18051	166.471	24.5239	0.151337	4.64062e-13	3.81258e-05
ENSMUSG00000029198	0.0176741	17.2007	24.5126	0.895224	0.000299362	3.82415e-05
ENSMUSG00000051504	24.244	20.8727	24.5087	3.73757e-05	9.70576e-05	3.82811e-05
ENSMUSG00000030557	25.1538	95.672	24.5021	2.92248e-05	2.27735e-10	3.83486e-05
ENSMUSG00000061981	2.04731	27.7148	24.5015	0.163948	1.49738e-05	3.83547e-05
ENSMUSG00000041355	2.52418	1.51678	24.4993	0.123756	0.228727	3.83766e-05
ENSMUSG00000045767	1.64466	17.3651	24.4919	0.210589	0.000284023	3.84528e-05
ENSMUSG00000040327	0.852656	165.853	24.4914	0.363981	4.84659e-13	3.84584e-05
ENSMUSG00000025240	46.982	102.137	24.4688	2.3057e-07	1.13119e-10	3.86906e-05
ENSMUSG00000020454	0.0442702	0.744754	24.4681	0.834932	0.395743	3.86975e-05
ENSMUSG00000038267	44.7454	39.8417	24.454	3.51818e-07	9.33716e-07	3.88436e-05
ENSMUSG00000021040	0.729184	153.736	24.4521	0.400661	1.16973e-12	3.88632e-05
ENSMUSG00000026344	0.838251	57.0393	24.4462	0.368003	4.00363e-08	3.89241e-05
ENSMUSG00000022472	1.92605	205.439	24.4326	0.176539	3.84897e-14	3.90662e-05
ENSMUSG00000016181	0.877153	66.0795	24.4209	0.357285	9.87597e-09	3.91885e-05
ENSMUSG00000022052	4.47897	104.055	24.4202	0.0436771	9.25344e-11	3.91956e-05
ENSMUSG00000004110	1.03771	21.5444	24.4198	0.317397	7.97999e-05	3.91996e-05
ENSMUSG00000060601	1.43727	102.217	24.4026	0.240998	1.12165e-10	3.93808e-05
ENSMUSG00000036513	0.337479	87.2641	24.3696	0.566106	5.99625e-10	3.97289e-05
ENSMUSG00000003226	3.01482	86.9312	24.3642	0.0939059	6.23974e-10	3.97866e-05
ENSMUSG00000000600	1.31113	40.0879	24.361	0.262239	8.87513e-07	3.98202e-05
ENSMUSG00000021767	0.535501	66.6509	24.3574	0.470608	9.08251e-09	3.9859e-05
ENSMUSG00000020642	11.6529	37.8608	24.3216	0.00203816	1.41465e-06	4.02424e-05
ENSMUSG00000020255	0.0441094	14.9662	24.309	0.835227	0.000625878	4.03785e-05
ENSMUSG00000027552	0.511251	46.143	24.2873	0.480735	2.69752e-07	4.06134e-05
ENSMUSG00000073982	8.39841	15.6181	24.2747	0.00736663	0.000502464	4.07516e-05
ENSMUSG00000042447	11.2437	38.783	24.2644	0.00237765	1.16398e-06	4.08635e-05
ENSMUSG00000023094	2.56664	33.2804	24.2569	0.120776	3.89778e-06	4.09455e-05
ENSMUSG00000059540	0.0147349	23.7378	24.2524	0.904283	4.29452e-05	4.09958e-05
ENSMUSG00000036940	2.32652	118.055	24.2264	0.138815	2.32445e-11	4.12817e-05
ENSMUSG00000003808	5.39419	117.038	24.2168	0.0279847	2.5579e-11	4.13883e-05
ENSMUSG00000044364	0.0733175	14.1442	24.1989	0.788626	0.000830235	4.15879e-05
ENSMUSG00000040312	3.4685	20.288	24.193	0.073464	0.000115375	4.16541e-05
ENSMUSG00000059708	9.08495	91.903	24.1759	0.00555	3.4848e-10	4.18448e-05
ENSMUSG00000007458	0.00554795	17.191	24.1635	0.941174	0.000300302	4.1985e-05
ENSMUSG00000069729	9.10414	125.043	24.1367	0.0055068	1.22573e-11	4.2288e-05
ENSMUSG00000070572	3.21226	16.7764	24.1354	0.0843022	0.000343245	4.23034e-05
ENSMUSG00000035559	1.41207	63.8169	24.1158	0.24506	1.38318e-08	4.25267e-05
ENSMUSG00000060466	0.601617	11.478	24.0917	0.444703	0.0021764	4.28028e-05
ENSMUSG00000066440	0.156963	207.244	24.0792	0.695082	3.46565e-14	4.29471e-05
ENSMUSG00000037826	0.0663547	23.2058	24.0304	0.798673	4.97752e-05	4.3515e-05
ENSMUSG00000022031	0.625776	152.894	23.9917	0.435803	1.24629e-12	4.39703e-05
ENSMUSG00000025583	0.799757	177.894	23.9844	0.379069	2.13032e-13	4.40573e-05
ENSMUSG00000074643	17.2426	108.003	23.9783	0.000295374	6.17716e-11	4.41296e-05
ENSMUSG00000020525	1.61006	83.4401	23.9732	0.215313	9.54081e-10	4.41907e-05
ENSMUSG00000045039	1.97717	453.878	23.9725	0.171094	2.04098e-18	4.41987e-05
ENSMUSG00000028573	2.69421	33.8833	23.9618	0.112312	3.39571e-06	4.43268e-05
ENSMUSG00000026111	21.5888	11.45	23.9616	7.8781e-05	0.00219939	4.43285e-05
ENSMUSG00000016018	7.32027	135.561	23.9538	0.0116665	4.9367e-12	4.4422e-05
ENSMUSG00000026499	4.64825	97.5611	23.95	0.0401576	1.84918e-10	4.44674e-05
ENSMUSG00000042308	2.18374	59.7445	23.9493	0.151047	2.59306e-08	4.44756e-05
ENSMUSG00000019804	3.43545	48.6235	23.929	0.0747685	1.70496e-07	4.47199e-05
ENSMUSG00000073469	0.0660078	37.6739	23.918	0.799188	1.47223e-06	4.48531e-05
ENSMUSG00000086436	0.477995	32.4553	23.9165	0.495234	4.71853e-06	4.48719e-05
ENSMUSG00000050852	0.905019	8.14028	23.8975	0.349879	0.00820959	4.51028e-05
ENSMUSG00000044442	0.299178	113.519	23.8805	0.588891	3.58146e-11	4.53104e-05
ENSMUSG00000054871	16.4772	1.51891	23.8659	0.000378337	0.228409	4.54885e-05
ENSMUSG00000022505	7.49044	11.7318	23.8433	0.0108358	0.00197897	4.57683e-05
ENSMUSG00000021810	3.15788	98.9903	23.8236	0.08683	1.58296e-10	4.60127e-05
ENSMUSG00000003865	0.0174157	94.1596	23.8127	0.895988	2.69689e-10	4.61477e-05
ENSMUSG00000042810	0.0626707	36.9031	23.802	0.804219	1.73761e-06	4.62821e-05
ENSMUSG00000020658	0.540651	151.588	23.8017	0.468502	1.37597e-12	4.62859e-05
ENSMUSG00000046574	0.0444145	97.0857	23.7887	0.834667	1.94811e-10	4.64483e-05
ENSMUSG00000038604	0.20919	92.3493	23.7734	0.651062	3.31127e-10	4.66413e-05
ENSMUSG00000029864	3.2446	4.59956	23.7699	0.0828385	0.0411364	4.66855e-05
ENSMUSG00000003518	7.30176	43.2232	23.7621	0.011761	4.72728e-07	4.67841e-05
ENSMUSG00000027933	0.271051	158.802	23.753	0.606871	8.03598e-13	4.68998e-05
ENSMUSG00000020840	6.44823	53.2152	23.7493	0.0171769	7.58541e-08	4.6947e-05
ENSMUSG00000002846	0.0654735	24.1764	23.735	0.799985	3.80725e-05	4.71286e-05
ENSMUSG00000032816	27.3833	0.0459815	23.7314	1.62969e-05	0.831821	4.71757e-05
ENSMUSG00000055407	0.0746811	148.906	23.7135	0.786719	1.68986e-12	4.74049e-05
ENSMUSG00000042726	0.644737	133.417	23.7078	0.429013	5.91308e-12	4.74782e-05
ENSMUSG00000000581	0.925654	89.7949	23.6846	0.344533	4.44746e-10	4.77781e-05
ENSMUSG00000022893	10.4939	68.6329	23.682	0.00316976	6.81975e-09	4.78111e-05
ENSMUSG00000027628	4.01552	106.172	23.6734	0.0552109	7.43975e-11	4.79225e-05
ENSMUSG00000016946	0.188454	17.8445	23.6674	0.667656	0.000243935	4.80009e-05
ENSMUSG00000020680	0.568372	156.997	23.6301	0.457431	9.1753e-13	4.84892e-05
ENSMUSG00000014873	8.3017	164.191	23.6225	0.00767086	5.45072e-13	4.859e-05
ENSMUSG00000003955	2.16424	126.761	23.5648	0.152814	1.05202e-11	4.93583e-05
ENSMUSG00000060032	0.311223	76.8547	23.5503	0.581527	2.20879e-09	4.95533e-05
ENSMUSG00000045466	3.72452	27.1608	23.5383	0.0641872	1.72552e-05	4.97158e-05
ENSMUSG00000024033	12.6237	97.5643	23.5289	0.00142506	1.84855e-10	4.98431e-05
ENSMUSG00000050332	1.83528	25.224	23.5034	0.186734	2.86808e-05	5.01893e-05
ENSMUSG00000032952	8.13248	77.8426	23.5011	0.00823662	1.94086e-09	5.02213e-05
ENSMUSG00000001774	0.1136	75.4681	23.501	0.738688	2.654e-09	5.02232e-05
ENSMUSG00000049881	2.87677	55.4939	23.4929	0.101369	5.1644e-08	5.0333e-05
ENSMUSG00000034563	0.150932	114.657	23.4518	0.700693	3.20926e-11	5.09008e-05
ENSMUSG00000042292	0.225318	136.306	23.4398	0.638834	4.63908e-12	5.10677e-05
ENSMUSG00000028524	2.86267	99.3634	23.4392	0.102168	1.52045e-10	5.10752e-05
ENSMUSG00000059554	9.80586	34.7236	23.4027	0.00415298	2.80852e-06	5.15862e-05
ENSMUSG00000043463	4.64706	43.4933	23.401	0.040181	4.48373e-07	5.16107e-05
ENSMUSG00000024780	0.0633922	156.611	23.394	0.803119	9.44055e-13	5.17102e-05
ENSMUSG00000058624	13.4216	86.3986	23.3915	0.00107013	6.65159e-10	5.17448e-05
ENSMUSG00000032264	0.721071	45.7726	23.3798	0.403259	2.89277e-07	5.19097e-05
ENSMUSG00000051344	2.57678	106.17	23.3586	0.120077	7.44107e-11	5.22117e-05
ENSMUSG00000038127	3.58841	94.1312	23.3522	0.0689424	2.70552e-10	5.23036e-05
ENSMUSG00000040746	6.58993	85.8673	23.3388	0.0161145	7.09171e-10	5.24954e-05
ENSMUSG00000033597	0.052456	131.101	23.3288	0.820569	7.20531e-12	5.26383e-05
ENSMUSG00000025026	0.650314	255.863	23.3121	0.427047	2.68904e-15	5.28793e-05
ENSMUSG00000024304	12.2928	175.706	23.3026	0.00160801	2.4644e-13	5.30173e-05
ENSMUSG00000040481	1.16335	134.504	23.2663	0.290314	5.39448e-12	5.3546e-05
ENSMUSG00000073131	10.2882	268.393	23.245	0.00343417	1.49471e-15	5.38599e-05
ENSMUSG00000034154	0.370058	24.551	23.2362	0.548057	3.43801e-05	5.39901e-05
ENSMUSG00000026915	90.3059	26.4251	23.2346	4.19043e-10	2.08804e-05	5.40129e-05
ENSMUSG00000022892	8.52797	158.588	23.2155	0.00697949	8.16283e-13	5.42961e-05
ENSMUSG00000073633	0.0222648	14.9419	23.2017	0.882494	0.000631061	5.45031e-05
ENSMUSG00000034083	0.0583675	7.7495	23.1798	0.81092	0.00969258	5.48315e-05
ENSMUSG00000048027	8.58529	35.5739	23.1707	0.00681534	2.32395e-06	5.49684e-05
ENSMUSG00000059447	1.73977	72.9931	23.169	0.198246	3.70692e-09	5.49941e-05
ENSMUSG00000060924	2.60623	9.04649	23.1553	0.118072	0.00563769	5.52006e-05
ENSMUSG00000083820	0.106175	44.1035	23.1265	0.747053	3.98173e-07	5.56386e-05
ENSMUSG00000026663	0.579175	41.7957	23.122	0.453232	6.27434e-07	5.57079e-05
ENSMUSG00000043183	1.38487	2.04216	23.1119	0.249544	0.164461	5.58625e-05
ENSMUSG00000049717	3.51099	79.8815	23.0917	0.0718243	1.49196e-09	5.61727e-05
ENSMUSG00000067847	1.73317	135.753	23.0896	0.199073	4.85819e-12	5.62054e-05
ENSMUSG00000056394	3.5549e-05	79.575	23.0808	0.995287	1.55164e-09	5.63424e-05
ENSMUSG00000066705	37.3884	9.68568	23.08	1.56507e-06	0.00435647	5.63537e-05
ENSMUSG00000034471	2.05797	143.715	23.0639	0.162894	2.53869e-12	5.66037e-05
ENSMUSG00000027433	0.150112	83.3282	23.0449	0.701466	9.67375e-10	5.69006e-05
ENSMUSG00000062110	0.095909	37.9127	23.0335	0.759173	1.39913e-06	5.70801e-05
ENSMUSG00000027787	8.6716	60.1431	23.0247	0.00657604	2.43517e-08	5.72185e-05
ENSMUSG00000036580	1.43402	96.1836	23.0144	0.241517	2.15178e-10	5.73806e-05
ENSMUSG00000041852	6.59763	36.4096	22.9916	0.0160589	1.93426e-06	5.77418e-05
ENSMUSG00000029093	3.15496	92.83	22.9914	0.0869685	3.13468e-10	5.77443e-05
ENSMUSG00000036992	0.29006	22.4833	22.9219	0.594595	6.09872e-05	5.88621e-05
ENSMUSG00000036503	33.6669	5.68902	22.9128	3.56738e-06	0.0243534	5.90101e-05
ENSMUSG00000027602	17.1456	303.523	22.9078	0.000304706	3.26296e-16	5.90912e-05
ENSMUSG00000044071	4.80157	61.5579	22.886	0.0372407	1.95298e-08	5.94481e-05
ENSMUSG00000028926	10.1999	95.0848	22.8768	0.00355499	2.43127e-10	5.95991e-05
ENSMUSG00000049739	0.0174865	51.888	22.874	0.895778	9.53843e-08	5.96453e-05
ENSMUSG00000019828	2.21353	75.4719	22.8579	0.148392	2.65266e-09	5.99104e-05
ENSMUSG00000043614	0.0447817	14.7053	22.8424	0.833995	0.000684123	6.01669e-05
ENSMUSG00000082280	1.03307	261.061	22.8311	0.31846	2.10108e-15	6.03553e-05
ENSMUSG00000078681	0.103027	4.40759	22.8295	0.750698	0.0452633	6.03831e-05
ENSMUSG00000053134	3.25843	63.9074	22.8224	0.0822214	1.36445e-08	6.05015e-05
ENSMUSG00000058740	3.65702	18.8785	22.8198	0.0664973	0.000176751	6.05452e-05
ENSMUSG00000022305	25.1086	30.0067	22.8065	2.95807e-05	8.46017e-06	6.0768e-05
ENSMUSG00000034880	1.34743	66.3667	22.8057	0.255889	9.46834e-09	6.07813e-05
ENSMUSG00000031770	29.3642	172.482	22.8044	9.90404e-06	3.06353e-13	6.0803e-05
ENSMUSG00000000197	2.01329	14.5276	22.7815	0.167368	0.000727151	6.11897e-05
ENSMUSG00000058153	0.460824	61.4306	22.7537	0.503017	1.99186e-08	6.1661e-05
ENSMUSG00000036281	0.825524	15.5877	22.7519	0.371609	0.000507585	6.16923e-05
ENSMUSG00000085787	3.08352	104.133	22.7326	0.0904288	9.17895e-11	6.20234e-05
ENSMUSG00000032051	1.23753	67.5805	22.7239	0.275755	7.9344e-09	6.21721e-05
ENSMUSG00000025280	3.08257	170.477	22.698	0.090476	3.5137e-13	6.26212e-05
ENSMUSG00000038914	0.815102	23.1434	22.6678	0.374601	5.06496e-05	6.31463e-05
ENSMUSG00000035047	1.27335	12.7952	22.6603	0.269067	0.00133921	6.32783e-05
ENSMUSG00000023044	4.11171	80.9571	22.6449	0.0525614	1.30133e-09	6.35498e-05
ENSMUSG00000000876	0.00547378	14.6836	22.6226	0.941568	0.000689227	6.39436e-05
ENSMUSG00000025979	0.00827417	58.1025	22.6215	0.928194	3.36961e-08	6.39641e-05
ENSMUSG00000030801	0.874324	49.5468	22.6199	0.358049	1.44298e-07	6.39918e-05
ENSMUSG00000034145	0.683269	52.6162	22.6009	0.415709	8.40774e-08	6.43303e-05
ENSMUSG00000028961	2.26164	31.7396	22.594	0.144222	5.58187e-06	6.4455e-05
ENSMUSG00000041268	3.53396	164.506	22.5877	0.0709555	5.33046e-13	6.45668e-05
ENSMUSG00000030934	0.548706	379.462	22.5769	0.465241	1.98496e-17	6.47605e-05
ENSMUSG00000078517	0.0914522	58.8528	22.5732	0.764657	2.9876e-08	6.48278e-05
ENSMUSG00000041773	6.31966	155.6	22.5685	0.0182076	1.01755e-12	6.4913e-05
ENSMUSG00000022235	0.256495	33.6303	22.565	0.616649	3.59739e-06	6.49763e-05
ENSMUSG00000037031	15.0733	2.7852	22.5637	0.000603541	0.106696	6.49994e-05
ENSMUSG00000021112	8.59602	21.3011	22.524	0.00678509	8.56337e-05	6.57202e-05
ENSMUSG00000017176	1.17167	51.7972	22.5053	0.288631	9.69054e-08	6.60631e-05
ENSMUSG00000033904	2.35394	15.5389	22.5019	0.136603	0.000515941	6.61271e-05
ENSMUSG00000031557	6.75062	40.0717	22.4644	0.0149962	8.90475e-07	6.68211e-05
ENSMUSG00000030213	4.91021	145.85	22.4575	0.0353164	2.14411e-12	6.695e-05
ENSMUSG00000026254	0.404597	45.6356	22.4524	0.53008	2.96879e-07	6.70441e-05
ENSMUSG00000029466	2.01146	144.645	22.4454	0.167554	2.35793e-12	6.71749e-05
ENSMUSG00000037993	1.9261	146.446	22.4373	0.176533	2.04615e-12	6.73274e-05
ENSMUSG00000022951	4.61921	31.4396	22.4303	0.0407381	5.99294e-06	6.7458e-05
ENSMUSG00000070697	4.16276	76.5254	22.4283	0.0512132	2.3067e-09	6.74959e-05
ENSMUSG00000021794	1.45086	513.867	22.4221	0.238843	4.1616e-19	6.7614e-05
ENSMUSG00000003949	0.442643	103.781	22.4201	0.511493	9.52101e-11	6.76506e-05
ENSMUSG00000024436	0.790684	132.157	22.4175	0.381748	6.58181e-12	6.76992e-05
ENSMUSG00000035877	0.392755	100.434	22.368	0.536118	1.35537e-10	6.8641e-05
ENSMUSG00000006920	1.02072	78.8306	22.367	0.321317	1.70748e-09	6.866e-05
ENSMUSG00000000631	1.29489	65.0296	22.3618	0.265146	1.15349e-08	6.87599e-05
ENSMUSG00000001151	4.2871	245.73	22.3585	0.0480889	4.40828e-15	6.88246e-05
ENSMUSG00000029817	1.02	82.0898	22.3472	0.321486	1.12851e-09	6.90419e-05
ENSMUSG00000056596	0.0228161	168.274	22.3334	0.881059	4.09151e-13	6.93086e-05
ENSMUSG00000027823	6.74075	7.57386	22.3078	0.0150624	0.0104523	6.98066e-05
ENSMUSG00000031402	8.49856	109.804	22.3049	0.0070654	5.15739e-11	6.9863e-05
ENSMUSG00000021975	14.5695	202.869	22.2912	0.000716737	4.47529e-14	7.01316e-05
ENSMUSG00000010376	3.05467	42.9858	22.2678	0.0918707	4.95311e-07	7.0591e-05
ENSMUSG00000047921	0.784347	197.392	22.2659	0.383635	6.20661e-14	7.0628e-05
ENSMUSG00000039585	4.20276	111.448	22.2543	0.0501839	4.38352e-11	7.08594e-05
ENSMUSG00000026790	3.17236	36.335	22.2283	0.0861488	1.96598e-06	7.13769e-05
ENSMUSG00000032238	6.48218	1.66819	22.2194	0.0169155	0.207449	7.15553e-05
ENSMUSG00000047370	0.837319	36.807	22.2098	0.368265	1.77414e-06	7.17464e-05
ENSMUSG00000038299	1.31286	238.24	22.1884	0.261931	6.42925e-15	7.21796e-05
ENSMUSG00000021792	3.09103	2.38785	22.1675	0.0900578	0.133923	7.26026e-05
ENSMUSG00000001025	1.4744	70.0912	22.1475	0.235166	5.54467e-09	7.30108e-05
ENSMUSG00000017210	0.166495	126.155	22.1261	0.686464	1.10999e-11	7.34505e-05
ENSMUSG00000029633	9.89398	104.188	22.1214	0.00401033	9.1269e-11	7.35486e-05
ENSMUSG00000024844	0.24084	26.06	22.1177	0.627565	2.29769e-05	7.3624e-05
ENSMUSG00000078779	0.659213	12.0402	22.0956	0.423939	0.0017648	7.40839e-05
ENSMUSG00000014602	0.000743378	101.048	22.0825	0.978449	1.26951e-10	7.4357e-05
ENSMUSG00000067818	0.825232	29.0631	22.0442	0.371692	1.06703e-05	7.51623e-05
ENSMUSG00000002428	0.59335	26.5225	22.0332	0.447815	2.03564e-05	7.53943e-05
ENSMUSG00000031778	0.629933	114.482	22.0159	0.4343	3.26356e-11	7.5762e-05
ENSMUSG00000032398	20.3026	499.07	22.0133	0.000114877	6.05609e-19	7.58177e-05
ENSMUSG00000068036	0.00131499	121.883	22.0074	0.97134	1.63096e-11	7.59427e-05
ENSMUSG00000040524	0.00401655	76.0458	22.0032	0.949934	2.45778e-09	7.60337e-05
ENSMUSG00000031386	0.747085	205.652	21.9926	0.395015	3.80137e-14	7.62602e-05
ENSMUSG00000007837	0.282964	7.73676	21.9867	0.599115	0.00974563	7.63874e-05
ENSMUSG00000081911	0.0749269	45.8548	21.9795	0.786377	2.84818e-07	7.65425e-05
ENSMUSG00000054027	0.540992	143.543	21.9695	0.468363	2.5737e-12	7.67577e-05
ENSMUSG00000042505	2.29942	159.711	21.9646	0.141044	7.52081e-13	7.68643e-05
ENSMUSG00000031575	0.450934	139.66	21.9478	0.507597	3.51925e-12	7.72296e-05
ENSMUSG00000059436	1.16756	137.032	21.9331	0.28946	4.36767e-12	7.75506e-05
ENSMUSG00000026433	0.411037	17.164	21.9306	0.526849	0.000302912	7.76042e-05
ENSMUSG00000032939	16.2289	84.8264	21.9199	0.000410394	8.04737e-10	7.78401e-05
ENSMUSG00000021466	3.88433	4.11527	21.901	0.0590701	0.0524659	7.82544e-05
ENSMUSG00000015597	0.121922	57.4194	21.9006	0.729668	3.76335e-08	7.82645e-05
ENSMUSG00000050148	2.54627	119.103	21.8674	0.122195	2.10755e-11	7.90003e-05
ENSMUSG00000025272	0.196559	98.3257	21.8632	0.661045	1.70125e-10	7.90947e-05
ENSMUSG00000042359	0.323308	45.0152	21.8524	0.574326	3.34094e-07	7.93371e-05
ENSMUSG00000032482	10.5996	7.01531	21.7738	0.00304259	0.013335	8.11188e-05
ENSMUSG00000078656	0.287459	14.7449	21.6911	0.596243	0.000674927	8.30419e-05
ENSMUSG00000024483	1.88331	39.4273	21.6742	0.181252	1.01741e-06	8.3441e-05
ENSMUSG00000042606	1.66841	13.0893	21.6596	0.20742	0.00120473	8.37865e-05
ENSMUSG00000024048	0.0699737	14.8184	21.6312	0.793384	0.000658181	8.44636e-05
ENSMUSG00000070493	0.275914	2.00811	21.6133	0.603679	0.167897	8.48957e-05
ENSMUSG00000020137	1.58522	28.3371	21.605	0.218788	1.2792e-05	8.50959e-05
ENSMUSG00000031149	1.20337	129.067	21.5803	0.282337	8.5927e-12	8.56935e-05
ENSMUSG00000066357	3.03866	213.928	21.556	0.0926825	2.3665e-14	8.6288e-05
ENSMUSG00000000594	3.17018	19.5733	21.5474	0.0862508	0.00014298	8.64999e-05
ENSMUSG00000018541	11.3367	144.397	21.5429	0.00229544	2.4048e-12	8.66112e-05
ENSMUSG00000024241	6.82346	80.97	21.5423	0.0145176	1.29921e-09	8.66245e-05
ENSMUSG00000026447	28.8734	121.952	21.5138	1.11854e-05	1.62059e-11	8.733e-05
ENSMUSG00000031523	1.25535	102.817	21.5041	0.272401	1.05301e-10	8.75727e-05
ENSMUSG00000068580	0.00371151	52.2093	21.4806	0.95187	9.02066e-08	8.81597e-05
ENSMUSG00000021007	2.15018	15.7853	21.4578	0.154104	0.00047523	8.87342e-05
ENSMUSG00000025153	0.144958	106.635	21.4548	0.70638	7.0962e-11	8.88107e-05
ENSMUSG00000018428	13.065	9.43875	21.4415	0.00121529	0.00480943	8.91478e-05
ENSMUSG00000024414	2.43913	21.3606	21.4313	0.129988	8.41661e-05	8.94089e-05
ENSMUSG00000058922	1.00684	69.5698	21.4305	0.32457	5.96841e-09	8.94282e-05
ENSMUSG00000020124	8.0057	109.622	21.4098	0.0086903	5.25168e-11	8.9957e-05
ENSMUSG00000017167	15.2642	104.081	21.4081	0.000565822	9.22821e-11	9.00008e-05
ENSMUSG00000006127	0.388917	106.428	21.404	0.538103	7.24741e-11	9.01057e-05
ENSMUSG00000029012	0.769294	7.93562	21.3409	0.388173	0.00895274	9.17445e-05
ENSMUSG00000033577	0.119908	150.028	21.3302	0.731818	1.55005e-12	9.20268e-05
ENSMUSG00000020328	0.0140343	21.5685	21.3189	0.906575	7.92457e-05	9.23225e-05
ENSMUSG00000033595	290.067	1023.35	21.3056	5.72861e-16	5.28301e-23	9.26745e-05
ENSMUSG00000014592	10.0193	63.0633	21.3023	0.00381658	1.55037e-08	9.27619e-05
ENSMUSG00000031715	1.55475	34.1883	21.3016	0.223145	3.16858e-06	9.27824e-05
ENSMUSG00000059323	1.39218	25.3217	21.2858	0.248329	2.79411e-05	9.3203e-05
ENSMUSG00000062397	6.28271	328.993	21.2838	0.0185162	1.19425e-16	9.32549e-05
ENSMUSG00000063808	17.8989	106.543	21.2716	0.000239784	7.16308e-11	9.35805e-05
ENSMUSG00000022353	13.7725	215.596	21.2699	0.000945399	2.15517e-14	9.36275e-05
ENSMUSG00000028559	40.3399	13.4094	21.2631	8.4275e-07	0.00107476	9.38092e-05
ENSMUSG00000025743	4.13216	33.934	21.2481	0.0520166	3.35675e-06	9.42126e-05
ENSMUSG00000054716	2.48375	47.5045	21.2451	0.126674	2.09291e-07	9.42942e-05
ENSMUSG00000026615	6.38523	1.2913	21.2055	0.0176737	0.265794	9.53703e-05
ENSMUSG00000038664	6.29145	97.6652	21.1896	0.0184427	1.82827e-10	9.58051e-05
ENSMUSG00000027254	0.185452	136.425	21.1894	0.670147	4.59368e-12	9.58105e-05
ENSMUSG00000026319	1.15769	99.9465	21.1893	0.291465	1.42802e-10	9.58135e-05
ENSMUSG00000003119	8.44887	61.5878	21.1833	0.00721316	1.94398e-08	9.59779e-05
ENSMUSG00000068732	10.5156	300.196	21.1738	0.00314324	3.74196e-16	9.6242e-05
ENSMUSG00000082044	0.662523	40.1192	21.1503	0.422791	8.81816e-07	9.68927e-05
ENSMUSG00000030554	6.72626	69.9867	21.1263	0.0151601	5.62696e-09	9.75627e-05
ENSMUSG00000032026	0.166727	9.15701	21.1082	0.686257	0.00538965	9.80695e-05
ENSMUSG00000032422	0.536083	57.02	21.1069	0.470369	4.01621e-08	9.81067e-05
ENSMUSG00000000346	5.18247	8.82081	21.0633	0.0309612	0.00618362	9.93439e-05
ENSMUSG00000036528	2.01633	62.6245	21.0583	0.167059	1.65761e-08	9.94881e-05
ENSMUSG00000002459	2.63655	10.7215	21.054	0.116049	0.00290273	9.96108e-05
ENSMUSG00000032515	27.515	48.2038	21.025	1.57569e-05	1.84054e-07	0.000100445
ENSMUSG00000021891	0.0775316	88.6635	21.0173	0.782792	5.07889e-10	0.000100667
ENSMUSG00000028423	5.33886	61.2786	21.0034	0.0287308	2.03936e-08	0.000101071
ENSMUSG00000024018	4.24142	87.3139	20.9912	0.0492112	5.96068e-10	0.000101426
ENSMUSG00000024132	0.357359	52.9101	20.9834	0.554958	7.9929e-08	0.000101656
ENSMUSG00000022799	2.19226	209.801	20.9809	0.150282	2.99121e-14	0.000101728
ENSMUSG00000019837	8.88725	94.4527	20.9793	0.00601717	2.60952e-10	0.000101774
ENSMUSG00000034610	3.72606	9.52454	20.9788	0.0641357	0.00464651	0.000101789
ENSMUSG00000042050	12.4636	88.4275	20.9652	0.00151063	5.22237e-10	0.00010219
ENSMUSG00000036825	53.285	11.9229	20.9545	7.49538e-08	0.0018431	0.000102505
ENSMUSG00000016349	3.02339	163.948	20.9484	0.0934639	5.54576e-13	0.000102685
ENSMUSG00000068923	3.22527	191.964	20.9484	0.08371	8.65193e-14	0.000102685
ENSMUSG00000079043	0.967565	53.3628	20.9424	0.334021	7.3964e-08	0.000102863
ENSMUSG00000020528	0.392928	42.8738	20.9292	0.536029	5.06369e-07	0.000103257
ENSMUSG00000026173	2.22786	120.512	20.924	0.147135	1.84959e-11	0.00010341
ENSMUSG00000025766	0.441011	89.4148	20.9205	0.512267	4.64963e-10	0.000103515
ENSMUSG00000025484	0.0294595	32.7149	20.9199	0.865002	4.44192e-06	0.000103535
ENSMUSG00000049504	0.0439501	50.4871	20.9069	0.83552	1.22006e-07	0.000103921
ENSMUSG00000024665	3.80676	64.1624	20.8958	0.0614942	1.31311e-08	0.000104256
ENSMUSG00000042472	0.282672	40.7904	20.8623	0.599303	7.68685e-07	0.000105269
ENSMUSG00000038544	0.399601	57.5577	20.8394	0.532612	3.67982e-08	0.000105969
ENSMUSG00000002458	2.98243	64.3533	20.8316	0.0955987	1.27604e-08	0.000106207
ENSMUSG00000040848	14.1689	66.3408	20.8182	0.000823159	9.50436e-09	0.000106619
ENSMUSG00000036672	0.231617	56.8151	20.7961	0.634205	4.15303e-08	0.000107305
ENSMUSG00000042751	2.23586	140.417	20.7572	0.146439	3.30904e-12	0.000108519
ENSMUSG00000045929	0.0972899	110.176	20.7538	0.757502	4.97045e-11	0.000108627
ENSMUSG00000035954	0.191259	119.296	20.7491	0.665349	2.07012e-11	0.000108776
ENSMUSG00000031864	0.0531136	48.5751	20.7336	0.819469	1.72002e-07	0.000109265
ENSMUSG00000021832	8.88213	41.7122	20.7289	0.00602982	6.38024e-07	0.000109414
ENSMUSG00000050144	18.3084	44.0318	20.7287	0.000210894	4.03748e-07	0.00010942
ENSMUSG00000066491	0.234384	92.1255	20.7187	0.632196	3.39707e-10	0.000109737
ENSMUSG00000028078	1.37881	70.3202	20.7072	0.250557	5.36888e-09	0.000110105
ENSMUSG00000020709	14.2969	16.6335	20.7014	0.000787401	0.00035955	0.000110289
ENSMUSG00000042046	0.22271	65.7618	20.6971	0.640774	1.03491e-08	0.000110428
ENSMUSG00000021951	4.5184	51.4558	20.6903	0.0428276	1.02861e-07	0.000110643
ENSMUSG00000026749	0.0455278	33.4951	20.6821	0.832639	3.71038e-06	0.000110907
ENSMUSG00000018923	2.17032	44.088	20.6398	0.15226	3.99368e-07	0.00011228
ENSMUSG00000027993	20.0674	124.032	20.6324	0.000123228	1.34211e-11	0.000112519
ENSMUSG00000056222	0.314315	287.781	20.6239	0.579667	6.3185e-16	0.000112799
ENSMUSG00000050600	15.7146	64.2818	20.6214	0.000486549	1.28978e-08	0.000112881
ENSMUSG00000042133	2.55475	105.542	20.6144	0.121602	7.9354e-11	0.000113111
ENSMUSG00000003573	0.0016981	13.6209	20.5942	0.967433	0.000997264	0.000113776
ENSMUSG00000006998	3.8157	187.841	20.5928	0.061209	1.11973e-13	0.000113823
ENSMUSG00000036893	0.161245	89.9858	20.5928	0.691174	4.34952e-10	0.000113823
ENSMUSG00000026201	0.577876	23.9396	20.5883	0.453733	4.06247e-05	0.000113969
ENSMUSG00000024054	1.35702	42.8914	20.5802	0.254244	5.04614e-07	0.000114239
ENSMUSG00000036054	0.00315941	141.935	20.5682	0.95559	2.92716e-12	0.00011464
ENSMUSG00000030313	0.0688765	11.9822	20.568	0.794972	0.00180306	0.000114647
ENSMUSG00000052026	6.25995	61.2335	20.5665	0.0187092	2.05368e-08	0.000114696
ENSMUSG00000026827	8.10875	61.2585	20.5645	0.00831955	2.04574e-08	0.000114761
ENSMUSG00000026696	3.61507	15.3441	20.5446	0.0679807	0.000550797	0.00011543
ENSMUSG00000029454	4.60188	77.2701	20.5391	0.0410892	2.09156e-09	0.000115615
ENSMUSG00000013663	38.6307	246.555	20.5284	1.20186e-06	4.23143e-15	0.000115973
ENSMUSG00000034171	0.00169502	60.6307	20.5199	0.967463	2.2559e-08	0.000116263
ENSMUSG00000027894	3.90423	336.504	20.5171	0.0584655	9.00185e-17	0.000116357
ENSMUSG00000056836	1.28262	14.7808	20.5142	0.267371	0.000666699	0.000116455
ENSMUSG00000043411	0.00330838	52.812	20.4948	0.954556	8.12887e-08	0.000117114
ENSMUSG00000028005	0.998668	116.741	20.4874	0.326506	2.63088e-11	0.000117368
ENSMUSG00000042423	1.5204	93.2236	20.4433	0.228188	2.99764e-10	0.000118887
ENSMUSG00000002205	12.199	125.719	20.4262	0.00166439	1.15395e-11	0.000119482
ENSMUSG00000022024	25.0666	181.285	20.4212	2.99154e-05	1.70493e-13	0.000119658
ENSMUSG00000025971	0.0188843	52.4068	20.419	0.891718	8.71739e-08	0.000119732
ENSMUSG00000032946	35.3864	5.69446	20.4182	2.42251e-06	0.0242915	0.000119762
ENSMUSG00000022428	1.71973	28.93	20.4122	0.20077	1.1029e-05	0.000119972
ENSMUSG00000022812	0.65353	9.32432	20.4103	0.425919	0.00503646	0.000120038
ENSMUSG00000034300	35.8546	32.7653	20.4086	2.1844e-06	4.39025e-06	0.000120098
ENSMUSG00000029822	5.85367	58.9689	20.4018	0.0225541	2.93277e-08	0.000120338
ENSMUSG00000016179	0.116847	97.0554	20.3853	0.735126	1.95459e-10	0.000120916
ENSMUSG00000043024	6.99047	185.282	20.3835	0.013482	1.31733e-13	0.00012098
ENSMUSG00000063550	0.170544	66.9782	20.3428	0.68289	8.65919e-09	0.00012243
ENSMUSG00000031015	1.90608	143.386	20.3079	0.178722	2.6059e-12	0.000123685
ENSMUSG00000025078	0.0273396	82.0366	20.2827	0.869903	1.13606e-09	0.0001246
ENSMUSG00000021607	0.325079	12.664	20.2774	0.573286	0.00140439	0.000124793
ENSMUSG00000044018	1.3905	33.7177	20.2721	0.248608	3.52623e-06	0.000124987
ENSMUSG00000068823	4.83317	15.8276	20.2573	0.0366691	0.000468599	0.00012553
ENSMUSG00000042331	4.06959	40.5413	20.2569	0.0537036	8.08739e-07	0.000125547
ENSMUSG00000060212	12.2392	161.602	20.2378	0.00163997	6.55931e-13	0.000126252
ENSMUSG00000042043	1.55298	93.1129	20.2278	0.2234	3.03553e-10	0.00012662
ENSMUSG00000048001	30.0728	28.0853	20.2188	8.32501e-06	1.36307e-05	0.000126957
ENSMUSG00000078566	0.582673	32.2272	20.2147	0.451885	4.97691e-06	0.000127109
ENSMUSG00000015659	2.39282	13.1747	20.1969	0.133536	0.00116845	0.000127774
ENSMUSG00000044715	0.264664	56.2097	20.1795	0.611119	4.58718e-08	0.00012843
ENSMUSG00000034951	0.216551	121.57	20.1673	0.645412	1.67831e-11	0.000128889
ENSMUSG00000026239	0.151789	24.2625	20.1528	0.699888	3.71871e-05	0.00012944
ENSMUSG00000040740	8.564	9.67566	20.1365	0.00687582	0.00437393	0.000130061
ENSMUSG00000061751	0.85789	105.852	20.1241	0.362535	7.68682e-11	0.000130536
ENSMUSG00000023927	5.57051	1.07746	20.1131	0.0257465	0.308475	0.000130959
ENSMUSG00000025332	4.38328	144.652	20.0818	0.0458181	2.35671e-12	0.00013217
ENSMUSG00000022000	0.0232073	105.568	20.0795	0.880052	7.91446e-11	0.00013226
ENSMUSG00000006307	3.80194	47.2278	20.0791	0.0616484	2.20283e-07	0.000132277
ENSMUSG00000041638	1.80685	88.2002	20.074	0.190073	5.36466e-10	0.000132473
ENSMUSG00000043241	0.527037	5.33459	20.0666	0.474102	0.0287893	0.000132764
ENSMUSG00000082691	0.0116091	108.247	20.0494	0.914994	6.02725e-11	0.000133436
ENSMUSG00000059326	1.62784	70.2531	20.0465	0.21287	5.41981e-09	0.000133549
ENSMUSG00000021287	0.921585	73.0481	20.0436	0.345578	3.67913e-09	0.000133663
ENSMUSG00000035161	4.15865	37.1831	20.0285	0.0513203	1.63569e-06	0.00013426
ENSMUSG00000011096	0.668685	87.4491	20.0146	0.420669	5.86533e-10	0.000134811
ENSMUSG00000028138	12.3934	171.759	20.0031	0.00154983	3.21823e-13	0.000135267
ENSMUSG00000047603	2.62271	80.2328	19.9908	0.116968	1.42659e-09	0.00013576
ENSMUSG00000027340	0.503362	105.269	19.9859	0.484109	8.16182e-11	0.000135957
ENSMUSG00000036578	3.50856	32.9531	19.9796	0.0719173	4.20335e-06	0.000136208
ENSMUSG00000028479	10.2422	121.957	19.9689	0.00349653	1.61991e-11	0.00013664
ENSMUSG00000026074	9.27057	189.279	19.965	0.00514711	1.02279e-13	0.000136799
ENSMUSG00000059552	1.02064	75.6806	19.9218	0.321336	2.57994e-09	0.000138552
ENSMUSG00000019261	0.00260367	127.371	19.918	0.95968	9.96866e-12	0.00013871
ENSMUSG00000031990	22.6409	0.248772	19.9147	5.83284e-05	0.62198	0.000138846
ENSMUSG00000036751	0.316512	17.0365	19.9001	0.578353	0.000315582	0.000139445
ENSMUSG00000014763	0.407581	61.9896	19.8862	0.528579	1.82714e-08	0.00014002
ENSMUSG00000029439	0.0827576	93.3058	19.8667	0.775791	2.96982e-10	0.000140828
ENSMUSG00000033721	6.25449	15.2528	19.8632	0.0187558	0.000567995	0.000140973
ENSMUSG00000079481	6.04481	61.7954	19.8605	0.0206465	1.88264e-08	0.000141088
ENSMUSG00000020614	1.77678	0.680143	19.8165	0.193685	0.416764	0.000142934
ENSMUSG00000042444	3.07296	98.7857	19.8057	0.0909533	1.61841e-10	0.000143392
ENSMUSG00000040128	1.52373	26.458	19.8005	0.227692	2.07016e-05	0.000143614
ENSMUSG00000031391	1.4253	67.3637	19.7704	0.242918	8.18744e-09	0.000144902
ENSMUSG00000028341	11.7522	101.704	19.7667	0.00196397	1.18407e-10	0.000145059
ENSMUSG00000020075	6.5302	129.408	19.7569	0.0165533	8.34117e-12	0.000145484
ENSMUSG00000081370	4.30278	49.4821	19.7468	0.0477103	1.45984e-07	0.000145917
ENSMUSG00000020092	0.682492	139.419	19.7457	0.415971	3.58916e-12	0.000145964
ENSMUSG00000040466	0.45621	39.1253	19.7293	0.505145	1.08349e-06	0.00014668
ENSMUSG00000027395	0.0325209	60.3702	19.7141	0.858236	2.34984e-08	0.000147341
ENSMUSG00000038150	0.16184	5.38379	19.7093	0.690635	0.0281233	0.000147549
ENSMUSG00000027086	11.9398	49.342	19.7039	0.00183163	1.4971e-07	0.000147789
ENSMUSG00000034274	2.02767	109.864	19.7028	0.165912	5.1267e-11	0.000147837
ENSMUSG00000031901	0.23384	19.9376	19.6963	0.63259	0.000128115	0.000148122
ENSMUSG00000020044	0.0750623	2.49303	19.6907	0.786189	0.125997	0.000148367
ENSMUSG00000030500	8.18565	7.19778	19.6694	0.00805411	0.0123075	0.000149312
ENSMUSG00000038975	0.934712	64.0957	19.6594	0.342222	1.32634e-08	0.000149755
ENSMUSG00000036737	5.9676	21.933	19.6577	0.0213948	7.13468e-05	0.00014983
ENSMUSG00000055652	14.775	139.361	19.6554	0.000668013	3.60617e-12	0.000149934
ENSMUSG00000063952	1.40547	30.9837	19.6326	0.246139	6.68123e-06	0.000150952
ENSMUSG00000024397	3.83228	24.7841	19.6304	0.0606844	3.22794e-05	0.000151053
ENSMUSG00000035236	0.431412	2.49248	19.5977	0.516857	0.126037	0.000152527
ENSMUSG00000028969	0.977209	13.6164	19.5786	0.331665	0.000998831	0.0001534
ENSMUSG00000032898	1.16302	138.411	19.5663	0.290381	3.89797e-12	0.000153962
ENSMUSG00000021775	5.5655	73.0471	19.5517	0.0258073	3.67967e-09	0.000154633
ENSMUSG00000033526	1.29264	104.396	19.5318	0.265551	8.93223e-11	0.000155554
ENSMUSG00000024613	0.413954	164.928	19.5195	0.525397	5.17344e-13	0.000156123
ENSMUSG00000069763	7.06487	4.11455	19.4953	0.0130469	0.0524852	0.000157255
ENSMUSG00000032480	0.513913	106.037	19.4832	0.479606	7.54313e-11	0.000157823
ENSMUSG00000027223	0.000323538	56.6739	19.4795	0.985781	4.25014e-08	0.000157999
ENSMUSG00000021534	6.95471	76.4438	19.4735	0.0136967	2.33171e-09	0.000158279
ENSMUSG00000026565	8.95598	0.973091	19.4389	0.00585007	0.332669	0.000159923
ENSMUSG00000022696	4.50042	49.9137	19.4338	0.0432128	1.35118e-07	0.000160168
ENSMUSG00000001440	0.0190127	97.7796	19.4194	0.891353	1.80556e-10	0.000160858
ENSMUSG00000042569	3.4708	1.93321	19.3965	0.073374	0.175763	0.000161963
ENSMUSG00000047454	5.75282	172.078	19.3914	0.023638	3.149e-13	0.000162211
ENSMUSG00000034949	0.247963	140.627	19.3861	0.622545	3.25313e-12	0.00016247
ENSMUSG00000050471	0.136624	49.1556	19.3669	0.714544	1.54826e-07	0.000163404
ENSMUSG00000024603	11.4063	135.994	19.3665	0.00223592	4.76122e-12	0.000163427
ENSMUSG00000019775	18.8145	123.626	19.3591	0.000180269	1.39219e-11	0.000163787
ENSMUSG00000024843	0.0801267	40.1367	19.3556	0.779285	8.78652e-07	0.000163958
ENSMUSG00000029624	1.91375	100.539	19.2705	0.17788	1.34023e-10	0.000168197
ENSMUSG00000046556	0.20591	81.8945	19.2589	0.653618	1.15646e-09	0.000168781
ENSMUSG00000002550	3.12921	23.2766	19.2574	0.0881977	4.88025e-05	0.000168859
ENSMUSG00000026819	15.4986	44.2853	19.257	0.000522946	3.84414e-07	0.000168877
ENSMUSG00000021033	0.427249	84.0893	19.2568	0.518871	8.8074e-10	0.000168886
ENSMUSG00000047248	2.31418	59.2725	19.2535	0.139825	2.7944e-08	0.000169054
ENSMUSG00000048874	0.724372	82.769	19.2142	0.402199	1.03685e-09	0.00017106
ENSMUSG00000019826	3.49865	71.7318	19.2045	0.0722963	4.40938e-09	0.000171558
ENSMUSG00000018102	0.00626106	6.6195	19.204	0.937515	0.015902	0.000171585
ENSMUSG00000051518	0.675866	27.6869	19.202	0.418215	1.50806e-05	0.000171687
ENSMUSG00000008690	1.34439	19.8768	19.1965	0.256413	0.000130477	0.000171974
ENSMUSG00000038250	3.01977	100.046	19.1905	0.0936507	1.41284e-10	0.000172281
ENSMUSG00000001870	1.36295	6.17552	19.1898	0.253234	0.0194446	0.000172318
ENSMUSG00000010021	5.17612	23.9631	19.1841	0.0310556	4.0363e-05	0.000172616
ENSMUSG00000044117	18.0684	90.2273	19.1666	0.000227341	4.22887e-10	0.000173526
ENSMUSG00000025579	0.0686459	142.944	19.1654	0.795307	2.69971e-12	0.000173587
[truncated: 12,278 more rows]

## Sheet: cb vs neuropil  fstats
perm p value thresh	permuted fstats
0.0001	59.4587	54.89	61.17
0.001	26.9907	20.8872	25.0766
0.01	10.7275	9.95395	11.4793
0.05	5.28824	5.13077	5.46509
	experimental fstats
id	fstatgeno_d	fstatenvir_d	fstatint_d	pvalgeno_d	pvalenvir_d	pvalint_d
ENSMUSG00000000290	0.429688	0.516854	0.652681	0.52854	0.49043	0.442513
ENSMUSG00000000301	0.0104026	0.450112	1.5085	0.920998	0.519127	0.254274
ENSMUSG00000000409	1.95842	0.616326	0.03456	0.195192	0.452585	0.857148
ENSMUSG00000000530	0.729641	1.07619	4.77216	0.415157	0.326619	0.0604345
ENSMUSG00000000538	2.99645	12.1785	3.84568	0.117496	0.00683265	0.0855203
ENSMUSG00000000562	0.143811	2.29125	1.51241	0.713314	0.164401	0.253709
ENSMUSG00000000682	0.0252407	2.96124	0.0674482	0.877277	0.119391	0.801648
ENSMUSG00000000686	0.204512	145.891	0.00912461	0.661806	7.28366e-07	0.926249
ENSMUSG00000001014	0.71014	0.041826	0.0418313	0.421227	0.842502	0.843049
ENSMUSG00000001020	0.263063	0.604346	1.25162	0.620375	0.456871	0.295708
ENSMUSG00000001288	1.62972	2.62778	1.34295	0.233696	0.139459	0.279934
ENSMUSG00000001403	2.42011	2.55612	5.57996	0.15421	0.144332	0.045801
ENSMUSG00000001517	2.40759	1.39011	5.97324	0.155163	0.268615	0.0403108
ENSMUSG00000001741	0.00436486	0.00304758	0.157731	0.948769	0.957181	0.70164
ENSMUSG00000001827	0.00101716	7.73659	0.000618559	0.975254	0.0213493	0.980767
ENSMUSG00000001864	0.892982	2.73023	0.933493	0.369347	0.132857	0.362252
ENSMUSG00000001918	0.114417	0.0908257	0.39519	0.742928	0.769977	0.547109
ENSMUSG00000001948	2.61812	9.66294	1.71986	0.140104	0.0125486	0.226096
ENSMUSG00000002007	6.35656	6.25253	3.47233	0.032703	0.0338338	0.0994073
ENSMUSG00000002055	0.759276	0.999304	5.75902	0.406198	0.343596	0.0431905
ENSMUSG00000002108	0.312094	0.0477985	0.181852	0.590025	0.831816	0.681029
ENSMUSG00000002147	1.32049	0.792512	1.42864	0.280125	0.396514	0.266214
ENSMUSG00000002257	6.13004	1.49541	2.80424	0.0352281	0.252434	0.132547
ENSMUSG00000002289	0.532644	4.18836	0.633679	0.484059	0.0710091	0.448983
ENSMUSG00000002699	2.13943	0.395944	0.0822741	0.17758	0.54483	0.781528
ENSMUSG00000002732	2.63789	0.541206	1.08231	0.138789	0.480665	0.328599
ENSMUSG00000002814	0.456846	0.620972	0.505727	0.516092	0.450942	0.497202
ENSMUSG00000002980	0.0477963	3.56306	0.94691	0.83182	0.091686	0.359007
ENSMUSG00000003190	0.279333	7.97847	0.25346	0.609922	0.0198964	0.628216
ENSMUSG00000003348	0.643997	0.256973	0.247181	0.442941	0.624394	0.632441
ENSMUSG00000003355	0.274593	0.466959	0.265299	0.612926	0.511596	0.620429
ENSMUSG00000003604	0.248247	0.00349581	0.742387	0.63026	0.954144	0.413976
ENSMUSG00000003657	2.23417	0.542655	1.80211	0.1692	0.480095	0.216304
ENSMUSG00000003665	0.178994	2.57887	0.293271	0.682169	0.142761	0.602883
ENSMUSG00000003812	0.00645517	1.35686	1.7077	0.937722	0.274027	0.227596
ENSMUSG00000003882	0.0436116	1.77395	0.0306235	0.839228	0.215637	0.865431
ENSMUSG00000004347	0.00898858	5.08448	2.55601	0.926545	0.0505983	0.148543
ENSMUSG00000004951	0.585164	3.36258	0.273804	0.463881	0.0999016	0.614971
ENSMUSG00000004952	2.11217	2.23965	4.92621	0.180093	0.168731	0.0572261
ENSMUSG00000005043	0.0179053	1.59533	0.747365	0.896497	0.238305	0.412482
ENSMUSG00000005233	0.0197511	6.70642	1.98191	0.89133	0.029229	0.196839
ENSMUSG00000005268	0.0233975	0.123387	0.338109	0.881802	0.733473	0.576935
ENSMUSG00000005667	3.33277	1.56397	0.113636	0.101202	0.242619	0.744715
ENSMUSG00000005803	0.0428531	0.00185398	3.70287	0.84061	0.966596	0.0905153
ENSMUSG00000005882	1.38418	0.769629	0.81398	0.269569	0.403142	0.393299
ENSMUSG00000005983	2.69919	1.7017	1.40878	0.134813	0.224435	0.269307
ENSMUSG00000006218	0.755715	1.46053	0.15321	0.407259	0.257639	0.705706
ENSMUSG00000006345	0.0491853	0.845236	2.92314	0.829438	0.381883	0.125689
ENSMUSG00000006920	0.706103	1.02803	1.06597	0.422502	0.337103	0.332057
ENSMUSG00000007833	4.62719	0.0446479	0.00113036	0.0599303	0.83736	0.974003
ENSMUSG00000007836	0.0935471	1.29898	0.290099	0.766672	0.283823	0.604816
ENSMUSG00000007888	3.12981	4.54113	3.93383	0.110659	0.0619215	0.0826143
ENSMUSG00000008129	0.453178	1.97155	7.40735	0.517741	0.193838	0.026182
ENSMUSG00000008348	0.782148	0.961332	1.007	0.399495	0.352471	0.345007
ENSMUSG00000009566	1.64077	0.54781	0.00195964	0.23224	0.478076	0.965776
ENSMUSG00000009585	0.0437469	2.0142	0.960565	0.838983	0.189526	0.35575
ENSMUSG00000009621	0.670637	0.209125	0.657071	0.433978	0.658293	0.441041
ENSMUSG00000009876	1.18757	1.06329	0.314113	0.304137	0.329379	0.590513
ENSMUSG00000010021	0.0556425	0.767689	1.22807	0.818801	0.403712	0.299985
ENSMUSG00000010025	0.997806	1.2789	0.762865	0.34394	0.287338	0.407885
ENSMUSG00000010136	2.22455	9.20251	2.71724	0.170026	0.0141647	0.137881
ENSMUSG00000010142	0.744924	0.851995	4.92708	0.410498	0.380069	0.0572086
ENSMUSG00000010311	0.0464139	1.07287	5.90872	0.834228	0.327325	0.0411518
ENSMUSG00000010358	1.01901	2.66374	1.84531	0.339122	0.137094	0.211394
ENSMUSG00000010362	0.681633	2.50016	2.71254	0.430365	0.148293	0.138178
ENSMUSG00000010538	0.00319717	0.0151015	5.15616	0.956144	0.904896	0.0528311
ENSMUSG00000010797	2.21876	1.92031	1.27761	0.170527	0.199195	0.29109
ENSMUSG00000011154	1.25602	41.8791	0.0109674	0.29142	0.000115225	0.919172
ENSMUSG00000011305	0.950192	0.00534503	0.0130381	0.355141	0.943318	0.911905
ENSMUSG00000013584	0.617016	2.773	1.3491	0.452341	0.130221	0.278916
ENSMUSG00000013707	0.730866	3.07814	2.68888	0.41478	0.113245	0.139681
ENSMUSG00000013766	4.87769	10.2532	4.74444	0.0545743	0.0107956	0.0610359
ENSMUSG00000014301	0.358911	0.848651	0.336259	0.563886	0.380965	0.577958
ENSMUSG00000014813	0.203625	0.118835	2.53997	0.662487	0.73822	0.149662
ENSMUSG00000015083	1.47043	0.807742	0.00652566	0.256147	0.392199	0.9376
ENSMUSG00000015112	0.310014	1.53148	0.823086	0.591246	0.247202	0.390788
ENSMUSG00000015354	1.49941	1.09632	0.0967943	0.251847	0.322379	0.763663
ENSMUSG00000015355	0.0655136	2.0363	1.81581	0.803739	0.187341	0.214729
ENSMUSG00000015451	0.0618915	0.0817587	3.07768	0.809115	0.7814	0.117456
ENSMUSG00000015467	0.277212	0.00693721	18.5616	0.611262	0.935444	0.00258653
ENSMUSG00000015647	0.87473	0.781083	2.31265	0.374063	0.399803	0.166816
ENSMUSG00000015843	2.53347	0.000910086	0.100286	0.145919	0.976592	0.759593
ENSMUSG00000015850	6.16041	27.8845	0.0608519	0.0348758	0.000506713	0.811367
ENSMUSG00000016024	0.0177294	62.8373	2.35974	0.897003	2.3815e-05	0.163054
ENSMUSG00000016206	0.578799	1.31942	0.0289476	0.466248	0.280308	0.869124
ENSMUSG00000016624	3.57759	0.523749	0.335633	0.0911246	0.48763	0.578305
ENSMUSG00000017405	0.806835	2.95776	0.809789	0.392454	0.11958	0.394463
ENSMUSG00000017453	0.000646003	0.0428628	2.11968	0.980277	0.840592	0.183511
ENSMUSG00000017697	0.87154	1.12907	0.139914	0.374897	0.315653	0.718086
ENSMUSG00000017718	0.0840476	0.0406282	0.0106318	0.778454	0.844739	0.920413
ENSMUSG00000017868	0.165699	10.6851	0.074956	0.693474	0.00970122	0.791189
ENSMUSG00000018169	0.661608	2.81541	0.000718786	0.436982	0.127674	0.979268
ENSMUSG00000018387	2.61276	2.28328e-05	0.0215128	0.140463	0.996292	0.887019
ENSMUSG00000018405	3.4782	1.2152	1.0135	0.095054	0.298909	0.343541
ENSMUSG00000018474	2.52404	0.0447937	0.00173138	0.146586	0.837099	0.967829
ENSMUSG00000018566	0.212573	1.54851	0.567251	0.655698	0.244785	0.472933
ENSMUSG00000018819	0.0320026	0.0107229	1.70935	0.861984	0.919796	0.227392
ENSMUSG00000018899	0.430731	0.820685	4.55528	0.528052	0.388589	0.0653528
ENSMUSG00000018920	3.64543	0.323135	0.183539	0.0885606	0.583633	0.67965
ENSMUSG00000019088	0.967443	0.251543	8.81712	0.35102	0.628029	0.0178885
ENSMUSG00000019230	2.8369	0.667954	0.121837	0.126408	0.434867	0.736059
ENSMUSG00000019320	3.80633	3.38266	0.727595	0.082836	0.0990373	0.418469
ENSMUSG00000019647	0.422835	0.0789411	0.249202	0.531772	0.78509	0.631074
ENSMUSG00000019718	3.76034	0.000669095	1.79154	0.0844231	0.979928	0.217529
ENSMUSG00000019768	0.304372	0.43828	0.679195	0.594586	0.524541	0.433745
ENSMUSG00000019817	0.132131	2.3474	0.178322	0.724624	0.159855	0.68394
ENSMUSG00000019865	1.1303	0.133465	3.147	0.315404	0.723305	0.113993
ENSMUSG00000019945	0.0650111	8.54139	0.77113	0.804475	0.0169609	0.405468
ENSMUSG00000019982	0.082471	30.6981	0.70161	0.780479	0.000360775	0.426557
ENSMUSG00000019997	3.19808	0.443065	0.0881078	0.107356	0.522339	0.774157
ENSMUSG00000020018	0.774343	0.0636526	0.227414	0.401762	0.806481	0.646202
ENSMUSG00000020057	0.592076	3.47228	3.56448	0.461334	0.0952949	0.0957227
ENSMUSG00000020059	2.79341	0.375989	0.509566	0.128987	0.554935	0.495623
ENSMUSG00000020080	0.731154	0.569011	4.52522	0.414692	0.469928	0.0660745
ENSMUSG00000020143	0.157986	1.11429	0.907297	0.70028	0.318664	0.368721
ENSMUSG00000020220	0.741758	1.28875	0.676966	0.411456	0.285606	0.434471
ENSMUSG00000020258	0.434825	1.8406	1.04029	0.526142	0.20793	0.337605
ENSMUSG00000020262	2.23979	0.0191702	7.01231e-05	0.168719	0.892928	0.993524
ENSMUSG00000020377	0.671546	1.31466	0.564075	0.433677	0.281121	0.474134
ENSMUSG00000020407	0.666166	3.56647	5.97643	0.435461	0.0915538	0.0402699
ENSMUSG00000020447	0.0143977	1.28741	2.19076	0.907127	0.285841	0.177109
ENSMUSG00000020473	0.0944022	11.0483	3.30756	0.765644	0.00888497	0.106469
ENSMUSG00000020562	0.0276304	8.73583	0.260303	0.871655	0.0160728	0.623688
ENSMUSG00000020573	0.0779057	6.90855	0.118557	0.786464	0.0274299	0.739481
ENSMUSG00000020605	0.244281	0.0864623	0.890547	0.63297	0.775392	0.372952
ENSMUSG00000020653	0.767025	0.741844	0.534133	0.403907	0.41143	0.485725
ENSMUSG00000020672	0.118827	0.100899	0.0503831	0.738228	0.757999	0.828025
ENSMUSG00000020732	2.73501	0.117126	0.1531	0.132559	0.740029	0.705806
ENSMUSG00000020799	0.272368	11.1053	1.8295	0.614348	0.0087647	0.213173
ENSMUSG00000020834	0.00248728	0.415476	0.159376	0.961313	0.535285	0.700177
ENSMUSG00000020847	0.0725382	0.0128924	1.02987	0.793749	0.912091	0.339894
ENSMUSG00000020865	0.202842	1.76865	0.0264293	0.66309	0.216266	0.874888
ENSMUSG00000020878	0.350922	9.45085	0.0198081	0.568174	0.0132632	0.891554
ENSMUSG00000020891	0.523731	2.76485	3.57062	0.487637	0.130718	0.0954836
ENSMUSG00000020904	2.58639	17.4461	0.107426	0.142247	0.00238723	0.751506
ENSMUSG00000020914	0.0719045	10.323	2.68701	0.794629	0.0106088	0.139801
ENSMUSG00000020940	0.505999	0.0851993	1.52552	0.494898	0.776988	0.251828
ENSMUSG00000020941	3.02153	1.43315	1.36234	0.116169	0.261831	0.276742
ENSMUSG00000021069	0.473304	0.514617	0.452708	0.508812	0.491345	0.52001
ENSMUSG00000021123	0.243539	0.41363	1.93656	0.63348	0.536173	0.201515
ENSMUSG00000021140	0.00276832	0.0197139	1.85405	0.959188	0.891431	0.210419
ENSMUSG00000021185	0.00827209	0.0226376	3.31677	0.929524	0.883721	0.106057
ENSMUSG00000021186	0.0369458	0.352909	0.907737	0.851842	0.567101	0.368611
ENSMUSG00000021221	0.305956	2.94147	0.1414	0.593644	0.120472	0.716669
ENSMUSG00000021228	2.45162	0.134024	0.209486	0.151845	0.722753	0.659345
ENSMUSG00000021303	0.155044	4.61352	0.252324	0.702927	0.0602411	0.628976
ENSMUSG00000021337	1.03371	2.01699	0.991537	0.33584	0.189248	0.348528
ENSMUSG00000021363	2.60365	6.43966	0.470696	0.141076	0.0318333	0.512057
ENSMUSG00000021384	0.482246	0.302628	0.923706	0.504937	0.595626	0.364648
ENSMUSG00000021388	1.52692	0.659117	3.06617	0.247856	0.437817	0.118045
ENSMUSG00000021390	1.9452	4.40392	0.188741	0.196568	0.0652716	0.675447
ENSMUSG00000021461	1.33599	0.0283244	0.429217	0.277503	0.87007	0.530756
ENSMUSG00000021478	0.806936	0.00132425	0.66943	0.392425	0.971766	0.43694
ENSMUSG00000021488	0.00357858	0.0027356	2.12716	0.953605	0.95943	0.182823
ENSMUSG00000021541	1.27631	0.0292835	0.606924	0.287796	0.867912	0.458371
ENSMUSG00000021569	0.106663	1.96148	0.218595	0.751443	0.194875	0.652584
ENSMUSG00000021712	1.4912	1.27945	0.0110997	0.253055	0.287241	0.918688
ENSMUSG00000021741	0.00316419	0.628842	0.972347	0.956371	0.44818	0.352976
ENSMUSG00000021765	0.634939	1.54975	0.787699	0.44606	0.24461	0.400692
ENSMUSG00000021798	1.21469	0.237142	0.935043	0.299004	0.637918	0.361875
ENSMUSG00000021884	0.0663116	2.81098	0.784407	0.802576	0.127937	0.401634
ENSMUSG00000021965	1.08305	0.238304	1.11984	0.325165	0.637106	0.320857
ENSMUSG00000022025	0.0670932	10.8776	10.4537	0.801444	0.00925771	0.011999
ENSMUSG00000022096	3.79936	0.839298	0.276855	0.0830742	0.383489	0.613041
ENSMUSG00000022236	0.841983	3.12051	0.148902	0.382761	0.111119	0.709646
ENSMUSG00000022439	0.256297	1.06844	0.0656567	0.624844	0.328272	0.804235
ENSMUSG00000022440	1.57362	1.42937	11.0907	0.241281	0.262418	0.0103803
ENSMUSG00000022464	1.58825	7.05672e-05	0.00878067	0.239271	0.993481	0.927648
ENSMUSG00000022528	0.525493	0.687349	0.387461	0.486926	0.428507	0.550963
ENSMUSG00000022701	0.126696	0.171719	10.3842	0.730083	0.688291	0.0121941
ENSMUSG00000022805	0.137026	31.1231	0.250822	0.719817	0.000343474	0.629983
ENSMUSG00000022876	0.388293	7.1499	0.240771	0.548661	0.025458	0.636825
ENSMUSG00000022901	3.83065	2.21298	9.48209	0.082012	0.171028	0.015133
ENSMUSG00000022906	0.180067	0.247772	0.367395	0.681279	0.630583	0.561228
ENSMUSG00000022948	0.0444967	1.26752	1.6771	0.837631	0.289357	0.231431
ENSMUSG00000023015	1.96749	1.54832	0.121991	0.194255	0.244812	0.735901
ENSMUSG00000023249	0.0998574	0.621035	0.241026	0.759206	0.450919	0.636649
ENSMUSG00000023755	0.774043	0.188134	3.01769	0.40185	0.674685	0.120565
ENSMUSG00000023882	0.0855187	1.03471	0.00207114	0.776583	0.335619	0.964816
ENSMUSG00000023886	3.75902	0.592276	0.443349	0.0844693	0.46126	0.524241
ENSMUSG00000023905	0.00470272	5.29753	0.553848	0.946826	0.0468738	0.478037
ENSMUSG00000023935	1.49197	0.221854	0.368016	0.252941	0.648838	0.560905
ENSMUSG00000023990	0.293401	3.87331	2.73321	0.601199	0.0805916	0.136882
ENSMUSG00000024013	1.30951	0.102666	4.81704	0.282004	0.755968	0.0594764
ENSMUSG00000024076	0.942304	52.6681	0.975924	0.357049	4.77872e-05	0.35214
ENSMUSG00000024087	1.28122	0.939211	0.251265	0.286928	0.357802	0.629685
ENSMUSG00000024120	0.264783	0.221597	0.326606	0.61925	0.649026	0.58336
ENSMUSG00000024122	0.00243348	0.0288146	1.70488	0.961733	0.868962	0.227945
ENSMUSG00000024160	1.00838	0.705756	1.3738	0.341524	0.422612	0.27488
ENSMUSG00000024163	1.14157	1.09017	0.85837	0.313139	0.323667	0.381296
ENSMUSG00000024164	0.00196135	7.60278	0.625131	0.965643	0.0222095	0.451947
ENSMUSG00000024232	7.70611	1.49212	3.27498	0.0215416	0.252918	0.107941
ENSMUSG00000024256	1.83146	0.0723884	0.000173829	0.208966	0.793957	0.989804
ENSMUSG00000024525	0.0913363	0.584013	0.172417	0.769353	0.464307	0.688886
ENSMUSG00000024526	73.4071	9.10987	3.71575	1.2747e-05	0.0145203	0.0900496
ENSMUSG00000024538	0.0053536	0.0666826	1.38306	0.943273	0.802038	0.273388
ENSMUSG00000024593	0.934029	1.8887	1.11126	0.359069	0.202599	0.322603
ENSMUSG00000024610	0.000139354	0.0477146	0.607881	0.990839	0.831962	0.45803
ENSMUSG00000024650	0.0497213	14.8704	1.0009	0.828528	0.00386935	0.346389
ENSMUSG00000024659	0.0431885	1.54117	1.87552	0.839997	0.245824	0.208051
ENSMUSG00000024691	0.889502	1.01383	0.000247257	0.370239	0.340289	0.987839
ENSMUSG00000024737	11.3973	0.25485	0.486306	0.00817893	0.625809	0.505337
ENSMUSG00000024758	0.879854	0.899712	1.14546	0.37273	0.367631	0.315727
ENSMUSG00000024846	0.000683834	0.200929	0.18421	0.979708	0.664569	0.679104
ENSMUSG00000024885	5.11164	11.6241	0.0922001	0.0501035	0.00775675	0.769146
ENSMUSG00000024939	1.49538	0.687966	0.604029	0.252438	0.428307	0.459407
ENSMUSG00000024957	0.282196	0.207751	0.241557	0.608124	0.659334	0.636284
ENSMUSG00000024986	0.300612	2.83534	0.225473	0.596834	0.126499	0.647594
ENSMUSG00000025069	1.1345	0.182683	0.0955622	0.314557	0.679121	0.765119
ENSMUSG00000025141	0.309683	0.443817	0.00113916	0.591441	0.521994	0.973902
ENSMUSG00000025142	1.90304	0.3937	1.02052	0.201045	0.545949	0.341971
ENSMUSG00000025150	0.217484	6.08679	0.187258	0.652045	0.0357375	0.676638
ENSMUSG00000025270	1.99424	0.506078	0.66141	0.191528	0.494865	0.439594
ENSMUSG00000025350	0.14843	0.00462156	0.974808	0.708987	0.947286	0.352401
ENSMUSG00000025420	1.30588	6.89843	1.12378	0.282629	0.0275167	0.32006
ENSMUSG00000025487	0.00230424	10.0022	0.00153574	0.962763	0.0115015	0.9697
ENSMUSG00000025572	0.212711	0.0477414	0.519148	0.655594	0.831915	0.491719
ENSMUSG00000025574	0.150894	0.00136971	0.0394027	0.706712	0.971285	0.847605
ENSMUSG00000025577	0.0320431	0.0192079	5.01699	0.861898	0.892824	0.0554372
ENSMUSG00000025578	2.74817	0.00927749	0.0708008	0.131743	0.925377	0.796904
ENSMUSG00000025665	0.0586154	0.219033	1.93265	0.814125	0.650904	0.201924
ENSMUSG00000025727	0.0843227	18.769	2.58051	0.778103	0.00189867	0.146854
ENSMUSG00000025747	2.0661	0.0237865	1.07795	0.184449	0.880832	0.329516
ENSMUSG00000025779	0.0116648	2.1997	0.201876	0.916362	0.172187	0.665134
ENSMUSG00000025815	0.296001	0.398272	4.64725	0.599617	0.543675	0.0632066
ENSMUSG00000025877	0.770946	3.0853	0.277072	0.402756	0.112883	0.612904
ENSMUSG00000025934	1.25222	1.07036	0.057152	0.292105	0.327861	0.817066
ENSMUSG00000025963	0.266268	6.24783	0.0243096	0.618283	0.033886	0.879962
ENSMUSG00000026049	0.0975009	0.0685319	0.947024	0.761963	0.799379	0.35898
ENSMUSG00000026051	0.00189543	37.1148	0.141289	0.966224	0.000180952	0.716775
ENSMUSG00000026126	0.0618675	0.156194	0.0335499	0.809151	0.701889	0.859224
ENSMUSG00000026131	0.00678419	1.90945	0.00148383	0.936158	0.200356	0.970217
ENSMUSG00000026222	0.140313	0.388321	0.135331	0.716644	0.548647	0.72251
ENSMUSG00000026224	0.909923	0.625469	0.25505	0.365051	0.44936	0.627157
ENSMUSG00000026241	0.691997	12.8917	1.94364	0.427006	0.00583426	0.200775
ENSMUSG00000026274	1.7777	0.511442	0.195041	0.215194	0.492649	0.670447
ENSMUSG00000026315	0.600246	3.06273	1.81096	0.458354	0.114032	0.215285
ENSMUSG00000026388	1.10752	0.00141469	9.053	0.320056	0.970818	0.0168438
ENSMUSG00000026414	0.0041803	3.15095	0.280717	0.949862	0.109623	0.610616
ENSMUSG00000026546	0.656773	9.13976	3.71517	0.438605	0.0144044	0.0900707
ENSMUSG00000026548	0.262787	1.15489	1.71444	0.620556	0.310494	0.226763
ENSMUSG00000026605	0.361913	1.55845	3.07925	0.562291	0.24339	0.117376
ENSMUSG00000026649	0.238456	38.2481	1.01829	0.637	0.000161852	0.342468
ENSMUSG00000026656	0.585876	4.34685	1.25223	0.463617	0.0667319	0.295598
ENSMUSG00000026667	2.14983	0.0110178	0.00150806	0.176634	0.918705	0.969975
ENSMUSG00000026668	0.88024	15.974	3.41915	0.37263	0.00312574	0.101618
ENSMUSG00000026683	0.0575489	20.7159	3.40709	0.815787	0.00138301	0.102128
ENSMUSG00000026712	2.18201	8.77124	0.335452	0.173747	0.0159174	0.578406
ENSMUSG00000026736	1.69353	0.00242327	0.216601	0.225461	0.961814	0.654049
ENSMUSG00000026807	0.419259	8.24839	1.04051	0.533473	0.0184165	0.337555
ENSMUSG00000026822	0.0471182	5.58008	0.0462967	0.832997	0.0424467	0.835021
ENSMUSG00000026831	2.10279	12.8721	0.313989	0.180969	0.00585909	0.590585
ENSMUSG00000026834	0.588653	3.8435	0.053144	0.462592	0.0815807	0.823466
ENSMUSG00000026837	0.155569	0.163819	0.446929	0.702453	0.695115	0.522615
ENSMUSG00000026894	0.666475	51.6458	0.614641	0.435358	5.15799e-05	0.455629
ENSMUSG00000026922	0.654991	0.378289	1.2213	0.439205	0.553751	0.30123
ENSMUSG00000026928	0.2717	0.0196894	0.0200519	0.614775	0.891498	0.890893
ENSMUSG00000026946	0.465995	0.569783	2.25358	0.512022	0.469636	0.171701
ENSMUSG00000026955	0.0263229	0.0843896	36.1427	0.874698	0.778017	0.000319144
ENSMUSG00000026970	0.366433	0.400077	1.97487	0.559907	0.542783	0.197555
ENSMUSG00000027074	0.924996	3.27521	0.914353	0.361293	0.103775	0.366961
ENSMUSG00000027078	2.03589	0.0895947	0.314503	0.187381	0.77149	0.590287
ENSMUSG00000027293	1.80301	2.43672	0.273636	0.212231	0.152957	0.615078
ENSMUSG00000027315	0.445732	1.80641	0.0521418	0.521119	0.211837	0.825106
ENSMUSG00000027331	0.773744	1.16156	0.0896314	0.401937	0.309181	0.772277
ENSMUSG00000027360	0.0694987	26.2131	0.0068997	0.798005	0.000628089	0.935841
ENSMUSG00000027386	0.102644	9.56743	1.67381	0.755993	0.0128644	0.231849
ENSMUSG00000027400	0.191972	0.0763484	0.244969	0.671608	0.788549	0.633946
ENSMUSG00000027401	0.0116018	0.0401141	4.68147	0.916588	0.84571	0.0624312
ENSMUSG00000027469	0.096622	4.38729	2.93559	0.763	0.065693	0.124998
ENSMUSG00000027496	0.697097	0.13225	0.10675	0.425368	0.724506	0.75226
ENSMUSG00000027568	16.5891	2.52329	1.24163	0.00278721	0.146639	0.29751
ENSMUSG00000027635	0.0709926	0.555614	1.45463	0.795901	0.475048	0.262242
ENSMUSG00000027641	0.0588559	0.167203	0.0133404	0.813752	0.692169	0.910895
ENSMUSG00000027642	0.513445	1.1853	0.00861932	0.491826	0.304573	0.928313
ENSMUSG00000027652	1.07517	1.14279	0.585889	0.326835	0.312895	0.465993
ENSMUSG00000027654	0.0177704	13.787	1.98028	0.896885	0.00482193	0.197005
ENSMUSG00000027793	7.73853	20.0762	0.584578	0.0213372	0.00153099	0.466475
ENSMUSG00000027799	0.000704494	1.03846	1.17375	0.979404	0.334791	0.310201
ENSMUSG00000027811	0.00579468	0.157818	2.92341	0.940987	0.70043	0.125674
ENSMUSG00000027860	0.174148	4.20393	3.30442	0.68623	0.0705739	0.106609
ENSMUSG00000027861	3.5677	4.59305	0.55946	0.0915064	0.0607103	0.475888
ENSMUSG00000027886	0.488631	0.340355	0.68557	0.502202	0.573951	0.43168
ENSMUSG00000027887	0.600201	2.76595	0.0294279	0.458371	0.130651	0.868055
ENSMUSG00000027907	4.43511	2.48543	0.00396899	0.0644905	0.149359	0.951312
ENSMUSG00000027954	0.0990566	2.95729	1.33134	0.760139	0.119606	0.281871
ENSMUSG00000027994	0.0102156	0.165684	0.256859	0.921709	0.693487	0.625957
ENSMUSG00000027996	0.32378	6.04164	1.31634	0.583264	0.0362789	0.284402
ENSMUSG00000028011	0.0468356	0.446119	1.60307	0.83349	0.520942	0.241092
ENSMUSG00000028111	0.390765	1.76678	6.37359	0.547418	0.216489	0.0355533
ENSMUSG00000028139	0.0856755	2.42491	0.122533	0.776385	0.153847	0.735341
ENSMUSG00000028164	1.92921	0.76681	0.0504943	0.19825	0.403971	0.827839
ENSMUSG00000028167	0.769852	2.59585	0.205591	0.403076	0.141604	0.662292
ENSMUSG00000028212	0.0990174	0.087628	1.58906	0.760185	0.773931	0.242982
ENSMUSG00000028268	1.34447	0.158865	0.382454	0.276083	0.699494	0.553488
ENSMUSG00000028269	1.87147	0.160045	0.634558	0.204487	0.698444	0.448681
ENSMUSG00000028270	0.465323	1.91297	0.960823	0.512319	0.199979	0.355689
ENSMUSG00000028294	0.0404171	12.4099	0.0338319	0.845137	0.00648722	0.858642
ENSMUSG00000028331	1.55392	1.96345	0.0387231	0.244024	0.194672	0.848906
ENSMUSG00000028378	0.605657	0.112488	0.107671	0.456399	0.745014	0.751235
ENSMUSG00000028391	0.961148	4.98963	1.27262	0.352515	0.0523753	0.291969
ENSMUSG00000028399	1.40068	1.74257	0.866418	0.266926	0.219399	0.379181
ENSMUSG00000028441	0.500207	26.0553	3.09468	0.497312	0.000641296	0.116594
ENSMUSG00000028524	1.00386	0.915653	0.915279	0.342554	0.363615	0.366731
ENSMUSG00000028553	0.496948	1.91868	0.382721	0.49868	0.199369	0.553353
ENSMUSG00000028559	0.561217	0.953693	1.01933	0.472895	0.354299	0.342236
ENSMUSG00000028599	3.49122	5.6534	3.68036	0.0945273	0.0413843	0.091337
ENSMUSG00000028600	0.23519	1.90626	1.52795	0.639287	0.200698	0.25148
ENSMUSG00000028619	4.52277	0.00448059	0.101677	0.062357	0.948095	0.757993
ENSMUSG00000028621	0.359388	0.353073	0.12029	0.563632	0.567013	0.737667
ENSMUSG00000028649	0.29515	0.318152	0.278414	0.600134	0.586499	0.612059
ENSMUSG00000028717	2.0689	0.000103147	0.270764	0.18418	0.992118	0.616909
ENSMUSG00000028753	0.37731	3.20041	0.941498	0.554255	0.107246	0.360311
ENSMUSG00000028776	0.137632	0.0421954	0.0123337	0.719229	0.841819	0.914307
ENSMUSG00000028807	0.0415019	0.061751	0.187401	0.843104	0.809327	0.676523
ENSMUSG00000028865	0.317969	0.203774	0.00262018	0.586605	0.662373	0.960431
ENSMUSG00000028873	0.391284	0.0311568	5.23735	0.547157	0.863799	0.051383
ENSMUSG00000028885	0.320328	0.00769265	0.577298	0.585243	0.932029	0.46917
ENSMUSG00000028919	0.134823	2.76766	0.0574813	0.721968	0.130547	0.816551
ENSMUSG00000028943	28.3147	2.84593	0.0128877	0.00048025	0.12588	0.912413
ENSMUSG00000028999	3.01729	2.47163	3.47938	0.116392	0.150367	0.0991189
ENSMUSG00000029007	1.62482	0.0324899	3.16814	0.234346	0.86095	0.112963
ENSMUSG00000029026	0.737596	0.345505	0.534252	0.412721	0.57112	0.485679
ENSMUSG00000029136	7.47327	2.42465	2.31602	0.0230833	0.153866	0.166543
ENSMUSG00000029154	4.26007	0.0910878	1.29766	0.0690324	0.769656	0.2876
ENSMUSG00000029174	0.922754	0.66348	1.44831	0.361848	0.436356	0.2632
ENSMUSG00000029177	1.08922	1.70544	0.124115	0.323865	0.223968	0.733715
ENSMUSG00000029186	0.00898925	1.79476	0.0135585	0.926542	0.21319	0.910173
ENSMUSG00000029190	11.1826	2.8628	4.83936	0.0086048	0.124903	0.0590073
ENSMUSG00000029217	0.0344154	0.383039	7.33277	0.85694	0.551323	0.0267446
ENSMUSG00000029229	0.467595	5.98766	0.617988	0.511316	0.0369398	0.454449
ENSMUSG00000029245	1.03505	1.36046	0.748319	0.335543	0.273434	0.412196
ENSMUSG00000029304	0.176595	0.553278	1.08937	0.684171	0.475951	0.327122
ENSMUSG00000029337	0.44513	11.5465	0.795657	0.521393	0.00789817	0.39843
ENSMUSG00000029343	0.883105	0.28821	1.47398	0.371888	0.604385	0.25934
ENSMUSG00000029442	0.628231	3.06313	9.31991	0.448393	0.114012	0.0157526
ENSMUSG00000029456	0.555103	0.91937	4.99259	0.475246	0.362689	0.055911
ENSMUSG00000029499	0.266009	0.476024	0.76621	0.618452	0.507628	0.406904
ENSMUSG00000029521	2.07948	7.39636	1.14467	0.183169	0.0236223	0.315883
ENSMUSG00000029545	0.163112	0.0108832	0.830117	0.695736	0.919201	0.388867
ENSMUSG00000029561	8.89848	0.872953	0.704581	0.0153737	0.374527	0.425619
ENSMUSG00000029563	0.923064	11.7968	0.281418	0.361771	0.00745324	0.610178
ENSMUSG00000029591	0.00057307	0.606534	2.20353	0.981424	0.456084	0.175992
ENSMUSG00000029638	0.49097	1.53601	1.60131	0.501207	0.246557	0.241328
ENSMUSG00000029641	0.244333	0.931126	0.796473	0.632934	0.359781	0.398199
ENSMUSG00000029661	0.0600028	0.47699	0.204574	0.811985	0.507208	0.663066
ENSMUSG00000029675	1.02278	0.271012	0.2474	0.338275	0.615217	0.632293
ENSMUSG00000029695	0.223914	16.2679	0.514323	0.64734	0.00295803	0.493677
ENSMUSG00000029703	0.29724	0.411312	0.506486	0.598867	0.537292	0.496889
ENSMUSG00000029718	0.126518	2.81798	2.14051	0.730264	0.127522	0.181603
ENSMUSG00000029735	0.165827	0.487869	1.02482	0.693363	0.502527	0.341014
ENSMUSG00000029754	0.263489	0.0196927	2.09177	0.620096	0.891489	0.186109
ENSMUSG00000029843	0.926442	2.77832	1.36962	0.360935	0.129898	0.275558
ENSMUSG00000029910	0.823316	1.58969	0.0134904	0.387862	0.239074	0.910398
ENSMUSG00000029925	2.58292	0.115236	1.81889	0.142484	0.742047	0.214378
ENSMUSG00000030031	4.01981	2.82834	1.1195	0.0759447	0.12691	0.320925
ENSMUSG00000030093	1.85529	0.631197	4.57652	0.206283	0.447359	0.0648491
ENSMUSG00000030102	0.00895937	1.70627	0.000593423	0.926664	0.223865	0.981162
ENSMUSG00000030108	3.32114	12.1963	0.171869	0.101715	0.00680533	0.68935
ENSMUSG00000030124	0.254239	4.49868	1.62115	0.626218	0.0629342	0.238681
ENSMUSG00000030125	0.0659663	9.90325	1.16037	0.803078	0.0117954	0.312796
ENSMUSG00000030208	0.393098	0.203877	1.46373	0.546249	0.662293	0.260872
ENSMUSG00000030214	1.05672	1.3127	1.41142	0.330798	0.281457	0.268892
ENSMUSG00000030263	2.36634	0.780847	0.042717	0.158358	0.399871	0.841423
ENSMUSG00000030281	0.156801	1.63163	0.0327414	0.701342	0.233444	0.86091
ENSMUSG00000030340	1.09778	8.90573	2.46512	0.322075	0.0153435	0.155039
ENSMUSG00000030341	1.77051	0.00297735	0.712013	0.216045	0.957677	0.423288
ENSMUSG00000030403	0.349929	0.142409	0.725144	0.568712	0.714643	0.419221
ENSMUSG00000030431	0.911869	1.06802	0.555597	0.364562	0.328364	0.477366
ENSMUSG00000030555	0.980162	0.754168	0.00604185	0.348027	0.40772	0.939952
ENSMUSG00000030559	3.48756	0.0139728	0.0436359	0.094675	0.9085	0.839753
ENSMUSG00000030607	2.47676	0.0387559	6.71771e-05	0.149992	0.848307	0.993661
ENSMUSG00000030669	0.32694	7.91205	2.66923	0.581464	0.0202829	0.140947
ENSMUSG00000030677	0.0992859	0.361442	0.835743	0.759871	0.562541	0.38734
ENSMUSG00000030752	1.12111	0.925774	0.340154	0.317268	0.3611	0.575809
ENSMUSG00000030761	0.0442532	3.2814	0.65886	0.838069	0.103494	0.440443
ENSMUSG00000030785	3.19264	0.656229	0.382813	0.107614	0.438788	0.553307
ENSMUSG00000030792	0.00389377	0.664741	0.0991982	0.951608	0.435935	0.760852
ENSMUSG00000030889	1.34348	9.46881	2.70643	0.276248	0.0132007	0.138564
ENSMUSG00000030897	0.00252565	0.450631	0.0513244	0.961016	0.518891	0.826456
ENSMUSG00000030994	3.76043	21.6067	0.00363722	0.08442	0.00120502	0.953389
ENSMUSG00000031111	0.0420858	0.39887	2.02587	0.842021	0.543379	0.192447
ENSMUSG00000031150	0.267141	0.351757	0.55979	0.617717	0.567723	0.475762
ENSMUSG00000031297	2.27255	0.386401	1.05759	0.165953	0.549617	0.333852
ENSMUSG00000031298	0.339333	0.00364834	0.624604	0.574517	0.953156	0.45213
ENSMUSG00000031382	0.306322	0.531746	1.10816	0.593427	0.484417	0.323236
ENSMUSG00000031387	0.198134	0.0437508	1.7015	0.666745	0.838976	0.228366
ENSMUSG00000031389	0.83538	0.25484	0.0778176	0.384553	0.625816	0.787352
ENSMUSG00000031392	1.29948	1.22652	1.09115	0.283737	0.296804	0.32675
ENSMUSG00000031557	0.0228343	0.0576251	5.06703	0.883221	0.815668	0.0544817
ENSMUSG00000031654	0.699034	0.035415	0.870337	0.424749	0.854903	0.378158
ENSMUSG00000031669	0.944449	0.397659	0.447735	0.356529	0.543979	0.52225
ENSMUSG00000031767	2.33841	1.25779	0.0765644	0.160572	0.291101	0.789023
ENSMUSG00000031786	0.00780138	43.5684	0.0475111	0.931552	9.9203e-05	0.832909
ENSMUSG00000031887	1.40848	1.37428	5.0527	0.26569	0.271174	0.0547532
ENSMUSG00000031986	1.31987	2.16758	0.0311975	0.280232	0.175034	0.86419
ENSMUSG00000031994	3.1291	0.0447939	1.98107	0.110694	0.837099	0.196924
ENSMUSG00000032000	0.847114	4.64641	0.731895	0.381378	0.0594966	0.417154
ENSMUSG00000032006	0.612358	6.66709	0.0189873	0.453997	0.029596	0.893808
ENSMUSG00000032062	3.21237	2.6075	5.14129	0.106681	0.140817	0.053102
ENSMUSG00000032246	0.451008	43.726	0.0368568	0.518721	9.78512e-05	0.85254
ENSMUSG00000032265	0.972833	6.41835	1.28139	0.349747	0.0320536	0.290428
ENSMUSG00000032291	0.0148074	0.0340039	1.68299	0.905822	0.857787	0.230686
ENSMUSG00000032323	0.0403017	2.36507	0.178271	0.845355	0.158459	0.683982
ENSMUSG00000032327	0.463799	0.848476	0.00982343	0.512993	0.381012	0.923487
ENSMUSG00000032332	0.0677275	1.90181	1.2529	0.800531	0.201178	0.295478
ENSMUSG00000032400	0.49886	1.35276	2.406	0.497877	0.274705	0.15947
ENSMUSG00000032415	4.60401	0.14068	2.87506	0.0604586	0.716292	0.128405
ENSMUSG00000032436	0.0159899	1.1721	0.564218	0.902155	0.307123	0.474079
ENSMUSG00000032528	0.408318	0.0562997	2.34743	0.538745	0.817756	0.164027
ENSMUSG00000032531	0.0931836	0.651126	0.0594515	0.76711	0.440513	0.813501
ENSMUSG00000032577	0.357736	0.56787	1.21268	0.564512	0.47036	0.302828
ENSMUSG00000032596	1.54736	0.710075	0.243893	0.244948	0.421248	0.634681
ENSMUSG00000032643	0.0416264	0.923018	0.966961	0.842872	0.361782	0.35424
ENSMUSG00000032680	0.58403	8.8344	2.13852	0.464301	0.0156446	0.181783
ENSMUSG00000032754	0.377565	0.163953	3.2757	0.554123	0.694998	0.107909
ENSMUSG00000032841	11.7621	6.40934	0.195924	0.00751304	0.0321473	0.669755
ENSMUSG00000032892	0.233993	0.613397	6.95666	0.64013	0.453627	0.0298266
ENSMUSG00000033004	0.442654	0.306456	0.371194	0.522527	0.593347	0.559255
ENSMUSG00000033009	1.33766	1.0704	0.669105	0.277223	0.327853	0.437047
ENSMUSG00000033031	1.47043	7.02261	1.05192	0.256147	0.0264753	0.335075
ENSMUSG00000033036	0.203209	9.04501	0.0299888	0.662808	0.0147758	0.866817
ENSMUSG00000033053	0.781058	13.7326	0.772577	0.39981	0.00487689	0.405047
ENSMUSG00000033222	0.30438	0.00930858	5.85169	0.594581	0.925253	0.0419137
ENSMUSG00000033318	0.0218001	0.0841085	0.910724	0.885875	0.778376	0.367865
ENSMUSG00000033355	0.177575	0.000824006	0.0136887	0.683351	0.977726	0.909745
ENSMUSG00000033356	0.588428	2.11021	0.0430533	0.462675	0.180276	0.840809
ENSMUSG00000033715	0.0633368	5.90666	1.19545	0.80695	0.03796	0.30606
ENSMUSG00000033852	0.0149247	0.00308925	0.0274567	0.905451	0.95689	0.872503
ENSMUSG00000033857	0.00238942	1.00417	0.0753661	0.962081	0.342483	0.790634
ENSMUSG00000033883	0.412807	0.817543	0.117728	0.53657	0.38946	0.740354
ENSMUSG00000033902	0.620765	0.712123	1.14494	0.451014	0.420603	0.315829
ENSMUSG00000034023	0.277278	0.581419	0.343845	0.61122	0.465271	0.573787
ENSMUSG00000034035	0.509723	0.0694829	3.73381	0.493357	0.798027	0.0894017
ENSMUSG00000034037	0.393643	4.63425	6.52384	0.545977	0.0597704	0.033953
ENSMUSG00000034227	0.236948	26.9129	1.99067	0.638054	0.000573358	0.195953
ENSMUSG00000034311	0.0129983	1.284	4.76428	0.911733	0.286439	0.0606046
ENSMUSG00000034324	2.3398	4.76689	0.0347829	0.160461	0.0568659	0.856694
ENSMUSG00000034401	0.0481264	6.19644	3.02837	0.831251	0.0344635	0.120004
ENSMUSG00000034422	0.0540773	6.18694	1.85559	0.821317	0.0345717	0.210248
ENSMUSG00000034467	1.67288	33.226	1.84502	0.228081	0.000271401	0.211426
ENSMUSG00000034664	0.937852	0.0593222	1.9009	0.358134	0.813031	0.205298
ENSMUSG00000034706	1.61672	43.3131	0.866584	0.235424	0.000101441	0.379138
ENSMUSG00000034768	0.187453	0.000373312	0.109441	0.675235	0.985006	0.74928
ENSMUSG00000034786	0.297712	0.729539	1.83101	0.598581	0.415188	0.213002
ENSMUSG00000034792	0.283422	0.00738735	0.341686	0.607358	0.933388	0.574967
ENSMUSG00000034842	6.58589	4.04955	0.700778	0.0303717	0.075043	0.426821
ENSMUSG00000035032	0.110641	5.20789	0.274124	0.747033	0.0483976	0.614768
ENSMUSG00000035064	0.191114	0.148113	0.742152	0.672293	0.709282	0.414047
ENSMUSG00000035142	0.592745	0.369121	2.33926	0.461089	0.5585	0.164677
ENSMUSG00000035179	0.139278	27.0564	1.07587	0.717638	0.000562871	0.329955
ENSMUSG00000035239	0.189585	2.93778	1.7356	0.673517	0.120676	0.224176
ENSMUSG00000035356	3.14187e-05	1.15877	0.00216135	0.99565	0.309729	0.964059
ENSMUSG00000035378	0.0684364	0.263077	0.0791494	0.799516	0.620365	0.785593
ENSMUSG00000035403	0.544307	3.78786	0.0102811	0.479446	0.0834686	0.921732
ENSMUSG00000035486	0.795806	2.38498	0.340005	0.395575	0.156904	0.57589
ENSMUSG00000035692	6.29125e-05	0.626822	0.0154376	0.993844	0.448886	0.904184
ENSMUSG00000035778	1.4563	1.49158	3.71826	0.25828	0.252998	0.0899594
ENSMUSG00000035873	1.01947	3.18379	0.0175496	0.339018	0.108037	0.89788
ENSMUSG00000036040	0.870897	0.079671	10.1138	0.375065	0.784127	0.0129932
ENSMUSG00000036169	0.0921527	6.25779	0.130594	0.768359	0.0337754	0.727175
ENSMUSG00000036246	0.96124	0.490699	2.14565	0.352493	0.501322	0.181136
ENSMUSG00000036298	0.0217775	0.0466998	2.06017	0.885934	0.833727	0.189112
ENSMUSG00000036390	0.731321	0.0358078	5.15741	0.41464	0.854112	0.0528085
ENSMUSG00000036395	0.00761446	1.2135	0.153268	0.932375	0.299227	0.705653
ENSMUSG00000036412	11.1656	0.75072	0.65355	0.00863956	0.408753	0.442221
ENSMUSG00000036446	0.147796	7.8507	2.40528	0.709577	0.0206481	0.159524
ENSMUSG00000036598	0.0210768	7.78278	0.00786909	0.887769	0.021062	0.931495
ENSMUSG00000036639	0.62776	0.0899678	1.32342	0.448558	0.77103	0.283203
ENSMUSG00000036779	0.821606	1.00784	1.06856	0.388334	0.341646	0.331504
ENSMUSG00000036815	0.0141868	0.605635	0.0008893	0.907806	0.456407	0.97694
ENSMUSG00000036907	0.473816	0.915486	1.02827	0.508589	0.363657	0.34025
ENSMUSG00000036918	0.818916	0.0689598	1.5037	0.38908	0.79877	0.25497
ENSMUSG00000036923	3.33744	0.0348332	1.84456	0.100997	0.856085	0.211478
ENSMUSG00000036931	0.955192	0.00503702	2.44246	0.353939	0.944972	0.156717
ENSMUSG00000037017	0.648554	0.893631	1.06642	0.441386	0.369181	0.331961
ENSMUSG00000037095	0.102048	2.01146	0.10578	0.756676	0.189799	0.753344
ENSMUSG00000037143	1.52231	31.271	0.0115391	0.248518	0.000337694	0.917101
ENSMUSG00000037166	1.32651	5.0113	0.00205303	0.279102	0.0519625	0.964971
ENSMUSG00000037295	0.668021	0.270464	0.000908499	0.434845	0.61557	0.976693
ENSMUSG00000037313	1.06484	0.713991	2.14684	0.329045	0.420017	0.181028
ENSMUSG00000037321	0.0579573	6.99041	4.36023	0.815149	0.0267406	0.0702235
ENSMUSG00000037347	1.8995	11.8036	0.290553	0.201427	0.00744164	0.604539
ENSMUSG00000037366	2.42128	0.25912	1.39843	0.154121	0.62297	0.270938
ENSMUSG00000037410	0.553656	0.563256	0.0274875	0.475805	0.472116	0.872433
ENSMUSG00000037466	0.485867	0.64108	3.55501	0.503382	0.443942	0.096093
ENSMUSG00000037490	0.354256	1.29291	1.19272	0.566377	0.284878	0.306576
ENSMUSG00000037514	0.687739	1.35666	0.743642	0.428381	0.27406	0.413598
ENSMUSG00000037593	3.98358	0.744039	3.70625	0.0770615	0.410765	0.0903928
ENSMUSG00000037643	1.29701	1.09928	1.73734	0.284165	0.321763	0.223964
ENSMUSG00000037752	0.667231	0.620461	5.428	0.435107	0.451122	0.0481762
ENSMUSG00000037977	0.275469	3.11565	0.429166	0.612368	0.11136	0.53078
ENSMUSG00000037989	1.44977	0.944393	0.822434	0.259274	0.356542	0.390967
ENSMUSG00000037994	0.133029	0.541891	0.00376773	0.723735	0.480396	0.952561
ENSMUSG00000037995	0.197405	0.46395	1.08314	0.667315	0.512926	0.328423
ENSMUSG00000038057	1.22554	1.76229	1.09794	0.296985	0.217025	0.32534
ENSMUSG00000038112	0.359714	4.07761	0.327284	0.563458	0.0742047	0.582977
ENSMUSG00000038195	2.73663	0.0705226	0.432709	0.132458	0.79656	0.529132
ENSMUSG00000038235	0.133817	0.994712	0.3109	0.722957	0.344651	0.592383
ENSMUSG00000038257	0.81083	0.065556	4.40823	0.391333	0.803677	0.0689828
ENSMUSG00000038352	0.0826037	0.0848145	3.21219	0.780307	0.777476	0.110857
ENSMUSG00000038412	6.98288	3.43388	2.81751	0.0268031	0.0968762	0.131758
ENSMUSG00000038451	1.11132	0.0141658	0.40874	0.319272	0.907874	0.54048
ENSMUSG00000038457	7.17031	0.158491	0.0999755	0.0252994	0.699828	0.759951
ENSMUSG00000038637	1.15593	3.86413	1.09411	0.310289	0.0808944	0.326135
ENSMUSG00000038644	10.1972	0.493487	0.00300062	0.0109484	0.50014	0.957659
ENSMUSG00000038760	4.16399	17.3448	0.383734	0.0716973	0.00243063	0.55284
ENSMUSG00000038782	0.126803	0.260798	8.76199	0.729975	0.621862	0.0181444
ENSMUSG00000038811	0.146288	0.307231	0.188703	0.710984	0.592888	0.675477
ENSMUSG00000038880	1.64124	0.977651	0.777916	0.232179	0.348615	0.403501
ENSMUSG00000038963	0.00349515	0.00612952	1.15296	0.954149	0.939309	0.314248
ENSMUSG00000039062	0.770841	3.81197	0.0861826	0.402787	0.0826438	0.776559
ENSMUSG00000039063	0.891189	1.40059	3.45759	0.369806	0.26694	0.100014
ENSMUSG00000039100	0.00756644	2.94708	0.00900282	0.932588	0.120164	0.926741
ENSMUSG00000039480	0.171937	0.00954481	0.0333626	0.688105	0.924314	0.859613
ENSMUSG00000039488	0.742789	0.000505969	0.0088575	0.411143	0.982545	0.927333
ENSMUSG00000039539	2.47871	0.457788	0.187413	0.149849	0.51567	0.676513
ENSMUSG00000039616	0.910116	0.240368	0.180733	0.365003	0.63567	0.681948
ENSMUSG00000039676	0.00135451	20.8754	0.0997415	0.971445	0.00134891	0.760222
ENSMUSG00000039714	0.639947	0.00784694	0.797317	0.444331	0.931353	0.39796
ENSMUSG00000039787	0.275581	9.89423	1.65614	0.612297	0.0118227	0.234111
ENSMUSG00000039813	12.1941	0.00108096	1.08646	0.00680856	0.974489	0.327728
ENSMUSG00000039903	0.202677	0.335728	0.0380154	0.663217	0.576519	0.850273
ENSMUSG00000039911	0.428018	1.41181	1.93693	0.529324	0.265164	0.201476
ENSMUSG00000039958	0.811653	2.32125	0.74688	0.391103	0.161952	0.412627
ENSMUSG00000039963	1.62705	22.7005	0.805374	0.23405	0.0010232	0.395695
ENSMUSG00000039967	0.00419655	0.0161075	0.000328975	0.949765	0.901798	0.985973
ENSMUSG00000040139	0.492117	0.856968	0.537727	0.50072	0.378743	0.484308
ENSMUSG00000040152	3.24084	0.0196474	0.0316804	0.105352	0.891613	0.863155
ENSMUSG00000040187	3.36116	1.93343	1.51469	0.0999627	0.197805	0.25338
ENSMUSG00000040225	3.02822	0.452775	0.277556	0.115819	0.517922	0.612599
ENSMUSG00000040272	0.284824	0.000828364	0.217815	0.606484	0.977667	0.653156
ENSMUSG00000040280	0.916725	1.06735	1.03901	0.363348	0.328507	0.337884
ENSMUSG00000040298	0.394827	1.08377	0.127192	0.545386	0.325013	0.730585
ENSMUSG00000040415	1.208	0.865778	0.87293	0.300259	0.37641	0.377484
ENSMUSG00000040473	0.00954746	1.27909	0.0341121	0.924303	0.287304	0.858065
ENSMUSG00000040537	1.19554	0.891123	0.736251	0.302616	0.369823	0.41583
ENSMUSG00000040564	0.41794	0.378616	0.058552	0.534103	0.553584	0.814887
ENSMUSG00000040605	0.437985	26.1012	0.191912	0.524677	0.000637419	0.672918
ENSMUSG00000040613	0.211995	0.389746	1.07727	0.656131	0.54793	0.32966
ENSMUSG00000040620	1.25355	0.966216	1.30279	0.291863	0.351311	0.286716
ENSMUSG00000040666	2.37093	0.0154592	2.06854	0.157999	0.903783	0.18831
ENSMUSG00000040734	1.9055	0.578486	0.158897	0.20078	0.466364	0.700602
ENSMUSG00000040751	3.91716	0.00460918	1.70421	0.0791637	0.947357	0.228028
ENSMUSG00000040855	1.11224	1.11231	0.733054	0.319084	0.319069	0.416801
ENSMUSG00000041012	0.750885	1.43784	0.0721349	0.408703	0.261106	0.795049
ENSMUSG00000041046	0.188654	0.366679	0.4869	0.674266	0.559779	0.505085
ENSMUSG00000041323	0.381459	42.4221	2.00242	0.552128	0.000109751	0.194773
ENSMUSG00000041377	2.17814	8.38541	0.0357776	0.174091	0.0177173	0.854686
ENSMUSG00000041390	2.82646	9.71637	8.75211	0.12702	0.0123762	0.0181907
ENSMUSG00000041429	2.48629	5.82154	0.137988	0.149297	0.03907	0.719935
ENSMUSG00000041483	2.25151	2.51109	3.60408	0.167723	0.147508	0.0941937
ENSMUSG00000041559	0.256007	7.07787	2.53576	0.625037	0.0260276	0.149959
ENSMUSG00000041605	0.0416608	0.0700952	1.34512	0.842809	0.797162	0.279575
ENSMUSG00000041608	0.0949498	0.940352	0.0881835	0.764989	0.357524	0.774064
ENSMUSG00000041649	2.12504	0.179111	0.0362211	0.178901	0.682072	0.8538
ENSMUSG00000041660	0.0891653	16.5399	0.38577	0.772021	0.00281259	0.551813
ENSMUSG00000041669	1.21988	40.2715	1.43977	0.298035	0.000133508	0.264502
ENSMUSG00000041703	0.235617	0.0995356	2.58736	0.638987	0.759581	0.146387
ENSMUSG00000041729	0.382569	0.359037	0.306491	0.551562	0.563818	0.594971
ENSMUSG00000041731	0.0374997	0.115461	2.84762	0.850751	0.741806	0.12999
ENSMUSG00000041789	1.88334	0.209274	4.24875	0.203184	0.65818	0.0732178
ENSMUSG00000041809	0.646755	9.66189	0.755361	0.441999	0.0125521	0.4101
ENSMUSG00000041828	0.22116	0.336755	2.54677	0.649345	0.575947	0.149187
ENSMUSG00000041842	1.54	5.01443	0.405491	0.245989	0.0519032	0.542055
ENSMUSG00000042190	0.0115833	3.5415	0.0092417	0.916654	0.0925271	0.925779
ENSMUSG00000042213	0.0550606	2.00888	0.01336	0.819732	0.190056	0.91083
ENSMUSG00000042417	0.366023	0.0247392	0.0118543	0.560123	0.878491	0.915981
ENSMUSG00000042453	1.62377	0.318795	2.64682	0.234484	0.586127	0.142409
ENSMUSG00000042476	0.149197	1.83922	1.99426	0.708277	0.208086	0.195592
ENSMUSG00000042622	1.00293	0.8918	0.0607812	0.342767	0.36965	0.811474
ENSMUSG00000042707	0.0383488	81.7786	2.69303	0.849095	8.21026e-06	0.139416
ENSMUSG00000042761	0.228749	3.91638	2.48575	0.643857	0.079189	0.153532
ENSMUSG00000042793	0.666054	2.23465	1.79037	0.435498	0.169159	0.217665
ENSMUSG00000042842	1.31875	0.790884	0.482081	0.280423	0.39698	0.50714
ENSMUSG00000042918	0.28233	0.0981634	0.380718	0.60804	0.761184	0.55437
ENSMUSG00000043008	3.32685	3.21517	6.29091	0.101463	0.106549	0.0364749
ENSMUSG00000043020	0.0592021	46.1312	1.14709	0.813217	7.97705e-05	0.315404
ENSMUSG00000043243	0.222317	0.184533	0.839636	0.648501	0.677607	0.386289
ENSMUSG00000043311	0.8279	1.2505	1.06303	0.3866	0.292415	0.332686
ENSMUSG00000043484	0.131338	0.818655	1.26579	0.725412	0.389152	0.293177
ENSMUSG00000043621	0.114311	15.1144	0.830376	0.743042	0.0036877	0.388796
ENSMUSG00000043822	0.0579043	0.000617079	0.0808956	0.815231	0.980724	0.783311
ENSMUSG00000043895	0.0015584	0.00994404	1.79055	0.969372	0.922753	0.217644
ENSMUSG00000044037	0.332904	3.08855	6.7263	0.578099	0.112718	0.0319383
ENSMUSG00000044095	3.67264	0.0249335	4.23413	0.087558	0.878019	0.0736224
ENSMUSG00000044328	0.660743	0.10357	0.67835	0.437271	0.754935	0.43402
ENSMUSG00000044362	1.4194	0.790601	0.163245	0.263972	0.397061	0.696771
ENSMUSG00000044364	0.416337	2.5207	0.375737	0.534872	0.146823	0.556914
ENSMUSG00000044367	0.866073	0.36716	0.302367	0.376333	0.559526	0.597415
ENSMUSG00000044393	0.0274891	3.01562	0.841972	0.87198	0.11648	0.385661
ENSMUSG00000044456	0.628283	9.1583	1.18973	0.448375	0.014333	0.307143
ENSMUSG00000044468	0.971915	1.51001	0.22745	0.349963	0.250298	0.646177
ENSMUSG00000044583	0.0712176	1.4242	4.44768	0.795586	0.263222	0.067984
ENSMUSG00000044707	0.259414	0.111664	3.43048	0.622775	0.745912	0.101142
ENSMUSG00000044770	0.736504	0.866688	0.0840623	0.413054	0.376171	0.779239
ENSMUSG00000044787	5.76138	0.0963921	1.93507	0.0398791	0.763273	0.201671
ENSMUSG00000044813	0.0789967	0.467313	0.345658	0.785016	0.51144	0.572799
ENSMUSG00000044887	0.127928	0.026278	2.66376	0.728835	0.874804	0.141302
ENSMUSG00000045008	3.52222	0.000332484	0.291645	0.0932876	0.98585	0.603872
ENSMUSG00000045031	0.0517972	0.404315	0.318824	0.825051	0.540699	0.587793
ENSMUSG00000045036	1.65611	2.3598	1.19013	0.230242	0.158873	0.307067
ENSMUSG00000045106	1.74733	0.0710415	0.931732	0.218823	0.795833	0.362682
ENSMUSG00000045268	0.435325	0.326665	0.594164	0.52591	0.58162	0.462969
ENSMUSG00000045314	1.37842	0.0017647	0.282645	0.270501	0.967409	0.609414
ENSMUSG00000045382	10.2748	55.3835	4.47513	0.0107372	3.92509e-05	0.0673001
ENSMUSG00000045629	0.0409786	5.49352	0.104618	0.844081	0.0437453	0.75465
ENSMUSG00000045655	0.429961	47.3419	0.440346	0.528412	7.22213e-05	0.525613
ENSMUSG00000045725	0.809076	0.0587833	0.676785	0.391824	0.813864	0.43453
ENSMUSG00000045730	2.97707	0.815881	0.0628364	0.118534	0.389923	0.808386
ENSMUSG00000045744	0.101866	0.36834	0.15019	0.756885	0.558908	0.708461
ENSMUSG00000045761	0.00333276	5.23316	0.00643411	0.955225	0.0479617	0.938038
ENSMUSG00000045826	0.0102407	0.111726	0.0909917	0.921613	0.745845	0.770613
ENSMUSG00000045877	0.0538999	0.397105	2.07857	0.821604	0.544254	0.187356
ENSMUSG00000045912	7.40554	2.68318	0.238289	0.0235571	0.135837	0.638542
ENSMUSG00000045915	0.26021	0.318302	0.703553	0.62225	0.586412	0.425944
ENSMUSG00000045930	0.151965	0.272151	4.50026	0.705729	0.614487	0.0666816
ENSMUSG00000045983	1.04748	1.12569	1.09082	0.33281	0.316338	0.326819
ENSMUSG00000045996	0.673606	0.23246	1.58424	0.432998	0.641215	0.243639
ENSMUSG00000046110	0.0658099	0.573561	0.691497	0.803306	0.468211	0.429776
ENSMUSG00000046167	1.81904	4.09665	0.230007	0.210382	0.0736425	0.644355
ENSMUSG00000046186	0.691785	9.63241	0.0142522	0.427074	0.0126485	0.907916
ENSMUSG00000046318	0.311404	1.73119	0.587288	0.590429	0.220786	0.465479
ENSMUSG00000046372	1.59672	0.118479	0.767929	0.238117	0.738596	0.406402
ENSMUSG00000046620	7.82855	0.000679916	1.75908	0.020782	0.979766	0.221352
ENSMUSG00000046854	1.33651	3.47026	0.156471	0.277415	0.0953774	0.702766
ENSMUSG00000046922	1.77216	1.28303	0.415067	0.215849	0.286611	0.537439
ENSMUSG00000046949	0.299575	1.55684	0.407953	0.597458	0.243615	0.540861
ENSMUSG00000047161	0.00174176	0.000554899	1.8038	0.967622	0.981721	0.216108
ENSMUSG00000047293	0.0152908	0.0079629	0.000358812	0.904305	0.930849	0.985351
ENSMUSG00000047394	0.0261451	28.8015	1.92637	0.875118	0.000452317	0.202587
ENSMUSG00000047407	0.673117	3.8834	0.001095	0.433159	0.0802602	0.974413
ENSMUSG00000047415	0.0832771	0.969031	5.59434	0.779441	0.350644	0.0455842
ENSMUSG00000047420	0.0455772	6.55107	1.68335	0.835704	0.030712	0.230641
ENSMUSG00000047502	3.73749	0.536546	0.845645	0.085226	0.482507	0.384676
ENSMUSG00000047507	4.87098	3.89985	6.40828	0.0547097	0.0797237	0.0351754
ENSMUSG00000047632	4.44248	3.77521	2.01791	0.0643074	0.0839058	0.193232
ENSMUSG00000047686	2.11273	6.03942	1.20938	0.180041	0.0363059	0.303444
ENSMUSG00000047888	0.00157817	2.06399	3.44683e-05	0.969179	0.184652	0.995459
ENSMUSG00000047897	0.351907	0.0133431	1.8808	0.567642	0.910575	0.207474
ENSMUSG00000047992	0.788116	0.777049	1.01813	0.397774	0.400974	0.342504
ENSMUSG00000047996	1.56834	1.14066	0.197908	0.242011	0.313321	0.668205
ENSMUSG00000048001	1.35582	5.62003	0.225842	0.274199	0.0418636	0.647329
ENSMUSG00000048004	2.15642	0.0210493	0.413871	0.176037	0.887842	0.538011
ENSMUSG00000048120	2.88009	0.591733	5.48005	0.123911	0.46146	0.0473453
ENSMUSG00000048186	0.389504	0.516754	2.36679	0.548051	0.490471	0.162502
ENSMUSG00000048240	1.34386	2.04161	0.000274288	0.276186	0.186821	0.987192
ENSMUSG00000048416	0.204199	9.81878	0.189473	0.662046	0.0120537	0.67486
ENSMUSG00000048489	0.0655977	0.0446822	0.98233	0.803616	0.837298	0.350651
ENSMUSG00000048572	0.563777	3.93039	7.4615	0.471917	0.0787394	0.0257829
ENSMUSG00000048612	0.0830265	0.00309	2.93771	0.779763	0.956885	0.124881
ENSMUSG00000048647	0.347089	0.850744	0.462194	0.570256	0.380404	0.515787
ENSMUSG00000048772	0.0192811	0.209343	0.587465	0.892621	0.658128	0.465414
ENSMUSG00000048911	0.844533	1.13833	0.724253	0.382073	0.313789	0.419495
ENSMUSG00000048915	0.750403	0.841607	0.0537506	0.408848	0.382863	0.822481
ENSMUSG00000049107	1.50861	0.913109	0.507303	0.250501	0.364252	0.496552
ENSMUSG00000049154	0.0189361	39.5228	0.015795	0.893579	0.000143227	0.903088
ENSMUSG00000049285	0.621539	0.403198	0.0153773	0.450741	0.541247	0.90437
ENSMUSG00000049287	0.777189	0.0159837	1.58571	0.400933	0.902174	0.243438
ENSMUSG00000049387	0.509704	1.73199	0.391707	0.493365	0.220689	0.548839
ENSMUSG00000049396	3.38709	4.09441	0.0311668	0.0988482	0.0737086	0.864256
ENSMUSG00000049404	4.54192	7.67795	0.0054344	0.0619029	0.0217211	0.943044
ENSMUSG00000049555	0.156536	0.0374039	0.233074	0.701581	0.850939	0.642188
ENSMUSG00000049580	0.662641	10.3521	0.445094	0.436636	0.0105319	0.523447
ENSMUSG00000049661	0.0575263	1.98017	0.778489	0.815823	0.192956	0.403335
ENSMUSG00000049811	0.500655	3.06403	0.0612817	0.497125	0.113965	0.810717
ENSMUSG00000049823	0.285076	9.14119e-06	2.12739	0.606327	0.997654	0.182801
ENSMUSG00000050022	0.185216	0.10878	12.3456	0.67705	0.749085	0.00791934
ENSMUSG00000050315	0.340503	0.382269	0.563373	0.57387	0.551715	0.4744
ENSMUSG00000050323	0.0859189	0.0869951	2.19477	0.776077	0.774723	0.176758
ENSMUSG00000050335	1.20324	5.51005	0.22065	0.301156	0.0434935	0.651083
ENSMUSG00000050493	0.730333	1.78639	0.0757664	0.414944	0.21417	0.790094
ENSMUSG00000050623	0.110824	3.04875	1.8869e-06	0.746831	0.114751	0.998938
ENSMUSG00000050737	1.51802	3.81577	1.36262	0.249138	0.0825148	0.276696
ENSMUSG00000050777	13.9074	3.17818	0.0660521	0.00470284	0.108305	0.803661
ENSMUSG00000050830	4.83344	0.22574	0.361245	0.0554754	0.646019	0.564453
ENSMUSG00000050860	1.56201	0.88891	0.0856479	0.242893	0.370391	0.777232
ENSMUSG00000051000	0.221094	1.53168	0.817094	0.649393	0.247174	0.392437
ENSMUSG00000051113	0.0700301	0.819639	0.0790032	0.797254	0.388879	0.785786
ENSMUSG00000051251	0.99747	3.05994	3.08249	0.344017	0.114175	0.117211
ENSMUSG00000051456	0.125176	0.418865	0.279968	0.731634	0.533661	0.611085
ENSMUSG00000051675	0.353747	0.401201	0.330806	0.56665	0.542229	0.580997
ENSMUSG00000051811	3.90211	0.91477	0.0432931	0.0796502	0.363836	0.840374
ENSMUSG00000052151	5.7546	26.142	0.762011	0.0399716	0.000634	0.408136
ENSMUSG00000052221	0.146181	31.6163	0.015756	0.711085	0.000324653	0.903207
ENSMUSG00000052301	0.0620341	0.733095	0.402773	0.8089	0.414096	0.543379
ENSMUSG00000052658	0.160163	0.726374	0.535071	0.698339	0.416164	0.485355
ENSMUSG00000052688	1.10767	3.62523	0.00981608	0.320024	0.0893144	0.923515
ENSMUSG00000052794	0.35785	0.51698	0.488187	0.564451	0.490379	0.504539
ENSMUSG00000053080	1.43716	2.33944	0.845262	0.261211	0.160489	0.384779
ENSMUSG00000053093	11.8762	0.364879	0.237761	0.00731869	0.560725	0.638909
ENSMUSG00000053111	3.75789	0.0747104	0.556759	0.0845087	0.790767	0.47692
ENSMUSG00000053153	0.596054	15.8916	2.59974	0.459879	0.00317485	0.145546
ENSMUSG00000053164	0.0321045	0.0510778	1.10215	0.861767	0.826247	0.324472
ENSMUSG00000053181	0.380175	0.686035	1.71898	0.552784	0.428933	0.226204
ENSMUSG00000053510	0.956183	1.13277	1.08181	0.353701	0.314906	0.328704
ENSMUSG00000053746	2.29551	1.91751	2.26866	0.16405	0.199493	0.170436
ENSMUSG00000053783	0.0241461	13.0878	0.27203	0.879943	0.00559166	0.616101
ENSMUSG00000053861	2.28505	1.3547	0.0101844	0.164914	0.274385	0.922099
ENSMUSG00000053914	0.802488	0.0979031	2.28441	0.393679	0.76149	0.169128
ENSMUSG00000054057	0.0311141	1.79917	3.61376	0.863891	0.212677	0.0938248
ENSMUSG00000054383	0.589021	0.754066	0.580601	0.462457	0.407751	0.467944
ENSMUSG00000054400	1.02701	13.8333	0.00991797	0.337329	0.00477565	0.923121
ENSMUSG00000054404	22.4937	46.212	0.129787	0.00105485	7.92377e-05	0.727979
ENSMUSG00000054450	1.23078	0.10754	2.42895	0.296018	0.750462	0.15773
ENSMUSG00000054457	0.165066	2.24738	1.10744	0.694026	0.168073	0.323385
ENSMUSG00000054520	0.363658	4.64657	0.127201	0.561369	0.0594929	0.730575
ENSMUSG00000054659	0.0860211	4.72324	0.400412	0.775948	0.0578018	0.544535
ENSMUSG00000054717	0.864947	0.813004	0.101993	0.376629	0.390725	0.757632
ENSMUSG00000054889	0.335662	1.35509	2.60059	0.576556	0.27432	0.145489
ENSMUSG00000054958	0.143491	2.84182	0.064386	0.713616	0.12612	0.806093
ENSMUSG00000055010	0.23868	0.124473	0.191706	0.636844	0.732354	0.673082
ENSMUSG00000055184	1.74236	0.848095	0.152489	0.219425	0.381114	0.706361
ENSMUSG00000055200	0.00618669	1.72066	1.00852	0.939028	0.22208	0.344663
ENSMUSG00000055214	2.15954	0.0735538	0.165798	0.175756	0.792349	0.694551
ENSMUSG00000055415	2.69003	15.6496	1.19628	0.135398	0.00332459	0.305902
ENSMUSG00000055494	1.93337	2.80702	0.286432	0.197811	0.128173	0.607068
ENSMUSG00000055612	0.000282646	0.319745	0.982154	0.986953	0.585579	0.350692
ENSMUSG00000055653	0.946584	13.5233	0.695157	0.356012	0.00509597	0.428606
ENSMUSG00000055799	0.103178	1.10519	8.24027	0.755383	0.320537	0.0208101
ENSMUSG00000055818	0.00939364	0.179776	1.77172	0.924913	0.68152	0.219852
ENSMUSG00000055831	0.652517	1.17143	1.7582	0.440041	0.307253	0.221457
ENSMUSG00000056055	2.24179	3.53439	0.463418	0.168549	0.0928068	0.515247
ENSMUSG00000056220	0.354669	0.364272	0.340842	0.566154	0.561045	0.575431
ENSMUSG00000056501	1.69863	0.00031518	6.13394	0.224821	0.986223	0.0383094
ENSMUSG00000056708	0.130607	3.22878	1.78545	0.726142	0.105912	0.218239
ENSMUSG00000056724	0.109918	0.352992	1.04286	0.747827	0.567057	0.337042
ENSMUSG00000056899	0.275542	0.646743	1.25043	0.612322	0.442003	0.295922
ENSMUSG00000057378	0.725645	1.03342	1.87104	0.416389	0.335905	0.208542
ENSMUSG00000057469	0.0963766	0.204378	0.0922491	0.763291	0.661909	0.769086
ENSMUSG00000057738	0.260989	0.192631	3.14046	0.621736	0.671083	0.114313
ENSMUSG00000057816	0.00628641	2.68498	0.265107	0.938539	0.135722	0.620554
ENSMUSG00000058145	0.722808	4.82307	0.00128026	0.417267	0.0556892	0.972334
ENSMUSG00000058498	0.954568	0.00548785	1.19401	0.354088	0.942567	0.306331
ENSMUSG00000058567	0.244943	1.00047	0.372113	0.632516	0.343328	0.55878
ENSMUSG00000058736	0.0385377	0.235851	0.198286	0.848728	0.638823	0.667911
ENSMUSG00000059511	0.0302227	0.342715	0.0368	0.865833	0.57265	0.852652
ENSMUSG00000060063	0.151292	0.000423087	3.1306	0.706346	0.984038	0.1148
ENSMUSG00000060177	1.06163	0.0217163	0.742762	0.329736	0.886093	0.413863
ENSMUSG00000060429	4.98521	7.30824	3.00005	0.0524599	0.0242592	0.1215
ENSMUSG00000060519	0.350352	1.84606	2.36394	0.568483	0.207316	0.162725
ENSMUSG00000060572	0.0393609	1.52534	3.48469e-05	0.847145	0.248083	0.995435
ENSMUSG00000060579	0.927734	0.216432	0.441433	0.360616	0.652823	0.525115
ENSMUSG00000060708	0.183639	0.337117	3.55466	0.678338	0.575746	0.0961066
ENSMUSG00000060814	0.0108412	2.15848	0.13587	0.919357	0.175852	0.721985
ENSMUSG00000060981	2.57907	1.05171	1.35604	0.142748	0.331886	0.277774
ENSMUSG00000061086	0.104357	9.0877	0.200437	0.754042	0.014607	0.666243
ENSMUSG00000061186	0.0815717	1.14756	0.109063	0.781643	0.311946	0.749695
ENSMUSG00000061859	0.518128	2.63635	0.391261	0.489911	0.138891	0.549061
ENSMUSG00000062175	0.0997959	0.374219	0.0353537	0.759278	0.555849	0.855538
ENSMUSG00000062196	0.0441177	0.348065	1.3786	0.838313	0.569724	0.274105
ENSMUSG00000062372	3.13661	1.98357	0.00844996	0.110324	0.19261	0.929019
ENSMUSG00000062410	0.0278449	5.89164	0.0800945	0.871163	0.038153	0.784354
ENSMUSG00000062542	4.48093	2.43536	0.68375	0.0633639	0.153059	0.432268
ENSMUSG00000062561	0.797989	4.67148	0.786143	0.394954	0.0589367	0.401136
ENSMUSG00000062588	0.362223	1.99955	0.0521995	0.562127	0.190992	0.825011
ENSMUSG00000062867	0.477978	0.0218603	0.340148	0.50678	0.885719	0.575812
ENSMUSG00000062944	0.274499	0.0168613	0.491261	0.612985	0.89954	0.503239
ENSMUSG00000062980	3.3337	3.67226	0.146883	0.101161	0.0875718	0.711515
ENSMUSG00000063087	1.13698	1.26836	2.80386	0.31406	0.289208	0.13257
ENSMUSG00000063415	1.11248	0.00987985	0.0345312	0.319034	0.923001	0.857207
ENSMUSG00000063506	2.18464	1.03946	0.136043	0.173514	0.33457	0.721818
ENSMUSG00000063652	0.00898152	1.28001	1.3319	0.926573	0.287141	0.281776
ENSMUSG00000063765	2.53843	0.923851	1.02018	0.145569	0.361576	0.342046
ENSMUSG00000063870	0.965103	0.95407	0.995711	0.351574	0.354208	0.347572
ENSMUSG00000064065	0.389452	0.256735	1.11582	0.548078	0.624552	0.321673
ENSMUSG00000064080	0.265052	3.67191	3.67515	0.619075	0.0875848	0.0915285
ENSMUSG00000064090	1.60134	0.176514	0.170766	0.237491	0.684239	0.690287
ENSMUSG00000064201	0.485795	8.42447	0.922522	0.503413	0.0175241	0.36494
ENSMUSG00000064337	1.0021	0.684046	1.00023	0.342955	0.429579	0.34654
ENSMUSG00000066002	1.82628	3.56283	1.48761	0.209554	0.091695	0.257322
ENSMUSG00000066196	0.0252377	13.3856	0.168669	0.877284	0.00524669	0.692077
ENSMUSG00000066826	2.41049	7.9196	0.000709381	0.154942	0.0202385	0.979404
ENSMUSG00000066952	2.51311	0.334968	0.771272	0.147364	0.576944	0.405427
ENSMUSG00000067093	5.93929	0.283149	0.468937	0.037545	0.607528	0.512824
ENSMUSG00000067653	0.0184727	3.99594	0.0615554	0.89488	0.0766782	0.810304
ENSMUSG00000067744	0.850456	0.11242	0.62165	0.380481	0.745089	0.453163
ENSMUSG00000067916	0.411779	0.0584442	0.0421186	0.537067	0.81439	0.84252
ENSMUSG00000068629	0.0282175	0.215859	3.76813	0.870313	0.653248	0.0881871
ENSMUSG00000068674	0.0592326	0.107889	0.122774	0.81317	0.750074	0.735092
ENSMUSG00000069170	0.447132	7.54612	0.000336617	0.520481	0.0225866	0.985811
ENSMUSG00000069300	0.440138	0.305852	0.00815996	0.523684	0.593706	0.930244
ENSMUSG00000069874	2.28142	0.203689	1.809	0.165215	0.662438	0.21551
ENSMUSG00000069996	2.40961	7.92881	0.000578325	0.155009	0.0201845	0.981403
ENSMUSG00000070306	0.557453	24.6867	1.4574	0.47434	0.000771411	0.261824
ENSMUSG00000070469	0.0471937	0.386274	1.11293	0.832865	0.549681	0.322262
ENSMUSG00000070733	0.308281	0.338565	0.35113	0.592267	0.574942	0.56984
ENSMUSG00000070814	0.610022	6.44994	0.263312	0.454832	0.0317278	0.62172
ENSMUSG00000070834	5.1753	0.484627	0.00615499	0.0489669	0.503913	0.939394
ENSMUSG00000070960	0.0684107	0.10881	0.73139	0.799552	0.749051	0.417308
ENSMUSG00000071112	0.00426691	0.132537	1.20487	0.949346	0.724222	0.304287
ENSMUSG00000071317	1.30778	0.930442	2.80455	0.282303	0.359949	0.132529
ENSMUSG00000071398	1.47527	44.8452	2.64447	0.255421	8.88751e-05	0.142564
ENSMUSG00000071528	0.0701808	3.89176	0.447127	0.797041	0.0799868	0.522525
ENSMUSG00000071671	0.470658	3.47464	0.151354	0.50997	0.0951991	0.707395
ENSMUSG00000071691	1.29636	0.090883	0.855981	0.284278	0.769907	0.381927
ENSMUSG00000072494	4.35558	0.321536	1.60901	0.0665058	0.584549	0.240296
ENSMUSG00000072531	0.14009	1.79661	3.04208	0.716858	0.212974	0.119288
ENSMUSG00000072551	0.139993	1.79669	3.04233	0.716951	0.212965	0.119275
ENSMUSG00000072591	0.664456	7.59287	0.572872	0.43603	0.0222749	0.470821
ENSMUSG00000072693	0.480839	0.0244708	0.907758	0.505543	0.879146	0.368606
ENSMUSG00000072762	0.603315	0.133152	0.137491	0.457244	0.723613	0.720414
ENSMUSG00000072910	0.0525346	0.911345	0.245225	0.823834	0.364694	0.633771
ENSMUSG00000072955	0.9324	0.00214268	0.869045	0.359468	0.964091	0.378495
ENSMUSG00000072966	0.243916	0.979552	1.44862	0.63322	0.34817	0.263153
ENSMUSG00000073073	1.25013	13.3528	0.332716	0.292482	0.00528329	0.579928
ENSMUSG00000073125	0.615602	0.0475656	0.0334089	0.452842	0.83222	0.859517
ENSMUSG00000073412	2.53518	0.307159	0.63084	0.145798	0.592931	0.449964
ENSMUSG00000073427	1.08019	0.438617	0.458264	0.32577	0.524385	0.517529
ENSMUSG00000073435	1.25812	1.20215	0.926059	0.291041	0.301361	0.36407
ENSMUSG00000073436	1.40301	0.931407	0.847459	0.266556	0.359712	0.384192
ENSMUSG00000073599	0.248638	0.13765	1.07423	0.629994	0.719212	0.330302
ENSMUSG00000073617	10.927	0.00878796	0.376284	0.00914772	0.927366	0.556633
ENSMUSG00000073705	0.00133179	0.820219	0.958922	0.971685	0.388718	0.356139
ENSMUSG00000074102	2.40853	0.00193943	0.00238172	0.155091	0.965835	0.962273
ENSMUSG00000074140	0.0803697	2.98003	0.0296761	0.78321	0.118374	0.867505
ENSMUSG00000074141	6.48695	1.79244	0.0177041	0.0313513	0.213461	0.897435
ENSMUSG00000074215	0.0618522	7.73471	0.0526945	0.809174	0.0213611	0.8242
ENSMUSG00000074218	0.137007	0.115825	1.56027	0.719836	0.741416	0.246936
ENSMUSG00000074227	3.77306	1.1101	0.297461	0.0839803	0.319524	0.60035
ENSMUSG00000074269	2.89866	0.0817406	1.08217	0.122858	0.781424	0.328628
ENSMUSG00000074273	0.790655	5.58351	0.653232	0.397046	0.0423962	0.442328
ENSMUSG00000074358	0.405929	0.348642	0.00105421	0.53991	0.56941	0.974894
ENSMUSG00000074412	3.5188	1.70633	2.34612	0.0934235	0.223858	0.164131
ENSMUSG00000074466	0.501187	0.0555776	0.411259	0.496902	0.818905	0.539265
ENSMUSG00000074591	1.41215	17.6035	3.29621	0.265111	0.00232158	0.106979
ENSMUSG00000074788	0.255459	0.184472	0.273417	0.625402	0.677657	0.615217
ENSMUSG00000074825	0.0855606	3.28332	0.233565	0.77653	0.103408	0.641842
ENSMUSG00000074997	0.0184432	2.1629	0.0506026	0.894964	0.175454	0.827658
ENSMUSG00000075010	0.932949	0.290197	0.008661	0.359334	0.603161	0.928141
ENSMUSG00000075020	0.278357	0.0629484	0.490963	0.610538	0.807529	0.503364
ENSMUSG00000075266	0.403184	3.2127	0.417	0.541254	0.106666	0.536516
ENSMUSG00000075324	5.26854	6.88513	2.09199	0.0473599	0.0276312	0.186089
ENSMUSG00000075330	0.821488	35.0756	0.782971	0.388367	0.000222787	0.402045
ENSMUSG00000075555	0.302321	18.9571	0.876527	0.59581	0.00183955	0.376552
ENSMUSG00000076441	2.09584	3.06171	0.00862265	0.181622	0.114084	0.9283
ENSMUSG00000076928	6.51822	0.709577	3.71226	0.0310375	0.421404	0.0901754
ENSMUSG00000078247	9.06708	1.5853	2.47337	0.0146882	0.239673	0.154434
ENSMUSG00000078350	5.16496	11.8221	0.76021	0.0491492	0.0074101	0.408667
ENSMUSG00000078368	0.0276818	0.98678	0.186235	0.871537	0.346486	0.677463
ENSMUSG00000078588	0.667748	3.67493	2.73467	0.434935	0.0874742	0.136791
ENSMUSG00000078651	0.550226	0.439314	1.27295	0.477135	0.524064	0.291911
ENSMUSG00000078667	1.08324	16.3892	0.543063	0.325125	0.00289207	0.482216
ENSMUSG00000078853	2.1341	0.67804	0.0381691	0.178068	0.43154	0.849975
ENSMUSG00000078879	1.89844	3.08473	2.45929	0.201542	0.112911	0.155469
ENSMUSG00000078893	0.577988	1.50861	1.99087	0.466551	0.250501	0.195933
ENSMUSG00000079067	8.82462	15.2473	28.6015	0.0156865	0.00359316	0.000687471
ENSMUSG00000079110	0.267295	0.0122292	0.512543	0.617617	0.914372	0.494404
ENSMUSG00000079184	0.434817	4.2591	0.43149	0.526146	0.0690586	0.529698
ENSMUSG00000079197	0.970303	0.00448015	0.109374	0.350343	0.948098	0.749354
ENSMUSG00000079444	6.42077	0.134725	0.397824	0.0320285	0.722064	0.545808
ENSMUSG00000079445	0.680966	0.0419846	1.78216	0.430583	0.842208	0.218624
ENSMUSG00000079480	1.26866	2.68301	0.0508651	0.289154	0.135848	0.82722
ENSMUSG00000079491	2.34094	0.00678016	4.03937	0.16037	0.936177	0.0793004
ENSMUSG00000079559	0.178874	0.805387	0.204722	0.682269	0.392861	0.662954
ENSMUSG00000080058	3.00096	0.565487	0.749313	0.117256	0.471266	0.411899
ENSMUSG00000080708	0.479392	1.02342	4.73525	0.506167	0.338132	0.0612372
ENSMUSG00000080717	2.03898e-05	2.84109	0.181113	0.996496	0.126162	0.681636
ENSMUSG00000080741	0.243747	0.0970347	2.10298	0.633337	0.762513	0.185059
ENSMUSG00000080773	0.521667	1.61987	4.60257	0.488472	0.235004	0.0642378
ENSMUSG00000080791	1.36568	0.000823893	1.8646	0.272578	0.977727	0.209251
ENSMUSG00000080813	0.000673075	3.71204	0.107824	0.979868	0.0861317	0.751065
ENSMUSG00000080831	0.157551	1.21519	0.120238	0.700669	0.298911	0.737721
ENSMUSG00000080844	0.0699012	0.764188	0.434054	0.797436	0.404744	0.528509
ENSMUSG00000080873	2.25819	0.401758	0.334647	0.167158	0.541954	0.578853
ENSMUSG00000080896	0.0423969	1.02291	0.846158	0.841447	0.338247	0.384539
ENSMUSG00000080928	0.296508	2.00032	0.571302	0.59931	0.190915	0.471409
ENSMUSG00000080981	0.32118	0.586607	0.0110409	0.584754	0.463347	0.918903
ENSMUSG00000080992	0.910122	0.746537	0.119611	0.365001	0.410011	0.738376
ENSMUSG00000081071	0.732582	0.314101	0.239485	0.414253	0.588852	0.637714
ENSMUSG00000081104	5.52207	4.25409	0.420011	0.0433115	0.0691946	0.535085
ENSMUSG00000081151	1.26575	1.88493	1.40997	0.289674	0.20301	0.26912
ENSMUSG00000081170	0.158551	35.8254	0.0347457	0.699774	0.000206152	0.85677
ENSMUSG00000081219	0.0920753	0.05591	2.48561	0.768453	0.818375	0.153542
ENSMUSG00000081225	2.25165	20.7438	0.30331	0.167711	0.00137698	0.596854
ENSMUSG00000081239	0.0976087	0.0373909	0.0401937	0.761836	0.850965	0.846105
ENSMUSG00000081257	0.439915	4.46436	1.14707	0.523787	0.0637684	0.315409
ENSMUSG00000081258	0.860041	0.026434	0.0987961	0.377927	0.874437	0.76132
ENSMUSG00000081259	1.0364	0.258682	2.55809	0.335244	0.62326	0.148398
ENSMUSG00000081278	1.57343	2.90086	2.01109	0.241306	0.122734	0.193909
ENSMUSG00000081329	2.41398	1.32454	1.39951	0.154675	0.279438	0.270767
ENSMUSG00000081359	0.609943	0.166034	1.0045	0.45486	0.693183	0.345573
ENSMUSG00000081380	1.56159	2.78912	0.178492	0.242951	0.129245	0.683799
ENSMUSG00000081459	0.000314975	0.0221419	0.811699	0.986227	0.884991	0.393932
ENSMUSG00000081534	0.540253	0.857844	0.108535	0.481041	0.37851	0.750278
ENSMUSG00000081552	7.18422	0.821445	0.162924	0.0251921	0.388379	0.697052
ENSMUSG00000081656	9.58301	0.33591	0.390673	0.0128122	0.576418	0.549355
ENSMUSG00000081675	0.00156465	1.18755	0.772554	0.969311	0.304141	0.405054
ENSMUSG00000081683	1.34034	1.59556	0.743593	0.276775	0.238275	0.413613
ENSMUSG00000081703	0.026587	0.308248	0.228566	0.874077	0.592287	0.64538
ENSMUSG00000081740	2.08465	3.6965	1.42469e-06	0.182678	0.0866906	0.999077
ENSMUSG00000081756	0.505435	0.226708	5.23326	0.495132	0.645322	0.0514547
ENSMUSG00000081868	0.730952	1.01217	2.59568	0.414754	0.340665	0.145821
ENSMUSG00000081923	1.34253	2.16827	3.45671	0.276408	0.174972	0.10005
ENSMUSG00000081985	0.000666367	0.48827	0.302588	0.979969	0.502356	0.597283
ENSMUSG00000082013	2.27609	0.00740319	2.57543	0.165658	0.933317	0.147202
ENSMUSG00000082043	0.104268	12.3777	0.743294	0.754142	0.006534	0.413703
ENSMUSG00000082045	0.0316393	3.72788	0.196786	0.862761	0.0855665	0.669081
ENSMUSG00000082099	0.428688	3.87075	1.34767	0.52901	0.080676	0.279153
ENSMUSG00000082107	3.89591	0.325859	0.00029746	0.0798517	0.582079	0.986662
ENSMUSG00000082110	0.143148	2.32228	0.214334	0.713941	0.161868	0.655725
ENSMUSG00000082127	2.20243	0.0403533	0.961053	0.171948	0.845258	0.355634
ENSMUSG00000082144	3.41508	0.595677	0.543922	0.0976623	0.460017	0.481881
ENSMUSG00000082163	0.590767	2.33817	12.276	0.461814	0.160591	0.00803521
ENSMUSG00000082164	0.899449	0.102068	0.48689	0.367698	0.756653	0.505089
ENSMUSG00000082218	0.61278	1.58244	0.138306	0.453847	0.240065	0.719629
ENSMUSG00000082329	1.39393	1.34989	0.00237727	0.268004	0.275181	0.962308
ENSMUSG00000082332	5.25851	0.00797166	0.509234	0.0475296	0.930811	0.495759
ENSMUSG00000082423	0.116593	3.70451	0.929746	0.740597	0.0864019	0.363167
ENSMUSG00000082550	0.000186604	1.91393	0.0733606	0.989399	0.199875	0.793362
ENSMUSG00000082596	2.52799	2.57551	1.41323	0.146306	0.142992	0.268609
ENSMUSG00000082650	5.33171	0.176991	0.0994627	0.0463085	0.68384	0.760545
ENSMUSG00000082655	6.06618	8.70721	0.000187991	0.0359834	0.0161999	0.989396
ENSMUSG00000082718	0.691072	0.197279	0.151273	0.427304	0.667414	0.707469
ENSMUSG00000082725	4.84979	0.0155694	0.000877674	0.0551403	0.903442	0.977091
ENSMUSG00000082746	0.805822	0.359613	0.0340548	0.392739	0.563512	0.858182
ENSMUSG00000082768	0.88418	0.77155	0.561667	0.37161	0.402579	0.475048
ENSMUSG00000082779	0.0634528	0.427803	2.23539	0.806778	0.529425	0.173244
ENSMUSG00000082974	0.0542111	0.0529394	0.188533	0.8211	0.82317	0.675613
ENSMUSG00000083041	0.285756	6.19848	0.170377	0.605905	0.0344404	0.690618
ENSMUSG00000083049	1.06623e-05	1.513	0.183753	0.997466	0.249863	0.679476
ENSMUSG00000083112	0.664196	1.67147	0.5972	0.436117	0.228263	0.461868
ENSMUSG00000083171	1.88128	9.24727	1.96398	0.203409	0.0139968	0.19867
ENSMUSG00000083283	0.401654	0.305202	0.437406	0.542006	0.594092	0.526962
ENSMUSG00000083284	0.114044	0.960968	2.79442	0.743329	0.352558	0.133136
ENSMUSG00000083307	0.00775788	0.408502	4.53344	0.931743	0.538656	0.0658762
ENSMUSG00000083338	3.14442	3.24262	2.05631	0.109941	0.105269	0.189484
ENSMUSG00000083372	0.242045	0.400081	0.466672	0.63451	0.542781	0.513816
ENSMUSG00000083373	0.197162	0.394213	0.0031804	0.667506	0.545692	0.95641
ENSMUSG00000083382	1.64562	4.2741	1.17641	0.231606	0.0686538	0.309688
ENSMUSG00000083453	0.695839	2.69362	2.69653	0.425771	0.135169	0.139193
ENSMUSG00000083482	0.307392	1.59688	0.656451	0.592793	0.238095	0.441248
ENSMUSG00000083582	0.0882455	0.191986	0.0731226	0.773162	0.671597	0.793689
ENSMUSG00000083657	4.84999	1.00221	1.22203	0.0551362	0.34293	0.301096
ENSMUSG00000083734	0.473592	5.54499	2.07267	0.508687	0.0429673	0.187917
ENSMUSG00000083764	1.95223	0.0165188	0.00835303	0.195835	0.900559	0.929426
ENSMUSG00000083804	2.40668	0.92353	0.267777	0.155232	0.361656	0.618827
ENSMUSG00000083822	2.20209	1.69377	3.94598	0.171978	0.225431	0.0822237
ENSMUSG00000083890	0.711013	0.412537	0.12127	0.420952	0.5367	0.736647
ENSMUSG00000083964	0.515635	0.553874	1.15897	0.490928	0.47572	0.31307
ENSMUSG00000083993	0.293002	5.17435	1.5665	0.601443	0.0489836	0.246072
ENSMUSG00000083994	0.496717	1.39848	0.0314258	0.498777	0.267277	0.8637
ENSMUSG00000084086	0.988401	0.158845	4.85987	0.34611	0.699512	0.0585804
ENSMUSG00000084129	6.3644	4.84061	0.0601663	0.0326197	0.055328	0.812408
ENSMUSG00000084168	0.0147479	2.11804	0.114448	0.90601	0.179548	0.743843
ENSMUSG00000084183	0.363782	6.26133	0.407875	0.561303	0.0337362	0.540898
ENSMUSG00000084300	0.297375	1.46846	0.256033	0.598785	0.256443	0.626505
ENSMUSG00000084313	1.70992	0.0937323	0.121341	0.223411	0.766449	0.736574
ENSMUSG00000084328	0.00460824	9.40931	0.00460377	0.947362	0.0134089	0.947569
ENSMUSG00000084334	0.106614	0.146281	0.0129197	0.751497	0.710991	0.912304
ENSMUSG00000084755	0.00102283	5.21384	0.000648559	0.975185	0.0482945	0.980306
ENSMUSG00000084792	1.88658	2.73925	0.378005	0.20283	0.132295	0.555753
ENSMUSG00000084827	1.29047	19.7199	1.96999	0.285305	0.00162183	0.198054
ENSMUSG00000084867	2.07215	0.0660747	0.454891	0.183869	0.80292	0.519032
ENSMUSG00000084885	0.0100659	0.0830618	0.0953513	0.922283	0.779717	0.76537
ENSMUSG00000084922	0.195847	0.867513	1.17607	0.668539	0.375954	0.309754
ENSMUSG00000084925	0.0974467	0.23826	0.0231566	0.762027	0.637137	0.882818
ENSMUSG00000084931	0.763303	0.623486	1.80451	0.405005	0.450056	0.216026
ENSMUSG00000085067	0.223396	2.08178	2.20533	0.647716	0.182951	0.175835
ENSMUSG00000085099	0.552593	679.781	0.49388	0.476217	8.66646e-10	0.502136
ENSMUSG00000085119	0.0226026	1.28567	1.20346	0.883811	0.286147	0.304551
ENSMUSG00000085156	0.000727479	0.0202484	0.0151587	0.979071	0.88998	0.905049
ENSMUSG00000085175	2.22099	0.0378146	0.0950016	0.170333	0.850135	0.765785
ENSMUSG00000085181	0.805146	0.266632	0.00583237	0.392929	0.618047	0.941
ENSMUSG00000085207	5.21567	2.337	0.25965	0.0482629	0.160684	0.624117
ENSMUSG00000085241	0.0840378	0.468666	1.56973	0.778466	0.510845	0.245626
ENSMUSG00000085260	6.35386e-05	1.93509	0.141108	0.993814	0.19763	0.716947
ENSMUSG00000085457	2.04993	0.00681662	0.31998	0.186011	0.936006	0.58713
ENSMUSG00000085602	1.12352	2.19044	7.23944	0.316777	0.173001	0.0274702
ENSMUSG00000085614	1.01193	0.00126599	0.0279853	0.340718	0.972393	0.871295
ENSMUSG00000085714	0.476793	0.0990366	1.40087	0.507294	0.760162	0.270552
ENSMUSG00000085735	0.435667	0.655005	0.271512	0.525751	0.4392	0.616432
ENSMUSG00000085738	2.01206	0.684916	0.873001	0.189739	0.429296	0.377466
ENSMUSG00000085825	0.0608969	1.40889	0.0229539	0.810621	0.265625	0.883328
ENSMUSG00000085829	0.137714	1.84877	18.5486	0.71915	0.207012	0.00259182
ENSMUSG00000085873	8.74583	7.38762	0.537204	0.0160288	0.0236846	0.484513
ENSMUSG00000085891	0.92972	0.569449	1.5668	0.360127	0.469762	0.246031
ENSMUSG00000085901	2.86385	2.34144	1.07263	0.124842	0.16033	0.330641
ENSMUSG00000085953	0.609626	0.091323	0.0848017	0.454974	0.769369	0.7783
ENSMUSG00000085956	0.0196124	0.989135	0.0209411	0.891709	0.345939	0.888519
ENSMUSG00000086003	0.380547	4.67562	0.0265051	0.552594	0.058845	0.87471
ENSMUSG00000086006	1.86973	20.2717	8.48904	0.204679	0.00148379	0.0194815
ENSMUSG00000086034	0.0426562	0.124332	0.304653	0.840971	0.7325	0.596058
ENSMUSG00000086082	3.56109	10.5166	0.222465	0.0917623	0.0101112	0.649764
ENSMUSG00000086200	1.73721	5.39986	0.0912067	0.220051	0.0452067	0.770351
ENSMUSG00000086213	0.382668	1.81895	0.16037	0.551512	0.210393	0.699297
ENSMUSG00000086235	0.70128	0.419974	0.234145	0.424033	0.533132	0.641435
ENSMUSG00000086240	9.4672e-05	0.961624	0.000145344	0.992449	0.352402	0.990676
ENSMUSG00000086292	1.33926	7.88	1.81968	0.276955	0.0204727	0.214288
ENSMUSG00000086294	1.60821	0.0553204	0.00142179	0.236564	0.819316	0.970846
ENSMUSG00000086328	0.689549	2.83505	0.955258	0.427795	0.126516	0.35701
ENSMUSG00000086382	0.555934	0.024852	0.0516459	0.474925	0.878217	0.825924
ENSMUSG00000086724	1.7838	5.47973	0.021638	0.214474	0.0439567	0.886694
ENSMUSG00000086743	1.01596	0.25236	2.93342	0.339809	0.627479	0.125119
ENSMUSG00000086815	0.0647034	4.29247	0.806367	0.804927	0.0681618	0.395418
ENSMUSG00000086837	0.408292	5.83607	0.699836	0.538758	0.0388777	0.427119
ENSMUSG00000086846	1.07966	0.457041	1.40203	0.325883	0.516004	0.270369
ENSMUSG00000086851	0.712625	0.030355	0.568586	0.420446	0.865543	0.47243
ENSMUSG00000086905	0.13738	0.565077	0.0686542	0.719473	0.471422	0.799927
ENSMUSG00000086938	0.241139	5.4709	0.00305739	0.635136	0.0440928	0.95726
ENSMUSG00000086982	0.364513	0.0086644	4.89269	0.560918	0.927877	0.0579053
ENSMUSG00000086985	0.234151	2.77865	0.249904	0.640019	0.129878	0.630601
ENSMUSG00000087002	1.33427	1.12243	0.397972	0.277793	0.317001	0.545735
ENSMUSG00000087184	1.02094	0.402076	0.686395	0.338688	0.541798	0.431415
ENSMUSG00000087200	0.383264	0.806683	2.59251	0.551208	0.392496	0.146036
ENSMUSG00000087249	1.37188	0.0350494	0.630265	0.271564	0.855645	0.450163
ENSMUSG00000087299	0.858693	0.189036	0.32535	0.378284	0.673959	0.58407
ENSMUSG00000087305	2.59189	1.3077	2.11563	0.141872	0.282315	0.183884
ENSMUSG00000087331	0.0557131	3.54529	2.26037	0.818689	0.0923787	0.17113
ENSMUSG00000087334	0.511979	0.0509988	5.16143	0.492428	0.826379	0.0527356
ENSMUSG00000087336	0.282895	0.7965	0.0397798	0.607687	0.395377	0.846888
ENSMUSG00000087385	0.40239	2.98653	0.301568	0.541643	0.118025	0.597891
ENSMUSG00000087471	0.0131907	0.120835	0.253263	0.911085	0.736122	0.628348
ENSMUSG00000087524	0.227782	10.0613	0.136443	0.64455	0.0113303	0.721428
ENSMUSG00000087579	8.22728	0.303202	3.98171	0.0185272	0.595283	0.0810891
ENSMUSG00000087590	0.00211278	9.1697	4.13415	0.964342	0.0142894	0.0764694
ENSMUSG00000087671	0.338621	0.101128	4.06321	0.574911	0.757735	0.0785759
ENSMUSG00000087673	1.81686	0.990374	0.0966272	0.210632	0.345653	0.76386
ENSMUSG00000087692	0.0660347	5.17886	0.642215	0.802979	0.0489043	0.446057
ENSMUSG00000087698	0.675844	0.105584	0.638711	0.432261	0.752654	0.447255
ENSMUSG00000089633	1.3554	48.5014	0.8578	0.274269	6.5795e-05	0.381446
ENSMUSG00000089661	0.903463	9.75799	1.64955	0.36668	0.0122438	0.234962
ENSMUSG00000089739	0.456579	3.51224	0.012334	0.516212	0.0936845	0.914306
ENSMUSG00000089768	3.92583	0.164137	0.321765	0.0788854	0.694837	0.58611
ENSMUSG00000089809	0.305284	0.842817	0.0499502	0.594043	0.382536	0.828752
ENSMUSG00000089862	0.752679	0.956711	0.484024	0.408166	0.353575	0.506309
ENSMUSG00000089931	2.44439	0.574956	0.800524	0.152383	0.467686	0.397056
ENSMUSG00000089944	0.257458	0.189673	1.42557	0.624071	0.673447	0.266688
ENSMUSG00000089958	2.60567	2.12068	0.154231	0.14094	0.179303	0.704781
ENSMUSG00000089990	0.594421	1.10776e-06	0.312918	0.460475	0.999183	0.591208
ENSMUSG00000089996	1.89294	0.534828	0.742534	0.202137	0.483189	0.413932
ENSMUSG00000089997	1.20852	3.72633	1.80475	0.300162	0.0856215	0.215999
ENSMUSG00000090027	0.186541	0.552367	0.0868661	0.675974	0.476304	0.775703
ENSMUSG00000090050	0.35761	4.3141	0.297325	0.56458	0.0675884	0.600432
ENSMUSG00000090061	0.851826	9.04855	0.473493	0.380114	0.0147617	0.51084
ENSMUSG00000090075	2.55584	1.35972	0.862273	0.144352	0.273557	0.380268
ENSMUSG00000090126	0.0350758	2.48441	0.150796	0.855591	0.149434	0.707906
ENSMUSG00000090164	6.67651	15.5361	0.104623	0.0295075	0.00339778	0.754644
ENSMUSG00000090234	2.48532	0.539077	0.285484	0.149367	0.481505	0.607653
ENSMUSG00000044243	0.56101	0.72732	0.110902	0.472975	0.415872	0.747679
ENSMUSG00000087056	0.475432	0.971114	1.20161	0.507885	0.350152	0.304898
ENSMUSG00000078784	0.133695	0.798828	2.03457	0.723078	0.394716	0.191594
ENSMUSG00000006611	0.161645	2.05889	4.53425	0.697027	0.185143	0.0658566
ENSMUSG00000020901	0.000262272	1.01895	4.60563	0.987432	0.339134	0.0641665
ENSMUSG00000085767	0.17055	1.96081	0.619922	0.689289	0.194945	0.453769
ENSMUSG00000031146	0.434049	2.55848	5.82583	0.526503	0.144169	0.0422651
ENSMUSG00000010476	0.130237	10.5831	3.01822	0.726512	0.00994687	0.120537
ENSMUSG00000032796	0.390744	8.65204	8.4322	0.547428	0.0164483	0.0197754
ENSMUSG00000074868	0.220231	0.746001	0.00845269	0.650025	0.410173	0.929007
ENSMUSG00000055027	1.06598	0.133475	0.462919	0.3288	0.723295	0.515467
ENSMUSG00000026679	0.577238	33.4856	4.42243	0.466831	0.000263846	0.0686212
ENSMUSG00000049411	0.368919	1.73276	0.460053	0.558605	0.220594	0.516734
ENSMUSG00000020707	0.835304	0.0741667	7.2823	0.384574	0.791509	0.0271339
ENSMUSG00000042515	0.0232667	3.434	0.401329	0.88213	0.0968708	0.544085
ENSMUSG00000035183	5.85582	3.8206	0.0775059	0.0386182	0.0823511	0.787767
ENSMUSG00000083937	1.9899	0.685251	1.13927	0.191967	0.429188	0.316955
ENSMUSG00000022952	3.79939	4.60745	2.32191	0.0830731	0.0603798	0.166068
ENSMUSG00000031079	2.22334	2.65921	0.389529	0.170131	0.137389	0.549926
ENSMUSG00000024726	1.58499	0.868406	3.80101	0.239716	0.375719	0.0870434
ENSMUSG00000023885	1.37854	7.97148	1.28704	0.270482	0.0199366	0.289442
ENSMUSG00000005087	0.000775814	1.35377	1.50047	0.978387	0.274538	0.25544
ENSMUSG00000041552	0.085881	1.99457	1.82671	0.776125	0.191494	0.213488
ENSMUSG00000019846	0.00149527	0.189308	0.00134818	0.969999	0.67374	0.97161
ENSMUSG00000026708	0.318259	9.84728e-06	0.659083	0.586437	0.997565	0.440369
ENSMUSG00000032303	1.62527	0.0327309	1.37073	0.234286	0.860441	0.275377
ENSMUSG00000085584	1.13888	2.98425	1.24717	0.313677	0.118148	0.29651
ENSMUSG00000020890	0.577329	9.98304	0.79571	0.466797	0.0115577	0.398415
ENSMUSG00000062300	0.402734	0.0107309	4.60502	0.541475	0.919766	0.0641807
ENSMUSG00000047515	0.0280975	3.02026	11.0037	0.870586	0.116236	0.0105843
ENSMUSG00000037188	0.646461	0.00259712	0.3663	0.442099	0.960469	0.561799
ENSMUSG00000071665	17.7075	4.25589	0.397564	0.00227944	0.0691456	0.545936
ENSMUSG00000022881	0.389622	5.0071	1.49672	0.547992	0.0520422	0.255987
ENSMUSG00000044562	0.643877	1.8012	9.51672	0.442982	0.212441	0.0150047
ENSMUSG00000068101	0.281022	0.850295	0.232379	0.60886	0.380524	0.642677
ENSMUSG00000030400	3.74913	1.40691	3.31665	0.0848158	0.265939	0.106062
ENSMUSG00000047606	5.42966	0.00725978	0.0803419	0.0447353	0.933964	0.784031
ENSMUSG00000051262	1.56094	0.0519256	0.0213951	0.243041	0.824838	0.887326
ENSMUSG00000040978	0.0634812	12.2076	0.841449	0.806735	0.00678796	0.385802
ENSMUSG00000030867	7.19404	1.3684	1.09782	0.0251166	0.272131	0.325366
ENSMUSG00000047757	0.0398421	0.186504	2.0318	0.846227	0.676004	0.191865
ENSMUSG00000020256	1.10148	0.0524751	1.57966	0.321305	0.823932	0.244263
ENSMUSG00000041143	0.109083	1.06646	6.53164	0.748749	0.328698	0.0338725
ENSMUSG00000087391	1.51229	0.469676	0.118058	0.249967	0.510401	0.740006
ENSMUSG00000029816	0.0897843	2.20912	0.100098	0.771256	0.171364	0.75981
ENSMUSG00000082534	0.00485606	1.76245	0.0112401	0.945968	0.217006	0.918177
ENSMUSG00000040061	0.0312184	0.207558	0.13421	0.863666	0.659481	0.723605
ENSMUSG00000039179	4.15004	0.0332394	1.14518	0.0720947	0.859375	0.315781
ENSMUSG00000043872	3.6204	2.74118	0.510027	0.0894957	0.132176	0.495433
ENSMUSG00000028763	0.364947	0.0548771	0.0977005	0.560689	0.820026	0.762599
ENSMUSG00000074867	1.85333	0.707036	3.79286	0.206502	0.422207	0.0873251
ENSMUSG00000043015	0.124036	1.27693	0.0198195	0.732804	0.287685	0.891523
ENSMUSG00000090231	2.76058	0.399045	0.279993	0.13098	0.543293	0.611069
ENSMUSG00000020160	6.69039	15.1148	0.313433	0.0293779	0.00368743	0.590908
ENSMUSG00000086926	0.741988	1.09458	0.010287	0.411386	0.322742	0.921709
ENSMUSG00000041445	0.894304	1.13251	2.88949	0.369009	0.314959	0.127582
ENSMUSG00000024818	0.067553	0.0192048	3.94621	0.800782	0.892832	0.0822164
ENSMUSG00000048485	3.19221	0.504091	1.03623	0.107635	0.495691	0.338493
ENSMUSG00000047021	2.58995	21.9216	0.213678	0.142004	0.00114888	0.656212
ENSMUSG00000032744	1.64765	9.77171	0.907638	0.231341	0.0122006	0.368636
ENSMUSG00000015966	0.278859	0.688641	2.73742	0.610221	0.428089	0.136619
ENSMUSG00000037922	0.251347	0.721663	1.4635	0.628161	0.417623	0.260905
ENSMUSG00000049036	0.285348	0.148559	0.376631	0.606158	0.708868	0.556456
ENSMUSG00000087212	2.40863	0.310658	5.94638	0.155083	0.590867	0.0406582
ENSMUSG00000031595	0.367653	0.73089	0.690262	0.559268	0.414773	0.430171
ENSMUSG00000003779	0.602595	2.41166	1.24168	0.457504	0.154852	0.297503
ENSMUSG00000066760	0.0170434	4.12462	0.786403	0.899002	0.0728267	0.401062
ENSMUSG00000035021	0.242511	0.0573543	3.47603	0.634188	0.816093	0.0992558
ENSMUSG00000000167	0.0845637	2.83814	0.413461	0.777795	0.126335	0.538207
ENSMUSG00000032584	0.23328	0.0800092	0.0921357	0.640634	0.783683	0.769224
ENSMUSG00000028358	0.440106	3.36674	0.000873295	0.523699	0.0997217	0.977149
ENSMUSG00000055775	4.14871	0.0699798	0.0204127	0.0721329	0.797325	0.889924
ENSMUSG00000046056	2.20717	0.0426369	3.38049	0.171533	0.841006	0.103265
ENSMUSG00000021803	0.526486	0.167526	0.374792	0.486526	0.691889	0.557399
ENSMUSG00000037206	1.32032	0.182712	0.934761	0.280155	0.679098	0.361944
ENSMUSG00000003849	0.791808	0.141292	0.965252	0.396716	0.715707	0.354642
ENSMUSG00000086555	3.54053	2.76745	1.21262	0.0925652	0.130559	0.302839
ENSMUSG00000022076	1.22911	14.0328	5.75136	0.296326	0.00458261	0.0432983
ENSMUSG00000086401	10.3909	2.72554	14.9778	0.0104308	0.13315	0.00474054
ENSMUSG00000066113	1.59908	0.0375042	5.89743	0.237798	0.850742	0.0413013
ENSMUSG00000021806	0.0946129	0.906612	0.789232	0.765392	0.365885	0.400254
ENSMUSG00000024227	1.19344	5.3802	4.89615	0.303016	0.0455211	0.0578348
ENSMUSG00000027750	2.16376	4.15558	0.83636	0.175377	0.0719365	0.387173
ENSMUSG00000049112	0.0136651	1.0219	0.0175484	0.909508	0.338472	0.897884
ENSMUSG00000078349	1.64124	5.89715	0.465111	0.232179	0.038082	0.514501
ENSMUSG00000032122	1.65758	5.92993	0.0438889	0.230051	0.0376634	0.839297
ENSMUSG00000031519	0.393379	0.265542	0.399554	0.546109	0.618756	0.544956
ENSMUSG00000063245	0.779599	0.0191209	0.0528286	0.400233	0.893065	0.82398
ENSMUSG00000030110	0.934379	0.149711	0.3893	0.358983	0.707801	0.550041
ENSMUSG00000020701	1.18148	7.11191	0.00318115	0.305307	0.0257565	0.956405
ENSMUSG00000047586	2.15145	1.27653	1.06875	0.176487	0.287756	0.331466
ENSMUSG00000086108	2.54269	0.125668	1.69422	0.14527	0.731131	0.229275
ENSMUSG00000030693	0.0148299	0.0682165	0.000310559	0.905751	0.79983	0.986371
ENSMUSG00000048281	1.83704	4.16505	0.00761366	0.208333	0.071667	0.932612
ENSMUSG00000071713	0.510129	2.42856	0.365538	0.49319	0.153571	0.562198
ENSMUSG00000072082	1.71039	0.187499	0.0787595	0.223352	0.675198	0.786107
ENSMUSG00000042816	0.0284364	0.00119361	2.57389	0.869816	0.973194	0.147308
ENSMUSG00000090257	0.971814	0.306544	0.0402925	0.349987	0.593295	0.845919
ENSMUSG00000016496	0.688507	2.53062	2.41221	0.428132	0.14612	0.158996
ENSMUSG00000026896	0.308097	0.322084	5.82346	0.592376	0.584235	0.0422975
ENSMUSG00000084896	0.133578	2.79683	0.344706	0.723193	0.128782	0.573318
ENSMUSG00000032311	0.533495	1.63554	0.160268	0.48372	0.232928	0.699388
ENSMUSG00000084808	14.4346	1.39121	5.44782	0.004222	0.268439	0.0478577
ENSMUSG00000023953	1.01393	0.0276002	0.207609	0.340267	0.871724	0.660761
ENSMUSG00000031274	0.195706	2.1582	0.432499	0.66865	0.175877	0.529229
ENSMUSG00000066361	0.00605423	0.00027012	0.725581	0.939682	0.987246	0.419086
ENSMUSG00000034449	4.07147	1.15322	0.821603	0.0743871	0.310824	0.391195
ENSMUSG00000009092	3.6987	0.495774	0.272568	0.0866113	0.499174	0.615758
ENSMUSG00000074818	0.25161	1.28266	1.227	0.627984	0.286675	0.300182
ENSMUSG00000005951	0.164378	0.025013	0.286382	0.694626	0.877826	0.607099
ENSMUSG00000028392	0.925205	0.730495	2.65214	0.361241	0.414894	0.14206
ENSMUSG00000079101	0.371286	3.15006	0.491691	0.557371	0.109666	0.503057
ENSMUSG00000070366	0.448514	9.95579	0.705568	0.519852	0.0116383	0.425309
ENSMUSG00000029510	5.2104e-05	0.032262	0.587812	0.994398	0.861433	0.465287
ENSMUSG00000032495	1.61219	6.70497	0.600328	0.23603	0.0292425	0.460738
ENSMUSG00000031662	1.0972	0.116975	13.7731	0.322196	0.74019	0.00594601
ENSMUSG00000006715	0.0179592	0.17387	0.266158	0.896342	0.686465	0.619872
ENSMUSG00000020534	0.281467	13.3687	0.204117	0.608581	0.00526549	0.663416
ENSMUSG00000055560	1.20251	1.7172	0.0431475	0.301294	0.222507	0.840638
ENSMUSG00000063060	1.27184	3.763	0.858513	0.288588	0.0843301	0.381258
ENSMUSG00000026115	4.18084	1.25379	2.27861	0.0712206	0.291821	0.169608
ENSMUSG00000037405	0.0022444	0.724725	2.282	0.963249	0.416674	0.169327
ENSMUSG00000051499	0.0305964	0.0586081	2.07225	0.865016	0.814136	0.187956
ENSMUSG00000042922	0.0160016	7.59973	2.35006	0.902119	0.0222296	0.163818
ENSMUSG00000087150	1.80323	1.6634	0.0359863	0.212205	0.229299	0.854269
ENSMUSG00000031103	0.0506621	2.57832	2.08101	0.826943	0.142799	0.187124
ENSMUSG00000038402	3.11211	10.2391	0.135628	0.111536	0.0108339	0.722221
ENSMUSG00000068011	0.458412	6.14168	3.18056	0.515391	0.0350926	0.112364
ENSMUSG00000002835	0.0441805	7.35046	0.00414062	0.8382	0.0239515	0.950272
ENSMUSG00000048782	2.74686	4.26379	0.248346	0.131824	0.0689318	0.631652
ENSMUSG00000057440	0.110871	1.47378	0.0207726	0.74678	0.255644	0.888965
ENSMUSG00000019773	0.137825	0.12267	1.55439	0.719042	0.734213	0.247754
ENSMUSG00000035773	1.23459e-05	0.636873	11.3125	0.997273	0.445391	0.00988171
ENSMUSG00000020439	0.298187	0.638431	0.0153602	0.598295	0.444853	0.904423
ENSMUSG00000019487	1.12124	1.0102	2.89997	0.317242	0.341111	0.126989
ENSMUSG00000050270	1.73941	0.503642	0.315934	0.219784	0.495878	0.589459
ENSMUSG00000039395	1.49278	1.6229	6.28567e-05	0.252821	0.234601	0.993868
ENSMUSG00000029771	1.53865	5.83248	0.26026	0.246181	0.0389252	0.623715
ENSMUSG00000086677	1.07898	1.42849	0.7394	0.326026	0.262553	0.414877
ENSMUSG00000015405	0.674549	0.063232	0.184768	0.432687	0.807106	0.678651
ENSMUSG00000041653	26.1693	1.3082	1.52023	0.000631717	0.282229	0.252585
ENSMUSG00000079558	2.12664	0.000668898	3.08768	0.178754	0.979931	0.116948
ENSMUSG00000087023	1.08887	0.418648	3.02214	0.323939	0.533765	0.120331
ENSMUSG00000035983	0.74428	0.668361	2.48906	0.410692	0.434732	0.153292
ENSMUSG00000045064	0.00537079	0.576489	0.0931959	0.943182	0.467111	0.767945
ENSMUSG00000082221	1.46544	11.427	0.226481	0.256897	0.00812201	0.64687
ENSMUSG00000027955	0.0836215	0.775125	4.28933	0.778999	0.401534	0.0721092
ENSMUSG00000078486	0.76473	0.0415192	0.0548252	0.404584	0.843072	0.820751
ENSMUSG00000017724	0.0257394	0.173507	0.0130269	0.876082	0.686772	0.911943
ENSMUSG00000035283	2.61882	1.30137e-05	0.0523836	0.140057	0.9972	0.824709
ENSMUSG00000024338	0.0595319	3.53537	0.266174	0.812708	0.092768	0.619862
ENSMUSG00000070305	0.919835	0.399109	0.566957	0.362573	0.543261	0.473044
ENSMUSG00000021108	0.350502	0.342076	0.507628	0.568401	0.573002	0.496419
ENSMUSG00000019838	0.123811	0.0404621	0.259588	0.733035	0.845052	0.624157
ENSMUSG00000001943	0.511082	0.191954	0.0033965	0.492797	0.671622	0.954955
ENSMUSG00000034936	0.0169491	0.046972	0.669324	0.899281	0.833252	0.436975
ENSMUSG00000085401	0.52583	7.68538	0.815379	0.48679	0.0216736	0.392911
ENSMUSG00000040204	0.160754	0.0614364	0.49224	0.697815	0.809802	0.502826
ENSMUSG00000035211	0.268682	0.362799	0.364017	0.616719	0.561822	0.562994
ENSMUSG00000086022	3.1132	3.66039	5.48828	0.111482	0.0880074	0.0472156
ENSMUSG00000042225	1.98552	1.21994	8.80828	0.192411	0.298025	0.0179293
ENSMUSG00000034317	0.730113	13.8392	0.788644	0.415011	0.00476987	0.400422
ENSMUSG00000086802	0.487455	0.357514	0.616774	0.502703	0.564631	0.454876
ENSMUSG00000082279	6.62108	3.79312	1.05393	0.0300324	0.0832881	0.33464
ENSMUSG00000032085	3.88833	2.16757	1.718	0.0800989	0.175034	0.226325
ENSMUSG00000001506	1.57931	5.66009	1.02063	0.240496	0.0412889	0.341947
ENSMUSG00000037731	0.98456	1.83545	3.86972	0.347002	0.208513	0.0847147
ENSMUSG00000075312	1.04284	0.380432	0.679638	0.333825	0.552653	0.433601
ENSMUSG00000016918	0.311623	0.0529213	0.51279	0.590301	0.823199	0.494303
ENSMUSG00000025789	0.0462461	3.50265	1.91312	0.834523	0.0940677	0.203991
ENSMUSG00000078885	1.67869	0.282906	0.0895882	0.227341	0.60768	0.77233
ENSMUSG00000071234	0.00939991	8.21082	0.295919	0.924888	0.0186142	0.60128
ENSMUSG00000061533	1.62663	0.762368	1.46199	0.234105	0.405282	0.261132
ENSMUSG00000081540	3.08786	3.10554	0.0120694	0.112753	0.111864	0.915226
ENSMUSG00000082554	2.00857	0.244452	0.685369	0.190088	0.632852	0.431745
ENSMUSG00000007646	5.04209	1.69682	4.38658	0.051383	0.225047	0.0695388
ENSMUSG00000054871	0.106765	0.084857	1.53766	0.751329	0.777422	0.250103
ENSMUSG00000085667	0.758681	0.879745	4.0342	0.406375	0.372758	0.0794589
ENSMUSG00000027961	0.469196	2.27078	1.67223	0.510612	0.166102	0.232051
ENSMUSG00000081578	0.432864	0.679763	1.449	0.527055	0.430976	0.263095
ENSMUSG00000035355	0.41399	0.371813	1.28453	0.535999	0.557097	0.289879
ENSMUSG00000062488	0.065053	0.455116	0.206392	0.804413	0.516869	0.661683
ENSMUSG00000039994	0.116181	1.63661	2.18442	0.741036	0.232787	0.177669
ENSMUSG00000025038	0.430195	0.00325649	0.225991	0.528302	0.95574	0.647222
ENSMUSG00000086965	0.280411	1.32467	0.0150761	0.609244	0.279415	0.905306
ENSMUSG00000063586	0.0550717	0.84673	0.700989	0.819714	0.381481	0.426754
ENSMUSG00000022297	0.0400199	0.01092	0.0287808	0.845889	0.919065	0.869498
ENSMUSG00000054204	0.119182	1.31091	1.63022	0.737855	0.281765	0.237484
ENSMUSG00000028850	1.75653	0.147361	0.0402029	0.217716	0.709982	0.846088
ENSMUSG00000037621	1.10454	2.05165	0.492378	0.320672	0.185844	0.502767
ENSMUSG00000038347	0.109923	0.516025	0.918077	0.747822	0.490769	0.366038
ENSMUSG00000031027	0.337083	8.81673	0.105044	0.575765	0.0157203	0.75417
ENSMUSG00000016942	13.1022	1.33447	5.72946	0.00557441	0.277759	0.0436081
ENSMUSG00000081860	0.990107	0.00296971	0.62691	0.345714	0.957731	0.451327
ENSMUSG00000042010	0.300322	0.828683	1.01745	0.597008	0.386385	0.342656
ENSMUSG00000037418	0.281136	0.108357	0.42735	0.608788	0.749554	0.531629
ENSMUSG00000037681	0.190732	0.0292936	0.493805	0.672598	0.867889	0.502167
ENSMUSG00000047867	0.153475	0.119093	0.0498293	0.704351	0.737948	0.828955
ENSMUSG00000001901	0.182478	0.994995	0.607458	0.67929	0.344586	0.458181
ENSMUSG00000060559	2.95933	6.60248	4.21396	0.119495	0.0302112	0.0741857
ENSMUSG00000039313	0.613435	0.359269	0.00361578	0.453613	0.563695	0.953526
ENSMUSG00000015133	0.537737	4.51569	0.00277662	0.482035	0.062526	0.959268
ENSMUSG00000046410	1.1478	10.489	0.0477441	0.311897	0.0101804	0.832507
ENSMUSG00000040723	1.74578	1.77016	0.830475	0.219011	0.216087	0.388769
ENSMUSG00000046719	5.12666	12.6565	0.753369	0.0498322	0.00614236	0.410691
ENSMUSG00000050234	0.615672	0.718927	0.587138	0.452818	0.418474	0.465534
ENSMUSG00000045140	1.09931	2.53066	0.00157204	0.321756	0.146117	0.969345
ENSMUSG00000048856	0.37838	0.0267944	0.0552799	0.553705	0.873592	0.820025
ENSMUSG00000020182	7.47185	13.7168	0.634583	0.0230931	0.00489305	0.448672
[truncated: 13,022 more rows]

## Sheet: permutations only
	0.0001	30.7873	20.5342	23.9862	29.9782	37.4843	38.2252	59.4587	54.89	61.17
[truncated: 14,275 more rows]
