# Supplementary material for: CELF4 Regulates Translation and Local Abundance of a Vast Set of mRNAs, Including Genes Associated with Regulation of Synaptic Function
Source: PLoS Genet. 2012 Nov 29;8(11):e1003067. doi: 10.1371/journal.pgen.1003067 (PMC3510034; doi:10.1371/journal.pgen.1003067)
Supplement: File S6 — Fstats & p values for interaction anova - CA1 only set. Workbook with multiple worksheets that shows F-statistics and p-values for the interaction ANOVA analysis of subcellular fractionation or dissection RNAseq experiments. These data are for the subset of the whole transcriptome filtered for CA1 synaptic transcripts, as described in the text. Genes are listed by Ensembl Gene ID. (XLSX) [file pgen.1003067.s008.xlsx]

## Sheet: mono vs poly fstats
perm p value thresh	permuted fstats
0.0001	39.0713	32.4325	32.8205
0.001	16.4286	16.9015	16.9383
0.01	9.28516	8.94527	9.44116
0.05	4.59393	4.40762	4.50375
	experimental fstats
id	fstatgeno	fstatenvir	fstatint	pvalgeno	pvalenvir	pvalint
ENSMUSG00000000085	2.01444	0.0179449	22.4375	0.173885	0.895008	0.000223362
ENSMUSG00000000127	1.01008	0.0458656	2.72534	0.328976	0.832968	0.118256
ENSMUSG00000000131	0.0285107	130.19	143.241	0.867907	2.16713e-09	2.13771e-09
ENSMUSG00000000134	0.748267	102.499	20.3169	0.399068	1.29172e-08	0.000358001
ENSMUSG00000000168	3.37282	219.026	28.2019	0.0838302	3.83234e-11	7.03511e-05
ENSMUSG00000000184	11.0337	143.708	0.125023	0.00403642	1.022e-09	0.728265
ENSMUSG00000000197	6.35951	156.945	24.6823	0.0219449	5.1943e-10	0.000139565
ENSMUSG00000000253	21.2634	153.928	17.3781	0.000249035	6.03247e-10	0.000724395
ENSMUSG00000000282	10.0503	41.8951	28.3911	0.00559466	5.73536e-06	6.79185e-05
ENSMUSG00000000296	0.0328529	80.8174	1.03143	0.858312	7.20068e-08	0.324935
ENSMUSG00000000308	0.187696	5.31067	3.80917	0.670288	0.0340802	0.0687031
ENSMUSG00000000339	23.0141	12.3309	16.0419	0.000167815	0.00267625	0.00102073
ENSMUSG00000000355	4.23487	53.518	0.436441	0.0552722	1.20639e-06	0.518245
ENSMUSG00000000399	218.984	4150.45	1.4833	3.83823e-11	9.35503e-22	0.240915
ENSMUSG00000000416	44.2226	6.0188	7.8136	4.09833e-06	0.0252418	0.0129669
ENSMUSG00000000439	31.4788	32.4365	3.85455	3.11945e-05	2.62984e-05	0.0672353
ENSMUSG00000000532	3.79815	5.05396	93.9989	0.0680084	0.0381261	4.21754e-08
ENSMUSG00000000560	26.6878	78.4857	35.5024	7.75376e-05	8.85963e-08	2.004e-05
ENSMUSG00000000561	0.250884	104.259	21.9911	0.622877	1.13949e-08	0.000246108
ENSMUSG00000000562	3.37466	5.40582e-05	0.887097	0.0837526	0.994219	0.36027
ENSMUSG00000000568	0.422869	733.584	0.0888507	0.5242	2.00772e-15	0.769479
ENSMUSG00000000605	24.2579	434.368	2.65058	0.000128172	1.52433e-13	0.12304
ENSMUSG00000000631	2.29432	5.00886	27.7562	0.148219	0.0388927	7.64795e-05
ENSMUSG00000000632	5.8404	110.227	73.3847	0.0271917	7.5492e-09	2.25764e-07
ENSMUSG00000000711	0.331221	2.44577	139.225	0.572481	0.136265	2.62577e-09
ENSMUSG00000000759	1.64618	11.7587	11.0363	0.216697	0.00319971	0.00431375
ENSMUSG00000000787	4.62052	57.5988	10.8717	0.0462818	7.42265e-07	0.00454575
ENSMUSG00000000794	0.575194	2.06811	0.763733	0.458589	0.168563	0.395091
ENSMUSG00000000804	34.7786	245.895	116.384	1.7567e-05	1.52736e-11	9.46396e-09
ENSMUSG00000000826	0.256419	350.545	212.982	0.619095	8.77385e-13	1.15235e-10
ENSMUSG00000000838	9.43837	3.38859	27.4664	0.00690361	0.0831709	8.0787e-05
ENSMUSG00000000861	11.4657	5.31076	77.7492	0.00351179	0.0340789	1.53499e-07
ENSMUSG00000000881	33.0137	0.0220561	178.092	2.3766e-05	0.883685	4.3504e-10
ENSMUSG00000000934	22.6966	106.147	29.4684	0.000180019	9.98188e-09	5.57488e-05
ENSMUSG00000000948	1.78701	38.2361	356.567	0.198907	1.00103e-05	2.31673e-12
ENSMUSG00000001018	125.658	2234.22	1.2137	2.83223e-09	1.75823e-19	0.286897
ENSMUSG00000001036	0.955865	27.199	57.3546	0.34194	7.00186e-05	1.12087e-06
ENSMUSG00000001052	1.63141	179.162	0.353574	0.218678	1.85976e-10	0.560412
ENSMUSG00000001054	2.32228	43.6177	25.8871	0.145919	4.46668e-06	0.000109648
ENSMUSG00000001105	29.1504	2265.67	3.74732	4.79624e-05	1.56254e-19	0.070765
ENSMUSG00000001120	3.75303	133.712	78.2995	0.0695096	1.77021e-09	1.46402e-07
ENSMUSG00000001128	0.499683	25.7876	50.732	0.489216	9.30791e-05	2.41868e-06
ENSMUSG00000001143	2.57257	28.0806	19.6515	0.127147	5.8893e-05	0.000417646
ENSMUSG00000001150	14.5415	1.0943	0.480467	0.00139004	0.310167	0.49815
ENSMUSG00000001157	1.22048	123.472	8.04751	0.284657	3.23255e-09	0.0119012
ENSMUSG00000001175	29.7455	1818.46	39.278	4.28781e-05	9.97994e-19	1.12322e-05
ENSMUSG00000001227	67.2446	1.50676	3.55032	2.60234e-07	0.236361	0.0778357
ENSMUSG00000001229	0.0239282	59.9346	57.9304	0.87889	5.68927e-07	1.05192e-06
ENSMUSG00000001248	3.27053	0.724507	52.6505	0.0882576	0.4065	1.92066e-06
ENSMUSG00000001323	6.20204	90.9379	43.8566	0.0234034	3.09172e-08	5.86489e-06
ENSMUSG00000001366	23.6121	108.267	1.57251	0.000147262	8.62372e-09	0.227856
ENSMUSG00000001376	0.160843	28.9908	0.0424425	0.693378	4.94386e-05	0.839377
ENSMUSG00000001379	1.12782e-05	17.0117	5.52721	0.99736	0.000708144	0.0318725
ENSMUSG00000001380	6.41324	942.984	24.4107	0.0214712	2.47385e-16	0.000147519
ENSMUSG00000001415	2.98241	38.935	73.6683	0.102297	8.97423e-06	2.2005e-07
ENSMUSG00000001416	3.22071	202.501	16.4048	0.0905137	7.12115e-11	0.000928545
ENSMUSG00000001424	0.00594303	0.0533779	3.16506	0.939451	0.820044	0.0942316
ENSMUSG00000001552	22.7252	27.6982	4.00599	0.00017888	6.34547e-05	0.0625956
ENSMUSG00000001627	1.38094	11.1819	3.36436	0.256138	0.00384716	0.0852869
ENSMUSG00000001755	3.63997	4.9918	0.0627058	0.0734451	0.0391874	0.805456
ENSMUSG00000001767	0.14831	35.8038	4.54907	0.704931	1.48102e-05	0.0487736
ENSMUSG00000001774	43.6883	37.0842	7.92159	4.42188e-06	1.20233e-05	0.012462
ENSMUSG00000001802	1.33047	69.8299	19.887	0.264682	2.00612e-07	0.000395334
ENSMUSG00000001911	1.26894	89.4138	583.031	0.275616	3.49307e-08	5.1485e-14
ENSMUSG00000001918	3.72108	15.7359	55.8935	0.0705962	0.00099626	1.31986e-06
ENSMUSG00000001924	2.43756	4.46672	0.13841	0.136882	0.0496478	0.714749
ENSMUSG00000001983	0.423428	143.444	8.34451	0.52393	1.03643e-09	0.010689
ENSMUSG00000001986	0.900635	1018.66	0.711784	0.355909	1.29722e-16	0.411289
ENSMUSG00000001998	14.1381	5.49669	2.66301	0.00156043	0.0314555	0.122229
ENSMUSG00000002006	147.973	6653.33	9.05343	8.16868e-10	1.71551e-23	0.00832364
ENSMUSG00000002012	30.3675	152.745	59.1072	3.81992e-05	6.40142e-10	9.25332e-07
ENSMUSG00000002028	0.449552	38.5536	4.4898	0.511554	9.52396e-06	0.0500951
ENSMUSG00000002032	10.9288	1.13287	9.44217	0.00417674	0.302049	0.00728287
ENSMUSG00000002052	11.1849	9.77031	21.8946	0.00384332	0.00615518	0.000251359
ENSMUSG00000002068	2.10843	12.4638	7.01108	0.164696	0.00256894	0.0175461
ENSMUSG00000002102	0.200076	113.546	33.5261	0.660306	6.05447e-09	2.76188e-05
ENSMUSG00000002129	27.366	8.94982	16.2504	6.77412e-05	0.00819978	0.000966561
ENSMUSG00000002221	18.1934	75.5457	101.483	0.000522523	1.15925e-07	2.47915e-08
ENSMUSG00000002319	20.0793	22.0775	2.49142	0.000328855	0.000206789	0.134032
ENSMUSG00000002343	0.455075	0.691798	20.1497	0.509006	0.417084	0.00037203
ENSMUSG00000002372	0.0609814	380.865	61.0986	0.807909	4.46538e-13	7.48284e-07
ENSMUSG00000002486	6.72781	0.00740843	1.1899	0.018921	0.932415	0.291505
ENSMUSG00000002546	5.94503	5.27222	15.9897	0.026028	0.0346536	0.00103482
ENSMUSG00000002625	9.6059	115.62	4.25714	0.00651377	5.29011e-09	0.0557019
ENSMUSG00000002718	15.6053	14.9774	1.31125	0.00103253	0.00122899	0.269008
ENSMUSG00000002728	6.60779	105.95	0.839582	0.0198509	1.01199e-08	0.373121
ENSMUSG00000002748	112.878	163.211	3.5041	6.32679e-09	3.83867e-10	0.0796133
ENSMUSG00000002763	3.07914	144.413	93.6663	0.097307	9.84422e-10	4.32194e-08
ENSMUSG00000002803	0.160624	443.229	55.3762	0.693575	1.29172e-13	1.39961e-06
ENSMUSG00000002825	3.40119	23.6075	0.176978	0.0826487	0.000147407	0.67958
ENSMUSG00000002833	25.3796	146.706	14.3962	0.00010125	8.72548e-10	0.00159197
ENSMUSG00000002844	0.209922	97.1713	72.4756	0.652631	1.90987e-08	2.45242e-07
ENSMUSG00000002845	3.4494	172.207	8.35648	0.0806862	2.53163e-10	0.0106432
ENSMUSG00000002900	0.170534	28.5407	32.7937	0.684799	5.38828e-05	3.12103e-05
ENSMUSG00000002949	1.82893	15.474	3.1836	0.193971	0.00107052	0.093354
ENSMUSG00000002957	59.0789	4.47621	359.455	6.26543e-07	0.049432	2.17762e-12
ENSMUSG00000002981	171.886	334.779	0.247124	2.56859e-10	1.27485e-12	0.625869
ENSMUSG00000002997	12.6066	10.6538	68.9619	0.00245896	0.00457164	3.40508e-07
ENSMUSG00000003038	9.08051	0.618207	3.61794	0.00782794	0.442537	0.0753187
ENSMUSG00000003099	0.44857	337.24	36.9413	0.51201	1.2013e-12	1.59918e-05
ENSMUSG00000003123	0.636218	17.7372	1182.24	0.436084	0.000586813	1.99667e-16
ENSMUSG00000003153	122.318	238.525	8.13631	3.46921e-09	1.94671e-11	0.0115231
ENSMUSG00000003154	8.46523	6.60229	85.5555	0.00976378	0.0198948	8.0398e-08
ENSMUSG00000003226	0.655178	1.21353	59.2455	0.429452	0.285986	9.11622e-07
ENSMUSG00000003235	0.367405	0.349038	39.4571	0.55243	0.562431	1.09391e-05
ENSMUSG00000003271	23.875	0.0919835	35.6545	0.00013913	0.765351	1.95617e-05
ENSMUSG00000003273	0.212409	235.232	10.7573	0.650727	2.17453e-11	0.00471534
ENSMUSG00000003308	0.597147	0.388335	25.9267	0.45028	0.541447	0.000108795
ENSMUSG00000003316	34.2706	2.77493	13.3086	1.91423e-05	0.114069	0.00216739
ENSMUSG00000003344	0.950809	41.9808	173.285	0.343186	5.66351e-06	5.32246e-10
ENSMUSG00000003345	41.9891	5593.28	14.2974	5.65661e-06	7.47086e-23	0.00163641
ENSMUSG00000003352	1.31597	14.603	542.679	0.267206	0.00136591	9.00247e-14
ENSMUSG00000003354	14.4458	10.2046	3.8599	0.00142847	0.00531035	0.0670645
ENSMUSG00000003360	3.47392	26.7034	14.2354	0.079709	7.7294e-05	0.00166501
ENSMUSG00000003363	12.3874	15.5857	85.9171	0.00263002	0.00103812	7.81217e-08
ENSMUSG00000003378	0.14732	2.01741	150.366	0.705868	0.173585	1.50303e-09
ENSMUSG00000003435	3.00766	1.79673	66.7192	0.100966	0.197748	4.22923e-07
ENSMUSG00000003437	24.1683	87.5357	63.5435	0.000130646	4.07001e-08	5.80882e-07
ENSMUSG00000003458	2.694	24.3797	5.87431	0.119096	0.000124891	0.0275852
ENSMUSG00000003469	19.2228	36.8833	625.067	0.000404519	1.24188e-05	2.99022e-14
ENSMUSG00000003528	88.8745	45.4401	14.7256	3.64881e-08	3.45555e-06	0.00145346
ENSMUSG00000003575	9.46408	9.37325	138.901	0.00684212	0.00706221	2.67028e-09
ENSMUSG00000003660	12.3323	129.233	7.90712	0.00267505	2.29156e-09	0.0125283
ENSMUSG00000003662	5.57503	97.4503	0.114663	0.03042	1.8703e-08	0.7393
ENSMUSG00000003808	0.41468	57.1589	4.2531	0.528197	7.81135e-07	0.0558056
ENSMUSG00000003814	47.8922	3.04545	2.27679	2.47556e-06	0.0990116	0.150816
ENSMUSG00000003848	2.17801	68.3046	2.91828	0.158278	2.33675e-07	0.106905
ENSMUSG00000003863	110.014	1132.74	4.39754	7.65863e-09	5.33255e-17	0.0522357
ENSMUSG00000003872	0.427225	13.3773	29.9986	0.522097	0.0019497	5.06766e-05
ENSMUSG00000003934	60.0863	4.50127	28.0959	5.59344e-07	0.0488675	7.1757e-05
ENSMUSG00000003948	44.4651	878.634	206.011	3.96034e-06	4.46436e-16	1.47726e-10
ENSMUSG00000003970	30.4426	4748.19	71.6014	3.76738e-05	2.9934e-22	2.65775e-07
ENSMUSG00000003992	0.535651	5.69476	52.1669	0.47421	0.0289121	2.03431e-06
ENSMUSG00000004018	0.00950023	5.72051	6.5351	0.923494	0.028599	0.0211287
ENSMUSG00000004069	22.085	399.601	9.373	0.000206441	3.01719e-13	0.00745671
ENSMUSG00000004099	52.0837	1.04095	0.652919	1.44079e-06	0.321901	0.430921
ENSMUSG00000004100	0.830012	32.8052	1.45142	0.375007	2.46479e-05	0.245818
ENSMUSG00000004110	2.06972	0.799655	329.855	0.168406	0.383682	4.20758e-12
ENSMUSG00000004113	0.30262	0.00349158	32.6925	0.5894	0.95357	3.17469e-05
ENSMUSG00000004151	10.3913	252.455	9.85538	0.00498815	1.23777e-11	0.00633547
ENSMUSG00000004187	65.884	854.739	141.263	2.99407e-07	5.61933e-16	2.36407e-09
ENSMUSG00000004263	3.5783	30.6487	730.967	0.0757016	3.6274e-05	8.78667e-15
ENSMUSG00000004267	0.0710851	69.5359	536.042	0.79297	2.06556e-07	9.90724e-14
ENSMUSG00000004285	1.61314	15.0991	145.876	0.221161	0.00118783	1.87323e-09
ENSMUSG00000004319	2.15796	11.0584	7.05594	0.160095	0.00400422	0.017246
ENSMUSG00000004383	0.200374	13.7787	137.288	0.660071	0.00173225	2.90514e-09
ENSMUSG00000004393	0.0322035	66.0188	4.68152	0.859703	2.95246e-07	0.0459642
ENSMUSG00000004455	17.7878	0.455964	3.90092	0.000579256	0.508598	0.0657731
ENSMUSG00000004473	3.09205	65.3254	1.57702	0.0966631	3.17364e-07	0.227219
ENSMUSG00000004508	0.938065	39.4302	1.80765	0.346354	8.31262e-06	0.197543
ENSMUSG00000004567	1.03074	31.8278	14.2792	0.324218	2.93009e-05	0.00164472
ENSMUSG00000004637	12.2371	436.204	1.06009	0.00275507	1.47253e-13	0.318508
ENSMUSG00000004642	13.144	0.136134	49.2671	0.00209009	0.71671	2.89752e-06
ENSMUSG00000004677	0.958506	0.511143	1.23176	0.341292	0.484348	0.283467
ENSMUSG00000004748	2.06073	53.2958	89.8341	0.169282	1.23974e-06	5.76021e-08
ENSMUSG00000004789	0.108381	6.63227	32.1872	0.746016	0.0196571	3.45853e-05
ENSMUSG00000004815	5.08694	7.75043	2.80045	0.0375767	0.0127276	0.113672
ENSMUSG00000004849	13.9972	45.0064	280.406	0.00162542	3.67061e-06	1.45094e-11
ENSMUSG00000004865	19.3248	4.49761	17.942	0.000394557	0.0489495	0.000629584
ENSMUSG00000004895	1.848	506.749	31.7875	0.191776	4.29538e-14	3.70344e-05
ENSMUSG00000004896	3.97052	68.5882	0.831259	0.0626108	2.27093e-07	0.375441
ENSMUSG00000004897	8.70267	7.11846	31.1545	0.00895888	0.0162204	4.13223e-05
ENSMUSG00000004929	1.08505	49.8987	34.8243	0.312158	1.90222e-06	2.23391e-05
ENSMUSG00000004933	5.88383	214.811	45.7701	0.0267017	4.46953e-11	4.53763e-06
ENSMUSG00000004936	57.3018	397.791	99.1023	7.68259e-07	3.13125e-13	2.9246e-08
ENSMUSG00000004961	17.1031	183.601	139.558	0.00069141	1.53625e-10	2.58087e-09
ENSMUSG00000004994	4.34384	104.248	7.41679	0.0525414	1.14042e-08	0.015034
ENSMUSG00000005034	1.65976	844.859	40.7291	0.214895	6.19168e-16	9.08877e-06
ENSMUSG00000005045	18.1041	22.5043	108.463	0.000534461	0.000187894	1.55638e-08
ENSMUSG00000005102	1.88315	0.100857	0.0393215	0.187814	0.754671	0.845311
ENSMUSG00000005125	3.9314	196.34	0.0400966	0.0637905	9.08038e-11	0.843815
ENSMUSG00000005204	0.932122	7.03954	27.8749	0.347847	0.0167286	7.47909e-05
ENSMUSG00000005299	5.95151	36.4223	71.0578	0.0259579	1.33828e-05	2.79514e-07
ENSMUSG00000005338	0.690303	29.4268	168.111	0.417578	4.55217e-05	6.65094e-10
ENSMUSG00000005362	0.0831444	22.3513	85.7092	0.776567	0.000194434	7.94216e-08
ENSMUSG00000005371	30.0695	8.87452	0.976668	4.03651e-05	0.00842307	0.337733
ENSMUSG00000005413	3.53905	0.635671	176.398	0.0771799	0.436278	4.6681e-10
ENSMUSG00000005442	8.78347	1.88261	107.154	0.00870228	0.187873	1.69487e-08
ENSMUSG00000005469	0.718081	408.128	281.531	0.408546	2.53892e-13	1.40749e-11
ENSMUSG00000005505	1.50464	3.79924	5.7838	0.236677	0.0679723	0.0286355
ENSMUSG00000005506	22.5765	1.92181	48.2697	0.000184896	0.183572	3.28458e-06
ENSMUSG00000005566	20.6971	0.0412402	6.81068	0.000284115	0.841486	0.0189623
ENSMUSG00000005575	11.2975	29.3982	29.1753	0.00370632	4.57677e-05	5.87975e-05
ENSMUSG00000005580	0.719374	1.02047	69.5138	0.408133	0.326571	3.23107e-07
ENSMUSG00000005610	2.00055	25.4801	6.68432	0.175296	9.91644e-05	0.0199224
ENSMUSG00000005625	2.76872	142.761	24.1777	0.114446	1.07497e-09	0.00015475
ENSMUSG00000005672	0.408536	0.312462	0.620497	0.531232	0.583462	0.442376
ENSMUSG00000005698	0.553801	268.64	0.0217673	0.466931	7.52622e-12	0.884551
ENSMUSG00000005802	5.6055	1448.94	0.759737	0.0300279	6.75172e-18	0.396302
ENSMUSG00000005813	6.84998	501.194	1.87625	0.018025	4.70363e-14	0.189679
ENSMUSG00000005823	0.000186102	85.3644	0.982127	0.989274	4.8738e-08	0.336426
ENSMUSG00000005846	0.110842	44.6253	0.258957	0.743259	3.87202e-06	0.617783
ENSMUSG00000005871	7.51283	41.6523	1270.78	0.0139296	5.94465e-06	1.12832e-16
ENSMUSG00000005981	0.327686	0.495821	0.719853	0.574518	0.490876	0.408707
ENSMUSG00000006005	31.5592	11.7321	1.0494	3.07468e-05	0.0032267	0.320886
ENSMUSG00000006024	4.75012	288.058	78.4479	0.0436491	4.2955e-12	1.44551e-07
ENSMUSG00000006050	18.6948	0.707495	0.734849	0.000460818	0.411952	0.403974
ENSMUSG00000006057	48.0236	97.1299	33.1539	2.43263e-06	1.91582e-08	2.93823e-05
ENSMUSG00000006058	5.07846	3138.14	0.0350165	0.0377171	9.9664e-21	0.853913
ENSMUSG00000006095	25.937	139.544	0.477473	9.02735e-05	1.27922e-09	0.499472
ENSMUSG00000006134	37.6742	125.109	0.0268385	1.09407e-05	2.92734e-09	0.871921
ENSMUSG00000006273	21.0928	95.504	153.373	0.000259061	2.16674e-08	1.3013e-09
ENSMUSG00000006288	6.43559	43.8003	28.9728	0.0212776	4.35178e-06	6.1013e-05
ENSMUSG00000006304	1.11182	81.985	210.714	0.306443	6.50271e-08	1.24826e-10
ENSMUSG00000006342	1.29461	5.34926	17.1787	0.270984	0.0335156	0.000761715
ENSMUSG00000006356	1.37879	85.1635	183.661	0.256495	4.95673e-08	3.46557e-10
ENSMUSG00000006373	62.7399	4.84237	286.833	4.17792e-07	0.0418803	1.22148e-11
ENSMUSG00000006412	1.12331	2.72737	54.1195	0.304033	0.116991	1.61697e-06
ENSMUSG00000006435	33.2886	46.3117	500.536	2.26568e-05	3.0646e-06	1.68778e-13
ENSMUSG00000006456	9.11219	0.395378	8.03852	0.00774072	0.537844	0.0119403
ENSMUSG00000006463	19.8629	397.357	0.614016	0.00034635	3.15927e-13	0.444725
ENSMUSG00000006464	12.7936	8.10738	47.6783	0.00232287	0.0111365	3.5414e-06
ENSMUSG00000006476	22.9955	214.734	378.415	0.000168504	4.4822e-11	1.46693e-12
ENSMUSG00000006494	1.07571	19.2693	10.9679	0.314187	0.000399948	0.00440845
ENSMUSG00000006527	1.23405	20.3982	5.82352	0.282086	0.00030485	0.028169
ENSMUSG00000006575	3.20058	246.257	49.5844	0.0914445	1.50954e-11	2.78536e-06
ENSMUSG00000006586	11.4115	30.9985	3.05837	0.00357316	3.40283e-05	0.0994771
ENSMUSG00000006641	0.0740661	48.1434	0.40271	0.788784	2.39416e-06	0.534662
ENSMUSG00000006731	0.465072	1.2509	81.6428	0.504449	0.278936	1.10453e-07
ENSMUSG00000006850	5.60011	0.00332524	0.161638	0.0300968	0.954688	0.692973
ENSMUSG00000006930	25.6709	37.3506	92.8366	9.5339e-05	1.15204e-05	4.5953e-08
ENSMUSG00000006932	132.559	99.0594	0.397352	1.89039e-09	1.65924e-08	0.53736
ENSMUSG00000006958	0.00244348	35.899	40.8932	0.961152	1.45796e-05	8.87674e-06
ENSMUSG00000006998	2.25527	91.7843	9.02473	0.151506	2.89126e-08	0.00840694
ENSMUSG00000007029	7.34449	38.1081	50.7222	0.0148592	1.02142e-05	2.42158e-06
ENSMUSG00000007036	57.514	27.4217	10.0906	7.49587e-07	6.70011e-05	0.00585908
ENSMUSG00000007038	31.6138	33.4113	3.39951	3.04462e-05	2.21807e-05	0.0838158
ENSMUSG00000007207	19.3065	137.572	368.973	0.000396326	1.42576e-09	1.78153e-12
ENSMUSG00000007440	127.622	2.38098	2.1353	2.51948e-09	0.14123	0.163303
ENSMUSG00000007564	3.92207	25.993	986.702	0.0640758	8.92477e-05	8.31352e-16
ENSMUSG00000007594	11.5187	0.000748197	84.0467	0.00345292	0.978497	9.07372e-08
ENSMUSG00000007617	17.5108	95.4984	33.9804	0.000621971	2.16767e-08	2.5626e-05
ENSMUSG00000007646	0.0105966	0.885716	2.37651	0.919215	0.359823	0.142716
ENSMUSG00000007721	0.00123316	15.3583	136.842	0.972396	0.00110527	2.974e-09
ENSMUSG00000007783	6.15288	10.2869	49.2475	0.0238812	0.0051656	2.9046e-06
ENSMUSG00000007850	6.57998	1.78183	0.444962	0.0200738	0.199527	0.514243
ENSMUSG00000007880	18.4911	15.1062	47.9434	0.00048484	0.0011855	3.42358e-06
ENSMUSG00000007888	16.801	0.524737	29.5633	0.00074849	0.47868	5.48009e-05
ENSMUSG00000007892	20.8871	3806.42	9.80164	0.000271762	1.94611e-21	0.00645038
ENSMUSG00000007944	16.354	571.405	90.0413	0.000842916	1.59437e-14	5.6699e-08
ENSMUSG00000008136	0.112184	2.26447	27.373	0.741768	0.150724	8.22329e-05
ENSMUSG00000008167	0.0142406	69.4774	7.88226	0.90641	2.07761e-07	0.0126432
ENSMUSG00000008200	0.255182	1.06827	11.3155	0.619936	0.315817	0.00395014
ENSMUSG00000008333	17.4225	13.9189	5.02333	0.000636321	0.00166279	0.0395409
ENSMUSG00000008373	4.12182	2.3925	8.27355	0.0582811	0.140332	0.0109653
ENSMUSG00000008435	0.909904	8.39081	8.44641	0.353508	0.0100327	0.010306
ENSMUSG00000008475	19.8199	140.237	7.14305	0.000349951	1.23184e-09	0.0166797
ENSMUSG00000008575	16.9591	28.4527	30.0809	0.000717997	5.48021e-05	4.99368e-05
ENSMUSG00000008604	10.4917	0.2645	200.939	0.00482394	0.613666	1.77865e-10
ENSMUSG00000008668	71.4991	1978.47	33.3072	1.70292e-07	4.90268e-19	2.86409e-05
ENSMUSG00000008682	4.45079	985.39	53.1803	0.0500121	1.71261e-16	1.8043e-06
ENSMUSG00000008690	14.9417	3.20156	20.1839	0.00124136	0.091399	0.000369107
ENSMUSG00000008859	10.7882	85.5208	17.7783	0.00437367	4.81032e-08	0.000655586
ENSMUSG00000008892	6.10655	14.5021	6.35063	0.0243416	0.0014057	0.0227375
ENSMUSG00000009013	0.891606	17.2642	461.999	0.35827	0.000662978	3.142e-13
ENSMUSG00000009075	3.82197	26.5489	55.041	0.067231	7.97325e-05	1.45418e-06
ENSMUSG00000009079	2.9174	28.2695	3.89583	0.105823	5.67747e-05	0.0659317
ENSMUSG00000009090	4.97922	101.604	36.3735	0.0394061	1.37763e-08	1.74679e-05
ENSMUSG00000009092	2.23602	2.52273	3.66508	0.15316	0.13064	0.0736207
ENSMUSG00000009207	40.1492	3.16802	0.397959	7.44716e-06	0.0929744	0.537053
ENSMUSG00000009291	26.0591	56.5859	10.0521	8.80529e-05	8.35215e-07	0.00593422
ENSMUSG00000009293	7.95316	36.2485	40.4463	0.0117945	1.37677e-05	9.46752e-06
ENSMUSG00000009376	0.0808724	40.2546	11.9018	0.779554	7.32897e-06	0.00329427
ENSMUSG00000009406	13.048	3386.32	2.46849	0.00215116	5.23534e-21	0.135713
ENSMUSG00000009535	1.09999	47.0385	0.00010265	0.308951	2.77621e-06	0.992042
ENSMUSG00000009630	0.00200934	0.0253473	94.373	0.964769	0.875381	4.10351e-08
ENSMUSG00000009640	5.93634	194.408	16.5523	0.0261225	9.81371e-11	0.000893799
ENSMUSG00000009739	1.774	316.43	165.639	0.20047	2.01259e-12	7.41483e-10
ENSMUSG00000009741	0.123194	2.10968	7.86152	0.729908	0.164578	0.01274
ENSMUSG00000009876	4.50184	7.99063	8.72398	0.0488549	0.0116307	0.00933954
ENSMUSG00000009894	3.02914	143.011	340.351	0.0998496	1.06067e-09	3.31042e-12
ENSMUSG00000009905	0.000460062	28.1767	1.6801	0.983137	5.78041e-05	0.213296
ENSMUSG00000009927	101.021	1886.98	2.13452	1.43711e-08	7.30739e-19	0.163376
ENSMUSG00000010048	0.306751	47.6754	75.2962	0.586892	2.54833e-06	1.90229e-07
ENSMUSG00000010054	24.7593	1369.09	18.4626	0.000115255	1.08722e-17	0.000554334
ENSMUSG00000010057	3.7995	61.9918	27.9293	0.067964	4.53157e-07	7.40304e-05
ENSMUSG00000010086	23.7184	537.324	23.2275	0.000143911	2.64974e-14	0.000188682
ENSMUSG00000010097	3.10055	384.654	4.2314	0.096242	4.11902e-13	0.0563661
ENSMUSG00000010205	6.86385	2.03646	60.9019	0.0179263	0.171677	7.63954e-07
ENSMUSG00000010517	1.89873	6.83734	5.69603	0.186089	0.0181154	0.0296982
ENSMUSG00000010608	0.443944	0.306074	58.0896	0.514166	0.587302	1.0337e-06
ENSMUSG00000010609	2.80339	100.533	17.0121	0.112362	1.48914e-08	0.000794558
ENSMUSG00000010721	0.157858	9.29748	0.0738023	0.696081	0.00725195	0.789353
ENSMUSG00000010755	5.75963	17.6743	11.0801	0.0281309	0.000596349	0.00425428
ENSMUSG00000010797	3.22943	0.412417	0.212739	0.0901141	0.529311	0.650837
ENSMUSG00000010803	65.3302	213.614	9.23908	3.17207e-07	4.67132e-11	0.00780686
ENSMUSG00000010936	0.119926	94.7557	11.5827	0.733364	2.29441e-08	0.00363447
ENSMUSG00000011096	2.40225	3.69233	22.8959	0.139576	0.0715909	0.000202439
ENSMUSG00000011114	1.9727	68.1317	7.33599	0.178169	2.37791e-07	0.0154996
ENSMUSG00000011148	140.198	524.752	19.8271	1.23443e-09	3.2213e-14	0.000400882
ENSMUSG00000011158	1.28071	39.7414	14.8505	0.27348	7.925e-06	0.00140454
ENSMUSG00000011254	0.316371	9.32181	8.07647	0.581139	0.0071904	0.0117764
ENSMUSG00000011257	0.1354	109.242	6.24517	0.717439	8.06936e-09	0.0237202
ENSMUSG00000011306	1.11409	31.1062	14.8394	0.305965	3.3369e-05	0.00140878
ENSMUSG00000011589	0.000800058	4.93794	25.1574	0.977764	0.0401343	0.000126787
ENSMUSG00000011658	11.7832	44.8113	14.8281	0.0031751	3.7722e-06	0.00141315
ENSMUSG00000011752	2.40232	309.429	75.7946	0.139571	2.41163e-12	1.8203e-07
ENSMUSG00000011877	0.262674	8.38089	469.967	0.614884	0.0100692	2.75204e-13
ENSMUSG00000011960	1.71781	0.496726	13.8931	0.207406	0.490486	0.00183338
ENSMUSG00000012076	40.7608	271.598	0.673009	6.78978e-06	6.89325e-12	0.424059
ENSMUSG00000012114	3.48729	18.2089	24.8984	0.0791819	0.000520483	0.000133579
ENSMUSG00000012117	1.88184	230.821	61.5885	0.187959	2.52772e-11	7.10801e-07
ENSMUSG00000012126	12.0193	48.3342	1.34442	0.00294824	2.33434e-06	0.263267
ENSMUSG00000012405	0.767319	744.523	16.8549	0.393257	1.77511e-15	0.000827011
ENSMUSG00000012535	12.1555	33.306	18.5317	0.00282568	2.25886e-05	0.00054513
ENSMUSG00000013033	5.24915	52.0474	42.1574	0.0350029	1.44733e-06	7.41861e-06
ENSMUSG00000013160	0.02814	245.518	224.007	0.868759	1.54621e-11	7.89843e-11
ENSMUSG00000013465	0.45226	64.4698	1.95432	0.510302	3.47254e-07	0.181203
ENSMUSG00000013495	0.0304524	26.0839	9.28764	0.863529	8.76089e-05	0.00767776
ENSMUSG00000013593	6.51178	29.1519	20.6941	0.0206325	4.79493e-05	0.000328493
ENSMUSG00000013662	0.0814596	139.611	0.995973	0.778777	1.27459e-09	0.333142
ENSMUSG00000013701	8.42996	158.663	5.4482	0.00989021	4.77576e-10	0.0329527
ENSMUSG00000013707	0.214323	2.04474	4.52361	0.649271	0.170855	0.0493361
ENSMUSG00000013766	0.859002	1.44491	0.0144098	0.36699	0.245824	0.905945
ENSMUSG00000013787	46.9999	1.59783	150.034	2.79078e-06	0.223269	1.52741e-09
ENSMUSG00000013833	0.481826	175.027	39.8608	0.496973	2.23103e-10	1.03095e-05
ENSMUSG00000013846	1.20537	219.294	2.1194	0.287558	3.79538e-11	0.164785
ENSMUSG00000013858	177.2	78.1145	4.60893	2.02657e-10	9.16126e-08	0.04748
ENSMUSG00000013878	0.488018	1353.68	4.73742	0.494259	1.19566e-17	0.0448353
ENSMUSG00000013973	0.581343	204.507	15.2013	0.456236	6.58899e-11	0.00127676
ENSMUSG00000014074	1.34806	31.5823	15.4614	0.261663	3.06192e-05	0.00119051
ENSMUSG00000014195	42.0456	33.2633	22.8747	5.60985e-06	2.27565e-05	0.000203357
ENSMUSG00000014226	6.86481	2114.33	0.955022	0.0179195	2.80009e-19	0.34299
ENSMUSG00000014232	1.66008	13.2196	9.24094	0.214853	0.00204338	0.00780185
ENSMUSG00000014313	287.965	239.419	1.08377	4.30659e-12	1.88953e-11	0.313331
ENSMUSG00000014349	3.15362	134.261	84.3159	0.0936604	1.71591e-09	8.87877e-08
ENSMUSG00000014498	2.05757	21.5681	28.0176	0.169591	0.000232184	7.28157e-05
ENSMUSG00000014592	1.86605	193.47	16.2269	0.189728	1.01936e-10	0.000972515
ENSMUSG00000014776	2.14174	22.4115	1.37473	0.161584	0.000191834	0.258163
ENSMUSG00000014786	1.43739	42.5447	3.7297	0.247008	5.21482e-06	0.0713659
ENSMUSG00000014873	0.168099	6.5737	2.78146	0.686928	0.0201245	0.114811
ENSMUSG00000014956	32.1886	73.2825	0.0738486	2.74776e-05	1.43434e-07	0.789289
ENSMUSG00000015094	5.66292	137.801	9.70544	0.0293045	1.40786e-09	0.00666204
ENSMUSG00000015143	4.82594	39.3188	0.120063	0.0421892	8.45655e-06	0.733481
ENSMUSG00000015165	0.014442	83.4796	15.7445	0.905753	5.71724e-08	0.00110403
ENSMUSG00000015202	3.75756	15.5334	0.812989	0.0693571	0.00105314	0.380611
ENSMUSG00000015214	0.937163	2.63597	0.00541637	0.34658	0.122864	0.942244
ENSMUSG00000015222	0.619698	0.953257	0.000179438	0.441997	0.342582	0.989478
ENSMUSG00000015291	3.19948	192.426	142.461	0.0914957	1.06358e-10	2.22395e-09
ENSMUSG00000015355	0.142095	14.9843	14.5135	0.710871	0.00122661	0.00154101
ENSMUSG00000015461	8.23224	258.713	11.7011	0.0106341	1.01762e-11	0.00350379
ENSMUSG00000015476	26.9841	6.1739	269.835	7.30751e-05	0.0236755	1.94187e-11
ENSMUSG00000015501	2.2139	0.0262787	131.05	0.155087	0.873133	4.05927e-09
ENSMUSG00000015522	1.34212	0.117048	1.12323	0.262677	0.736452	0.304962
ENSMUSG00000015568	1.7423	16.0152	7251.42	0.204346	0.000923399	1.08503e-22
ENSMUSG00000015605	13.9813	6.16265	5.6503	0.00163293	0.0237853	0.0302698
ENSMUSG00000015656	48.8759	800.522	3.41006	2.1734e-06	9.70468e-16	0.0833803
ENSMUSG00000015697	14.9818	4.0767	4.71951	0.00122748	0.0595348	0.0451935
ENSMUSG00000015709	30.4043	90.0925	303.425	3.7941e-05	3.30757e-08	7.96161e-12
ENSMUSG00000015711	3.13053	40.9387	33.9814	0.0947737	6.6109e-06	2.56216e-05
ENSMUSG00000015733	6.51524	227.819	42.4146	0.0206037	2.80482e-11	7.15607e-06
ENSMUSG00000015747	8.94716	15.5889	6.15101	0.00820755	0.00103721	0.0246391
ENSMUSG00000015748	9.08889	6.18378	5.90376	0.00780475	0.0235796	0.0272532
ENSMUSG00000015755	11.6577	1396.01	10.5088	0.00330361	9.23109e-18	0.00510918
ENSMUSG00000015757	19.6048	23.4002	2.65942	0.000368595	0.000154204	0.122463
ENSMUSG00000015790	14.0106	413.488	32.1561	0.00161907	2.28189e-13	3.47695e-05
ENSMUSG00000015837	52.116	648.707	5.76501	1.43497e-06	5.57522e-15	0.0288593
ENSMUSG00000015843	6.44225	349.507	8.73232	0.0212203	8.98777e-13	0.00931212
ENSMUSG00000015889	0.0134153	9.04866	4.70726	0.909149	0.00791678	0.0454405
ENSMUSG00000015937	1.69708	104.224	1.22853	0.210041	1.14236e-08	0.284077
ENSMUSG00000015944	7.67069	2.11597	778.582	0.0131174	0.163985	5.3564e-15
ENSMUSG00000015961	23.0127	275.874	3.22332	0.000167866	6.08059e-12	0.0915063
ENSMUSG00000015968	1.55463	0.0567468	5.06047	0.22936	0.814561	0.0389079
ENSMUSG00000015981	0.73697	214.179	111.719	0.402575	4.57476e-11	1.26383e-08
ENSMUSG00000016179	12.5748	11.0437	69.9233	0.00248302	0.00402337	3.10842e-07
ENSMUSG00000016181	6.4705	12.8683	0.457193	0.0209792	0.0022709	0.508596
ENSMUSG00000016262	0.78748	62.3043	3.13843	0.387246	4.37993e-07	0.0955093
ENSMUSG00000016349	3.37389	2.81386	439.545	0.0837853	0.111742	4.62057e-13
ENSMUSG00000016386	10.1041	73.1695	28.2384	0.00549367	1.44988e-07	6.98748e-05
ENSMUSG00000016427	4.6163	106.617	0.0637382	0.0463706	9.66112e-09	0.803897
ENSMUSG00000016494	0.461343	28.6225	0.124883	0.50614	5.30424e-05	0.728411
ENSMUSG00000016528	38.6287	5.43266	3.60183	9.4128e-06	0.0323318	0.0759095
ENSMUSG00000016541	11.7032	275.141	33.7808	0.00325641	6.21193e-12	2.6481e-05
ENSMUSG00000016554	13.0418	0.883927	25.5804	0.00215515	0.360297	0.000116511
ENSMUSG00000016559	99.4512	1899.53	8.0252	1.61198e-08	6.91035e-19	0.0119985
ENSMUSG00000016619	6.34207	257.649	1.84497	0.0221013	1.05176e-11	0.193214
ENSMUSG00000016831	0.084561	10.8052	43.1827	0.774727	0.00434935	6.43248e-06
ENSMUSG00000016940	4.71919	82.3799	57.9133	0.0442614	6.28409e-08	1.05389e-06
ENSMUSG00000017119	14.48	22.5866	0.975684	0.00141461	0.000184479	0.33797
ENSMUSG00000017144	4.27452	4.9986	6.13384	0.0542601	0.0390696	0.024811
ENSMUSG00000017167	1.98015	20.0985	144.605	0.177395	0.000327351	1.99593e-09
ENSMUSG00000017210	28.3172	34.125	27.6881	5.62538e-05	1.96226e-05	7.74675e-05
ENSMUSG00000017221	5.54619	1019.43	42.591	0.0307965	1.289e-16	6.98211e-06
ENSMUSG00000017291	25.5775	8.37758	4.59858	9.71904e-05	0.0100814	0.0477006
ENSMUSG00000017314	28.3285	9.57322	355.933	5.61315e-05	0.00658781	2.34863e-12
ENSMUSG00000017404	12.407	650.323	82.9858	0.00261419	5.46135e-15	9.89041e-08
ENSMUSG00000017639	2.6539	1.73891	648.569	0.121685	0.204766	2.24096e-14
ENSMUSG00000017679	2.64303	0.448733	32.9522	0.122398	0.511934	3.03906e-05
ENSMUSG00000017686	16.2641	389.307	1.31785	0.000863471	3.73399e-13	0.267853
ENSMUSG00000017692	4.64022	333.705	9.49989	0.0458701	1.30851e-12	0.00714132
ENSMUSG00000017718	0.522109	9.4049	3.22111	0.479767	0.00698463	0.0916078
ENSMUSG00000017721	2.57869	19.2806	0.852362	0.126725	0.000398841	0.369599
ENSMUSG00000017740	33.408	78.3351	62.0827	2.21934e-05	8.98063e-08	6.75121e-07
ENSMUSG00000017776	11.2785	22.2375	70.0273	0.00372914	0.000199465	3.07814e-07
ENSMUSG00000017831	8.56895	1295.03	22.9907	0.00940253	1.73441e-17	0.000198394
ENSMUSG00000017858	5.81055	34.6567	1.0405	0.0275345	1.79315e-05	0.322883
ENSMUSG00000017929	0.723838	63.4533	24.0612	0.406712	3.86925e-07	0.000158516
ENSMUSG00000017943	0.783981	52.8711	119.777	0.388279	1.30637e-06	7.71788e-09
ENSMUSG00000017978	14.8113	71.5436	30.475	0.00128772	1.69558e-07	4.65591e-05
ENSMUSG00000017999	0.284778	36.6899	9.07167	0.600495	1.28135e-05	0.00827117
ENSMUSG00000018040	0.491909	30.2425	163.938	0.492567	3.90918e-05	7.99775e-10
ENSMUSG00000018076	1.53767	85.0615	12.3562	0.231808	4.99941e-08	0.00287031
ENSMUSG00000018160	4.19402	2.17472	5.66293	0.056338	0.158574	0.0301107
ENSMUSG00000018209	10.1457	3.90499	9.77164	0.00541694	0.0646017	0.00651555
ENSMUSG00000018322	3.20242	108.319	79.8245	0.0913589	8.59283e-09	1.28586e-07
ENSMUSG00000018334	0.432543	171.426	53.7936	0.51955	2.62268e-10	1.67936e-06
ENSMUSG00000018379	5.18215	150.047	9.75072	0.0360406	7.34105e-10	0.00656144
ENSMUSG00000018395	32.8608	5.86414	9.6291	2.44095e-05	0.0269225	0.00683565
ENSMUSG00000018405	2.31467	0.453514	0.217869	0.146541	0.509724	0.646961
ENSMUSG00000018411	106.518	9.73015	210.404	9.72768e-09	0.00624067	1.26206e-10
ENSMUSG00000018425	0.00140765	167.344	2.31277	0.970509	3.16238e-10	0.14783
ENSMUSG00000018428	5.1239	115.675	0.260346	0.0369715	5.27138e-09	0.616849
ENSMUSG00000018474	21.3776	107.177	154.664	0.000242563	9.29394e-09	1.22412e-09
ENSMUSG00000018501	12.821	1.3478	6.28859	0.00230367	0.261706	0.0233099
ENSMUSG00000018537	0.981763	0.677308	27.749	0.335658	0.42191	7.65835e-05
ENSMUSG00000018547	0.188462	88.4943	425.711	0.669659	3.76326e-08	5.9165e-13
ENSMUSG00000018572	4.17153	2.70312	8.98335	0.0569351	0.118516	0.00852874
ENSMUSG00000018583	35.5908	0.0108874	1.0992	1.53403e-05	0.918118	0.310021
ENSMUSG00000018589	9.11361e-05	24.5815	0.398421	0.992494	0.000119662	0.53682
ENSMUSG00000018634	10.6549	9.95956	10.9418	0.00456994	0.00576969	0.0044453
ENSMUSG00000018648	0.0627999	686.298	45.2811	0.805128	3.49312e-15	4.84136e-06
ENSMUSG00000018659	0.760106	367.712	5.6848	0.395442	5.94644e-13	0.0298374
ENSMUSG00000018661	20.581	5.73783	27.2705	0.000291978	0.0283907	8.38531e-05
ENSMUSG00000018697	1.91174	105.549	0.380499	0.184666	1.04071e-08	0.546014
ENSMUSG00000018707	4.9547	295.256	9.64389	0.0398368	3.52089e-12	0.00680162
ENSMUSG00000018765	2.27987	115.657	4.63237	0.149425	5.27749e-09	0.0469842
ENSMUSG00000018770	30.8607	532.554	68.1368	3.48939e-05	2.85202e-14	3.6852e-07
ENSMUSG00000018774	5.19977	253.282	1.52549	0.0357643	1.20584e-11	0.234621
ENSMUSG00000018848	0.0274491	0.00220302	13.4112	0.870365	0.963111	0.00210411
ENSMUSG00000018865	18.4423	237.677	228.427	0.0004908	2.00269e-11	6.82175e-11
ENSMUSG00000018921	13.8675	48.8469	21.0441	0.00168788	2.18168e-06	0.000303551
ENSMUSG00000018923	1.4779	6.12089	2.95798	0.240717	0.024198	0.104735
ENSMUSG00000018965	0.649971	882.219	144.68	0.431257	4.31514e-16	1.98846e-09
ENSMUSG00000018974	4.21261	97.1037	8.45061	0.0558502	1.9196e-08	0.0102905
ENSMUSG00000019082	94.628	46.468	114.388	2.31702e-08	2.99986e-06	1.0697e-08
ENSMUSG00000019087	6.27465	7.97427	0.140256	0.0227176	0.0117019	0.712944
ENSMUSG00000019143	0.586282	0.154369	2.02107	0.454361	0.699278	0.17433
ENSMUSG00000019146	1.02989	139.939	43.5454	0.324412	1.25198e-09	6.11969e-06
ENSMUSG00000019179	0.152534	861.445	60.3855	0.700976	5.26462e-16	8.06889e-07
ENSMUSG00000019189	44.5561	102.131	2.30059	3.9099e-06	1.32629e-08	0.148833
ENSMUSG00000019210	6.59703	1039.52	110.044	0.0199369	1.0948e-16	1.40577e-08
ENSMUSG00000019235	28.8164	7.71253	30.194	5.11098e-05	0.0129112	4.894e-05
ENSMUSG00000019256	0.124315	20.2977	2.10018	0.728734	0.000312193	0.166598
ENSMUSG00000019302	25.0868	4.62944	457.917	0.000107608	0.0460948	3.36554e-13
ENSMUSG00000019370	6.75676	44.8101	829.442	0.0187041	3.77282e-06	3.25891e-15
ENSMUSG00000019373	0.0189419	32.2562	0.277953	0.89215	2.71505e-05	0.60528
ENSMUSG00000019428	2.76355	27.3335	726.089	0.11476	6.81773e-05	9.26002e-15
ENSMUSG00000019467	21.1994	32.5993	164.566	0.000252742	2.55549e-05	7.77681e-10
ENSMUSG00000019471	7.38048	390.004	72.1856	0.0146546	3.67986e-13	2.5185e-07
ENSMUSG00000019494	26.2583	212.639	21.1131	8.45568e-05	4.84341e-11	0.000298883
ENSMUSG00000019699	0.182411	111.43	113.798	0.67467	6.9647e-09	1.10952e-08
ENSMUSG00000019731	68.1736	871.37	1.1246	2.36786e-07	4.78464e-16	0.304677
ENSMUSG00000019763	13.3795	32.3205	0.0925251	0.00194841	2.68432e-05	0.764912
ENSMUSG00000019772	73.3735	181.154	0.219541	1.42196e-07	1.70602e-10	0.64571
ENSMUSG00000019773	0.0203271	8.18442	5.86274	0.888303	0.0108234	0.0277171
ENSMUSG00000019775	7.83681	39.6859	8.12602	0.0123202	7.9926e-06	0.0115662
ENSMUSG00000019777	10.2514	84.3893	75.9511	0.00522749	5.29136e-08	1.79538e-07
ENSMUSG00000019785	0.336694	49.2349	7.81424	0.569356	2.07359e-06	0.0129639
ENSMUSG00000019790	0.244814	74.3166	7.16194	0.627084	1.30051e-07	0.0165598
ENSMUSG00000019796	5.29109	280.013	0.788674	0.0343707	5.3948e-12	0.387657
ENSMUSG00000019813	9.16747	27.848	3.29751	0.00759112	6.16218e-05	0.0881698
ENSMUSG00000019826	0.495936	5.87078	1.47411	0.490827	0.0268478	0.242316
ENSMUSG00000019831	9.91383	319.183	93.052	0.00586029	1.87636e-12	4.52252e-08
ENSMUSG00000019841	10.1242	1.13041	5.73684	0.00545636	0.302558	0.0291985
ENSMUSG00000019845	8.99391	7.2612	6.62392	0.00807216	0.0153451	0.0204009
ENSMUSG00000019849	0.210231	28.7208	0.1914	0.652393	5.20524e-05	0.667602
ENSMUSG00000019861	0.360406	204.602	0.313796	0.5562	6.56493e-11	0.583119
ENSMUSG00000019863	0.114864	29.3772	9.94646	0.738823	4.59496e-05	0.00614597
ENSMUSG00000019873	24.3999	4.13042	5.10004	0.000124358	0.0580456	0.0382462
ENSMUSG00000019876	1.81163	18.8479	4.10214	0.19599	0.000443638	0.0598448
ENSMUSG00000019877	2.00374	73.0066	383.906	0.174971	1.4726e-07	1.31299e-12
ENSMUSG00000019878	0.350767	1.59103	5.20648	0.561475	0.224213	0.0365299
ENSMUSG00000019888	0.105701	1.09914	2.49504	0.74906	0.309133	0.13377
ENSMUSG00000019889	1.00362	24.0642	11.2254	0.330484	0.000133591	0.00406358
ENSMUSG00000019890	1.69516	10.4519	0.00110828	0.210288	0.00488825	0.973854
ENSMUSG00000019894	65.4009	3005.03	1.32029	3.14868e-07	1.43782e-20	0.267428
ENSMUSG00000019897	5.93861	40.8234	0.164882	0.0260978	6.72621e-06	0.69008
ENSMUSG00000019929	0.0347456	33.1386	876.736	0.854336	2.32549e-05	2.10746e-15
ENSMUSG00000019943	18.4953	15.9092	25.8498	0.00048433	0.000950327	0.000110457
ENSMUSG00000019960	0.499327	50.2782	3.15845	0.489369	1.81143e-06	0.094547
ENSMUSG00000019971	8.19543	1.25257	1.44443	0.0107795	0.278626	0.246911
ENSMUSG00000019979	4.34986	4.28358	3.68135	0.0523952	0.0540317	0.0730451
ENSMUSG00000019984	11.8454	1.34857	10.431	0.00311345	0.261576	0.00524006
ENSMUSG00000019990	3.43112	239.758	15.6356	0.0814237	1.86836e-11	0.00113643
ENSMUSG00000019998	0.567912	248.641	57.5167	0.4614	1.39783e-11	1.10095e-06
ENSMUSG00000020015	13.0462	182.346	93.0969	0.0021523	1.6208e-10	4.50748e-08
ENSMUSG00000020032	10.1002	136.062	129.623	0.00550081	1.55072e-09	4.39087e-09
ENSMUSG00000020048	1.24641	524.837	7.56752	0.279771	3.21699e-14	0.0142074
ENSMUSG00000020064	1.71924	51.7122	3.96929	0.207226	1.5095e-06	0.0636847
ENSMUSG00000020074	13.0298	0.279581	12.7116	0.002163	0.603812	0.00258149
ENSMUSG00000020078	25.6819	3.05366	3.05658	9.51226e-05	0.0985932	0.0995683
ENSMUSG00000020089	1.84553	133.481	92.9027	0.19206	1.79355e-09	4.5728e-08
ENSMUSG00000020111	0.346895	145.027	36.9114	0.563622	9.52993e-10	1.60661e-05
ENSMUSG00000020114	18.7727	23.2799	2.96755	0.000451979	0.000158306	0.104219
ENSMUSG00000020115	7.63292	8.15377	0.168051	0.0133067	0.0109468	0.687286
ENSMUSG00000020121	13.3331	26.2659	27.7913	0.00197548	8.44273e-05	7.59763e-05
ENSMUSG00000020124	0.569452	40.0225	0.382532	0.460804	7.59205e-06	0.544956
ENSMUSG00000020134	30.1231	103.777	0.232387	3.99656e-05	1.17912e-08	0.636288
ENSMUSG00000020149	11.6063	2126.27	20.1345	0.00335802	2.67015e-19	0.000373333
ENSMUSG00000020152	113.408	99.2765	28.8845	6.10979e-09	1.63287e-08	6.20081e-05
ENSMUSG00000020154	0.450916	33.276	186.933	0.510923	2.27066e-05	3.04107e-10
ENSMUSG00000020156	16.2551	3.44711	4.39317	0.000865556	0.0807781	0.05234
ENSMUSG00000020166	4.80192	10.412	12.3937	0.0426455	0.00495377	0.00283814
ENSMUSG00000020170	4.13204	495.388	29.6247	0.0580013	5.1773e-14	5.41968e-05
ENSMUSG00000020171	30.1212	966.371	1.55518	3.99801e-05	2.01575e-16	0.23032
ENSMUSG00000020175	4.39572	10.7018	15.9688	0.0512964	0.00449978	0.00104053
ENSMUSG00000020189	1.10954	2.58158	0.592153	0.306924	0.126527	0.452799
ENSMUSG00000020196	25.3543	10.4782	31.5508	0.000101782	0.00484574	3.85762e-05
ENSMUSG00000020198	63.9942	0.737424	83.2116	3.65219e-07	0.402434	9.70985e-08
ENSMUSG00000020219	0.227536	287.522	0.831621	0.639431	4.36033e-12	0.37534
ENSMUSG00000020235	0.85724	126.131	67.5802	0.36747	2.75316e-09	3.88884e-07
ENSMUSG00000020248	23.1145	1763.25	6.23128	0.00016415	1.29397e-18	0.0238533
ENSMUSG00000020261	0.91478	96.1194	14.4259	0.352254	2.06768e-08	0.00157889
ENSMUSG00000020265	13.47	120.302	31.4044	0.00189688	3.93034e-09	3.95663e-05
ENSMUSG00000020267	90.4299	165.769	44.5737	3.21948e-08	3.40302e-10	5.3221e-06
ENSMUSG00000020271	0.100417	85.9743	38.1464	0.755188	4.63142e-08	1.33021e-05
ENSMUSG00000020273	13.0857	3.61121	7.88713	0.00212697	0.0744873	0.0126206
ENSMUSG00000020277	7.37091	126.609	145.052	0.0147087	2.67579e-09	1.95179e-09
ENSMUSG00000020289	0.0400482	40.5956	3.4327	0.843761	6.96067e-06	0.0824544
ENSMUSG00000020290	31.5122	619.525	0.370654	3.10079e-05	8.1653e-15	0.551195
ENSMUSG00000020297	8.42992	149.277	284.236	0.00989035	7.63694e-10	1.30889e-11
ENSMUSG00000020300	10.9607	256.436	4.74106	0.00413356	1.09221e-11	0.044763
ENSMUSG00000020305	0.141225	0.0245174	5.8071	0.711714	0.87742	0.0283608
ENSMUSG00000020309	8.31909	115.485	0.377144	0.0102998	5.3365e-09	0.547769
ENSMUSG00000020312	2.39641	94.7867	5.09816	0.140028	2.28895e-08	0.0382774
ENSMUSG00000020326	5.13983	3693.52	67.4405	0.0367143	2.51098e-21	3.94191e-07
ENSMUSG00000020340	33.4523	142.918	398.51	2.20241e-05	1.06595e-09	9.84829e-13
ENSMUSG00000020346	8.03303	164.263	2.86744	0.0114484	3.65224e-10	0.109764
ENSMUSG00000020349	9.65279	288.896	124.25	0.00640914	4.1961e-12	5.9439e-09
ENSMUSG00000020368	44.8077	49.128	0.262625	3.77409e-06	2.10277e-06	0.615324
ENSMUSG00000020380	0.00134577	0.377583	0.664568	0.971164	0.547036	0.426921
ENSMUSG00000020388	1.81716	99.7258	7.06203	0.195341	1.57975e-08	0.0172057
ENSMUSG00000020389	0.990021	279.147	3.67842	0.33369	5.53077e-12	0.0731483
ENSMUSG00000020390	1.39939	0.69825	66.541	0.253107	0.414963	4.30379e-07
ENSMUSG00000020400	29.9198	208.855	1.51097	4.15057e-05	5.58153e-11	0.236763
ENSMUSG00000020402	7.80504	508.864	13.7688	0.0124683	4.15051e-14	0.00189924
ENSMUSG00000020412	6.12017	5.34498	0.000874889	0.0242052	0.0335776	0.976769
ENSMUSG00000020431	12.544	54.5587	375.719	0.00250654	1.06301e-06	1.54986e-12
ENSMUSG00000020436	13.814	0.0927577	0.445381	0.00171444	0.764397	0.514048
ENSMUSG00000020440	15.3684	9.83037	142.012	0.00110219	0.00602978	2.27526e-09
ENSMUSG00000020448	5.31675	403.537	0.833571	0.0339905	2.78495e-13	0.374795
ENSMUSG00000020451	4.78431	1.95867	32.585	0.0429837	0.179639	3.2328e-05
ENSMUSG00000020454	8.86045	11.2336	11.8713	0.00846554	0.00378344	0.00332523
ENSMUSG00000020455	0.238251	4.1177	10.3879	0.631708	0.0583942	0.00531417
ENSMUSG00000020456	20.133	9.94064	79.2221	0.000324668	0.00580699	1.35314e-07
ENSMUSG00000020457	0.239369	92.6843	14.9545	0.630915	2.69392e-08	0.0013652
ENSMUSG00000020460	3.26102	510.343	105.849	0.0886832	4.05244e-14	1.84698e-08
ENSMUSG00000020462	13.7601	0.139614	17.5805	0.00174168	0.713284	0.000688633
ENSMUSG00000020485	0.000431022	2.86429	35.9538	0.983678	0.108811	1.86574e-05
ENSMUSG00000020515	0.132383	239.237	8.32809	0.72046	1.90105e-11	0.0107522
ENSMUSG00000020520	7.50837e-05	0.00667499	0.916519	0.993187	0.935839	0.352634
ENSMUSG00000020524	3.11373	39.5451	80.5993	0.0955932	8.16708e-06	1.20479e-07
ENSMUSG00000020530	0.228552	70.3416	16.3778	0.63869	1.9072e-07	0.00093508
ENSMUSG00000020547	1.64353	160.982	57.9844	0.217051	4.26943e-10	1.0457e-06
ENSMUSG00000020549	3.63679	7.15974	22.8454	0.0735593	0.0159615	0.000204634
ENSMUSG00000020561	6.03279	45.0271	3.63512	0.0250958	3.66003e-06	0.0746945
ENSMUSG00000020577	6.45035	74.4637	17.8845	0.0211509	1.28263e-07	0.000638584
ENSMUSG00000020580	12.9579	247.206	0.12189	0.00221027	1.46395e-11	0.731546
ENSMUSG00000020594	3.17804	67.7247	64.3489	0.0925002	2.47809e-07	5.35318e-07
ENSMUSG00000020627	24.5455	5.93542	8.68435	0.000120577	0.0261326	0.00947097
ENSMUSG00000020628	16.3594	49.7067	39.8713	0.0008417	1.95012e-06	1.02936e-05
ENSMUSG00000020635	3.86828	212.016	26.1032	0.0657493	4.95694e-11	0.000105086
ENSMUSG00000020640	4.26977	1.80838	2.60074	0.0543802	0.196371	0.126361
ENSMUSG00000020654	0.079042	2.98957	14.7428	0.781993	0.101918	0.0014466
ENSMUSG00000020656	4.28373	1.45068	1.61722	0.054028	0.24492	0.221655
ENSMUSG00000020657	54.2053	2934.96	29.6186	1.10944e-06	1.7552e-20	5.42567e-05
ENSMUSG00000020659	9.39971	0.00541277	41.4821	0.00699729	0.94221	8.16082e-06
ENSMUSG00000020672	0.611117	17.1107	1.35962	0.44512	0.000690035	0.260692
ENSMUSG00000020680	39.2412	25.9785	0.0312254	8.55856e-06	8.95111e-05	0.861956
ENSMUSG00000020687	3.59432	101.291	0.00387681	0.0751077	1.40926e-08	0.951124
ENSMUSG00000020691	9.87257	238.357	8.18333	0.00594339	1.95763e-11	0.0113284
ENSMUSG00000020694	4.14371	408.491	0.0643117	0.0576838	2.5205e-13	0.803036
ENSMUSG00000020704	0.0637558	1.41312	52.923	0.803683	0.250881	1.85979e-06
ENSMUSG00000020705	12.6243	17.0812	0.137813	0.00244569	0.000695391	0.715335
ENSMUSG00000020706	19.1946	18.8889	36.4384	0.000407327	0.00043916	1.72914e-05
ENSMUSG00000020708	60.0242	155.553	0.00519264	5.63245e-07	5.56368e-10	0.943447
ENSMUSG00000020709	1.90297	1.41788	4.49202	0.185624	0.250115	0.0500447
ENSMUSG00000020720	2.43992	25.3064	1.78038	0.136705	0.0001028	0.200783
ENSMUSG00000020737	1.43953	220.961	143.465	0.246669	3.57435e-11	2.11372e-09
ENSMUSG00000020738	1.47964	4.74484	58.0186	0.240451	0.0437529	1.04178e-06
ENSMUSG00000020740	0.142126	13.2257	18.1168	0.710841	0.00203972	0.000603103
ENSMUSG00000020755	0.0919701	62.526	52.1186	0.765367	4.27578e-07	2.04608e-06
ENSMUSG00000020770	6.4579	35.4232	0.341819	0.0210863	1.57727e-05	0.566935
ENSMUSG00000020775	0.776707	59.6197	18.2083	0.390441	5.89407e-07	0.000589735
ENSMUSG00000020780	9.70423	29.695	33.3281	0.00629655	4.3285e-05	2.85417e-05
ENSMUSG00000020785	3.55021	524.872	51.0478	0.0767564	3.21524e-14	2.32752e-06
ENSMUSG00000020790	22.6893	28.3245	2.34051	0.000180312	5.61748e-05	0.145577
ENSMUSG00000020802	19.4379	53.6724	49.3436	0.000383835	1.18381e-06	2.87004e-06
ENSMUSG00000020823	0.293207	230.46	77.1185	0.595199	2.55939e-11	1.62116e-07
ENSMUSG00000020827	0.110088	76.3387	192.345	0.744099	1.07725e-07	2.46123e-10
ENSMUSG00000020840	0.00197126	197.225	4.22513	0.965104	8.76508e-11	0.0565294
ENSMUSG00000020841	61.1827	395.509	0.832287	4.95213e-07	3.28193e-13	0.375154
ENSMUSG00000020848	0.223585	72.3561	71.2368	0.642336	1.56743e-07	2.74903e-07
ENSMUSG00000020849	0.232116	238.117	162.147	0.636103	1.97341e-11	8.66802e-10
ENSMUSG00000020863	16.0941	1.97993	2.49403	0.000903899	0.177417	0.133843
ENSMUSG00000020866	2.7744	19.7352	48.433	0.114101	0.000357165	3.21742e-06
ENSMUSG00000020869	0.286345	61.5296	16.5605	0.599503	4.76668e-07	0.000891923
ENSMUSG00000020878	0.0738284	6.08515	6.22062	0.789114	0.0245577	0.023956
ENSMUSG00000020883	0.0847691	0.412494	0.661935	0.774458	0.529273	0.42782
ENSMUSG00000020886	1.5182	0.411706	295.717	0.234663	0.529662	9.68547e-12
ENSMUSG00000020894	0.408573	20.8536	812.294	0.531214	0.000273901	3.8401e-15
ENSMUSG00000020904	0.0974291	8.15861	0.0447424	0.758733	0.0109272	0.835149
ENSMUSG00000020918	0.645207	101.373	62.8122	0.43292	1.40094e-08	6.2607e-07
ENSMUSG00000020921	2.05817	24.277	0.0146831	0.169533	0.000127652	0.905062
ENSMUSG00000020923	9.89639	20.4931	22.241	0.00589526	0.00029809	0.000233069
ENSMUSG00000020925	0.474526	45.8939	0.159249	0.500207	3.24543e-06	0.695125
ENSMUSG00000020926	0.320563	19.3261	60.6701	0.578668	0.000394429	7.82902e-07
ENSMUSG00000020936	1.51133	73.1693	122.095	0.235682	1.44991e-07	6.73394e-09
ENSMUSG00000020949	58.8397	1746.42	31.0756	6.43795e-07	1.40281e-18	4.18946e-05
ENSMUSG00000020950	0.196525	22.2428	35.126	0.66313	0.000199231	2.12813e-05
ENSMUSG00000020953	17.0432	14.4007	10.8068	0.000702337	0.00144701	0.00464115
ENSMUSG00000020978	28.5554	368.683	47.6905	5.37306e-05	5.82011e-13	3.5359e-06
ENSMUSG00000020986	4.53594	28.5246	6.04941	0.048099	5.40492e-05	0.0256768
ENSMUSG00000020990	0.0775576	177.491	4.03828	0.783994	2.00077e-10	0.0616557
ENSMUSG00000020993	25.6564	1205.93	42.4561	9.56237e-05	3.1546e-17	7.11473e-06
ENSMUSG00000020994	1.60337	93.9557	79.2908	0.222503	2.44026e-08	1.34528e-07
ENSMUSG00000021007	0.80025	5.93823	3.87471	0.38351	0.026102	0.066595
ENSMUSG00000021013	14.4036	2.36766	24.7526	0.00144581	0.142278	0.000137586
ENSMUSG00000021020	0.681957	24.4684	0.605543	0.420352	0.000122561	0.447826
ENSMUSG00000021022	6.89482	2.6539	8.23377	0.0177082	0.121685	0.0111237
ENSMUSG00000021039	7.70959	250.347	0.0501451	0.0129256	1.32352e-11	0.825645
ENSMUSG00000021047	12.7766	219.507	26.8427	0.00233493	3.76638e-11	9.10161e-05
ENSMUSG00000021057	5.30316	23.893	22.8384	0.0341913	0.000138591	0.000204941
ENSMUSG00000021062	998.197	10437.3	3.90159	1.53726e-16	3.76245e-25	0.0657522
ENSMUSG00000021066	22.419	200.122	4.09564	0.000191511	7.81534e-11	0.0600261
ENSMUSG00000021072	5.38237	45.002	19.3321	0.0330399	3.67284e-06	0.000450198
ENSMUSG00000021079	0.95093	70.8577	0.395359	0.343156	1.81291e-07	0.538369
ENSMUSG00000021087	69.7354	763.692	10.7855	2.02503e-07	1.43663e-15	0.00467288
ENSMUSG00000021103	1.54818	4.03795	1.06765	0.230287	0.0606365	0.316843
ENSMUSG00000021113	0.206523	55.4844	0.588199	0.655255	9.51346e-07	0.454285
ENSMUSG00000021114	0.799279	2997.41	32.5691	0.383792	1.46901e-20	3.2415e-05
ENSMUSG00000021116	18.9422	37.1599	0.00140631	0.000433418	1.18779e-05	0.97055
ENSMUSG00000021125	10.6312	1.33905	8.59832	0.00460595	0.263204	0.00976367
ENSMUSG00000021127	9.7782	85.3435	0.314727	0.00613854	4.88235e-08	0.582566
ENSMUSG00000021130	5.83432	59.3844	85.6882	0.0272612	6.05255e-07	7.95544e-08
ENSMUSG00000021134	14.0863	133.286	4.90665	0.00158397	1.81354e-09	0.041609
ENSMUSG00000021144	0.216026	9.01592	42.5074	0.647982	0.00800927	7.06404e-06
ENSMUSG00000021149	11.2886	30.1324	0.215119	0.00371693	3.98973e-05	0.649032
ENSMUSG00000021178	14.4647	13.5022	0.213785	0.00142077	0.00187891	0.650042
ENSMUSG00000021192	0.592672	20.7063	7.92014	0.451953	0.000283505	0.0124686
ENSMUSG00000021193	1.85655	82.0797	0.0476738	0.190804	6.44955e-08	0.829922
ENSMUSG00000021196	18.1178	560.801	27.3946	0.000532607	1.86135e-14	8.18957e-05
ENSMUSG00000021203	2.43678	7.62383	64.5537	0.136941	0.0133527	5.24384e-07
ENSMUSG00000021215	19.6957	133.437	2.04762	0.000360581	1.79809e-09	0.171685
ENSMUSG00000021218	0.00909277	13.1397	1.57479	0.925147	0.00209279	0.227534
ENSMUSG00000021219	1.89165	106.402	3.35579	0.18687	9.80613e-09	0.0856502
ENSMUSG00000021228	7.40893	111.59	20.8108	0.0144953	6.89076e-09	0.000319927
ENSMUSG00000021235	1.39213	2.69649	10.682	0.254293	0.118937	0.00483094
ENSMUSG00000021244	27.6264	6.3832	2.84905	6.43545e-05	0.0217346	0.110821
ENSMUSG00000021257	44.1338	0.0212214	1.23699	4.15023e-06	0.885891	0.282484
ENSMUSG00000021259	6.83046	0.0109215	21.3353	0.0181648	0.917991	0.000284415
ENSMUSG00000021262	32.2636	1270.63	45.1612	2.71146e-05	2.03476e-17	4.91927e-06
ENSMUSG00000021270	61.291	53.3245	87.8048	4.89338e-07	1.23538e-06	6.73542e-08
ENSMUSG00000021276	13.9669	149.289	1.09495	0.00163978	7.63225e-10	0.310929
ENSMUSG00000021282	51.6743	48.3665	6.24719	1.51672e-06	2.32436e-06	0.023701
ENSMUSG00000021301	3.64794	7.08193	2.21092	0.0731591	0.0164534	0.156478
ENSMUSG00000021302	4.64178	401.899	1.38457	0.0458376	2.87909e-13	0.256534
ENSMUSG00000021313	2.45166	100.924	65.693	0.135824	1.44728e-08	4.67955e-07
ENSMUSG00000021314	71.3161	21.3412	65.9556	1.73353e-07	0.000244604	4.55935e-07
ENSMUSG00000021319	1.52506	9.33323	97.4717	0.233652	0.00716173	3.28154e-08
ENSMUSG00000021364	31.3145	388.755	106.424	3.21331e-05	3.77754e-13	1.77823e-08
ENSMUSG00000021373	38.7895	134.536	107.461	9.17966e-06	1.6895e-09	1.66122e-08
ENSMUSG00000021374	6.82121	17.9222	1.28152	0.0182315	0.000559727	0.274298
ENSMUSG00000021428	0.266177	0.104344	4.21237	0.612553	0.750617	0.0568632
ENSMUSG00000021432	2.08041	63.6781	8.10711	0.167371	3.77734e-07	0.0116459
ENSMUSG00000021448	0.149298	21.4484	16.2097	0.704001	0.000238645	0.000976872
ENSMUSG00000021497	9.411	20.2015	10.6266	0.00696977	0.000319411	0.004918
ENSMUSG00000021500	2.81789	15.697	1.00474	0.111504	0.00100692	0.331084
ENSMUSG00000021532	0.202533	0.558758	4.52716	0.65837	0.464976	0.0492572
ENSMUSG00000021537	28.6218	116.296	14.6183	5.30495e-05	5.06465e-09	0.00149701
ENSMUSG00000021555	6.26362	0.348847	9.08604	0.0228202	0.562537	0.0082301
ENSMUSG00000021557	0.805146	16.456	123.801	0.382091	0.000820232	6.09962e-09
ENSMUSG00000021559	0.391439	208.543	26.375	0.539853	5.64758e-11	9.96471e-05
ENSMUSG00000021576	28.8091	139.034	53.2454	5.11813e-05	1.31545e-09	1.79054e-06
ENSMUSG00000021587	2.57777	10.7298	30.7642	0.126789	0.00445841	4.4244e-05
ENSMUSG00000021590	4.26092	1.57471	4.06647	0.0546046	0.226503	0.0608484
ENSMUSG00000021595	5.42974	28.2635	23.9458	0.0323725	5.68406e-05	0.000162348
ENSMUSG00000021610	4.9835	1273.18	0.636843	0.0393315	2.00081e-17	0.436541
ENSMUSG00000021619	4.4407	0.734581	0.48962	0.0502447	0.403323	0.494146
ENSMUSG00000021624	11.2586	90.3984	4.74171	0.00375304	3.22757e-08	0.0447501
ENSMUSG00000021645	0.428706	27.5487	22.6075	0.521386	6.53456e-05	0.000215331
ENSMUSG00000021650	1.91158	7.06821	38.6261	0.184683	0.0165418	1.23763e-05
ENSMUSG00000021661	0.301522	0.762943	1.21464	0.59007	0.39458	0.286719
ENSMUSG00000021662	2.20995	38.1911	79.9877	0.155435	1.00816e-05	1.26828e-07
ENSMUSG00000021670	9.11985	327.565	6.9857	0.00771979	1.52108e-12	0.0177186
ENSMUSG00000021681	0.726272	1.38078	51.4262	0.405941	0.256165	2.22337e-06
ENSMUSG00000021686	7.03471	12.0641	0.0306016	0.0167602	0.0029073	0.863327
ENSMUSG00000021693	6.85886	0.144399	12.037	0.0179617	0.708652	0.00316109
ENSMUSG00000021699	19.2161	63.8801	0.00190422	0.000405186	3.69683e-07	0.965733
ENSMUSG00000021701	32.4173	54.1736	81.3937	2.63877e-05	1.11372e-06	1.12758e-07
ENSMUSG00000021708	50.2451	41.1158	31.2055	1.81914e-06	6.43808e-06	4.09567e-05
ENSMUSG00000021708a	0.0378537	18.5412	13.142	0.848043	0.0004788	0.00227487
ENSMUSG00000021712	2.21972	6.81544	2.97128	0.154577	0.0182733	0.104019
ENSMUSG00000021715	8.45534	34.8301	4.60407	0.00979906	1.74156e-05	0.0475834
ENSMUSG00000021719	29.1619	284.172	97.6709	4.78585e-05	4.79167e-12	3.23542e-08
ENSMUSG00000021721	1.50794	0.00526631	68.1663	0.236185	0.942996	3.67474e-07
ENSMUSG00000021728	0.016435	15.0395	4.94525	0.899496	0.0012078	0.0409112
ENSMUSG00000021730	2.19469	5.25634	6.08015	0.156785	0.0348936	0.0253576
ENSMUSG00000021732	21.3932	1.91431	0.0703983	0.000241691	0.184385	0.794146
ENSMUSG00000021733	7.45734	198.897	0.173211	0.0142285	8.20222e-11	0.682803
ENSMUSG00000021743	0.426647	60.2418	141.499	0.522376	5.49707e-07	2.33563e-09
ENSMUSG00000021748	110.221	753.036	0.259681	7.55231e-09	1.61487e-15	0.617296
ENSMUSG00000021770	1.43341	460.206	3.61057	0.247638	9.4882e-14	0.0755881
ENSMUSG00000021772	8.50041	964.125	11.8656	0.00963953	2.05535e-16	0.00333095
ENSMUSG00000021779	21.0202	15.3638	14.5926	0.000263469	0.00110358	0.00150766
ENSMUSG00000021786	2.91032	2.87333	2.92876	0.106216	0.108295	0.106327
ENSMUSG00000021832	0.944316	18.724	0.935602	0.344795	0.000457483	0.347806
ENSMUSG00000021840	3.98513	64.6593	0.46415	0.0621769	3.40372e-07	0.505433
ENSMUSG00000021866	11.0115	13.3397	1.29378	0.00406567	0.00197159	0.2721
ENSMUSG00000021892	10.8987	106.149	131.829	0.00421803	9.98008e-09	3.89025e-09
ENSMUSG00000021901	0.0376082	10.6158	211.47	0.84853	0.00462935	1.21535e-10
ENSMUSG00000021910	36.6868	102.939	199.688	1.28198e-05	1.25158e-08	1.86328e-10
ENSMUSG00000021911	0.00706511	192.741	7.8999	0.933995	1.05001e-10	0.0125616
ENSMUSG00000021918	0.0116916	131.087	6.65698	0.91516	2.05738e-09	0.0201374
ENSMUSG00000021929	0.984123	6.19191	26.1775	0.335094	0.0235009	0.000103565
ENSMUSG00000021936	0.414428	195.738	2.87772	0.528321	9.30224e-11	0.109179
ENSMUSG00000021938	1.42172	225.53	1.82776	0.249499	3.03884e-11	0.195196
ENSMUSG00000021952	0.461674	4.97137	0.53634	0.50599	0.0395435	0.474546
ENSMUSG00000021974	0.840279	0.00159277	9.15354	0.372138	0.96863	0.0080403
ENSMUSG00000021982	62.1518	1033.82	1.04382	4.45322e-07	1.14635e-16	0.322134
ENSMUSG00000021991	68.0453	3.74404	3.66834	2.3988e-07	0.0698134	0.0735051
ENSMUSG00000021993	4.78083	116.362	24.575	0.0430509	5.04305e-09	0.000142646
ENSMUSG00000021996	86.6876	34.6154	1.97037	4.36487e-08	1.80568e-05	0.179519
ENSMUSG00000022016	40.1373	64.7496	12.5914	7.46068e-06	3.37144e-07	0.00267537
ENSMUSG00000022023	0.545881	220.821	3.47861	0.470084	3.5924e-11	0.0806139
ENSMUSG00000022024	9.27845	1.17778	1.51628	0.00730051	0.292959	0.235977
ENSMUSG00000022043	1.58128	126.86	77.8381	0.225578	2.63604e-09	1.52327e-07
ENSMUSG00000022054	55.8276	897.072	18.4608	9.13329e-07	3.75371e-16	0.000554574
ENSMUSG00000022055	19.7089	3387.86	12.9703	0.000359433	5.21526e-21	0.00239197
ENSMUSG00000022064	0.0237414	15.8567	1.81434	0.879359	0.000963979	0.196758
ENSMUSG00000022100	0.0727209	52.8384	0.0864375	0.790662	1.31167e-06	0.772536
ENSMUSG00000022103	18.5704	102.855	53.4681	0.000475322	1.25915e-08	1.7444e-06
ENSMUSG00000022110	118.111	267.154	3.04231	4.51076e-09	7.8685e-12	0.100297
ENSMUSG00000022111	1.80902	7.74405	4.82218	0.196295	0.0127583	0.0431845
ENSMUSG00000022120	0.890327	32.3297	6.00135	0.358607	2.67993e-05	0.026185
ENSMUSG00000022124	6.77393	64.5001	0.807596	0.0185769	3.46141e-07	0.382157
ENSMUSG00000022142	1.17799	38.7685	4.22053	0.292917	9.20962e-06	0.0566493
ENSMUSG00000022151	9.88434	213.865	2.79636	0.00591956	4.62813e-11	0.113916
ENSMUSG00000022186	13.5672	165.179	11.403	0.0018432	3.49837e-10	0.00384349
ENSMUSG00000022191	8.19272	112.162	105.296	0.0107903	6.63349e-09	1.91598e-08
ENSMUSG00000022193	18.4962	172.946	45.7805	0.000484222	2.44866e-10	4.53141e-06
ENSMUSG00000022194	0.465115	54.6498	4.47987	0.50443	1.0514e-06	0.0503204
ENSMUSG00000022199	48.8657	19.6762	80.5984	2.1763e-06	0.000362281	1.20488e-07
ENSMUSG00000022204	13.4348	237.958	0.0579398	0.00191674	1.98398e-11	0.812839
ENSMUSG00000022205	1.4061	471.143	34.0832	0.252016	7.82298e-14	2.51977e-05
ENSMUSG00000022208	0.000199597	58.9421	852.395	0.988892	6.36343e-07	2.6297e-15
ENSMUSG00000022212	33.9044	42.7309	147.34	2.03761e-05	5.07551e-06	1.74231e-09
ENSMUSG00000022216	31.0913	17.5449	4.06832	3.34593e-05	0.000616527	0.0607959
ENSMUSG00000022223	0.0158381	12.292	89.574	0.901328	0.00270862	5.87586e-08
ENSMUSG00000022234	12.554	267.83	11.9424	0.00249886	7.71074e-12	0.00325361
ENSMUSG00000022237	4.12413	11.9912	15.8451	0.0582176	0.00297427	0.00107503
ENSMUSG00000022244	18.1415	4.70993	5.85799	0.000529417	0.0444467	0.0277714
ENSMUSG00000022283	11.2873	1897.85	74.8841	0.00371851	6.96209e-19	1.97323e-07
ENSMUSG00000022285	0.304349	242.815	69.5029	0.588348	1.68893e-11	3.23441e-07
ENSMUSG00000022295	0.0100876	918.982	15.6522	0.921172	3.06854e-16	0.00113142
ENSMUSG00000022300	0.798895	102.945	0.0901113	0.383903	1.25107e-08	0.767901
ENSMUSG00000022305	10.9708	61.9797	0.344373	0.00412	4.53751e-07	0.565505
ENSMUSG00000022329	0.379088	15.9442	4.62692	0.546248	0.000941342	0.0470989
ENSMUSG00000022332	4.99373	57.635	115.138	0.0391539	7.39164e-07	1.02135e-08
ENSMUSG00000022336	0.680862	1323.33	24.0144	0.420718	1.44649e-17	0.000160058
ENSMUSG00000022337	32.1951	656.949	1.50694	2.74461e-05	5.02085e-15	0.237362
ENSMUSG00000022342	0.125379	193.214	1.99925	0.727626	1.03001e-10	0.17654
ENSMUSG00000022364	0.117671	0.0421738	1.02578	0.735779	0.839728	0.326223
ENSMUSG00000022377	0.636748	224.961	40.0292	0.435896	3.10045e-11	1.00589e-05
ENSMUSG00000022387	0.809152	137.925	8.15058	0.380937	1.39819e-09	0.0114636
ENSMUSG00000022391	74.7663	12.1571	46.5202	1.24671e-07	0.00282433	4.11253e-06
ENSMUSG00000022394	9.40741	443.092	23.168	0.00697852	1.29501e-13	0.00019107
ENSMUSG00000022416	0.485738	0.831582	4.0101	0.495256	0.374566	0.0624753
ENSMUSG00000022426	0.0419037	67.7043	65.6321	0.840234	2.48323e-07	4.70791e-07
ENSMUSG00000022433	2.6376	34.2634	40.6674	0.122756	1.91659e-05	9.16989e-06
ENSMUSG00000022454	0.0333206	217.413	67.2876	0.857319	4.06338e-11	4.00093e-07
ENSMUSG00000022464	2.00361	204.26	490.193	0.174984	6.65203e-11	1.98482e-13
ENSMUSG00000022466	1.63698	0.0135991	3.8853	0.217928	0.908532	0.0662612
ENSMUSG00000022477	0.402206	0.00179422	73.9267	0.534394	0.966707	2.14983e-07
ENSMUSG00000022489	87.7154	1487.93	16.0252	4.01043e-08	5.4008e-18	0.00102521
ENSMUSG00000022498	3.52688	42.0049	1.07814	0.0776452	5.64347e-06	0.314552
ENSMUSG00000022508	2.156	0.029867	29.7668	0.160274	0.864833	5.28277e-05
ENSMUSG00000022512	4.28497	33.1425	34.3546	0.0539967	2.32392e-05	2.41057e-05
ENSMUSG00000022517	0.419171	180.747	154.423	0.525998	1.73626e-10	1.23816e-09
ENSMUSG00000022536	8.30124	175.217	96.9298	0.0103676	2.21221e-10	3.41082e-08
ENSMUSG00000022538	3.91583	0.841995	2.3889	0.0642674	0.371662	0.141748
ENSMUSG00000022540	5.55929	120.42	307.679	0.0306249	3.90152e-09	7.15985e-12
ENSMUSG00000022550	1.25641	2.10829	14.3109	0.277917	0.164709	0.00163024
ENSMUSG00000022552	0.34382	0.260551	2.184	0.565338	0.616306	0.158866
ENSMUSG00000022557	0.876915	46.5208	147.149	0.362161	2.97835e-06	1.75875e-09
ENSMUSG00000022561	0.606124	72.0983	3.06179	0.446953	1.60688e-07	0.0993038
ENSMUSG00000022577	0.0519152	14.3325	85.5514	0.822482	0.00147557	8.04242e-08
ENSMUSG00000022594	23.8585	17.8254	47.649	0.000139625	0.000573721	3.55471e-06
ENSMUSG00000022601	10.1877	427.587	1.46954	0.00534082	1.73411e-13	0.243016
ENSMUSG00000022602	18.3293	127.008	12.6038	0.000504932	2.61293e-09	0.00266549
ENSMUSG00000022607	0.01648	87.6018	19.9915	0.899359	4.048e-08	0.000385876
ENSMUSG00000022619	4.94481	1315.16	4.81125	0.040012	1.52371e-17	0.0433934
ENSMUSG00000022621	5.67308	13.7588	2.73333	0.0291786	0.00174235	0.117757
ENSMUSG00000022623	27.049	166.358	2.43537	7.21367e-05	3.31073e-10	0.138186
ENSMUSG00000022636	7.56436	28.9318	30.4267	0.0136583	4.9997e-05	4.6959e-05
ENSMUSG00000022637	4.97736	4.21483	10.7691	0.0394387	0.0557923	0.00469763
ENSMUSG00000022668	9.64974	14.6813	16.3413	0.00641588	0.00133595	0.000943984
ENSMUSG00000022674	24.1801	22.4601	22.6981	0.000130317	0.000189759	0.000211184
ENSMUSG00000022679	5.09262	446.956	1.96776	0.037483	1.20598e-13	0.179792
ENSMUSG00000022682	12.7408	5.9482	40.2793	0.00236047	0.0259937	9.69945e-06
ENSMUSG00000022685	5.63528	2.18412	2.44455	0.0296502	0.157728	0.137494
ENSMUSG00000022696	16.9752	0.545731	62.1171	0.000714968	0.470145	6.72708e-07
ENSMUSG00000022698	37.1789	26.071	0.00917312	1.18418e-05	8.78381e-05	0.924887
ENSMUSG00000022702	19.957	1246.23	6.3331	0.000338618	2.39433e-17	0.0228976
ENSMUSG00000022708	4.33999	7.49932	6.69006	0.0526351	0.0140017	0.0198775
ENSMUSG00000022710	23.1037	5.67094	19.7065	0.00016454	0.0292051	0.000412306
ENSMUSG00000022718	0.00175944	4.44163	2.45632	0.967031	0.0502231	0.136615
ENSMUSG00000022722	2.16548	92.6342	14.6805	0.15941	2.70449e-08	0.0014716
ENSMUSG00000022750	3.65476	10.4783	68.8897	0.0729156	0.00484558	3.42861e-07
ENSMUSG00000022756	2.53217	56.8105	31.1002	0.12997	8.13527e-07	4.17156e-05
ENSMUSG00000022757	0.220135	80.4034	10.935	0.644898	7.46793e-08	0.00445492
ENSMUSG00000022761	0.50312	9.44441	88.8068	0.487747	0.00688911	6.23247e-08
ENSMUSG00000022770	18.1182	1354.88	12.568	0.000532547	1.1868e-17	0.00269407
ENSMUSG00000022772	11.1212	150.066	11.8145	0.00392345	7.33403e-10	0.00338362
ENSMUSG00000022779	1.43221	2.48267	11.7115	0.247827	0.133532	0.00349259
ENSMUSG00000022789	43.4472	40.1984	8.08399	4.57712e-06	7.3917e-06	0.0117442
ENSMUSG00000022800	0.00262686	69.4084	23.1812	0.959721	2.09194e-07	0.000190536
ENSMUSG00000022807	0.0974645	3.13127	7.24041	0.758691	0.0947377	0.0160718
ENSMUSG00000022814	0.0358573	14.6455	0.690059	0.852053	0.00134956	0.418368
ENSMUSG00000022820	8.1061	79.7422	1.24517	0.0111418	7.9181e-08	0.280957
ENSMUSG00000022829	4.34301	0.0470682	36.1887	0.0525617	0.830828	1.79808e-05
ENSMUSG00000022837	0.942923	0.907302	0.41439	0.345142	0.354179	0.52887
ENSMUSG00000022840	231.589	0.0706532	18.4207	2.46192e-11	0.793585	0.000559999
ENSMUSG00000022841	9.4842	98.7406	189.06	0.00679441	1.69885e-08	2.79661e-10
ENSMUSG00000022843	6.25147	144.828	3.92513	0.022934	9.63046e-10	0.0650244
ENSMUSG00000022847	3.40201	200.133	1.14304	0.0826151	7.81207e-11	0.300876
ENSMUSG00000022855	50.6259	69.1387	6.11531	1.73246e-06	2.14898e-07	0.0249982
ENSMUSG00000022858	7.64084	40.7274	17.4473	0.0132667	6.82399e-06	0.000711936
ENSMUSG00000022861	2.23945	55.1801	40.9669	0.152864	9.86542e-07	8.78342e-06
ENSMUSG00000022863	5.42222	20.6451	3.58102	0.0324773	0.000287609	0.0766807
ENSMUSG00000022865	57.4911	1052.37	0.229936	7.51581e-07	9.87797e-17	0.63806
ENSMUSG00000022884	26.3823	414.082	211.932	8.24598e-05	2.25522e-13	1.19569e-10
ENSMUSG00000022890	102.276	419.94	0.746903	1.31257e-08	2.01027e-13	0.40023
ENSMUSG00000022892	0.00255844	19.1446	130.441	0.960249	0.00041235	4.19729e-09
ENSMUSG00000022895	18.4902	72.7087	3.06866	0.000484947	1.51521e-07	0.0989564
ENSMUSG00000022905	29.7972	27.2406	8.40709	4.24653e-05	6.94432e-05	0.0104519
ENSMUSG00000022948	6.45508	8.22685	5.17681	0.0211105	0.0106553	0.0369992
ENSMUSG00000022956	29.6272	34.7691	65.838	4.38391e-05	1.75951e-05	4.61277e-07
ENSMUSG00000022960	2.7164	6.97458	2.41242	0.117678	0.0171605	0.139931
ENSMUSG00000022973	185.953	66.8543	98.3244	1.39064e-10	2.70851e-07	3.08912e-08
ENSMUSG00000022983	1.77806	2.76326	1.6316	0.19998	0.114778	0.219707
ENSMUSG00000022999	0.588881	29.2553	0.000970373	0.453379	4.70193e-05	0.975535
ENSMUSG00000023004	44.4476	486.546	0.144003	3.97012e-06	6.00451e-14	0.709323
ENSMUSG00000023011	12.8167	0.0413946	415.715	0.00230666	0.841194	7.10821e-13
ENSMUSG00000023018	0.11529	28.2963	210.557	0.738359	5.64813e-05	1.25522e-10
ENSMUSG00000023019	3.22642	521.357	6.04773	0.0902515	3.39838e-14	0.0256944
ENSMUSG00000023027	0.601823	11.1468	0.0639903	0.448542	0.00389103	0.803518
ENSMUSG00000023032	0.862899	1.32741	0.488881	0.365932	0.265212	0.494467
ENSMUSG00000023036	21.7274	9.2019	506	0.000223884	0.00749959	1.5513e-13
ENSMUSG00000023046	8.40697	13.5803	5.65249	0.00997362	0.0018361	0.0302421
ENSMUSG00000023064	3.4188	24.583	241.451	0.0819253	0.000119623	4.49616e-11
ENSMUSG00000023075	58.3021	1.12053	0.296656	6.84537e-07	0.304613	0.593497
ENSMUSG00000023079	17.944	12.1594	1.39356	0.00055663	0.00282229	0.255057
ENSMUSG00000023110	1.55681	537.935	0.150366	0.229046	2.62498e-14	0.703296
ENSMUSG00000023147	42.1506	1150.57	0.0874923	5.52398e-06	4.6784e-17	0.771194
ENSMUSG00000023192	0.0591723	1.77416	38.4153	0.81072	0.200451	1.27738e-05
ENSMUSG00000023232	3.51348	5.8986	5.05543	0.0781615	0.0265373	0.0389931
ENSMUSG00000023236	280.952	1234.23	13.0752	5.25149e-12	2.59685e-17	0.00231967
ENSMUSG00000023266	0.121951	72.1546	9.36102	0.731217	1.59817e-07	0.00748728
ENSMUSG00000023330	1.41571	18.6846	2.44623	0.250462	0.000461983	0.137369
ENSMUSG00000023353	4.54577	1.06566	401.232	0.0478836	0.316392	9.34483e-13
ENSMUSG00000023707	2.84283	41.5114	5.56043	0.110047	6.07004e-06	0.0314305
ENSMUSG00000023809	0.928109	32.7594	107.177	0.34886	2.48464e-05	1.69241e-08
ENSMUSG00000023868	1.25268	0.315744	3.36256	0.278606	0.58151	0.0853631
ENSMUSG00000023932	1.17617	31.5303	0.0563105	0.293278	3.09069e-05	0.815437
ENSMUSG00000023944	42.9451	33.5653	440.86	4.92042e-06	2.15986e-05	4.51509e-13
ENSMUSG00000023960	52.2092	499.088	8.20164	1.41836e-06	4.86961e-14	0.0112536
ENSMUSG00000023965	1.74007	1.90371	82.8024	0.204623	0.185542	1.00398e-07
ENSMUSG00000023966	6.99213	44.0797	5.41227	0.0170426	4.18222e-06	0.033458
ENSMUSG00000023973	4.80233	19.168	2.58016	0.0426376	0.000409991	0.127763
ENSMUSG00000023988	0.030596	102.128	20.4832	0.863211	1.32657e-08	0.000344637
ENSMUSG00000023991	0.0776194	20.9979	31.1481	0.78391	0.000264836	4.13683e-05
ENSMUSG00000023994	3.04911	29.0736	3.35874	0.0988248	4.86669e-05	0.0855249
ENSMUSG00000024012	1.90736	46.2187	128.228	0.185143	3.10388e-06	4.74494e-09
ENSMUSG00000024019	30.1055	1.60698	10.486	4.00962e-05	0.222006	0.00514704
ENSMUSG00000024030	2.44305	8.89557	2.55948	0.136469	0.00835995	0.129192
ENSMUSG00000024038	69.3881	417.354	17.6823	2.09617e-07	2.11455e-13	0.000671396
ENSMUSG00000024052	3.4699	20.1625	1.78864	0.0798682	0.000322395	0.199795
ENSMUSG00000024068	0.816261	71.3878	56.8031	0.3789	1.72147e-07	1.19172e-06
ENSMUSG00000024074	2.96304	36.1128	35.8954	0.103333	1.40769e-05	1.88302e-05
ENSMUSG00000024078	0.0448709	5.50351	0.755675	0.83476	0.0313637	0.397539
ENSMUSG00000024079	2.90696	11.0852	0.664025	0.106403	0.00396943	0.427106
ENSMUSG00000024091	22.8478	9707.78	0.789524	0.000174088	6.95839e-25	0.387408
ENSMUSG00000024096	5.84267	18.9673	26.1314	0.0271659	0.000430742	0.000104505
ENSMUSG00000024098	1.40624	327.283	23.907	0.251993	1.53171e-12	0.00016366
ENSMUSG00000024109	0.0219081	28.0175	87.3992	0.884073	5.9619e-05	6.9519e-08
ENSMUSG00000024112	1.33678	0.306898	5.85317	0.263593	0.586804	0.0278266
ENSMUSG00000024120	1.50187	0.171859	0.883623	0.237091	0.683649	0.361187
ENSMUSG00000024121	55.283	176.394	110.612	9.74477e-07	2.0998e-10	1.35573e-08
ENSMUSG00000024122	0.300217	19.6125	33.933	0.590869	0.00036791	2.5826e-05
ENSMUSG00000024127	1.02963	2.64691	1.40447	0.32447	0.122143	0.25328
ENSMUSG00000024130	31.7296	212.188	5.37131	2.98205e-05	4.92538e-11	0.0340448
ENSMUSG00000024142	0.946603	4.62868	15.23	0.344227	0.0461109	0.0012669
ENSMUSG00000024150	4.6058	9.74054	6.80142	0.0465924	0.00621841	0.0190308
ENSMUSG00000024151	4.67101	13.339	3.97461	0.045235	0.00197199	0.0635255
ENSMUSG00000024160	1.94423	58.3303	32.555	0.181167	6.82329e-07	3.24923e-05
ENSMUSG00000024172	2.07234	97.0979	21.9052	0.168151	1.92043e-08	0.000250774
ENSMUSG00000024217	20.5321	34.8791	5.41804	0.00029536	1.72728e-05	0.0333762
ENSMUSG00000024231	0.0758645	33.2884	1.4333	0.786302	2.26576e-05	0.248663
ENSMUSG00000024248	81.6415	12599.6	8.43382	6.69987e-08	7.61048e-26	0.0103524
ENSMUSG00000024256	69.1103	15.498	0.00996292	2.15509e-07	0.00106346	0.921732
ENSMUSG00000024259	102.322	1.34631	0.315012	1.30818e-08	0.26196	0.582397
ENSMUSG00000024260	5.16264	15.1644	11.4893	0.0363494	0.0011664	0.00374153
ENSMUSG00000024261	98.3985	494.96	25.5662	1.74253e-08	5.2143e-14	0.000116841
ENSMUSG00000024268	187.273	0.0654563	182.384	1.31571e-10	0.801141	3.64899e-10
ENSMUSG00000024271	24.5084	171.756	0.87407	0.000121528	2.58376e-10	0.363728
ENSMUSG00000024319	12.1605	18.755	27.2005	0.00282127	0.000453976	8.49814e-05
ENSMUSG00000024327	2.90562	1033.28	37.5502	0.106477	1.15141e-16	1.45631e-05
ENSMUSG00000024359	0.0565481	309.479	70.0862	0.81488	2.40847e-12	3.06111e-07
ENSMUSG00000024382	0.0670818	9.24872	3.51443	0.798744	0.0073771	0.0792119
ENSMUSG00000024383	0.309802	0.83992	6.00323	0.585055	0.372238	0.0261649
ENSMUSG00000024392	9.08159	52.5383	76.6549	0.00782496	1.36139e-06	1.68796e-07
ENSMUSG00000024403	0.794212	127.889	576.079	0.385269	2.47997e-09	5.65329e-14
ENSMUSG00000024414	2.44531	15.526	23.8109	0.136299	0.0010553	0.000166961
ENSMUSG00000024425	7.79814	136.45	115.507	0.0125007	1.51749e-09	9.98491e-09
ENSMUSG00000024429	0.260202	580.473	53.003	0.61654	1.39973e-14	1.84232e-06
ENSMUSG00000024431	2.26434	3.4119	2.93095	0.150735	0.0822079	0.106207
ENSMUSG00000024436	13.0689	1.63949	0.337072	0.00213771	0.217591	0.569612
ENSMUSG00000024472	8.47411	50.5006	7.55751	0.00973228	1.76045e-06	0.0142607
ENSMUSG00000024474	29.9068	279.977	11.916	4.16063e-05	5.4004e-12	0.00327995
ENSMUSG00000024479	3.86953	2343.08	0.594213	0.0657099	1.1767e-19	0.452028
ENSMUSG00000024487	10.6133	24.226	0.0684063	0.00463317	0.000129047	0.797009
ENSMUSG00000024491	21.3316	80.9293	0.430212	0.000245144	7.13026e-08	0.521206
ENSMUSG00000024493	2.63906	29.6645	0.59493	0.12266	4.35331e-05	0.45176
ENSMUSG00000024498	63.7314	45.7611	0.338785	3.7559e-07	3.30543e-06	0.568643
ENSMUSG00000024500	2.7181	0.898429	178.724	0.117572	0.356484	4.23817e-10
ENSMUSG00000024502	0.179839	262.058	62.092	0.676829	9.18166e-12	6.74468e-07
ENSMUSG00000024517	8.09725	0.150552	2.89518	0.0111784	0.702824	0.108193
ENSMUSG00000024527	2.97738	282.972	12.9083	0.102565	4.95755e-12	0.00243595
ENSMUSG00000024556	1.21223	1.03131	1.162	0.286236	0.324087	0.297035
ENSMUSG00000024566	1.45917	198.544	2.04974	0.243599	8.31761e-11	0.171477
ENSMUSG00000024579	0.883176	13.2329	0.326518	0.360496	0.00203529	0.575656
ENSMUSG00000024580	8.86204	7.90642	12.7864	0.00846073	0.0120026	0.00252499
ENSMUSG00000024581	0.724252	579.982	11.2909	0.406581	1.40956e-14	0.00398076
ENSMUSG00000024587	2.65913	32.2649	9.89952	0.121344	2.71086e-05	0.00624283
ENSMUSG00000024589	1.0882	12.8429	20.5777	0.311479	0.00228842	0.000337293
ENSMUSG00000024608	58.7246	1697.66	132.515	6.52284e-07	1.78061e-18	3.74778e-09
ENSMUSG00000024613	8.91298	33.6475	10.9148	0.00830817	2.12948e-05	0.00448371
ENSMUSG00000024617	22.1575	148.818	3583.17	0.000203092	7.81972e-10	3.00126e-20
ENSMUSG00000024639	1.63833	2.84077	232.109	0.217746	0.110167	6.04984e-11
ENSMUSG00000024664	1.79713	31.4293	74.2931	0.197701	3.14743e-05	2.08022e-07
ENSMUSG00000024735	2.7922	131.328	74.1404	0.11303	2.02888e-09	2.10891e-07
ENSMUSG00000024736	1.46683	0.348466	71.8722	0.242415	0.562748	2.59214e-07
ENSMUSG00000024740	0.494732	290.277	0.0137184	0.491346	4.03807e-12	0.908218
ENSMUSG00000024758	3.48989	297.534	12.1758	0.0790798	3.30933e-12	0.00303077
ENSMUSG00000024767	1.06949	121.581	393.846	0.315549	3.63037e-09	1.07836e-12
ENSMUSG00000024773	11.2847	6.94769	15.3314	0.00372164	0.017343	0.00123277
ENSMUSG00000024777	0.0586937	28.2917	422.642	0.811471	5.65313e-05	6.25654e-13
ENSMUSG00000024807	0.0468052	336.009	21.3408	0.831294	1.23747e-12	0.000284068
ENSMUSG00000024831	11.7943	30.4334	0.0354368	0.003164	3.77376e-05	0.85305
ENSMUSG00000024843	7.31643	7.11634	16.1749	0.0150209	0.0162337	0.000985807
ENSMUSG00000024846	21.0015	409.397	13.3761	0.000264617	2.47522e-13	0.00212552
ENSMUSG00000024847	6.64238	1652.84	11.6999	0.0195777	2.2305e-18	0.00350514
ENSMUSG00000024851	1.42846	0.473059	1.46119	0.248423	0.500861	0.244303
ENSMUSG00000024853	79.7144	0.574557	46.423	7.93766e-08	0.458833	4.16504e-06
ENSMUSG00000024855	22.1437	6.38341	97.7409	0.000203725	0.0217328	3.21938e-08
ENSMUSG00000024867	0.42959	75.9984	18.7579	0.520962	1.11162e-07	0.000516185
ENSMUSG00000024873	579.789	21701.3	8.01709	1.41345e-14	7.52114e-28	0.012034
ENSMUSG00000024883	12.0819	12.7526	242.996	0.00289121	0.00235196	4.28537e-11
ENSMUSG00000024914	3.16028	924.207	177.071	0.0933422	2.92659e-16	4.53899e-10
ENSMUSG00000024926	2.87251	9.22536	26.2764	0.108342	0.00743793	0.000101583
ENSMUSG00000024935	41.6203	300.16	13.5799	5.97293e-06	3.08292e-12	0.00200452
ENSMUSG00000024947	5.91302	23.836	9.58872	0.0263779	0.000140303	0.00692955
ENSMUSG00000024949	125.907	54.2562	5.02662	2.79027e-09	1.10262e-06	0.0394843
ENSMUSG00000024957	2.4072	0.391368	5.16169	0.139195	0.53989	0.0372411
ENSMUSG00000024958	10.4804	2304	5.1621	0.0048421	1.35622e-19	0.0372345
ENSMUSG00000024963	16.7863	504.168	2.45038	0.000751399	4.47994e-14	0.137058
ENSMUSG00000024966	0.743944	98.1608	34.7746	0.400405	1.77362e-08	2.25188e-05
ENSMUSG00000024968	3.493	5.11306	11.4945	0.0789579	0.0371479	0.00373537
ENSMUSG00000024969	17.89	7.62391	60.1302	0.000564337	0.0133523	8.29107e-07
ENSMUSG00000024975	1.26632	5.48432	0.394443	0.276095	0.0316227	0.538835
ENSMUSG00000024985	0.104441	0.0946837	55.4334	0.750506	0.762043	1.39053e-06
ENSMUSG00000024991	31.0517	46.3531	0.205602	3.3701e-05	3.04729e-06	0.656326
ENSMUSG00000025008	4.05387	0.0976286	5.07823	0.0601811	0.758494	0.0386092
ENSMUSG00000025020	3.15314	0.387204	91.2635	0.0936836	0.54203	5.16865e-08
ENSMUSG00000025035	45.7548	1.31008	16.7345	3.3083e-06	0.26824	0.000852892
ENSMUSG00000025047	29.143	0.014083	12.4481	4.80296e-05	0.906926	0.00279227
ENSMUSG00000025050	14.3496	5.23589	33.2826	0.00146833	0.0352055	2.87584e-05
ENSMUSG00000025060	5.39565	3.46609	13.5211	0.0328512	0.0800194	0.0020386
ENSMUSG00000025086	1.10527	108.982	8.53117	0.307827	8.21292e-09	0.00999929
ENSMUSG00000025092	0.935283	89.4775	24.7208	0.347052	3.47518e-08	0.000138475
ENSMUSG00000025103	1.28762	34.5145	10.1276	0.272235	1.83671e-05	0.005788
ENSMUSG00000025132	0.147278	1.52717	719.881	0.705908	0.233342	9.90455e-15
ENSMUSG00000025139	3.37264	495.415	161.044	0.0838376	5.17493e-14	9.11174e-10
ENSMUSG00000025151	31.9819	101.109	324.031	2.85064e-05	1.42796e-08	4.82158e-12
ENSMUSG00000025156	5.53931	95.6285	35.1367	0.0308872	2.14628e-08	2.12449e-05
ENSMUSG00000025158	75.1466	1118.65	51.6806	1.20314e-07	5.92242e-17	2.15631e-06
ENSMUSG00000025159	9.39971	6.41612	2.05847	0.00699727	0.0214462	0.17062
ENSMUSG00000025170	13.1688	65.9533	14.8573	0.00207468	2.9726e-07	0.00140192
ENSMUSG00000025175	14.9477	168.282	1.22823	0.00123927	3.02822e-10	0.284134
ENSMUSG00000025178	0.485583	49.5955	74.194	0.495324	1.97845e-06	2.0988e-07
ENSMUSG00000025189	0.1223	91.6048	65.5474	0.730848	2.93254e-08	4.74768e-07
ENSMUSG00000025190	16.3434	136.03	62.1549	0.000845299	1.55349e-09	6.70078e-07
ENSMUSG00000025209	0.000628311	0.621906	8.97788	0.980294	0.441199	0.008545
ENSMUSG00000025217	0.187677	70.6378	24.9485	0.670304	1.85244e-07	0.000132234
ENSMUSG00000025221	50.1177	2540.18	31.6706	1.84922e-06	5.94944e-20	3.77869e-05
ENSMUSG00000025223	8.80365	170.549	20.0552	0.0086395	2.72928e-10	0.000380234
ENSMUSG00000025224	20.0621	44.8234	11.231	0.000330208	3.76581e-06	0.00405642
ENSMUSG00000025226	0.059204	43.6254	14.2322	0.81067	4.46178e-06	0.00166648
ENSMUSG00000025235	2.47261	57.5689	37.9627	0.134271	7.44834e-07	1.3677e-05
ENSMUSG00000025237	21.2302	4255.3	16.3778	0.00025095	7.57359e-22	0.000935063
ENSMUSG00000025260	52.2258	3.48645	0.251327	1.41542e-06	0.079215	0.622969
ENSMUSG00000025265	0.00103976	35.7963	5.67134	0.974652	1.48283e-05	0.0300053
ENSMUSG00000025266	2.95499	0.652502	0.000377768	0.103767	0.430378	0.984733
ENSMUSG00000025314	57.4369	56.6511	2.25475	7.5631e-07	8.28854e-07	0.152682
ENSMUSG00000025323	1.7063	86.1872	3.05689	0.208864	4.55e-08	0.0995524
ENSMUSG00000025326	15.4074	0.201466	17.6699	0.00109036	0.659209	0.00067346
ENSMUSG00000025352	18.3363	700.232	7.97571	0.000504046	2.95595e-15	0.0122173
ENSMUSG00000025354	18.4926	1285.61	0.352474	0.000484659	1.84411e-17	0.561016
ENSMUSG00000025362	5.19616	2741.27	0.798808	0.0358207	3.1256e-20	0.384697
ENSMUSG00000025372	59.9372	15.7811	92.6395	5.68759e-07	0.000984061	4.66305e-08
ENSMUSG00000025393	38.78	233.389	10.8291	9.19317e-06	2.31495e-11	0.00460817
ENSMUSG00000025402	5.55532	62.7603	56.4738	0.0306767	4.16876e-07	1.23642e-06
ENSMUSG00000025404	36.0616	90.4051	184.596	1.41954e-05	3.22585e-08	3.33778e-10
ENSMUSG00000025410	0.630546	551.672	106.833	0.4381	2.13161e-14	1.73104e-08
ENSMUSG00000025413	1.87038e-05	0.000675758	7.22358	0.9966	0.979564	0.0161751
ENSMUSG00000025417	4.52852	298.596	66.3109	0.0482622	3.21563e-12	4.40229e-07
ENSMUSG00000025422	8.72867	118.874	509.508	0.00887538	4.29843e-09	1.47022e-13
ENSMUSG00000025425	0.770415	2.07382	84.4674	0.392325	0.168008	8.77117e-08
ENSMUSG00000025427	6.06362	46.0969	8.2774	0.0247773	3.15614e-06	0.0109501
ENSMUSG00000025428	9.64445	61.8032	8.8448	0.00642761	4.6259e-07	0.0089514
ENSMUSG00000025437	3.33765	4.48527	2.00144	0.0853222	0.0492272	0.176316
ENSMUSG00000025468	6.43981	209.927	92.6368	0.0212413	5.36031e-11	4.66397e-08
ENSMUSG00000025474	2.43114	19.9438	63.0035	0.137368	0.000339692	6.13876e-07
ENSMUSG00000025487	1.14816	85.4043	0.829829	0.298912	4.8575e-08	0.375842
ENSMUSG00000025503	136.449	1704.36	1.48928	1.51759e-09	1.72249e-18	0.24001
ENSMUSG00000025505	29.5763	1456.48	1.44817	4.42598e-05	6.46366e-18	0.246326
ENSMUSG00000025531	17.4323	10.3458	4.24647	0.000634712	0.00506458	0.0559761
ENSMUSG00000025532	0.134563	84.0353	116.437	0.718273	5.45274e-08	9.43367e-09
ENSMUSG00000025544	0.171134	1080.34	1.85829	0.684278	7.93003e-17	0.191699
ENSMUSG00000025551	0.220198	50.8983	14.7513	0.644851	1.67329e-06	0.00144321
ENSMUSG00000025558	22.5697	35.66	42.5049	0.000185175	1.51657e-05	7.06644e-06
ENSMUSG00000025575	2.20097	0.980684	6.60369	0.156228	0.335917	0.0205641
ENSMUSG00000025579	5.89838	15.7462	197.905	0.0265398	0.000993482	1.99175e-10
ENSMUSG00000025582	103.569	1.32392	110.562	1.19666e-08	0.265818	1.36002e-08
ENSMUSG00000025583	6.49953	18.0937	50.6973	0.0207346	0.000535871	2.42893e-06
ENSMUSG00000025586	0.988888	31.0773	0.0288482	0.333959	3.35442e-05	0.867259
ENSMUSG00000025613	106.133	663.372	8.31167	9.99188e-09	4.6314e-15	0.0108159
ENSMUSG00000025646	6.98906	3.48048	10.074	0.0170631	0.0794497	0.00589145
ENSMUSG00000025656	18.1309	49.3602	95.3499	0.000530847	2.03996e-06	3.82168e-08
ENSMUSG00000025658	43.0802	91.3726	50.5645	4.82528e-06	2.9869e-08	2.46863e-06
ENSMUSG00000025722	4.6371	10.5367	24.1312	0.0459349	0.00475239	0.00015624
ENSMUSG00000025724	0.482393	0.505585	19.1945	0.496724	0.486698	0.0004651
ENSMUSG00000025733	0.0112208	296.544	34.9919	0.916879	3.3995e-12	2.17441e-05
ENSMUSG00000025735	0.567681	1087.33	0.169116	0.46149	7.51297e-17	0.686354
ENSMUSG00000025737	0.0376865	1.07051	28.1551	0.848375	0.315324	7.09675e-05
ENSMUSG00000025738	23.5694	32.8269	775.346	0.00014863	2.45545e-05	5.53431e-15
ENSMUSG00000025739	1.9843	546.466	278.645	0.176966	2.30526e-14	1.52201e-11
ENSMUSG00000025777	1.69246	109.996	34.0129	0.210635	7.66755e-09	2.54896e-05
ENSMUSG00000025791	0.00445528	8.18628	7.52767	0.947561	0.010816	0.0144208
ENSMUSG00000025810	6.39937	199.901	0.00969787	0.0215924	7.88353e-11	0.922776
ENSMUSG00000025813	12.0008	558.771	3.84833	0.00296533	1.91796e-14	0.0674342
ENSMUSG00000025816	1.86543	109.419	2.22404	0.189798	7.97277e-09	0.155329
ENSMUSG00000025867	0.85805	82.6739	2649.62	0.367249	6.12661e-08	3.3177e-19
ENSMUSG00000025872	22.2103	201.126	13.5718	0.000200689	7.51336e-11	0.00200913
ENSMUSG00000025873	0.0405571	0.92227	7.74033	0.842785	0.350341	0.0133229
ENSMUSG00000025876	0.0906935	0.612153	48.787	0.76695	0.444741	3.07701e-06
ENSMUSG00000025878	0.0782696	122.578	0.70494	0.783032	3.41413e-09	0.413499
ENSMUSG00000025885	1.08276	77.2684	21.489	0.312655	9.89261e-08	0.000274869
ENSMUSG00000025889	81.2904	392.928	251.46	6.90829e-08	3.46217e-13	3.31025e-11
ENSMUSG00000025899	1.83713	23.5013	0.572724	0.193024	0.000150844	0.460178
ENSMUSG00000025903	157.058	123.57	0.000188008	5.16568e-10	3.21339e-09	0.98923
ENSMUSG00000025907	1.05516	106.233	13.2215	0.318717	9.92224e-09	0.0022229
ENSMUSG00000025917	4.57771	92.9848	10.4405	0.0471915	2.6314e-08	0.00522391
ENSMUSG00000025920	1.22554	0.209168	1.30412	0.283695	0.653211	0.270264
ENSMUSG00000025933	17.913	254.746	1.62226	0.000561035	1.15154e-11	0.220969
ENSMUSG00000025934	0.824305	205.707	94.2932	0.376616	6.29198e-11	4.12753e-08
ENSMUSG00000025962	0.960148	9.47515	0.989828	0.340889	0.00681581	0.334593
ENSMUSG00000025964	181.487	480.846	1.47583	1.68169e-10	6.61577e-14	0.242053
ENSMUSG00000025967	3.8481	1252.05	119.488	0.0663903	2.30255e-17	7.85156e-09
ENSMUSG00000025969	0.74224	129.797	0.111113	0.400933	2.21736e-09	0.743209
ENSMUSG00000025980	6.5193	0.0281423	1.33215	0.02057	0.868754	0.265372
ENSMUSG00000025982	4.64768	86.4542	39.6601	0.0457153	4.45014e-08	1.06171e-05
ENSMUSG00000025995	0.293955	22.6186	3.81459	0.594733	0.000183169	0.0685258
ENSMUSG00000026017	2.40174	26.8326	0.306264	0.139615	7.53192e-05	0.587632
ENSMUSG00000026019	0.43303	85.942	0.294191	0.519319	4.64393e-08	0.595022
ENSMUSG00000026020	14.9497	73.5662	0.513628	0.00123857	1.39615e-07	0.483904
ENSMUSG00000026024	8.88527	30.4132	64.2871	0.00839077	3.78788e-05	5.3867e-07
ENSMUSG00000026027	12.6125	1386.67	0.00644731	0.00245456	9.76721e-18	0.936998
ENSMUSG00000026032	49.9397	139.93	24.3297	1.89217e-06	1.25255e-09	0.000149988
ENSMUSG00000026058	0.415582	102.098	17.7732	0.527754	1.32941e-08	0.000656415
ENSMUSG00000026062	0.380676	78.4794	0.423602	0.545417	8.86464e-08	0.524383
ENSMUSG00000026065	2.05125	16.9928	7.69747	0.170212	0.000711667	0.0135363
ENSMUSG00000026077	1.2151	0.474372	169.64	0.285686	0.500275	6.22322e-10
ENSMUSG00000026082	0.000449753	86.2487	0.934784	0.983327	4.5268e-08	0.348011
ENSMUSG00000026083	259.864	547.378	0.370694	9.82095e-12	2.27371e-14	0.551174
ENSMUSG00000026107	0.349255	87.9396	1.77831	0.562311	3.93746e-08	0.201032
ENSMUSG00000026116	6.34991	34.4312	12.92	0.0220308	1.86279e-05	0.00242754
ENSMUSG00000026163	9.47684	0.0429081	10.0135	0.00681183	0.838359	0.00601068
ENSMUSG00000026171	3.94361	38.564	1.02984	0.0634196	9.50838e-06	0.325297
ENSMUSG00000026188	43.5837	75.7671	0.495385	4.48849e-06	1.13568e-07	0.491652
ENSMUSG00000026198	0.0337659	56.7303	4.48908	0.85638	8.21195e-07	0.0501114
ENSMUSG00000026204	5.79473	0.403642	252.721	0.0277182	0.533674	3.18753e-11
ENSMUSG00000026220	0.861307	0.352809	13.0652	0.366364	0.560349	0.00232645
ENSMUSG00000026229	13.9147	9.04068	1.50364	0.00166483	0.00793921	0.237854
ENSMUSG00000026234	39.3336	254.521	15.0561	8.43732e-06	1.15971e-11	0.00132799
ENSMUSG00000026235	0.603875	2.42022	1.07632	0.447783	0.138198	0.314947
ENSMUSG00000026238	244.871	2647.15	0.26934	1.57907e-11	4.19891e-20	0.610879
ENSMUSG00000026240	3.73289	0.01717	45.4373	0.0701921	0.897286	4.7419e-06
ENSMUSG00000026259	0.988159	404.317	130.199	0.334132	2.74133e-13	4.25352e-09
ENSMUSG00000026260	34.3115	241.075	19.5383	1.90098e-05	1.78855e-11	0.000428862
ENSMUSG00000026273	5.38195	0.149883	0.68418	0.0330457	0.703451	0.420317
ENSMUSG00000026277	0.954216	26.4665	79.5991	0.342346	8.10683e-05	1.31059e-07
ENSMUSG00000026278	0.0544915	853.146	54.4903	0.818212	5.7075e-16	1.54912e-06
ENSMUSG00000026289	4.04371e-07	82.5296	31.919	0.9995	6.20336e-08	3.62077e-05
ENSMUSG00000026312	0.363148	7.3227	1.2535	0.554717	0.0149846	0.279411
ENSMUSG00000026315	3.11136	1.81958	1.39991	0.0957093	0.195058	0.254021
ENSMUSG00000026322	1.31063	0.796661	5.59659	0.268143	0.384554	0.0309575
ENSMUSG00000026339	18.9733	5.09728	15.2423	0.000430105	0.0374063	0.0012627
ENSMUSG00000026341	45.9733	554.906	1.61169	3.2102e-06	2.03115e-14	0.22241
ENSMUSG00000026344	2.47014	1.23896	86.3208	0.134453	0.281164	7.5665e-08
ENSMUSG00000026349	2.34487	17.5997	1.58692	0.144093	0.000607892	0.225833
ENSMUSG00000026353	5.44041	59.5962	0.0079077	0.0322243	5.90972e-07	0.930245
ENSMUSG00000026374	15.2315	1.33779	6.12639	0.00114484	0.263419	0.0248861
ENSMUSG00000026384	3.6565	27.8803	1.3531	0.0728537	6.12345e-05	0.261791
ENSMUSG00000026409	12.6114	200.752	7.72753	0.00245535	7.62446e-11	0.0133862
ENSMUSG00000026426	0.133319	7.89494	314.476	0.719518	0.0120543	6.06032e-12
ENSMUSG00000026434	4.50951	465.222	7.552	0.0486837	8.67988e-14	0.01429
ENSMUSG00000026439	10.7165	140.042	5.49427	0.00447808	1.24493e-09	0.0323178
ENSMUSG00000026443	7.59456	28.8227	2.40563	0.0135022	5.10487e-05	0.140452
ENSMUSG00000026455	13.5254	151.32	2.42991	0.00186605	6.87978e-10	0.138598
ENSMUSG00000026456	4.02758	15.6501	0.861331	0.0609355	0.00101994	0.367156
ENSMUSG00000026463	39.1027	102.033	218.48	8.74375e-06	1.33571e-08	9.52363e-11
ENSMUSG00000026470	8.19578	64.771	194.088	0.0107781	3.36388e-07	2.3019e-10
ENSMUSG00000026478	3.15243	25.6362	13.7348	0.0937176	9.6021e-05	0.0019177
ENSMUSG00000026484	3.1779	11.5442	65.5156	0.0925069	0.00342498	4.76272e-07
ENSMUSG00000026489	0.00863315	39.3187	2.59415	0.927058	8.45673e-06	0.126808
ENSMUSG00000026490	3.68572	0.398142	180.165	0.0718218	0.536442	3.99431e-10
ENSMUSG00000026496	0.539617	8.57975	7.89241	0.472604	0.00936579	0.0125962
ENSMUSG00000026504	23.1091	239.327	3.0952	0.000164345	1.89535e-11	0.0976278
ENSMUSG00000026511	12.0422	315.565	32.5509	0.00292721	2.05766e-12	3.25147e-05
ENSMUSG00000026514	2.25494	304.856	32.4896	0.151535	2.71986e-12	3.28537e-05
ENSMUSG00000026526	3.89483	13.924	7.61273	0.0649169	0.00166032	0.0139697
ENSMUSG00000026546	0.660286	137.875	1.60438	0.427692	1.40212e-09	0.223413
ENSMUSG00000026548	4.46067	0.914941	4.42399	0.0497857	0.352213	0.0516114
ENSMUSG00000026558	3.97896	91.5245	13.096	0.0623596	2.95121e-08	0.00230562
ENSMUSG00000026571	8.58013	40.857	17.5627	0.00936448	6.69244e-06	0.000691699
ENSMUSG00000026575	0.878001	0.196989	5.73494	0.361872	0.662759	0.0292215
ENSMUSG00000026576	94.3642	15.1766	126.866	2.36453e-08	0.00116243	5.12166e-09
ENSMUSG00000026585	25.5779	90.5473	36.5136	9.71826e-05	3.18943e-08	1.70897e-05
ENSMUSG00000026610	37.2218	87.164	6.65064	1.17606e-05	4.19641e-08	0.0201876
ENSMUSG00000026620	1.97144	30.9835	145.666	0.1783	3.41214e-05	1.89293e-09
ENSMUSG00000026667	6.15445e-05	2.2341	0.023194	0.993832	0.153326	0.880858
ENSMUSG00000026670	8.96476e-06	1126.83	1.39573	0.997646	5.57183e-17	0.254703
ENSMUSG00000026672	0.226814	0.0398879	48.4545	0.63996	0.844069	3.20867e-06
ENSMUSG00000026678	31.3452	48.1709	0.0670647	3.19555e-05	2.38545e-06	0.798962
ENSMUSG00000026679	0.851195	19.5735	0.878827	0.369124	0.000371399	0.362459
ENSMUSG00000026688	78.4138	259.003	6.72409	8.91718e-08	1.00854e-11	0.0196143
ENSMUSG00000026694	5.80635	2.29463	4.25518	0.0275832	0.148193	0.0557522
ENSMUSG00000026707	0.754946	6.66442	0.000583076	0.397016	0.0194058	0.981034
ENSMUSG00000026709	5.59094	40.2309	8.66666	0.0302145	7.3554e-06	0.00953035
ENSMUSG00000026737	1.37663	1.42584	0.721764	0.256854	0.248841	0.408099
ENSMUSG00000026739	1.21698	727.274	1.49885	0.285326	2.15727e-15	0.23857
ENSMUSG00000026750	173.397	2116.7	0.706583	2.39953e-10	2.77377e-19	0.412967
ENSMUSG00000026753	16.0289	129.265	20.8098	0.000919978	2.28731e-09	0.000319998
ENSMUSG00000026755	0.627428	625.752	42.8255	0.439214	7.51586e-15	6.75825e-06
ENSMUSG00000026761	8.80072	26.6867	16.21	0.00864859	7.75541e-05	0.000976817
ENSMUSG00000026764	41.3069	650.379	723.9	6.25729e-06	5.45743e-15	9.48181e-15
ENSMUSG00000026786	12.5912	35.6763	0.651769	0.00247059	1.51251e-05	0.431319
ENSMUSG00000026790	22.8841	0.0349992	5.12801	0.000172695	0.853812	0.0377864
ENSMUSG00000026797	21.0171	34.6839	3105.76	0.000263656	1.78494e-05	9.37236e-20
ENSMUSG00000026798	0.334041	41.16	7.43197	0.570866	6.39578e-06	0.0149483
ENSMUSG00000026811	136.508	6748.15	47.5502	1.5126e-09	1.52153e-23	3.59997e-06
ENSMUSG00000026812	5.06502	17.3831	29.9667	0.0379409	0.000642846	5.09666e-05
ENSMUSG00000026820	3.41067	10.3993	12.1257	0.0822586	0.00497481	0.00307714
ENSMUSG00000026822	5.52202	14.1944	3061.92	0.0311162	0.00153529	1.04955e-19
ENSMUSG00000026824	24.0047	283.659	5.00567	0.000135304	4.86181e-12	0.0398461
ENSMUSG00000026825	56.421	74.6131	868.259	8.5154e-07	1.26475e-07	2.2748e-15
ENSMUSG00000026826	0.622371	0.862791	2.70049	0.441031	0.365961	0.119821
ENSMUSG00000026827	80.1086	85.4142	4.28837	7.665e-08	4.8535e-08	0.0549084
ENSMUSG00000026833	34.0968	3226.31	49.1684	1.97172e-05	7.88443e-21	2.93343e-06
ENSMUSG00000026836	0.191647	14.8947	3.06786	0.667061	0.00125787	0.0989967
ENSMUSG00000026841	7.82635	2.35245	121.202	0.0123687	0.143486	7.09522e-09
ENSMUSG00000026849	0.800888	18.7504	14.6055	0.383324	0.000454491	0.0015023
ENSMUSG00000026860	3.5589	15.0458	38.722	0.0764279	0.00120566	1.21999e-05
ENSMUSG00000026867	37.9213	2.71671	7.87776	1.05201e-05	0.117659	0.0126642
ENSMUSG00000026869	4.95131	10.203	6.83884	0.0398967	0.0053133	0.0187555
ENSMUSG00000026904	29.8519	62.987	16.2648	4.2034e-05	4.068e-07	0.000962952
ENSMUSG00000026914	22.018	285.784	1.17878	0.000209589	4.57839e-12	0.293692
ENSMUSG00000026915	120.225	90.4999	0.012947	3.94906e-09	3.20152e-08	0.910824
ENSMUSG00000026917	1.58765	194.433	17.123	0.224685	9.80395e-11	0.000772519
ENSMUSG00000026926	0.22667	32.4064	8.1115	0.640065	2.64387e-05	0.0116273
ENSMUSG00000026933	16.3497	43.5965	34.1954	0.000843877	4.48025e-06	2.47396e-05
ENSMUSG00000026959	0.231811	8.08936	44.5733	0.636324	0.0112112	5.32235e-06
ENSMUSG00000026965	10.2287	7.91653	12.024	0.00526758	0.0119572	0.00317365
ENSMUSG00000026986	7.84209	40.9936	0.0599941	0.0122957	6.55683e-06	0.809619
ENSMUSG00000026987	3.77715	33.8211	0.244334	0.0687021	2.06693e-05	0.627811
ENSMUSG00000027002	5.74829	111.965	183.704	0.0282657	6.72095e-09	3.45958e-10
ENSMUSG00000027004	29.7295	1.21197	8.00451	4.30067e-05	0.286287	0.0120894
ENSMUSG00000027009	4.60978	194.831	13.9027	0.0465081	9.64768e-11	0.00182841
ENSMUSG00000027010	0.683009	84.2549	45.358	0.420001	5.35197e-08	4.79213e-06
ENSMUSG00000027012	19.5919	93.2371	14.1981	0.000369745	2.58018e-08	0.00168248
ENSMUSG00000027035	0.778312	351.774	5.1886	0.389962	8.52784e-13	0.0368119
ENSMUSG00000027067	3.45117	514.209	5.10173	0.0806152	3.80803e-14	0.0382182
ENSMUSG00000027076	21.5902	112.165	27.2443	0.000231011	6.63214e-09	8.42732e-05
ENSMUSG00000027078	15.4648	58.6839	31.7523	0.00107323	6.55314e-07	3.72594e-05
ENSMUSG00000027086	1.7089	4.35605	0.420505	0.208535	0.0522453	0.525883
ENSMUSG00000027088	0.0209633	54.1091	2.20255	0.886582	1.12248e-06	0.157215
ENSMUSG00000027099	4.18894	159.206	1.31105	0.0564724	4.65157e-10	0.269044
ENSMUSG00000027104	1.69619	7.74755	1.47152	0.210156	0.0127414	0.242712
ENSMUSG00000027108	14.6348	254.476	30.1693	0.00135365	1.16134e-11	4.91563e-05
ENSMUSG00000027109	0.847782	75.7662	18.8532	0.370063	1.13577e-07	0.000504517
ENSMUSG00000027131	172.71	332.818	29.0806	2.47482e-10	1.33706e-12	5.98218e-05
ENSMUSG00000027134	0.0130981	12.4672	39.8783	0.910224	0.00256622	1.02831e-05
ENSMUSG00000027170	4.3604	677.801	3.40043	0.0521404	3.87386e-15	0.0837781
ENSMUSG00000027175	4.24319	72.4723	0.248212	0.055058	1.55e-07	0.625115
ENSMUSG00000027189	15.1616	0.775839	139.923	0.00116731	0.3907	2.53257e-09
ENSMUSG00000027193	11.3101	0.21203	4.20301	0.00369137	0.651016	0.0571095
ENSMUSG00000027198	8.91832	164.638	0.02742	0.00829236	3.58831e-10	0.870554
ENSMUSG00000027207	0.889664	117.211	5.09639	0.358781	4.7765e-09	0.0383067
ENSMUSG00000027210	25.0532	12.6307	0.426808	0.000108366	0.00244096	0.522837
ENSMUSG00000027217	1.65881	22.3329	17.3757	0.21502	0.00019524	0.000724846
ENSMUSG00000027220	1.65829	222.845	180.752	0.215089	3.34173e-11	3.89955e-10
ENSMUSG00000027221	5.37116	79.775	28.1554	0.0332	7.89502e-08	7.09645e-05
ENSMUSG00000027230	1.21076	2.01229e-05	6.6414	0.286518	0.996473	0.0202611
ENSMUSG00000027243	13.0371	3.15461	2.23672	0.00215821	0.0936133	0.154229
ENSMUSG00000027244	0.981828	164.004	22.5493	0.335643	3.69721e-10	0.000218044
ENSMUSG00000027247	17.6266	6.83794	14.7612	0.000603693	0.0181111	0.0014393
ENSMUSG00000027248	39.1382	33.9739	2.90846	8.69592e-06	2.01354e-05	0.10745
ENSMUSG00000027254	6.38541	7.02124	1004.6	0.0217151	0.0168489	7.2152e-16
ENSMUSG00000027255	4.31959	4.43048	5.18228	0.0531354	0.0504815	0.0369121
ENSMUSG00000027272	1.29021	0.996295	1.09795	0.271769	0.332205	0.310287
ENSMUSG00000027273	34.5108	572.578	15.614	1.83787e-05	1.56756e-14	0.00114299
ENSMUSG00000027291	1.9234	18.7053	31.051	0.1834	0.000459618	4.20755e-05
ENSMUSG00000027296	1.03729	105.384	157.761	0.32273	1.05282e-08	1.05926e-09
ENSMUSG00000027297	29.0905	4.67594	5.09561	4.85103e-05	0.0451342	0.0383196
ENSMUSG00000027298	6.7309	308.294	13.1251	0.0188977	2.48433e-12	0.00228614
ENSMUSG00000027305	0.0630257	3.02146	0.0586496	0.804785	0.100247	0.81172
ENSMUSG00000027313	0.616895	55.4395	2.8323	0.443013	9.56452e-07	0.111794
ENSMUSG00000027315	2.38604	2.42089	2.64725	0.140835	0.138146	0.123259
ENSMUSG00000027335	2.61862	12.7542	20.9069	0.124019	0.00235084	0.000313065
ENSMUSG00000027347	4.74228	3.15566	5.74596	0.0438033	0.093563	0.0290881
ENSMUSG00000027350	21.2511	10.7015	250.292	0.000249739	0.00450027	3.42859e-11
ENSMUSG00000027363	1.28633	7.38858	0.238502	0.272465	0.0146091	0.631916
ENSMUSG00000027378	11.7754	142.956	0.725842	0.00318295	1.06381e-09	0.406806
ENSMUSG00000027395	7.48946	4.95246	31.7966	0.0140546	0.0398764	3.69765e-05
ENSMUSG00000027405	0.628344	9.93376	0.757319	0.438887	0.00582061	0.397038
ENSMUSG00000027411	1.88628	1.37252	1.39398	0.187466	0.257539	0.254989
ENSMUSG00000027419	18.9117	11.5651	66.0463	0.000436695	0.00340224	4.51867e-07
ENSMUSG00000027428	5.20847	24.298	36.1552	0.0356288	0.00012708	1.80754e-05
ENSMUSG00000027430	2.12946	417.128	48.1257	0.162723	2.12395e-13	3.34513e-06
ENSMUSG00000027433	14.8889	17.101	0.163784	0.00125989	0.000691798	0.691055
ENSMUSG00000027438	1.71224	0.263491	0.718559	0.208111	0.614339	0.409119
ENSMUSG00000027439	1.8054	105.833	3.89714	0.196722	1.02023e-08	0.0658909
ENSMUSG00000027455	1.63894	38.3975	50.468	0.217665	9.75965e-06	2.49796e-06
ENSMUSG00000027466	0.803132	142.744	89.2379	0.382674	1.07592e-09	6.02918e-08
ENSMUSG00000027475	3.02157	159.131	75.2954	0.100242	4.6684e-10	1.90242e-07
ENSMUSG00000027487	0.223339	18.3144	2.91972e-08	0.642518	0.000506824	0.999866
ENSMUSG00000027489	6.46703	27.714	54.9423	0.0210087	6.32588e-05	1.47071e-06
ENSMUSG00000027498	1.42954	12.2474	18.2239	0.248252	0.00274622	0.000587492
ENSMUSG00000027499	336.748	1630.61	59.5759	1.21563e-12	2.49977e-18	8.79774e-07
ENSMUSG00000027509	1.3204	26.5068	1.10011	0.266432	8.04119e-05	0.309829
ENSMUSG00000027522	0.459125	0.971975	57.1168	0.507151	0.338013	1.15082e-06
ENSMUSG00000027524	0.161577	0.198926	4.09821	0.692718	0.661217	0.0599543
ENSMUSG00000027531	10.7876	902.102	10.9121	0.00437453	3.58244e-16	0.00448761
ENSMUSG00000027550	5.93979e-05	26.1829	18.6552	0.99394	8.58612e-05	0.000529101
ENSMUSG00000027573	5.04574	0.69969	18.5581	0.0382647	0.414492	0.000541658
ENSMUSG00000027575	11.4323	113.793	19.986	0.00354947	5.95723e-09	0.000386362
ENSMUSG00000027581	29.9168	2376.4	60.8888	4.15284e-05	1.04449e-19	7.65017e-07
ENSMUSG00000027597	5.14802	166.97	78.575	0.0365828	3.2178e-10	1.42988e-07
ENSMUSG00000027599	29.2617	382.802	5.10085	4.69626e-05	4.28446e-13	0.0382327
ENSMUSG00000027602	6.36574	175.189	146.877	0.0218894	2.21502e-10	1.78252e-09
ENSMUSG00000027603	31.3298	3.40598	3.76686	3.20444e-05	0.0824511	0.0701059
ENSMUSG00000027605	0.668906	97.8848	1.33944	0.424749	1.81049e-08	0.264119
ENSMUSG00000027620	4.9763	64.4949	10.6432	0.0394572	3.46333e-07	0.00489181
ENSMUSG00000027630	8.95209	14.2358	12.0518	0.00819314	0.00151711	0.00314694
ENSMUSG00000027634	0.769896	110.607	473.662	0.392481	7.35898e-09	2.58992e-13
ENSMUSG00000027649	0.0202326	7.13606	5.57156	0.888562	0.0161094	0.031284
ENSMUSG00000027650	4.40797	0.387922	6.08238	0.0510076	0.541659	0.0253346
ENSMUSG00000027651	0.648541	43.0406	4.53323	0.431755	4.85293e-06	0.0491226
ENSMUSG00000027660	12.0627	85.5738	0.30835	0.00290856	4.789e-08	0.586375
ENSMUSG00000027676	3.91145	0.299356	0.577129	0.0644022	0.591397	0.458488
ENSMUSG00000027680	0.00116694	10.0818	0.0888666	0.973147	0.00553517	0.769459
ENSMUSG00000027698	204.331	1429.99	0.889598	6.63369e-11	7.54178e-18	0.359611
ENSMUSG00000027710	1.11603	21.0634	13.863	0.305557	0.000260837	0.00184912
ENSMUSG00000027714	7.27879	112.181	0.993053	0.015241	6.62498e-09	0.333831
ENSMUSG00000027722	0.144479	0.213508	2.26935	0.708575	0.64989	0.151443
ENSMUSG00000027742	4.3329	23.1189	7.40698	0.0528084	0.00016399	0.0150897
ENSMUSG00000027748	3.55839	15.1856	16.1112	0.0764473	0.00115956	0.00100236
ENSMUSG00000027770	0.195695	11.1644	1.95825	0.663795	0.00386897	0.180789
ENSMUSG00000027774	10.7916	8.40975	22.3308	0.00436868	0.00996347	0.000228573
ENSMUSG00000027777	0.0549938	251.711	204.839	0.817392	1.26731e-11	1.5414e-10
ENSMUSG00000027787	0.228838	0.224262	1.30652	0.638481	0.641836	0.269842
ENSMUSG00000027797	1.71279	173.286	248.453	0.208041	2.41149e-10	3.62482e-11
ENSMUSG00000027805	10.3548	3.82233	351.877	0.00504938	0.0672193	2.56448e-12
ENSMUSG00000027827	43.9142	559.805	9.58135	4.28176e-06	1.88888e-14	0.00694685
ENSMUSG00000027905	1.62768	0.0438079	11.724	0.219181	0.836699	0.00347913
ENSMUSG00000027933	28.9293	80.436	34.2371	5.00208e-05	7.44646e-08	2.45717e-05
ENSMUSG00000027950	0.821162	35.3245	0.415937	0.377506	1.60335e-05	0.528111
ENSMUSG00000027951	30.5628	34.6017	63.1467	3.68502e-05	1.80985e-05	6.04928e-07
ENSMUSG00000027971	0.00284273	8.51887	11.6931	0.958101	0.00957503	0.00351251
ENSMUSG00000027977	0.131387	9.30871	0.13231	0.721465	0.00722347	0.720811
ENSMUSG00000027978	7.98363	60.0719	0.942209	0.0116611	5.60243e-07	0.346157
ENSMUSG00000027993	10.5974	3.24575	66.1753	0.00465762	0.0893712	4.46149e-07
ENSMUSG00000027996	4.60049	3.41178	3.87706	0.046705	0.0822129	0.0665207
ENSMUSG00000028004	0.00016414	0.0523728	9.18668	0.989927	0.821715	0.00794893
ENSMUSG00000028010	4.90685	81.6617	0.001929	0.0406928	6.68807e-08	0.965511
ENSMUSG00000028016	4.89689	16.6069	13.2849	0.0408737	0.000787942	0.00218233
ENSMUSG00000028019	12.2875	1.27733	1.86496e-06	0.00271236	0.274091	0.998927
ENSMUSG00000028020	0.782331	1.42766	1.21897	0.388768	0.248551	0.285891
ENSMUSG00000028029	9.7613	456.984	12.2312	0.00617424	1.00518e-13	0.00298045
ENSMUSG00000028030	6.27967	0.786903	0.0244815	0.0226711	0.387416	0.877623
ENSMUSG00000028033	11.8105	34.0049	14.2825	0.00314792	2.00289e-05	0.00164323
ENSMUSG00000028039	0.0585374	97.6281	5.3899	0.811717	1.84556e-08	0.0337771
ENSMUSG00000028049	3.7047	22.8599	31.8429	0.0711608	0.000173622	3.66837e-05
ENSMUSG00000028059	6.5009	47.356	46.2183	0.0207232	2.65988e-06	4.278e-06
ENSMUSG00000028069	7.89384	63.4479	15.5132	0.0120592	3.87152e-07	0.00117412
ENSMUSG00000028081	2.0474	2572.05	39.2224	0.170592	5.35463e-20	1.1325e-05
ENSMUSG00000028085	1.17872	61.6536	2.92675	0.292772	4.70231e-07	0.106438
ENSMUSG00000028107	2.64528	4.84348	42.142	0.12225	0.0418595	7.43466e-06
ENSMUSG00000028114	0.516608	23.8911	0.000914611	0.482056	0.000138647	0.976248
ENSMUSG00000028126	0.830422	24.7805	2.30039	0.374892	0.000114742	0.148849
ENSMUSG00000028133	4.11592	0.0998012	5.18804	0.0584433	0.755914	0.0368208
ENSMUSG00000028134	66.7958	32.694	3.08809	2.72485e-07	2.51334e-05	0.0979819
ENSMUSG00000028136	3.1182	23.7841	150.356	0.0953741	0.000141883	1.50372e-09
ENSMUSG00000028137	0.77067	3.47915	255.2	0.392248	0.0795023	2.96107e-11
ENSMUSG00000028156	9.27811e-05	46.9054	93.2363	0.992427	2.82668e-06	4.46126e-08
ENSMUSG00000028161	6.02603	1675.78	44.779	0.0251662	1.98616e-18	5.17722e-06
ENSMUSG00000028165	5.74867	1276.94	2.3066	0.0282612	1.95184e-17	0.148337
ENSMUSG00000028222	0.030574	423.108	22.1475	0.86326	1.89031e-13	0.000237851
ENSMUSG00000028232	2.12086	3.89163	4.83411	0.163526	0.0650166	0.0429579
ENSMUSG00000028233	0.0236581	0.747691	3.12894	0.879569	0.399246	0.0959697
ENSMUSG00000028234	1.89918	912.646	53.812	0.18604	3.2511e-16	1.67578e-06
ENSMUSG00000028247	1.77226	64.5738	5.42506	0.20068	3.43456e-07	0.0332771
ENSMUSG00000028256	1.68206	0.556086	0.738454	0.211978	0.466028	0.402848
ENSMUSG00000028266	0.0117355	67.471	81.5876	0.915002	2.54291e-07	1.10959e-07
ENSMUSG00000028271	3.6409	358.273	0.545579	0.0734115	7.34827e-13	0.470827
ENSMUSG00000028274	1.38219	20.0157	0.118572	0.255931	0.000333895	0.735072
ENSMUSG00000028291	5.67092	91.7107	9.54695	0.0292053	2.90811e-08	0.00702823
ENSMUSG00000028292	1.91517	61.5711	0.0143609	0.184292	4.74503e-07	0.906104
ENSMUSG00000028293	1.75588	166.589	0.149843	0.202674	3.27532e-10	0.703785
ENSMUSG00000028309	17.7633	26.1094	1.96922	0.000582892	8.71539e-05	0.179639
ENSMUSG00000028312	0.437148	6.93361	22.6107	0.517364	0.0174394	0.000215184
ENSMUSG00000028318	11.481	10.7281	0.880952	0.00349472	0.00446096	0.361895
ENSMUSG00000028330	8.28411	33.403	23.8774	0.010433	2.22125e-05	0.000164666
ENSMUSG00000028343	0.00168529	51.6704	7.03051	0.967733	1.51747e-06	0.0174154
ENSMUSG00000028351	37.2795	515.183	28.4963	1.16522e-05	3.74909e-14	6.66063e-05
ENSMUSG00000028381	4.01251	342.611	1.3422	0.0613726	1.05672e-12	0.263647
ENSMUSG00000028391	0.224272	27.5981	4.89643	0.641829	6.47137e-05	0.0417959
ENSMUSG00000028392	0.008854	0.604859	3.54022	0.926133	0.447419	0.0782201
ENSMUSG00000028402	2.72604	0.544447	0.89338	0.117074	0.470659	0.358619
ENSMUSG00000028412	140.766	256.615	0.799455	1.19692e-09	1.08613e-11	0.384509
ENSMUSG00000028419	28.8164	510.201	26.8867	5.11098e-05	4.06171e-14	9.0248e-05
ENSMUSG00000028430	15.4992	35.4229	31.2724	0.0010631	1.57735e-05	4.04831e-05
ENSMUSG00000028431	31.7436	0.244666	12.9315	2.97459e-05	0.627188	0.0024194
ENSMUSG00000028433	3.46656	24.7063	10.2972	0.0800008	0.00011655	0.00547413
ENSMUSG00000028434	13.7253	26.0433	2.3771	0.00175952	8.83366e-05	0.142671
ENSMUSG00000028447	21.0734	126.663	53.6354	0.000260234	2.66705e-09	1.71064e-06
ENSMUSG00000028452	38.5254	237.333	12.5448	9.56607e-06	2.02591e-11	0.00271274
ENSMUSG00000028458	0.281171	67.7142	72.9326	0.602793	2.48072e-07	2.35224e-07
ENSMUSG00000028464	1.55525	19.2381	632.412	0.22927	0.000403007	2.72941e-14
ENSMUSG00000028466	0.657735	373.603	0.237319	0.42857	5.22422e-13	0.632756
ENSMUSG00000028467	1.95545	55.4931	1.19903	0.179978	9.50364e-07	0.289727
ENSMUSG00000028468	2.65471	1.03026	18.1178	0.121632	0.324326	0.000602948
ENSMUSG00000028483	17.7257	429.508	4.84715	0.000588535	1.67158e-13	0.0427116
ENSMUSG00000028488	9.00848	239.33	439.221	0.00803048	1.89515e-11	4.64699e-13
ENSMUSG00000028518	12.1011	380.95	11.8788	0.00287393	4.45733e-13	0.00331758
ENSMUSG00000028519	18.429	1083.34	37.784	0.00049244	7.74803e-17	1.40532e-05
ENSMUSG00000028525	2.87788	169.923	21.1039	0.108037	2.80839e-10	0.000299503
ENSMUSG00000028527	15.0916	40.1513	28.083	0.00119033	7.44477e-06	7.19299e-05
ENSMUSG00000028528	57.029	94.9515	28.3036	7.93041e-07	2.2602e-08	6.90314e-05
ENSMUSG00000028530	56.9419	1.93075	1.84729	8.01136e-07	0.182608	0.19295
ENSMUSG00000028532	0.687264	18.4908	0.747496	0.418585	0.000484877	0.400047
ENSMUSG00000028538	8.3328e-05	522.072	3.61054	0.992823	3.36022e-14	0.0755894
ENSMUSG00000028541	149.84	4444.68	7.9888	7.41936e-10	5.23788e-22	0.012159
ENSMUSG00000028545	7.09264	46.2211	5.53165	0.0163846	3.10286e-06	0.031813
ENSMUSG00000028552	0.268474	78.613	126.274	0.611035	8.75879e-08	5.2961e-09
ENSMUSG00000028560	8.35774	10.9199	13.3376	0.0101549	0.00418892	0.0021493
ENSMUSG00000028572	0.312659	5.64347	0.00449381	0.583345	0.0295473	0.947384
ENSMUSG00000028577	7.90728	5.28593	1.52443	0.0119987	0.0344478	0.234776
ENSMUSG00000028580	58.0006	0.501367	23.4606	7.0865e-07	0.488496	0.000179641
ENSMUSG00000028618	69.2454	55.0352	5.94836	2.1262e-07	1.0038e-06	0.0267589
ENSMUSG00000028630	0.340675	0.00876865	40.1448	0.567104	0.926489	9.8909e-06
ENSMUSG00000028639	10.6877	183.194	37.8836	0.00452074	1.5631e-10	1.3842e-05
ENSMUSG00000028646	30.4842	101.608	41.0924	3.73866e-05	1.37727e-08	8.62701e-06
ENSMUSG00000028664	1.96528	3.20035	10.1254	0.178944	0.0914555	0.00579217
ENSMUSG00000028670	8.31923	452.382	20.0172	0.0102993	1.09227e-13	0.000383587
ENSMUSG00000028692	9.34554	72.3936	346.017	0.00713096	1.56177e-07	2.91698e-12
ENSMUSG00000028703	6.72998	3.11069	37.5306	0.0189046	0.0957425	1.46068e-05
ENSMUSG00000028719	13.4655	1138.03	0.630009	0.0018994	5.12826e-17	0.438966
ENSMUSG00000028756	0.13093	138.985	161.696	0.721928	1.31901e-09	8.84634e-10
ENSMUSG00000028759	23.5236	300.204	0.471867	0.000150118	3.07922e-12	0.501965
ENSMUSG00000028773	10.6491	0.112877	24.0369	0.00457868	0.741003	0.000159313
ENSMUSG00000028776	0.199252	32.6571	39.9163	0.660959	2.52965e-05	1.02261e-05
ENSMUSG00000028785	5.61023e-05	180.21	549.884	0.994111	1.77699e-10	8.1239e-14
ENSMUSG00000028788	20.7316	1733.33	5.6336	0.000281829	1.49463e-18	0.0304816
ENSMUSG00000028790	4.66793	8.22521	5.72001	0.0452981	0.0106617	0.0294033
ENSMUSG00000028798	10.7147	9.17827	29.0163	0.00448073	0.00756225	6.05288e-05
ENSMUSG00000028809	19.9214	55.0225	1.36383	0.000341517	1.00534e-06	0.259984
ENSMUSG00000028811	2.78059	138.171	51.1365	0.113727	1.37935e-09	2.30262e-06
ENSMUSG00000028820	19.4409	1047.83	0.00415053	0.000383549	1.02424e-16	0.94943
ENSMUSG00000028822	1.11366	127.254	0.0384254	0.306056	2.57506e-09	0.847059
ENSMUSG00000028826	6.99051	124.671	9.55584	0.0170534	3.00573e-09	0.00700709
ENSMUSG00000028832	3.55335	19013.5	2.62832	0.0766376	2.31206e-27	0.12451
ENSMUSG00000028833	22.0144	86.2313	1453.94	0.00020976	4.53334e-08	3.88834e-17
ENSMUSG00000028838	11.0195	77.5128	0.92733	0.00405517	9.67487e-08	0.349887
ENSMUSG00000028847	14.522	117.735	28.2633	0.00139776	4.61975e-09	6.95506e-05
ENSMUSG00000028851	2.28056	39.3667	75.1321	0.149367	8.39437e-06	1.93019e-07
ENSMUSG00000028854	0.10826	2.33191	11.2178	0.746152	0.145137	0.00407328
ENSMUSG00000028857	2.19722	47.6644	72.6224	0.15656	2.55206e-06	2.41974e-07
ENSMUSG00000028869	7.24083	7.83722	30.1164	0.0154666	0.0123183	4.96217e-05
ENSMUSG00000028894	0.116564	1.25189	1.09242	0.736976	0.278753	0.31147
ENSMUSG00000028898	0.935378	40.1366	10.524	0.347028	7.46141e-06	0.00508401
ENSMUSG00000028902	0.250873	112.018	0.447361	0.622884	6.69698e-09	0.513126
ENSMUSG00000028909	3.05132	0.333635	4.49884	0.0987123	0.571098	0.0498908
ENSMUSG00000028911	98.2456	290.235	11.4617	1.76245e-08	4.04278e-12	0.00377377
ENSMUSG00000028917	5.70024	933.067	130.939	0.0288451	2.70236e-16	4.08411e-09
ENSMUSG00000028920	5.76385	29.4123	67.4563	0.028081	4.56466e-05	3.93585e-07
ENSMUSG00000028926	0.24743	7.45724	182.007	0.625263	0.014229	3.70522e-10
ENSMUSG00000028931	6.90064	85.0496	54.263	0.0176676	5.00442e-08	1.59032e-06
ENSMUSG00000028932	0.0792835	457.536	24.0895	0.78167	9.95267e-14	0.000157589
ENSMUSG00000028933	1.85362	0.39888	0.000517086	0.191136	0.536069	0.982139
ENSMUSG00000028937	6.13182	156.668	292.81	0.0240892	5.26566e-10	1.04416e-11
ENSMUSG00000028944	3.2388	0.0045704	12.7272	0.0896868	0.946889	0.00256961
ENSMUSG00000028945	7.65724	437.681	6.07594	0.0131844	1.43228e-13	0.025401
ENSMUSG00000028953	0.0347095	42.4361	22.4877	0.854411	5.29802e-06	0.000220955
ENSMUSG00000028954	3.81665	0.296834	47.7195	0.0674036	0.59295	3.52278e-06
ENSMUSG00000028958	8.32332	66.9272	15.7281	0.0102838	2.68832e-07	0.00110884
ENSMUSG00000028960	28.1603	66.1822	12.3347	5.79886e-05	2.90288e-07	0.0028889
ENSMUSG00000028964	99.1927	2810.57	4.57338e-06	1.64299e-08	2.53111e-20	0.99832
ENSMUSG00000028973	1.06907	0.215744	18.0536	0.315642	0.648195	0.000612527
ENSMUSG00000028975	7.8109	271.032	49.5185	0.0124408	7.00961e-12	2.80826e-06
ENSMUSG00000028980	0.483842	37.1808	172.99	0.496087	1.18382e-05	5.3894e-10
ENSMUSG00000028986	10.6068	7.95621	5.46837	0.00464315	0.0117811	0.0326731
ENSMUSG00000028991	12.5145	146.541	3.09134	0.00252926	8.80129e-10	0.0978199
ENSMUSG00000029012	6.46868	55.4629	0.307046	0.0209947	9.53781e-07	0.58716
ENSMUSG00000029016	4.3266	102.569	65.3964	0.0529629	1.28523e-08	4.81958e-07
ENSMUSG00000029020	11.9252	84.6776	84.0314	0.00303638	5.16388e-08	9.08494e-08
ENSMUSG00000029029	2.19487	125.143	4.19381	0.156769	2.92143e-09	0.0573526
ENSMUSG00000029033	0.990341	10.7809	232.196	0.333614	0.00438406	6.0329e-11
ENSMUSG00000029053	0.122075	148.461	73.8646	0.731085	7.96525e-10	2.16188e-07
ENSMUSG00000029054	245.072	24.5284	1.13344	1.5688e-11	0.000121012	0.302846
ENSMUSG00000029056	8.4558	1.22491	0.0974017	0.0097974	0.283814	0.759001
ENSMUSG00000029068	0.212966	76.4688	16.6403	0.650303	1.06443e-07	0.000873766
ENSMUSG00000029088	0.00464402	146.23	19.9869	0.946464	8.9456e-10	0.000386288
ENSMUSG00000029098	2.50631	6.30187	6.94199	0.131816	0.0224664	0.0180202
ENSMUSG00000029104	37.3556	10.1548	9.73742	1.15111e-05	0.00540028	0.00659083
ENSMUSG00000029110	3.65089	143.435	45.7977	0.0730538	1.03694e-09	4.52115e-06
ENSMUSG00000029111	10.0805	2.58416	18.807	0.00553766	0.126351	0.000510138
ENSMUSG00000029119	5.02419	4.8567	4.74775	0.0386303	0.041613	0.0446304
ENSMUSG00000029121	18.4788	19.3348	457.328	0.000486333	0.000393599	3.39929e-13
ENSMUSG00000029131	55.9008	109.669	0.0897669	9.05439e-07	7.83923e-09	0.768331
ENSMUSG00000029141	11.6724	1.5827	0.86489	0.00328829	0.225378	0.366194
ENSMUSG00000029144	0.393751	59.8481	8.44786	0.538672	5.74474e-07	0.0103007
ENSMUSG00000029147	0.216071	182.366	123.941	0.647948	1.61944e-10	6.05048e-09
ENSMUSG00000029148	3.32798	109.442	1.66673	0.0857379	7.96049e-09	0.21504
ENSMUSG00000029151	18.5254	1.68356	57.9536	0.000480698	0.211784	1.04924e-06
ENSMUSG00000029152	1.90437	682.392	18.8571	0.18547	3.66267e-15	0.00050404
ENSMUSG00000029161	8.46866	147.005	0.973117	0.00975161	8.59066e-10	0.338588
ENSMUSG00000029166	0.300196	248.36	112.587	0.590882	1.4105e-11	1.19665e-08
ENSMUSG00000029168	20.1936	10.2694	24.2531	0.000320017	0.00519589	0.000152367
ENSMUSG00000029169	4.91292	94.0841	23.3887	0.0405832	2.41618e-08	0.000182378
ENSMUSG00000029171	0.662855	5.16476	0.97052	0.426812	0.0363157	0.339215
ENSMUSG00000029174	0.600521	35.659	4.59778	0.449025	1.51684e-05	0.0477178
ENSMUSG00000029176	11.9478	126.897	10.7374	0.00301495	2.6302e-09	0.00474562
ENSMUSG00000029189	0.917539	1.28621	1.10735	0.351548	0.272487	0.308293
ENSMUSG00000029196	5.50433	14.9797	25.6664	0.0313527	0.0012282	0.000114538
ENSMUSG00000029199	0.15299	219.945	0.472513	0.700553	3.70735e-11	0.501677
ENSMUSG00000029202	4.00693	0.0761677	26.2889	0.0615356	0.785887	0.000101335
ENSMUSG00000029203	1.85999	7.67891	13.7382	0.190413	0.0130766	0.00191584
ENSMUSG00000029206	1.20871	9.95246	1.64176	0.286914	0.00578366	0.218344
ENSMUSG00000029208	0.124071	64.4942	0.959309	0.728989	3.4636e-07	0.34194
ENSMUSG00000029212	69.2636	70.7072	27.764	2.12234e-07	1.83986e-07	7.63675e-05
ENSMUSG00000029221	1.58555	27.3046	6.47974	0.224979	6.85689e-05	0.0215974
ENSMUSG00000029246	0.0628843	14.4582	0.034355	0.805	0.00142341	0.855283
ENSMUSG00000029250	21.2711	103.487	14.9817	0.000248589	1.20365e-08	0.00135513
ENSMUSG00000029265	1.95793	71.8307	16.3071	0.179717	1.64901e-07	0.000952396
ENSMUSG00000029267	1.12199	13.8757	75.6187	0.30431	0.00168386	1.84877e-07
ENSMUSG00000029276	0.0678466	11.2644	3.5035	0.797627	0.00374603	0.0796366
ENSMUSG00000029312	0.325019	31.0326	27.1982	0.576065	3.38179e-05	8.50187e-05
ENSMUSG00000029326	2.97004	170.025	15.6277	0.102957	2.79531e-10	0.00113883
ENSMUSG00000029328	1.09077	31.3895	1.06081	0.310925	3.17007e-05	0.31835
ENSMUSG00000029348	7.44571	410.68	46.6191	0.0142921	2.41272e-13	4.05991e-06
ENSMUSG00000029359	0.608134	181.407	16.6674	0.446213	1.6875e-10	0.000867709
ENSMUSG00000029385	4.88602	1075.93	8.1985	0.0410722	8.20676e-17	0.0112664
ENSMUSG00000029387	16.5145	5.42013	16.9647	0.000807552	0.0325066	0.000804185
ENSMUSG00000029390	0.0438046	408.378	26.7718	0.836705	2.5262e-13	9.22687e-05
ENSMUSG00000029392	4.21094	167.395	87.255	0.0558937	3.15493e-10	7.03073e-08
ENSMUSG00000029402	1.2793	51.2003	3.16309	0.273734	1.61031e-06	0.0943253
ENSMUSG00000029403	1.25032	463.526	13.8983	0.279044	8.9442e-14	0.00183069
ENSMUSG00000029404	0.599832	32.251	60.7128	0.44928	2.71754e-05	7.79373e-07
ENSMUSG00000029405	0.490576	301.917	1.92955	0.493146	2.94108e-12	0.18384
ENSMUSG00000029406	2.64798	1.44082	28.1063	0.122073	0.246467	7.16177e-05
ENSMUSG00000029407	1.41549	1.64372	1.53803	0.250498	0.217025	0.232791
ENSMUSG00000029415	0.103306	15.2166	39.8303	0.751816	0.00114958	1.03556e-05
ENSMUSG00000029420	1.96043	57.4483	39.4274	0.179454	7.55312e-07	1.0987e-05
ENSMUSG00000029430	1.84713	453.69	36.6214	0.191876	1.06668e-13	1.68052e-05
ENSMUSG00000029434	1.77774	167.93	62.8397	0.20002	3.07783e-10	6.24298e-07
ENSMUSG00000029436	9.14207	4.99764	324.441	0.00765943	0.0390862	4.77522e-12
ENSMUSG00000029439	7.91233	9.76822	19.1025	0.011976	0.00615958	0.000475374
ENSMUSG00000029446	26.1978	125.2	0.905334	8.56016e-05	2.91128e-09	0.355509
ENSMUSG00000029447	0.751874	436.119	0.0114578	0.397958	1.4749e-13	0.916087
ENSMUSG00000029466	6.59181	59.2822	6.99577	0.0199786	6.12282e-07	0.0176499
ENSMUSG00000029467	42.3114	342.375	6.80761	5.39542e-06	1.06264e-12	0.0189849
ENSMUSG00000029469	12.4918	0.00734521	8.26381	0.00254694	0.932703	0.0110038
ENSMUSG00000029471	16.285	261.172	135.452	0.000858636	9.43422e-12	3.2011e-09
ENSMUSG00000029474	12.8877	198.621	33.2095	0.00225761	8.2923e-11	2.91108e-05
ENSMUSG00000029486	25.686	2.43764	18.4824	9.50417e-05	0.136876	0.000551675
ENSMUSG00000029500	22.7171	22.8205	1.66848	0.000179201	0.000175144	0.21481
ENSMUSG00000029502	8.93468	57.6695	45.7867	0.00824412	7.36226e-07	4.52771e-06
ENSMUSG00000029505	0.177335	7.84448	0.0348823	0.67895	0.0122847	0.85419
ENSMUSG00000029512	3.41577	205.509	68.609	0.0820493	6.33984e-11	3.52184e-07
ENSMUSG00000029569	23.7162	9.17236	4.32116	0.000143979	0.00757804	0.0540893
ENSMUSG00000029576	1.44941	5.84145	2.19502	0.24512	0.0271798	0.157883
ENSMUSG00000029578	0.550892	57.4477	102.159	0.468086	7.55366e-07	2.36707e-08
ENSMUSG00000029580	78.4025	2715.07	38.3238	8.92627e-08	3.38985e-20	1.29509e-05
ENSMUSG00000029594	5.47488	40.2885	14.6992	0.0317508	7.29133e-06	0.00146402
ENSMUSG00000029602	11.1276	14.2323	6.45473	0.00391529	0.00151865	0.021813
ENSMUSG00000029608	2.50082	3.8491	1342.33	0.132212	0.0663581	7.31637e-17
ENSMUSG00000029610	14.735	296.38	4.69904	0.00131577	3.41472e-12	0.0456069
ENSMUSG00000029613	32.8484	369.476	15.9735	2.44622e-05	5.71915e-13	0.00103923
ENSMUSG00000029614	1.06658	459.143	18.6833	0.316188	9.67015e-14	0.000525534
ENSMUSG00000029616	6.36705	786.746	0.000269625	0.0218778	1.12146e-15	0.987102
ENSMUSG00000029625	13.6663	938.978	5.24583	0.00179024	2.56345e-16	0.0359182
ENSMUSG00000029640	8.65078	2276.07	0.766059	0.00912816	1.50331e-19	0.394389
ENSMUSG00000029641	0.232526	367.713	2.52695	0.635807	5.94638e-13	0.131479
ENSMUSG00000029642	17.3831	998.978	4.95263	0.000642841	1.52724e-16	0.0407794
ENSMUSG00000029655	0.195028	10.9678	0.667477	0.66433	0.00412404	0.425931
ENSMUSG00000029657	669.29	6.18725	1.71171	4.30231e-15	0.023546	0.209248
ENSMUSG00000029674	9.63731	17.0104	151.73	0.00644347	0.000708398	1.40746e-09
ENSMUSG00000029684	13.5212	347.72	1.13202	0.00186838	9.37005e-13	0.303138
ENSMUSG00000029686	11.8531	7.40839	5.57339	0.00310597	0.0144982	0.03126
ENSMUSG00000029712	0.075148	29.7021	64.1686	0.787287	4.32275e-05	5.45158e-07
ENSMUSG00000029715	1.48452	149.106	10.345	0.239708	7.70465e-10	0.00538908
ENSMUSG00000029752	3.85076	334.165	1.55236	0.0663053	1.29395e-12	0.230723
ENSMUSG00000029763	2.93873	0.178563	26.608	0.104651	0.677907	9.52364e-05
ENSMUSG00000029777	1.63427	182.828	58.4838	0.218292	1.58769e-10	9.90107e-07
ENSMUSG00000029780	4.66619	754.021	0.460693	0.0453337	1.5974e-15	0.507
ENSMUSG00000029790	0.992042	0.261008	0.000108108	0.333211	0.615999	0.991833
ENSMUSG00000029804	66.014	110.608	13.8721	2.95395e-07	7.3584e-09	0.00184431
ENSMUSG00000029817	5.68891	10.1175	3.29911	0.0289836	0.00546882	0.0880999
ENSMUSG00000029823	0.00124204	58.299	19.1139	0.972297	6.84779e-07	0.000474081
ENSMUSG00000029836	3.0655	226.382	1.71656	0.0979931	2.94931e-11	0.208635
ENSMUSG00000029838	96.8718	858.128	78.6488	1.95338e-08	5.43688e-16	1.42088e-07
ENSMUSG00000029840	4.65576	255.889	42.7154	0.0455483	1.11103e-11	6.86236e-06
ENSMUSG00000029843	4.49734	1.21211	52.7573	0.0489556	0.28626	1.89655e-06
ENSMUSG00000029869	0.889289	17.3741	35.4354	0.35888	0.000644348	2.02549e-05
ENSMUSG00000029910	0.0886976	7.42587	0.944608	0.769448	0.0144012	0.345561
ENSMUSG00000029916	0.0156707	17.5043	12.5015	0.901847	0.000623008	0.00274803
ENSMUSG00000029919	4.51235	11.002	0.74099	0.0486204	0.00407822	0.40206
ENSMUSG00000029922	218.14	223.248	1.5561	3.95732e-11	3.29418e-11	0.230187
ENSMUSG00000029924	0.0238954	61.0128	7.4893	0.878972	5.04588e-07	0.0146297
ENSMUSG00000029992	78.2578	59.7346	4.98676	9.0435e-08	5.81843e-07	0.0401759
ENSMUSG00000029998	13.902	253.306	6.10172	0.00167102	1.20491e-11	0.0251364
ENSMUSG00000030000	1.5434	86.9224	32.7783	0.230978	4.28093e-08	3.12914e-05
ENSMUSG00000030007	4.44552	152.99	90.0063	0.0501336	6.32309e-10	5.68507e-08
ENSMUSG00000030031	13.6822	2.74558	0.545528	0.00178191	0.115862	0.470847
ENSMUSG00000030032	0.918652	102.456	10.0858	0.351263	1.29563e-08	0.00586839
ENSMUSG00000030036	1.03604	118.173	1.31901	0.323012	4.49287e-09	0.267651
ENSMUSG00000030037	1.77829	240.77	1.62238	0.199954	1.80668e-11	0.220954
ENSMUSG00000030043	0.35344	7.09106	6.89736	0.560002	0.0163948	0.0183343
ENSMUSG00000030045	0.741514	121.393	0.0755456	0.401159	3.67276e-09	0.786945
ENSMUSG00000030047	15.1751	7.10897	2.8847	0.00116293	0.0162805	0.108783
ENSMUSG00000030056	0.0612053	88.2694	8.05804	0.807564	3.83282e-08	0.0118557
ENSMUSG00000030057	53.6189	4837.33	3.663	1.1916e-06	2.55699e-22	0.0736945
ENSMUSG00000030058	1.43797	77.687	59.7927	0.246917	9.52299e-08	8.59555e-07
ENSMUSG00000030059	70.3689	172.591	0.843951	1.90207e-07	2.48815e-10	0.371911
ENSMUSG00000030067	11.7492	67.944	0.0298555	0.00320936	2.42355e-07	0.864985
ENSMUSG00000030077	105.966	1701.89	1.30844	1.01081e-08	1.74373e-18	0.269503
ENSMUSG00000030079	6.17204	155.321	0.100781	0.0236937	5.62811e-10	0.755
ENSMUSG00000030084	18.7047	31.2845	0.151252	0.000459688	3.23077e-05	0.702468
ENSMUSG00000030086	0.455027	2.65807	70.4545	0.509028	0.121412	2.95709e-07
ENSMUSG00000030094	5.64878	82.4349	1.13864	0.0294808	6.25426e-08	0.301777
ENSMUSG00000030102	9.98784	1.08448	1.35965	0.00571448	0.312281	0.260685
ENSMUSG00000030103	5.97247	143.881	74.2013	0.0257324	1.01262e-09	2.09741e-07
ENSMUSG00000030108	0.412626	208.071	6.33512	0.529208	5.74961e-11	0.0228791
ENSMUSG00000030120	13.1549	76.1407	430.01	0.00208332	1.09711e-07	5.47442e-13
ENSMUSG00000030134	152.419	1069.87	55.7489	6.50747e-10	8.60367e-17	1.34162e-06
ENSMUSG00000030137	0.672933	503.288	5.346	0.423385	4.54485e-14	0.0344135
ENSMUSG00000030138	2.52589	1.35659	0.0306139	0.130415	0.260213	0.8633
ENSMUSG00000030161	0.0500824	7.16061	681.765	0.825587	0.0159561	1.51655e-14
ENSMUSG00000030166	1.18648	74.7251	10.3366	0.291241	1.25153e-07	0.00540389
ENSMUSG00000030177	0.805626	31.9179	0.741561	0.381953	2.88336e-05	0.401882
ENSMUSG00000030180	0.998004	0.207514	0.934026	0.331802	0.654488	0.348201
ENSMUSG00000030201	0.922673	96.566	2.60422	0.350238	1.99897e-08	0.126126
ENSMUSG00000030204	0.504164	200.139	5.78833	0.487303	7.81006e-11	0.0285819
ENSMUSG00000030209	5.32029	21.5402	11.1473	0.0339385	0.000233674	0.0041649
ENSMUSG00000030216	0.908139	138.532	57.6241	0.353963	1.35224e-09	1.08798e-06
ENSMUSG00000030222	11.8993	723.229	2.77757	0.00306116	2.25967e-15	0.115046
ENSMUSG00000030224	23.0619	576.464	13.005	0.000166058	1.48229e-14	0.00236775
ENSMUSG00000030231	2.41691	0.0282055	4.92779	0.13845	0.868608	0.0412251
ENSMUSG00000030243	0.484126	2.75159	0.236206	0.495962	0.115492	0.633549
ENSMUSG00000030254	0.182723	52.7958	0.15131	0.674409	1.3186e-06	0.702415
ENSMUSG00000030271	0.421962	0.532133	1.79619	0.524641	0.475643	0.198896
ENSMUSG00000030276	1.92454	0.62067	11.5446	0.183276	0.441646	0.00367772
ENSMUSG00000030282	28.0051	75.4631	1.65368	5.97632e-05	1.16819e-07	0.216758
ENSMUSG00000030284	0.288472	7.84313	5.82265	0.598162	0.0122909	0.0281792
ENSMUSG00000030301	20.5874	263.981	2.79949	0.000291539	8.65928e-12	0.11373
ENSMUSG00000030302	16.0716	60.1208	597.602	0.00090942	5.57189e-07	4.24674e-14
ENSMUSG00000030303	0.00835758	68.9385	0.529404	0.928228	2.19247e-07	0.477371
ENSMUSG00000030314	10.0825	1.18987	34.3724	0.00553397	0.290576	2.40359e-05
ENSMUSG00000030322	3.59857	2.56224	0.325445	0.0749509	0.127861	0.576278
ENSMUSG00000030323	9.73879	25.6228	16.0445	0.00622216	9.62872e-05	0.00102003
ENSMUSG00000030327	2.32605	242.977	116.518	0.145613	1.67998e-11	9.38717e-09
ENSMUSG00000030350	1.59539	123.871	112.734	0.223607	3.15496e-09	1.18569e-08
ENSMUSG00000030374	0.00286392	67.1088	234.123	0.957945	2.63874e-07	5.66962e-11
ENSMUSG00000030376	7.53753	0.28416	180.702	0.0137988	0.600887	3.90747e-10
ENSMUSG00000030397	1.17512	262.335	42.2652	0.293487	9.10432e-12	7.30729e-06
ENSMUSG00000030432	14.5423	421.158	0.900768	0.0013897	1.9632e-13	0.356692
ENSMUSG00000030447	2.64758	37.8675	3.52387	0.122099	1.06103e-05	0.0788471
ENSMUSG00000030451	1.46205	0.0881761	0.449921	0.243152	0.770106	0.51194
ENSMUSG00000030452	0.399576	586.986	5.32891	0.535718	1.27632e-14	0.034665
ENSMUSG00000030465	27.9807	180.971	121.465	6.00485e-05	1.7195e-10	6.98658e-09
ENSMUSG00000030500	0.550214	56.7704	38.5463	0.468355	8.17352e-07	1.2525e-05
ENSMUSG00000030505	0.000222805	0.0605078	2.9464	0.988264	0.80864	0.105362
ENSMUSG00000030509	0.27972	0.016167	2.82006	0.603722	0.900314	0.112512
ENSMUSG00000030516	4.40426	0.498823	3.76252	0.0510948	0.489585	0.0702518
ENSMUSG00000030519	3.38466	50.7985	209.768	0.0833345	1.69469e-06	1.29091e-10
ENSMUSG00000030521	8.42231	17.2927	0.0504702	0.00991788	0.000658101	0.825091
ENSMUSG00000030533	0.289082	0.506425	67.0205	0.597778	0.486342	4.10643e-07
ENSMUSG00000030534	1.59104	8.47514	15.9329	0.224212	0.0097286	0.0010504
ENSMUSG00000030554	0.110317	82.1808	3.95897	0.743843	6.39329e-08	0.0639948
ENSMUSG00000030583	9.72909	19.942	84.3411	0.00624293	0.000339834	8.86078e-08
ENSMUSG00000030584	4.47768	43.0691	40.7292	0.0493986	4.83299e-06	9.08861e-06
ENSMUSG00000030614	57.0918	109.617	0.039871	7.87259e-07	7.86691e-09	0.844249
ENSMUSG00000030619	8.3808	71.6805	5.73353	0.0100695	1.67319e-07	0.0292387
ENSMUSG00000030621	0.723701	123.97	16.1935	0.406756	3.1362e-09	0.000981032
ENSMUSG00000030654	42.2114	197.644	6.25874	5.47501e-06	8.61996e-11	0.0235911
ENSMUSG00000030659	3.53502	158.104	0.088162	0.0773337	4.90779e-10	0.770347
ENSMUSG00000030662	75.0581	14.6562	10.7126	1.21312e-07	0.00134545	0.00478365
ENSMUSG00000030669	6.173	28.2268	0.29506	0.0236843	5.72458e-05	0.594484
ENSMUSG00000030682	0.149162	24.761	200.797	0.704129	0.000115213	1.78803e-10
ENSMUSG00000030695	7.32805	227.677	131.756	0.0149537	2.81872e-11	3.90561e-09
ENSMUSG00000030704	2.63853	2627.61	60.0491	0.122695	4.47025e-20	8.36314e-07
ENSMUSG00000030718	15.7741	62.8723	152.034	0.000985939	4.11862e-07	1.38707e-09
ENSMUSG00000030726	3.2995	1.53751	0.332512	0.0869763	0.231833	0.572208
ENSMUSG00000030729	598.172	0.798894	51.9893	1.09174e-14	0.383904	2.07794e-06
ENSMUSG00000030731	1.27009	13.7397	37.881	0.275406	0.00175212	1.38475e-05
ENSMUSG00000030738	1.46225	78.5066	3.81867	0.243121	8.843e-08	0.0683928
ENSMUSG00000030741	22.8803	0.0264974	0.467191	0.000172843	0.872611	0.504061
ENSMUSG00000030751	130.262	1457.81	0.165597	2.15817e-09	6.41405e-18	0.689447
ENSMUSG00000030754	1.35211	5.07209	21.7787	0.260973	0.037823	0.000257837
ENSMUSG00000030763	0.171097	139.613	98.0649	0.68431	1.27442e-09	3.1463e-08
ENSMUSG00000030772	3.6367	8.03516	92.6832	0.0735627	0.0114393	4.64792e-08
ENSMUSG00000030779	1.14541	2.06572	1.75703	0.299472	0.168796	0.203612
ENSMUSG00000030801	4.46233	6.61414	2.9133	0.0497478	0.0198005	0.107181
ENSMUSG00000030805	23.0067	1322.65	3.79019	0.000168087	1.45276e-17	0.0693283
ENSMUSG00000030806	0.991985	76.1945	1048.89	0.333224	1.09167e-07	5.13481e-16
ENSMUSG00000030811	2.37013	3.88184	89.8749	0.142083	0.0653227	5.74229e-08
ENSMUSG00000030816	20.9362	0.101721	21.8259	0.000268673	0.75366	0.000255174
ENSMUSG00000030854	30.0402	250.524	7.96809	4.05859e-05	1.31606e-11	0.0122515
ENSMUSG00000030868	0.731514	39.2473	151.144	0.404286	8.55051e-06	1.44762e-09
ENSMUSG00000030870	0.356611	175.381	3.62405	0.558265	2.1962e-10	0.075096
ENSMUSG00000030872	44.2727	34.8458	10.2223	4.06943e-06	1.73696e-05	0.00561025
ENSMUSG00000030881	2.20417	102.477	69.3158	0.155944	1.29369e-08	3.29233e-07
ENSMUSG00000030884	0.0275702	222.457	0.228794	0.870082	3.38827e-11	0.63889
ENSMUSG00000030905	0.865623	250.389	139.003	0.365195	1.32176e-11	2.65623e-09
ENSMUSG00000030922	0.795641	55.1701	2.01991	0.384852	9.87721e-07	0.174446
ENSMUSG00000030930	2.10802	20.0664	2.07894	0.164735	0.00032987	0.168631
ENSMUSG00000030942	0.235412	427.957	0.100285	0.633733	1.72188e-13	0.755582
ENSMUSG00000030979	4.46588	2.6966	2.59411	0.0496669	0.11893	0.126811
ENSMUSG00000030987	1.29655	0.000506918	7.95932	0.270637	0.982299	0.0122908
ENSMUSG00000031007	41.7503	52.0223	18.1527	5.8592e-06	1.45189e-06	0.000597819
ENSMUSG00000031028	19.063	35.3781	133.25	0.000420703	1.58913e-05	3.60175e-09
ENSMUSG00000031029	5.93224	3357.86	11.6616	0.0261673	5.62284e-21	0.00354676
ENSMUSG00000031060	4.83035	37.1429	26.2006	0.042106	1.19105e-05	0.000103099
ENSMUSG00000031065	26.3882	836.573	60.0483	8.23609e-05	6.72217e-16	8.36387e-07
ENSMUSG00000031066	67.0024	11.6689	87.6726	2.66767e-07	0.0032919	6.80515e-08
ENSMUSG00000031099	26.7725	11.1715	0.0295348	7.62316e-05	0.00386001	0.865705
ENSMUSG00000031105	1.70042	27.4189	2.75491	0.209614	6.70376e-05	0.116425
ENSMUSG00000031119	2.00835	15.9547	13.5469	0.174502	0.000938666	0.00202357
ENSMUSG00000031137	25.7027	0.694365	555.152	9.4716e-05	0.416238	7.54262e-14
ENSMUSG00000031143	6.55869	0.459528	17.8843	0.0202463	0.506967	0.000638615
ENSMUSG00000031144	79.2907	47.6442	5.07027	8.24288e-08	2.55899e-06	0.0387427
ENSMUSG00000031146	3.78926	79.15	1.12233	0.0683011	8.34712e-08	0.30515
ENSMUSG00000031148	0.0423013	350.139	2.36744	0.839489	8.85695e-13	0.143431
ENSMUSG00000031149	1.89223	27.7972	67.7631	0.186806	6.22365e-05	3.82055e-07
ENSMUSG00000031153	35.3036	264.239	5.5827	1.60895e-05	8.59172e-12	0.0311382
ENSMUSG00000031154	0.0359576	95.9731	55.6598	0.851849	2.09077e-08	1.35524e-06
ENSMUSG00000031157	5.24418	510.153	78.8654	0.0350786	4.06484e-14	1.39485e-07
ENSMUSG00000031161	13.3626	11.0684	35.7023	0.00195822	0.00399112	1.94141e-05
ENSMUSG00000031166	123.555	559.817	32.845	3.2163e-09	1.88854e-14	3.09424e-05
ENSMUSG00000031169	1.94873	23.0274	24.0177	0.180689	0.000167322	0.000159947
ENSMUSG00000031174	1.92703	28.4212	0.357877	0.183008	5.51356e-05	0.558062
ENSMUSG00000031189	4.53738	0.0593761	0.745584	0.0480674	0.810401	0.400637
ENSMUSG00000031210	10.9332	6.78901	0.129673	0.0041708	0.018466	0.72348
ENSMUSG00000031227	55.0203	246.755	24.2214	1.0056e-06	1.48541e-11	0.000153364
ENSMUSG00000031229	26.6553	11.3683	0.00105471	7.80446e-05	0.00362305	0.974494
ENSMUSG00000031231	53.1473	15.3335	0.759686	1.2626e-06	0.00111289	0.396317
ENSMUSG00000031246	10.5054	191.811	6.51212	0.00480212	1.09062e-10	0.0213218
ENSMUSG00000031278	0.00750443	0.180814	2.26377	0.931979	0.676009	0.151915
ENSMUSG00000031283	45.3699	485.411	3.40037	3.48939e-06	6.12105e-14	0.0837804
ENSMUSG00000031284	38.847	417.72	20.161	9.09774e-06	2.09943e-13	0.00037106
ENSMUSG00000031285	0.359441	104.842	10.6471	0.556724	1.09359e-08	0.00488562
ENSMUSG00000031302	5.83634	53.8403	96.5792	0.0272381	1.15981e-06	3.49753e-08
ENSMUSG00000031314	5.68479	30.1646	0.724016	0.0290343	3.96597e-05	0.407384
ENSMUSG00000031333	18.7992	250.927	4.34289	0.000449023	1.29928e-11	0.0535542
ENSMUSG00000031342	33.3152	5.80925	5.66356	2.25529e-05	0.0275496	0.0301027
ENSMUSG00000031343	1.38613	1294.02	52.8342	0.25528	1.74587e-17	1.87939e-06
ENSMUSG00000031347	1.59653	162.89	6.80358	0.223449	3.89745e-10	0.0190148
ENSMUSG00000031353	1.3829	1.44385	0.57779	0.255814	0.245991	0.458235
ENSMUSG00000031358	0.0949371	4.47114	2.87609	0.761735	0.049547	0.109271
ENSMUSG00000031376	3.20582	13.2128	50.6633	0.0912014	0.00204754	2.43903e-06
ENSMUSG00000031386	139.402	132.354	19.7689	1.28919e-09	1.91274e-09	0.000406349
ENSMUSG00000031391	14.7207	2.42783	21.2736	0.0013211	0.137619	0.000288354
ENSMUSG00000031398	11.3374	4.96138	0.0525955	0.00365913	0.0397189	0.821513
ENSMUSG00000031403	23.8133	140.838	0.199273	0.000140993	1.19227e-09	0.661291
ENSMUSG00000031483	12.6856	4.58004	25.389	0.00240038	0.0471414	0.00012104
ENSMUSG00000031487	0.0398103	28.4808	37.8304	0.844219	5.45067e-05	1.39544e-05
ENSMUSG00000031490	0.00261276	64.0099	125.997	0.95983	3.64608e-07	5.37992e-09
ENSMUSG00000031502	0.105128	57.9199	845.844	0.749715	7.15264e-07	2.7941e-15
ENSMUSG00000031511	0.565697	29.2308	53.6496	0.462262	4.72379e-05	1.7078e-06
ENSMUSG00000031513	58.5371	6.23778	6.89061	6.66384e-07	0.0230629	0.0183823
ENSMUSG00000031517	66.8117	119.122	85.3427	2.7204e-07	4.23179e-09	8.17724e-08
ENSMUSG00000031530	6.83135	8.81612	0.000789904	0.0181584	0.00860097	0.977926
ENSMUSG00000031532	16.9407	0.474814	40.5743	0.000721475	0.500078	9.29385e-06
ENSMUSG00000031538	1.48237	48.2333	63.3546	0.240034	2.36579e-06	5.92193e-07
ENSMUSG00000031539	24.2667	29.2614	175.983	0.000127932	4.6965e-05	4.74982e-10
ENSMUSG00000031558	9.68546	0.620719	18.6884	0.00633738	0.441628	0.000524889
ENSMUSG00000031578	2.01828	54.8268	17.8669	0.173497	1.02924e-06	0.000641369
ENSMUSG00000031601	92.6568	6884.46	3.93627	2.69971e-08	1.28419e-23	0.0646835
ENSMUSG00000031605	4.28063	1.22374	51.3438	0.0541059	0.284036	2.24559e-06
ENSMUSG00000031608	5.54984	38.232	0.968889	0.0307486	1.00167e-05	0.339609
ENSMUSG00000031627	5.66366	135.797	3.14524	0.0292953	1.57387e-09	0.0951808
ENSMUSG00000031634	2.87912	3.14953	5.35327	0.107967	0.0938568	0.0343072
ENSMUSG00000031642	0.478181	55.0974	64.3531	0.498583	9.96348e-07	5.35092e-07
ENSMUSG00000031672	3.28436	3.13657	80.304	0.0876432	0.0944806	1.23499e-07
ENSMUSG00000031691	25.7796	0.784532	194.144	9.32314e-05	0.388116	2.29695e-10
ENSMUSG00000031696	13.6507	0.23555	13.0733	0.00179847	0.633635	0.00232095
ENSMUSG00000031703	16.7599	59.8767	4.3935	0.000756662	5.7263e-07	0.0523319
ENSMUSG00000031708	81.7784	633.824	12.2794	6.62054e-08	6.75839e-15	0.0029374
ENSMUSG00000031723	3.67814	160.995	0.905602	0.0720878	4.26668e-10	0.355439
ENSMUSG00000031731	0.14487	0.343341	0.355408	0.708201	0.565606	0.559408
ENSMUSG00000031732	22.1417	92.8535	16.0494	0.000203814	2.65851e-08	0.00101872
ENSMUSG00000031772	0.677153	6.16176	9.02287	0.421962	0.023794	0.00841237
ENSMUSG00000031787	0.807807	134.583	20.5292	0.381324	1.68505e-09	0.000341043
ENSMUSG00000031791	0.987262	130.095	17.6205	0.334346	2.17912e-09	0.000681792
ENSMUSG00000031827	2.188	60.9973	192.664	0.157381	5.05454e-07	2.43121e-10
ENSMUSG00000031833	5.62931	122.511	63.1547	0.0297255	3.42822e-09	6.04433e-07
ENSMUSG00000031834	0.00683323	87.5588	455.875	0.935085	4.06232e-08	3.48407e-13
ENSMUSG00000031837	8.35984	103.952	218.929	0.0101471	1.16455e-08	9.37868e-11
ENSMUSG00000031848	24.7273	47.4045	10.7193	0.000116035	2.64259e-06	0.00477334
ENSMUSG00000031862	0.295668	734.758	3.88622	0.593671	1.98118e-15	0.0662324
ENSMUSG00000031864	9.06262	3.60015	10.6635	0.0078777	0.074893	0.00485985
ENSMUSG00000031865	7.24157	129.69	55.8287	0.0154622	2.23123e-09	1.32955e-06
ENSMUSG00000031878	0.931119	9.10369	3.20991	0.348099	0.007764	0.0921252
ENSMUSG00000031883	10.3703	0.398831	2.11782	0.00502324	0.536094	0.164933
ENSMUSG00000031901	6.67938	1.4584	17.5915	0.0192902	0.243718	0.000686744
ENSMUSG00000031904	1.00292	36.3781	9.01407	0.330647	1.34795e-05	0.00843814
ENSMUSG00000031906	26.1036	14.8623	0.0411633	8.7258e-05	0.00126936	0.841781
ENSMUSG00000031913	11.0759	800.014	77.7658	0.0039815	9.75621e-16	1.5328e-07
ENSMUSG00000031921	10.9504	10.3437	0.857261	0.00414746	0.00506822	0.368262
ENSMUSG00000031922	3.61367	6.68669	1.55064	0.0743977	0.0192339	0.23097
ENSMUSG00000031948	26.5495	5.54972	0.883382	7.9723e-05	0.0307502	0.361251
ENSMUSG00000031949	14.4421	1.51123	7.08742	0.00142999	0.235696	0.0170389
ENSMUSG00000031951	11.9966	49.7686	0.0352191	0.00296927	1.93454e-06	0.853497
ENSMUSG00000031954	0.0055781	1120.24	6.24251	0.941336	5.85253e-17	0.0237457
ENSMUSG00000031960	1.13573	121.525	21.6336	0.301458	3.64282e-09	0.000266212
ENSMUSG00000031982	0.0992194	11.9862	0.186032	0.756602	0.00297891	0.671995
ENSMUSG00000031988	1.54504	76.1836	46.0557	0.230741	1.09277e-07	4.3702e-06
ENSMUSG00000031993	1.90361	9.27912	4.48458	0.185554	0.00729881	0.0502133
ENSMUSG00000031996	8.54008	1025.42	0.417517	0.00950154	1.22739e-16	0.527339
ENSMUSG00000032010	8.69965	6.16771	45.3276	0.00896861	0.0237358	4.81151e-06
ENSMUSG00000032011	30.5376	126.06	66.6658	3.70214e-05	2.76487e-09	4.25142e-07
ENSMUSG00000032012	16.5381	2.27867	105.304	0.000802495	0.149526	1.91501e-08
ENSMUSG00000032017	0.815039	0.041627	8.68075	0.379249	0.840755	0.00948304
ENSMUSG00000032030	14.359	15.7535	0.561299	0.00146439	0.0009915	0.46461
ENSMUSG00000032036	0.00944661	12.1972	49.895	0.923709	0.0027893	2.68029e-06
ENSMUSG00000032046	4.45292	4132.03	5.66596	0.0499633	9.714e-22	0.0300726
ENSMUSG00000032076	0.874117	42.4171	53.0111	0.36291	5.3128e-06	1.84058e-06
ENSMUSG00000032096	3.42407	3.98015	46.0349	0.0817105	0.0623245	4.38215e-06
ENSMUSG00000032101	1.33118	91.4032	29.2634	0.264559	2.97966e-08	5.78616e-05
ENSMUSG00000032119	0.564137	17.5325	23.3613	0.46287	0.000618498	0.000183432
ENSMUSG00000032120	0.849471	87.7406	33.6271	0.369598	4.00218e-08	2.71612e-05
ENSMUSG00000032127	2.51386	7.62911	32.5933	0.131274	0.013326	3.22829e-05
ENSMUSG00000032131	0.795613	1.90769	15.8181	0.38486	0.185107	0.00108272
ENSMUSG00000032171	11.5193	8.20187	106.094	0.00345227	0.0107539	1.81727e-08
ENSMUSG00000032174	0.140738	0.906057	48.7157	0.712188	0.354501	3.10473e-06
ENSMUSG00000032177	0.692026	40.4564	210.737	0.417009	7.10842e-06	1.24724e-10
ENSMUSG00000032181	1.22568	5.26222	46.2347	0.283669	0.0348045	4.26884e-06
ENSMUSG00000032182	0.606099	5.44452	5.18159	0.446962	0.0321674	0.0369231
ENSMUSG00000032186	13.4249	0.182249	363.495	0.00192238	0.674805	1.99852e-12
ENSMUSG00000032187	11.6348	66.992	211.032	0.00332776	2.67053e-07	1.23429e-10
ENSMUSG00000032192	0.251633	138.452	28.7633	0.622362	1.35819e-09	6.34044e-05
ENSMUSG00000032199	696.855	1534.63	73.6754	3.07711e-15	4.16467e-18	2.19907e-07
ENSMUSG00000032203	15.4938	55.7135	11.614	0.00106468	9.25774e-07	0.00359945
ENSMUSG00000032216	63.6307	297.546	0.169492	3.7965e-07	3.30824e-12	0.686026
ENSMUSG00000032217	1.26239	10.3958	0.30004	0.276816	0.00498072	0.591418
ENSMUSG00000032249	5.03048	527.66	16.2655	0.0385231	3.07773e-14	0.00096278
ENSMUSG00000032253	49.9276	302.472	15.4251	1.89513e-06	2.89783e-12	0.00120214
ENSMUSG00000032261	51.1017	108.736	0.00142455	1.63056e-06	8.35145e-09	0.970359
ENSMUSG00000032267	19.9196	1.49432	17.6454	0.000341667	0.238226	0.000677588
ENSMUSG00000032269	24.7315	10.2154	1.59829	0.000115934	0.00529111	0.224253
ENSMUSG00000032279	1.13046	697.282	36.3416	0.302547	3.06147e-15	1.75551e-05
ENSMUSG00000032291	1.26711	24.5586	3.83333	0.275951	0.000120241	0.0679171
ENSMUSG00000032294	4.34167	150.255	90.0663	0.0525943	7.2636e-10	5.65912e-08
ENSMUSG00000032295	4.46463e-09	1.35194	2.29246	0.999947	0.261003	0.149507
ENSMUSG00000032306	0.65306	29.9005	68.6144	0.430185	4.16548e-05	3.52001e-07
ENSMUSG00000032307	0.0504512	1741.32	2.31093	0.824958	1.43781e-18	0.147982
ENSMUSG00000032316	0.0699821	2.79304	4.36827	0.794543	0.112979	0.0529372
ENSMUSG00000032333	0.499044	3.3998	43.2055	0.48949	0.0827062	6.4123e-06
ENSMUSG00000032336	85.1439	1.41508	4.01121	4.96488e-08	0.250565	0.0624425
ENSMUSG00000032348	0.00028979	799.242	0.905348	0.986616	9.83492e-16	0.355505
ENSMUSG00000032356	11.6916	37.4462	181.754	0.00326832	1.13457e-05	3.74355e-10
ENSMUSG00000032366	11.5423	154.007	79.6214	0.00342707	6.00872e-10	1.30812e-07
ENSMUSG00000032373	0.0235304	2.16168	5.64082	0.879892	0.159756	0.0303898
ENSMUSG00000032398	18.5024	155.381	0.291192	0.000483478	5.6112e-10	0.596888
ENSMUSG00000032399	7.33948	5343.13	25.1339	0.0148879	1.10098e-22	0.000127387
ENSMUSG00000032402	28.8457	154.112	76.4508	5.08248e-05	5.97733e-10	1.71835e-07
ENSMUSG00000032422	4.01034	0.395224	1.32107	0.0614361	0.537922	0.267292
ENSMUSG00000032452	10.7567	79.845	35.9093	0.00441915	7.84613e-08	1.87889e-05
ENSMUSG00000032458	0.13423	9.92494	12.9063	0.718606	0.00583813	0.00243738
ENSMUSG00000032462	0.133985	15.936	28.8076	0.718851	0.000943433	6.28899e-05
ENSMUSG00000032469	1.47644	82.5421	10.4512	0.24094	6.19663e-08	0.00520562
ENSMUSG00000032470	0.00362304	8.08291	385.021	0.952705	0.0112381	1.28399e-12
ENSMUSG00000032480	7.05605	24.5538	82.3118	0.0166208	0.000120365	1.04521e-07
ENSMUSG00000032481	4.94191	4.95097	13.9761	0.0400635	0.0399028	0.00179083
ENSMUSG00000032485	67.9173	26.1204	0.206325	2.4301e-07	8.69595e-05	0.655764
ENSMUSG00000032487	7.45386	3.34483	0.0791133	0.0142475	0.0850152	0.782108
ENSMUSG00000032497	0.808839	294.59	9.86905	0.381027	3.58561e-12	0.00630661
ENSMUSG00000032502	6.31594	0.686307	0.103013	0.0223378	0.418903	0.752398
ENSMUSG00000032503	5.9218	977.447	14.137	0.0262814	1.83253e-16	0.00171156
ENSMUSG00000032507	5.92173	3.98542	28.768	0.0262822	0.0621682	6.3349e-05
ENSMUSG00000032512	1.07347	65.4694	43.7364	0.314677	3.12622e-07	5.96192e-06
ENSMUSG00000032518	0.758059	2900.03	44.1619	0.396065	1.94217e-20	5.6265e-06
ENSMUSG00000032532	4.69141	20.2984	233.711	0.0448197	0.000312141	5.74511e-11
ENSMUSG00000032537	31.6239	148.147	25.7252	3.03915e-05	8.09561e-10	0.000113213
ENSMUSG00000032549	1.11714	120.713	643.356	0.305324	3.83087e-09	2.38691e-14
ENSMUSG00000032560	3.5983	3.29132	0.814789	0.074961	0.0873357	0.380097
ENSMUSG00000032562	0.275565	0.0418649	468.278	0.606402	0.840307	2.82994e-13
ENSMUSG00000032564	0.0130034	21.9997	58.1069	0.910548	0.000210458	1.03174e-06
ENSMUSG00000032571	9.11899	61.7936	27.2991	0.00772214	4.63075e-07	8.33976e-05
ENSMUSG00000032580	11.9474	0.0653141	2.27493	0.00301537	0.801352	0.150973
ENSMUSG00000032582	12.4923	6.18301	2.83977	0.00254653	0.023587	0.111359
ENSMUSG00000032586	5.18286	2.40175	7.14921	0.0360294	0.139615	0.0166405
ENSMUSG00000032589	63.8324	23.6918	175.679	3.71567e-07	0.00014474	4.8108e-10
ENSMUSG00000032598	2.18096	40.1681	147.279	0.158012	7.42584e-06	1.74754e-09
ENSMUSG00000032604	0.762907	198.708	5.39931	0.394591	8.26384e-11	0.0336424
ENSMUSG00000032606	0.0306613	193.263	216.117	0.863067	1.02798e-10	1.0331e-10
ENSMUSG00000032607	0.0545546	0.0973701	0.0309466	0.818109	0.758803	0.862567
ENSMUSG00000032612	6.9927	1.16759	9.19544	0.0170387	0.294989	0.00792496
ENSMUSG00000032615	10.1512	222.901	39.4489	0.00540698	3.33506e-11	1.09523e-05
ENSMUSG00000032621	0.113205	5.16949	17.3649	0.740641	0.0362406	0.000726811
ENSMUSG00000032633	0.0683943	51.4947	67.3549	0.796831	1.55144e-06	3.97481e-07
ENSMUSG00000032637	25.6903	55.6652	61.7622	9.49584e-05	9.31103e-07	6.98024e-07
ENSMUSG00000032652	37.595	1015.34	0.306248	1.10796e-05	1.33312e-16	0.587642
ENSMUSG00000032705	2.96149	88.0311	11.8211	0.103416	3.90812e-08	0.00337679
ENSMUSG00000032727	0.00373542	32.7323	0.396292	0.951978	2.49648e-05	0.537897
ENSMUSG00000032735	24.5032	65.9601	72.4297	0.000121661	2.97049e-07	2.46276e-07
ENSMUSG00000032740	0.687842	20.9675	3.68536	0.418393	0.000266719	0.072904
ENSMUSG00000032745	3.20932	2.95109	12.3029	0.0910393	0.103978	0.00291669
ENSMUSG00000032773	4.48986	14.7591	160.191	0.0491236	0.00130686	9.47292e-10
ENSMUSG00000032777	24.1426	6.68157	57.3242	0.000131367	0.0192733	1.12465e-06
ENSMUSG00000032826	0.939378	10.7149	97.2986	0.346026	0.00448035	3.32223e-08
ENSMUSG00000032827	0.0531524	238.128	88.5072	0.820418	1.97267e-11	6.37826e-08
ENSMUSG00000032834	1.30615	0.0044307	3.95395	0.268933	0.947706	0.0641465
ENSMUSG00000032850	0.391101	7.66197	47.0789	0.540027	0.0131608	3.82502e-06
ENSMUSG00000032854	231.379	249.6	58.564	2.4797e-11	1.35552e-11	9.81495e-07
ENSMUSG00000032872	1.23438	571.561	0.00667333	0.282025	1.59076e-14	0.935906
ENSMUSG00000032897	1.36478	13.1496	28.8874	0.258833	0.00208664	6.19753e-05
ENSMUSG00000032898	6.80374	35.3373	32.3544	0.0183583	1.59996e-05	3.36156e-05
ENSMUSG00000032902	8.5789	147.678	8.49552	0.00936866	8.29505e-10	0.010127
ENSMUSG00000032905	0.102924	39.3504	12.4254	0.752259	8.41546e-06	0.00281132
ENSMUSG00000032913	1.2938	45.1109	6.62954	0.271128	3.61744e-06	0.0203558
ENSMUSG00000032925	0.565205	215.892	0.385719	0.462453	4.29551e-11	0.543305
ENSMUSG00000032936	28.9275	161.703	927.985	5.00377e-05	4.12446e-10	1.34783e-15
ENSMUSG00000032952	0.0928682	0.207794	1.97885	0.764261	0.654271	0.178638
ENSMUSG00000032959	0.300485	303.955	137.237	0.590705	2.78559e-12	2.91292e-09
ENSMUSG00000032966	0.786047	5.43444	365.53	0.387669	0.0323071	1.91463e-12
ENSMUSG00000032997	0.247298	15.1231	17.3317	0.625355	0.0011799	0.00073289
ENSMUSG00000033004	0.642224	279.419	27.5709	0.433966	5.48778e-12	7.92028e-05
ENSMUSG00000033009	1.9248	0.374982	0.553761	0.183249	0.548405	0.467574
ENSMUSG00000033014	9.18824	167.887	0.0555656	0.00753575	3.08388e-10	0.816638
ENSMUSG00000033033	0.126011	11.4331	0.0545876	0.72697	0.00354856	0.818228
ENSMUSG00000033047	1.25203	168.75	2.72959	0.278727	2.96354e-10	0.11799
ENSMUSG00000033060	4.76657	0.511724	3.12311	0.0433274	0.484103	0.0962541
ENSMUSG00000033068	13.786	13.1754	4.13284	0.00172852	0.00207057	0.0589962
ENSMUSG00000033124	21.2814	20.0971	26.5049	0.000248001	0.000327459	9.7161e-05
ENSMUSG00000033152	5.82345	171.93	11.1957	0.0273858	2.56346e-10	0.00410174
ENSMUSG00000033161	3.13768	32.4233	272.018	0.094427	2.63599e-05	1.82685e-11
ENSMUSG00000033166	4.88044	81.5048	1.24204	0.0411744	6.78017e-08	0.28154
ENSMUSG00000033214	0.331202	0.197445	7.97706	0.572492	0.662396	0.0122113
ENSMUSG00000033216	0.0564991	20.9265	16.9169	0.814958	0.000269277	0.00081403
ENSMUSG00000033237	1.79357	2.53591	0.00595954	0.198124	0.129705	0.939423
ENSMUSG00000033253	3.09746	1.5274	0.419175	0.0963948	0.233308	0.52653
ENSMUSG00000033256	0.781179	37.1389	67.08	0.38911	1.1918e-05	4.08267e-07
ENSMUSG00000033282	0.0596771	3.22127	2.40518	0.809931	0.0904879	0.140487
ENSMUSG00000033285	27.973	0.00802946	0.0817459	6.0138e-05	0.929647	0.778614
ENSMUSG00000033294	1.26719	77.2687	6.59432	0.275935	9.89236e-08	0.0206402
ENSMUSG00000033316	8.83533	11.6684	71.5383	0.00854197	0.00329247	2.6733e-07
ENSMUSG00000033326	0.0215202	4.23925	2.97604	0.885096	0.0551592	0.103765
ENSMUSG00000033352	13.3495	151.023	63.5276	0.00196584	6.98463e-10	5.81825e-07
ENSMUSG00000033382	0.113567	0.296942	0.411698	0.740244	0.592883	0.530194
ENSMUSG00000033411	0.598129	26.5708	4.68103	0.449914	7.9382e-05	0.0459743
ENSMUSG00000033419	14.4016	110.618	113.198	0.00144663	7.35357e-09	1.15177e-08
ENSMUSG00000033423	0.0974335	18.4894	61.3888	0.758728	0.000485053	7.25824e-07
ENSMUSG00000033430	11.0028	235.215	11.0508	0.00407727	2.17575e-11	0.00429394
ENSMUSG00000033436	7.85155	59.2249	46.3005	0.0122521	6.16263e-07	4.23222e-06
ENSMUSG00000033460	13.6252	13.6076	0.0598129	0.00181202	0.00182139	0.809901
ENSMUSG00000033475	107.13	684.96	29.7759	9.32448e-09	3.55019e-15	5.27414e-05
ENSMUSG00000033499	2.46358	34.2138	12.7486	0.134938	1.93281e-05	0.00255343
ENSMUSG00000033526	10.3697	73.0695	1.57283	0.00502429	1.46379e-07	0.22781
ENSMUSG00000033565	0.160267	25.1928	40.1567	0.693897	0.000105255	9.87387e-06
ENSMUSG00000033585	51.6441	338.045	320.72	1.5225e-06	1.17829e-12	5.21529e-12
ENSMUSG00000033628	17.0558	42.8594	21.6587	0.000700015	4.98185e-06	0.000264744
ENSMUSG00000033658	8.63796	2.32766	31.1524	0.00917052	0.145482	4.13376e-05
ENSMUSG00000033676	0.019347	371.494	101.115	0.891011	5.47088e-13	2.54285e-08
ENSMUSG00000033684	8.88817	51.7688	49.1486	0.00838209	1.4988e-06	2.94069e-06
ENSMUSG00000033697	2.73063	11.7469	96.9409	0.116789	0.00321167	3.40812e-08
ENSMUSG00000033701	2.37967	83.5423	25.3905	0.141332	5.68669e-08	0.000121003
ENSMUSG00000033706	3.90487	46.8887	151.312	0.0646055	2.83309e-06	1.43601e-09
ENSMUSG00000033707	0.231274	29.2999	28.7393	0.636712	4.6625e-05	6.36845e-05
ENSMUSG00000033728	2.75486	11.8349	20.7655	0.115292	0.00312382	0.000323222
ENSMUSG00000033732	278.633	4.77394	3.49512	5.61343e-12	0.0431843	0.0799643
ENSMUSG00000033790	0.0104601	6.2685	16.13	0.919735	0.0227748	0.000997432
ENSMUSG00000033793	23.446	318.18	6.49965	0.000152671	1.92477e-12	0.0214274
ENSMUSG00000033805	12.151	714.88	0.157066	0.00282966	2.48869e-15	0.697108
ENSMUSG00000033808	2.25493	126.543	3.33047	0.151535	2.68632e-09	0.0867345
ENSMUSG00000033819	11.5371	433.255	13.2181	0.00343274	1.55674e-13	0.00222503
ENSMUSG00000033849	0.311505	91.3783	1.85516	0.584034	2.98556e-08	0.192054
ENSMUSG00000033863	26.5733	539.359	92.847	7.93428e-05	2.56831e-14	4.59173e-08
ENSMUSG00000033902	0.25674	0.0582997	1.32301	0.618877	0.812092	0.266954
ENSMUSG00000033931	1.57933	3.18291	4.953	0.225851	0.0922708	0.0407728
ENSMUSG00000033953	6.49127	5957.96	6.09943	0.020804	4.37375e-23	0.0251598
ENSMUSG00000033981	16.0471	366.255	4.651	0.00091547	6.14189e-13	0.0465946
ENSMUSG00000033991	7.92413	6.83487	12.0736	0.0119232	0.0181331	0.00312611
ENSMUSG00000034007	10.7058	0.100271	0.0460353	0.00449377	0.755359	0.832822
ENSMUSG00000034022	1.40528	0.356327	0.0829744	0.252148	0.55842	0.777004
ENSMUSG00000034024	45.8385	231.532	2.07236	3.27032e-06	2.46676e-11	0.169268
ENSMUSG00000034040	2.924	0.290739	20.8446	0.105459	0.596739	0.000317495
ENSMUSG00000034055	8.64241	1.99016	1.2521	0.00915579	0.176361	0.279671
ENSMUSG00000034059	1.76888	12.6351	61.1858	0.20109	0.00243764	7.41456e-07
ENSMUSG00000034098	3.43559	74.2394	58.2801	0.0812427	1.30999e-07	1.01238e-06
ENSMUSG00000034145	2.6217	2.59159	40.4294	0.123813	0.125843	9.49061e-06
ENSMUSG00000034152	2.09189	98.5172	13.5546	0.166268	1.72723e-08	0.00201908
ENSMUSG00000034171	4.67541	0.000345139	43.5328	0.0451451	0.985394	6.13026e-06
ENSMUSG00000034187	195.376	104.027	74.4844	9.43844e-11	1.15834e-08	2.04489e-07
ENSMUSG00000034189	0.36699	102.833	20.2912	0.552653	1.26116e-08	0.000360118
ENSMUSG00000034190	12.4931	468.307	37.5276	0.00254591	8.22098e-14	1.46134e-05
ENSMUSG00000034194	22.8439	147.065	1.93717	0.000174238	8.56348e-10	0.183023
ENSMUSG00000034203	1.10081	341.852	0.316059	0.308775	1.07592e-12	0.581777
ENSMUSG00000034209	21.8108	138.225	81.3112	0.000219673	1.37529e-09	1.13533e-07
ENSMUSG00000034216	10.9336	70.1468	83.4732	0.00417024	1.9442e-07	9.50538e-08
ENSMUSG00000034243	1.3166	56.0058	3.40889	0.267095	8.94261e-07	0.0834285
ENSMUSG00000034245	0.184924	225.199	182.028	0.672577	3.07447e-11	3.70209e-10
ENSMUSG00000034247	5.44749	2.44675	34.4437	0.0321263	0.136192	2.37588e-05
ENSMUSG00000034252	3.07519	5.66167	42.7867	0.0975049	0.0293201	6.79474e-06
ENSMUSG00000034254	32.5404	341.45	211.78	2.58211e-05	1.08624e-12	1.20211e-10
ENSMUSG00000034255	0.347009	47.3149	5.69126	0.563558	2.67463e-06	0.0297572
ENSMUSG00000034274	4.8148	54.6817	18.7674	0.0424001	1.04736e-06	0.000515013
ENSMUSG00000034285	2.83193	522.468	38.6945	0.110681	3.33929e-14	1.22501e-05
ENSMUSG00000034336	2.58389	62.0977	124.747	0.126369	4.4795e-07	5.77699e-09
ENSMUSG00000034341	1.84285	162.921	607.82	0.192367	3.89185e-10	3.72044e-14
ENSMUSG00000034345	1.23195	13.8024	13.7126	0.282482	0.00172025	0.0019299
ENSMUSG00000034353	1.23743	591.33	14.7575	0.281451	1.20078e-14	0.00144076
ENSMUSG00000034432	3.07598	46.7389	167.347	0.0974655	2.89127e-06	6.87732e-10
ENSMUSG00000034442	0.30631	6.70641	12.1186	0.587159	0.0190831	0.00308375
ENSMUSG00000034453	2.76165	2.35424	0.554001	0.114876	0.143343	0.467479
ENSMUSG00000034462	0.00254863	0.679475	7.68342	0.960325	0.421183	0.013607
ENSMUSG00000034472	122.299	2050.7	12.6183	3.47315e-09	3.62338e-19	0.00265404
ENSMUSG00000034532	0.0168393	27.5711	2.72702	0.898274	6.50582e-05	0.118151
ENSMUSG00000034544	42.2925	740.064	5.32977	5.41038e-06	1.86608e-15	0.0346523
ENSMUSG00000034570	5.55656	53.0915	33.3954	0.0306605	1.27131e-06	2.82241e-05
ENSMUSG00000034616	2.6933	5.84728	1.97425	0.11914	0.0271135	0.179116
ENSMUSG00000034617	0.591115	72.7151	7.28667	0.452538	1.51428e-07	0.0157919
ENSMUSG00000034639	0.109004	2.1427	23.0313	0.745314	0.161496	0.000196689
ENSMUSG00000034647	6.9235	0.194938	1.17388	0.0175091	0.664403	0.294662
ENSMUSG00000034648	163.167	14.1753	0.610665	3.84654e-10	0.0015438	0.445947
ENSMUSG00000034656	1.54908	0.50795	116.15	0.230158	0.485696	9.60023e-09
ENSMUSG00000034674	1.76065	22.8413	1.96748	0.202092	0.000174339	0.179822
ENSMUSG00000034675	0.923237	10.8568	211.494	0.350095	0.00427637	1.2143e-10
ENSMUSG00000034681	7.6521	252.025	16.4746	0.0132102	1.25473e-11	0.000911924
ENSMUSG00000034701	28.3021	0.932268	21.6924	5.64187e-05	0.34781	0.00026278
ENSMUSG00000034723	35.9372	73.0989	0.275152	1.44885e-05	1.45969e-07	0.607088
ENSMUSG00000034744	1.1645	534.835	7.8006	0.295608	2.75321e-14	0.0130293
ENSMUSG00000034757	0.0924234	5.664	45.4213	0.764808	0.0292912	4.75203e-06
ENSMUSG00000034781	0.821886	3.9177	203.814	0.3773	0.06421	1.60014e-10
ENSMUSG00000034786	8.89519	184.601	43.3496	0.0083611	1.47236e-10	6.2864e-06
ENSMUSG00000034789	12.4276	19.6064	156.405	0.00259764	0.000368452	1.12818e-09
ENSMUSG00000034792	2.25989	1.2467	8.54833	0.151113	0.279717	0.00993845
ENSMUSG00000034799	0.883414	45.206	233.69	0.360433	3.56984e-06	5.74891e-11
ENSMUSG00000034807	12.7983	219.367	3.99729	0.00231959	3.78544e-11	0.0628518
ENSMUSG00000034818	3.57334	0.466894	522.048	0.0758866	0.503626	1.21705e-13
ENSMUSG00000034820	7.55392	98.9718	42.6302	0.0137128	1.67002e-08	6.94414e-06
ENSMUSG00000034842	0.404966	5.92515	75.9621	0.533011	0.0262448	1.79364e-07
ENSMUSG00000034850	2.96548	6.29064	13.4978	0.103202	0.0225697	0.00205227
ENSMUSG00000034867	14.4457	163.182	19.8406	0.0014285	3.84386e-10	0.000399626
ENSMUSG00000034891	1.24848	149.659	1131.64	0.279385	7.48881e-10	2.82039e-16
ENSMUSG00000034893	12.2978	94.5593	3.26713	0.00270376	2.32929e-08	0.0895186
ENSMUSG00000034902	1.66184	12.8073	528.705	0.21462	0.00231325	1.10285e-13
ENSMUSG00000034951	13.8184	36.7371	40.8818	0.00171225	1.27159e-05	8.89132e-06
ENSMUSG00000034958	0.947315	133.568	164.7	0.34405	1.78476e-09	7.73056e-10
ENSMUSG00000034973	3.62233	20.1226	2.68231	0.0740823	0.00032547	0.120982
ENSMUSG00000034974	14.1741	346.4	10.9704	0.0015443	9.66408e-13	0.00440499
ENSMUSG00000034981	8.24348	48.6794	7.45004	0.0105902	2.23031e-06	0.014847
ENSMUSG00000034994	48.9425	1987.36	154.694	2.15448e-06	4.72066e-19	1.22244e-09
ENSMUSG00000034997	34.8332	293.963	3.40299	1.74063e-05	3.64774e-12	0.0836721
ENSMUSG00000035024	2.41871	1.39023	1.37507	0.138312	0.254605	0.258107
ENSMUSG00000035051	10.6501	5.10633	4.43904	0.00457721	0.0372579	0.05126
ENSMUSG00000035093	26.0136	572.374	0.561156	8.88721e-05	1.57219e-14	0.464666
ENSMUSG00000035126	13.671	0.0641692	0.00962024	0.00178779	0.803062	0.923085
ENSMUSG00000035168	1.16096	0.888851	0.0115546	0.296319	0.358995	0.915735
ENSMUSG00000035199	38.0405	316.732	19.4793	1.03237e-05	1.99709e-12	0.000434846
[truncated: 1,230 more rows]

## Sheet: mono_poly vs gran fstats
perm p value thresh	permuted fstats
0.0001	25.7656	28.7339	21.557
0.001	14.0807	14.3005	15.085
0.01	7.91034	7.85727	7.91483
0.05	4.4262	4.29624	4.41491
	experimental fstats
id	fstatgeno	fstatenvir	fstatint	pvalgeno	pvalenvir	pvalint
ENSMUSG00000000085	3.86561	51.6	0.000980282	0.059645	1.003e-07	0.975262
ENSMUSG00000000127	3.31739	14.8466	25.5125	0.0796491	0.000651881	2.93763e-05
ENSMUSG00000000131	0.648422	7.91395	1.08634	0.427712	0.00903562	0.30688
ENSMUSG00000000134	0.269341	1.42114	0.0403214	0.608002	0.243588	0.842416
ENSMUSG00000000168	1.35	28.1411	7.69718	0.255447	1.34399e-05	0.0101029
ENSMUSG00000000184	0.0394683	0.301444	2.9363	0.844012	0.587491	0.0985098
ENSMUSG00000000197	2.36715	0.0755867	32.6238	0.135552	0.785463	5.19525e-06
ENSMUSG00000000253	7.98999	11.7863	1.93943	0.00874839	0.00193914	0.175526
ENSMUSG00000000282	0.433137	16.6174	3.36504	0.516026	0.000361435	0.0780632
ENSMUSG00000000296	5.20458	304.896	20.042	0.0306345	3.08488e-16	0.000133727
ENSMUSG00000000308	9.89468	212.348	148.054	0.00400922	2.58737e-14	3.07966e-12
ENSMUSG00000000339	4.86142	81.7722	5.22301	0.0361665	1.17433e-09	0.0306888
ENSMUSG00000000355	2.87609	39.2114	0.279125	0.101407	1.0642e-06	0.601756
ENSMUSG00000000399	1.53338	5.14611	0.152253	0.226266	0.0315067	0.69957
ENSMUSG00000000416	0.879587	10.4303	41.0482	0.356629	0.00324906	8.69139e-07
ENSMUSG00000000439	3.8881	251.933	21.5734	0.0589551	3.25027e-15	8.5863e-05
ENSMUSG00000000532	0.0504029	0.0628084	15.6391	0.824054	0.804008	0.00052617
ENSMUSG00000000560	11.2027	29.6514	2.35894	0.00241493	9.22829e-06	0.136648
ENSMUSG00000000561	0.0566215	0.0246535	0.00889842	0.813714	0.876402	0.925569
ENSMUSG00000000562	3.32972	2.01166	1.63771	0.0791229	0.167534	0.211941
ENSMUSG00000000568	0.366148	47.8287	1.06726	0.550164	1.97158e-07	0.31108
ENSMUSG00000000605	3.27738	9.9728	0.00157701	0.0813845	0.00388725	0.968626
ENSMUSG00000000631	1.25885	41.3946	23.2007	0.271748	6.80121e-07	5.45178e-05
ENSMUSG00000000632	0.691027	12.0329	14.8222	0.413107	0.00176956	0.000690565
ENSMUSG00000000711	8.71122	148.989	92.202	0.00646925	1.67908e-12	4.90313e-10
ENSMUSG00000000759	4.35128	24.4694	55.2375	0.0465601	3.51504e-05	6.83628e-08
ENSMUSG00000000787	10.9879	111.545	23.6485	0.00262069	4.34194e-11	4.82481e-05
ENSMUSG00000000794	0.528656	6.07034	0.000253659	0.47343	0.0204055	0.987414
ENSMUSG00000000804	2.22723	20.2191	4.5627	0.14719	0.000117769	0.0422586
ENSMUSG00000000826	0.791297	0.146036	2.12938	0.381566	0.705344	0.156476
ENSMUSG00000000838	8.21009	13.1342	0.00154525	0.00797168	0.00118553	0.968944
ENSMUSG00000000861	7.75696	3.90975	7.01112	0.00966167	0.0582992	0.0135825
ENSMUSG00000000881	0.156435	79.2665	90.45	0.695568	1.61429e-09	5.96521e-10
ENSMUSG00000000934	12.7535	196.873	0.237288	0.00135957	6.40465e-14	0.630253
ENSMUSG00000000948	6.31391	234.122	0.801454	0.0182552	7.94791e-15	0.378873
ENSMUSG00000001018	3.1345	169.676	0.054856	0.0879439	3.71296e-13	0.816654
ENSMUSG00000001036	0.450357	33.1334	4.78229	0.507867	4.03192e-06	0.0379445
ENSMUSG00000001052	2.87315	62.2228	11.1343	0.101573	1.76278e-08	0.00256115
ENSMUSG00000001054	0.825283	3.17899	0.00300707	0.371678	0.0858387	0.956688
ENSMUSG00000001105	1.31479	79.743	0.386177	0.26159	1.51861e-09	0.539727
ENSMUSG00000001120	0.405786	2.7281	0.171442	0.529481	0.110181	0.68223
ENSMUSG00000001128	1.14611	58.198	0.855549	0.293842	3.3182e-08	0.363493
ENSMUSG00000001143	6.58508	96.6658	0.163065	0.0161496	2.04021e-10	0.689653
ENSMUSG00000001150	3.59511	104.869	99.4766	0.0686991	8.50508e-11	2.23907e-10
ENSMUSG00000001157	4.32282	375.268	3.69888	0.0472312	2.28405e-17	0.0654651
ENSMUSG00000001175	1.5414	1.06817	8.74418	0.225088	0.310529	0.0065305
ENSMUSG00000001227	5.25104	9.43641	17.6217	0.0299605	0.00481395	0.000278632
ENSMUSG00000001229	2.39675	36.8203	5.96904	0.13323	1.76904e-06	0.0216598
ENSMUSG00000001248	2.49695	83.5187	45.4595	0.125712	9.44861e-10	3.73148e-07
ENSMUSG00000001323	0.156467	12.672	3.39159	0.695538	0.00140029	0.0769658
ENSMUSG00000001366	0.117448	361.332	13.1339	0.734473	3.68083e-17	0.00123604
ENSMUSG00000001376	6.02075	56.8637	27.4408	0.0208765	4.1201e-08	1.79323e-05
ENSMUSG00000001379	4.63644	39.3315	13.1187	0.0403924	1.0379e-06	0.00124268
ENSMUSG00000001380	0.780471	13.4973	0.342048	0.384796	0.00104177	0.563691
ENSMUSG00000001415	1.94128	0.11412	0.661193	0.174895	0.738114	0.423523
ENSMUSG00000001416	2.11618	108.538	11.1866	0.157278	5.85339e-11	0.00251132
ENSMUSG00000001424	8.64031	140.343	48.5452	0.00666171	3.32897e-12	2.13131e-07
ENSMUSG00000001552	0.421327	25.183	45.1333	0.521759	2.89967e-05	3.96486e-07
ENSMUSG00000001627	3.3735	157.082	19.0173	0.0772858	9.11818e-13	0.000181512
ENSMUSG00000001755	8.06711	17.0742	3.66243	0.00846725	0.000311779	0.0667221
ENSMUSG00000001767	3.63164	54.7972	6.29475	0.0673902	5.8018e-08	0.0186758
ENSMUSG00000001774	0.0622545	23.1821	16.4216	0.804856	5.01054e-05	0.000407797
ENSMUSG00000001802	0.925829	41.1469	0.0481054	0.344488	7.15024e-07	0.828106
ENSMUSG00000001911	1.22815	1.13102	0.399652	0.277541	0.296977	0.532789
ENSMUSG00000001918	1.64645	20.2802	0.929525	0.210348	0.000115645	0.343869
ENSMUSG00000001924	2.23138	6.78772	0.747072	0.146829	0.0147502	0.395309
ENSMUSG00000001983	0.937431	13.634	1.0324	0.341533	0.000992664	0.318959
ENSMUSG00000001986	3.23229	10.203	11.3197	0.0833922	0.00355065	0.00238926
ENSMUSG00000001998	9.23596	1.76451	5.90056	0.00521976	0.195182	0.0223519
ENSMUSG00000002006	2.44095	58.7847	0.569473	0.129851	3.02028e-08	0.45725
ENSMUSG00000002012	6.46667	4.50739	8.0374e-05	0.0170344	0.043063	0.992915
ENSMUSG00000002028	0.369324	0.430976	0.0632058	0.548451	0.517067	0.803475
ENSMUSG00000002032	11.6803	1.27758	0.37018	0.00201738	0.268291	0.548185
ENSMUSG00000002052	1.28428	80.3316	39.0134	0.267067	1.40877e-09	1.30908e-06
ENSMUSG00000002068	6.06975	14.6605	3.1543	0.020411	0.000694722	0.0874333
ENSMUSG00000002102	3.60547	63.817	7.97746	0.0683252	1.38317e-08	0.00897343
ENSMUSG00000002129	2.43271	114.664	183.638	0.130473	3.20714e-11	2.70641e-13
ENSMUSG00000002221	6.32517	59.4411	2.33733	0.018162	2.72064e-08	0.138382
ENSMUSG00000002319	0.529298	71.6151	16.3526	0.473164	4.48119e-09	0.000416976
ENSMUSG00000002343	2.23425	21.6495	15.4959	0.146579	7.74117e-05	0.000551617
ENSMUSG00000002372	0.438125	17.9218	0.752164	0.513639	0.000238066	0.393726
ENSMUSG00000002486	0.378813	38.494	18.392	0.543393	1.23698e-06	0.000219533
ENSMUSG00000002546	2.39401	112.506	40.7752	0.133444	3.95218e-11	9.17545e-07
ENSMUSG00000002625	3.00062	38.4328	73.6614	0.0946439	1.25305e-06	4.61745e-09
ENSMUSG00000002718	0.352882	79.3861	23.2653	0.557431	1.58969e-09	5.35613e-05
ENSMUSG00000002728	0.0216009	21.3182	1.63311	0.884246	8.52107e-05	0.212566
ENSMUSG00000002748	0.119546	56.66	24.5984	0.732207	4.25987e-08	3.73776e-05
ENSMUSG00000002763	0.0108463	21.1462	1.27108	0.917823	8.959e-05	0.269861
ENSMUSG00000002803	0.202279	35.4968	0.27341	0.656477	2.36392e-06	0.605481
ENSMUSG00000002825	3.00742	0.756391	0.23261	0.0942896	0.392127	0.633631
ENSMUSG00000002833	0.0127136	73.9706	8.49228	0.911059	3.24542e-09	0.00724177
ENSMUSG00000002844	0.49995	46.1695	2.4672	0.48558	2.68408e-07	0.128336
ENSMUSG00000002845	0.343951	20.6052	0.178955	0.562429	0.000105016	0.675751
ENSMUSG00000002900	0.424406	0.0403964	2.49605	0.520254	0.842214	0.126223
ENSMUSG00000002949	1.8839	0.0330166	0.150471	0.181186	0.857172	0.701244
ENSMUSG00000002957	3.24134	132.068	54.3944	0.0829846	6.63206e-12	7.84677e-08
ENSMUSG00000002981	30.5591	41.3345	0.181817	7.39935e-06	6.88426e-07	0.673326
ENSMUSG00000002997	7.062	66.8002	0.0714108	0.0130635	8.88667e-09	0.791402
ENSMUSG00000003038	2.77614	313.681	70.8671	0.10724	2.16575e-16	6.71396e-09
ENSMUSG00000003099	0.171006	9.92821	0.138398	0.682485	0.00395636	0.712894
ENSMUSG00000003123	0.0773008	16.0185	0.969065	0.783107	0.000439872	0.333986
ENSMUSG00000003153	19.9926	86.6461	12.2638	0.000126017	6.4567e-10	0.00168775
ENSMUSG00000003154	1.8724	0.443643	3.68205	0.18248	0.51102	0.0660419
ENSMUSG00000003226	2.46989	38.6983	22.5778	0.127693	1.1849e-06	6.47448e-05
ENSMUSG00000003235	4.7164	71.4955	2.33832	0.0388307	4.55617e-09	0.138302
ENSMUSG00000003271	26.867	10.1073	4.28652	1.86144e-05	0.0036865	0.0484827
ENSMUSG00000003273	0.582435	50.2203	1.43579	0.451977	1.27929e-07	0.241631
ENSMUSG00000003308	1.44547	4.98533	11.8228	0.239695	0.0340505	0.0019827
ENSMUSG00000003316	35.6228	120.319	5.33607	2.29896e-06	1.8828e-11	0.0290857
ENSMUSG00000003344	8.56742e-05	0.332738	0.520275	0.992683	0.56883	0.477161
ENSMUSG00000003345	0.210073	26.1419	0.0118389	0.650378	2.24876e-05	0.914191
ENSMUSG00000003352	4.00804	63.9762	1.9113	0.0554231	1.35038e-08	0.17858
ENSMUSG00000003354	2.05782	7.87052	11.0049	0.162909	0.00920425	0.00268911
ENSMUSG00000003360	0.00132964	21.8178	3.47335	0.97118	7.37468e-05	0.0736963
ENSMUSG00000003363	0.00156328	220.004	46.9338	0.968752	1.68831e-14	2.84674e-07
ENSMUSG00000003378	4.46081	3.47955	6.38464	0.0440747	0.0730337	0.0179341
ENSMUSG00000003435	4.30301	151.017	66.0754	0.0477048	1.43717e-12	1.30979e-08
ENSMUSG00000003437	1.28892	29.2424	4.29353	0.266226	1.02066e-05	0.0483125
ENSMUSG00000003458	1.82352	32.2767	40.3102	0.188106	4.91957e-06	1.00681e-06
ENSMUSG00000003469	0.365325	65.1869	19.3795	0.55061	1.12683e-08	0.000162791
ENSMUSG00000003528	5.7699	25.281	14.0749	0.0234505	2.82465e-05	0.000890424
ENSMUSG00000003575	0.204758	40.0761	9.89414	0.654523	8.8966e-07	0.00412245
ENSMUSG00000003660	0.0661248	30.6993	3.03496	0.799015	7.1535e-06	0.0933082
ENSMUSG00000003662	6.42782	72.9537	6.40431	0.0173362	3.72696e-09	0.0177763
ENSMUSG00000003808	4.64646	55.8867	18.7843	0.0401931	4.83855e-08	0.000194772
ENSMUSG00000003814	77.8794	1450.02	31.1386	1.93155e-09	5.28019e-25	7.3198e-06
ENSMUSG00000003848	4.04783	17.6782	3.89359	0.0543046	0.000257105	0.0591893
ENSMUSG00000003863	0.61125	4.3246	3.6192	0.44112	0.0471889	0.068248
ENSMUSG00000003872	2.99594	17.9981	12.6436	0.0948885	0.000232416	0.0014717
ENSMUSG00000003934	1.21099	33.6623	47.7811	0.280851	3.57111e-06	2.44285e-07
ENSMUSG00000003948	1.77617	25.4106	0.00256003	0.193759	2.72863e-05	0.960034
ENSMUSG00000003970	0.0307536	15.1413	0.164526	0.8621	0.00058979	0.688342
ENSMUSG00000003992	1.40743	6.78022	0.737827	0.245818	0.0147996	0.398208
ENSMUSG00000004018	2.11628	22.5047	5.11775	0.157269	6.06191e-05	0.0322696
ENSMUSG00000004069	0.568939	0.033399	0.416103	0.457209	0.856356	0.52454
ENSMUSG00000004099	0.00831658	114.408	79.3555	0.928011	3.28704e-11	2.22318e-09
ENSMUSG00000004100	0.000546735	0.141521	0.910363	0.981517	0.709714	0.348805
ENSMUSG00000004110	1.31932	5.13236	23.9648	0.260789	0.0317159	4.42904e-05
ENSMUSG00000004113	1.86644	11.0833	13.1729	0.183155	0.00252702	0.00121912
ENSMUSG00000004151	11.5403	135.37	5.02272	0.00212601	5.01618e-12	0.033775
ENSMUSG00000004187	2.16624	33.6667	0.000763161	0.152632	3.5676e-06	0.978172
ENSMUSG00000004263	0.629342	9.77222	1.1388	0.434513	0.00420888	0.295715
ENSMUSG00000004267	7.9965	85.6436	24.4429	0.00872429	7.28637e-10	3.89588e-05
ENSMUSG00000004285	12.4053	193.447	24.7693	0.00154313	7.89502e-14	3.57188e-05
ENSMUSG00000004319	0.0112201	2.79296	6.67354	0.916425	0.106232	0.0157619
ENSMUSG00000004383	0.110485	8.3285	1.48258	0.74216	0.0075852	0.234306
ENSMUSG00000004393	2.62408	52.8222	6.78734	0.116876	8.11462e-08	0.014987
ENSMUSG00000004455	0.0475266	87.8417	43.8066	0.829064	5.59769e-10	5.08936e-07
ENSMUSG00000004473	2.7993	73.6237	0.37827	0.105854	3.4017e-09	0.543876
ENSMUSG00000004508	0.000704156	13.7813	1.30885	0.979025	0.000942494	0.263027
ENSMUSG00000004567	0.34468	2.21412	7.65366	0.562018	0.14834	0.0102918
ENSMUSG00000004637	1.03641	96.3873	0.029282	0.317693	2.10387e-10	0.865454
ENSMUSG00000004642	17.6878	0.0961724	0.134081	0.00025632	0.758853	0.7172
ENSMUSG00000004677	1.56501	31.1012	14.7884	0.221665	6.49613e-06	0.00069848
ENSMUSG00000004748	6.78025	15.4059	5.15672	0.0147994	0.000539463	0.031674
ENSMUSG00000004789	8.02037	79.948	62.1197	0.00863643	1.47936e-09	2.33681e-08
ENSMUSG00000004815	6.03282e-06	45.9238	7.86735	0.998058	2.81129e-07	0.00939977
ENSMUSG00000004849	0.323948	14.9561	15.4463	0.573949	0.000628024	0.00056074
ENSMUSG00000004865	0.156368	15.944	24.0178	0.695629	0.00045085	4.36627e-05
ENSMUSG00000004895	0.0600737	0.0931473	0.611805	0.808233	0.762554	0.441175
ENSMUSG00000004896	1.68182	51.0399	0.466609	0.205657	1.10654e-07	0.500594
ENSMUSG00000004897	21.201	246.278	67.3633	8.81686e-05	4.28998e-15	1.09072e-08
ENSMUSG00000004929	2.86206	104.788	14.599	0.102203	8.57641e-11	0.000744614
ENSMUSG00000004933	0.621966	37.1015	0.0543084	0.437188	1.66471e-06	0.817554
ENSMUSG00000004936	1.70992	38.1777	2.80695	0.202022	1.32252e-06	0.105844
ENSMUSG00000004961	1.28952	0.00853671	0.84859	0.266116	0.927067	0.365421
ENSMUSG00000004994	0.122476	6.83665	0.746968	0.729079	0.0144327	0.395342
ENSMUSG00000005034	0.415054	1.38335	0.176877	0.524851	0.249798	0.677526
ENSMUSG00000005045	0.460153	84.8099	11.6511	0.503325	8.06363e-10	0.00211234
ENSMUSG00000005102	2.68767	34.6292	33.3978	0.112729	2.86865e-06	4.36079e-06
ENSMUSG00000005125	4.5213	132.178	24.8976	0.0427658	6.57034e-12	3.45264e-05
ENSMUSG00000005204	2.38813	77.4861	14.4831	0.133902	2.03326e-09	0.000774479
ENSMUSG00000005299	0.587622	35.7858	10.8988	0.449991	2.21772e-06	0.00279926
ENSMUSG00000005338	1.57287	26.9124	0.534093	0.220541	1.83971e-05	0.471426
ENSMUSG00000005362	1.12563	0.436171	4.02464	0.298107	0.514572	0.055348
ENSMUSG00000005371	1.07679	16.841	115.095	0.308621	0.000336133	4.80896e-11
ENSMUSG00000005413	5.52928	5.89376	0.0109526	0.0262516	0.0221384	0.917453
ENSMUSG00000005442	0.00748019	65.645	35.7479	0.931717	1.05291e-08	2.5993e-06
ENSMUSG00000005469	0.374769	1.86109	0.159421	0.545538	0.183763	0.692951
ENSMUSG00000005505	2.48451	34.6567	20.9405	0.126618	2.85098e-06	0.000102919
ENSMUSG00000005506	2.36719	0.0681088	13.2463	0.135548	0.796091	0.00118798
ENSMUSG00000005566	0.00137824	99.8713	70.0196	0.970659	1.43959e-10	7.53758e-09
ENSMUSG00000005575	0.172004	102.972	16.6712	0.681614	1.03603e-10	0.000376364
ENSMUSG00000005580	8.65563	22.2583	7.77552	0.00661962	6.50142e-05	0.00977228
ENSMUSG00000005610	6.89966	160.535	11.6518	0.0140346	7.08423e-13	0.00211178
ENSMUSG00000005625	7.70318e-05	23.4654	1.71895	0.993062	4.63063e-05	0.201291
ENSMUSG00000005672	0.553238	0.736886	0.0931207	0.463422	0.398217	0.762676
ENSMUSG00000005698	2.55303	19.8761	4.5738	0.121722	0.000130503	0.0420279
ENSMUSG00000005802	0.0087336	76.2126	0.385594	0.926233	2.40407e-09	0.540031
ENSMUSG00000005813	0.179644	1.7025	0.0720058	0.675037	0.202973	0.790556
ENSMUSG00000005823	0.539047	29.8923	1.26047	0.469157	8.69989e-06	0.271822
ENSMUSG00000005846	4.59155	67.0357	10.7676	0.0413	8.58693e-09	0.00294226
ENSMUSG00000005871	1.39917	6.9899	4.37115	0.247174	0.0134854	0.0464726
ENSMUSG00000005981	12.4888	125.751	98.4254	0.00149679	1.15065e-11	2.50036e-10
ENSMUSG00000006005	0.0269777	79.1803	48.3928	0.870759	1.63228e-09	2.18984e-07
ENSMUSG00000006024	0.359587	1.27977	0.0242378	0.553735	0.267891	0.877484
ENSMUSG00000006050	0.703477	104.162	77.1286	0.408982	9.15163e-11	2.94437e-09
ENSMUSG00000006057	1.27611	16.874	18.233	0.26856	0.000332572	0.00023052
ENSMUSG00000006058	0.901962	69.6454	0.919965	0.35068	5.90488e-09	0.346319
ENSMUSG00000006095	0.13121	26.0752	18.4981	0.720001	2.2885e-05	0.00021252
ENSMUSG00000006134	3.30076	1.02877	0.456424	0.0803654	0.319452	0.505265
ENSMUSG00000006273	0.111084	115.782	25.0362	0.741488	2.88162e-11	3.32852e-05
ENSMUSG00000006288	0.0454993	24.8495	5.36829	0.832691	3.17147e-05	0.0286461
ENSMUSG00000006304	0.191471	2.61694	1.33263	0.665175	0.117353	0.258839
ENSMUSG00000006342	0.14773	5.63146	7.27005	0.703724	0.0250194	0.012135
ENSMUSG00000006356	2.38705	5.26434	1.10167	0.133986	0.0297706	0.303558
ENSMUSG00000006373	78.6042	18.7871	100.316	1.75818e-09	0.000181799	2.05153e-10
ENSMUSG00000006412	11.1516	51.5846	21.4621	0.00246225	1.0057e-07	8.86267e-05
ENSMUSG00000006435	36.4644	50.4459	0.308928	1.91128e-06	1.22902e-07	0.583091
ENSMUSG00000006456	0.0294227	88.8491	36.1811	0.865086	4.96905e-10	2.36814e-06
ENSMUSG00000006463	1.07163	96.0966	1.41109	0.30976	2.1726e-10	0.245614
ENSMUSG00000006464	0.772077	25.4866	7.65647	0.387328	2.674e-05	0.0102795
ENSMUSG00000006476	2.6319	31.575	0.00890347	0.116357	5.80351e-06	0.925548
ENSMUSG00000006494	5.16911	44.9299	6.51944	0.0311604	3.39592e-07	0.0168821
ENSMUSG00000006527	1.05343	5.0799	8.14606	0.313827	0.0325278	0.00836104
ENSMUSG00000006575	1.2841	33.142	0.476771	0.267101	4.02399e-06	0.496007
ENSMUSG00000006586	0.328057	4.21114	14.686	0.571545	0.0499715	0.00072302
ENSMUSG00000006641	0.0805923	7.28072	0.000551825	0.778662	0.0118694	0.981438
ENSMUSG00000006731	2.21818	50.3567	0.448218	0.147983	1.24863e-07	0.509084
ENSMUSG00000006850	5.09908	10.8087	1.2627	0.0322283	0.00280688	0.27141
ENSMUSG00000006930	2.99717	78.352	7.47474	0.0948238	1.81652e-09	0.0111102
ENSMUSG00000006932	0.450049	240.058	274.03	0.50801	5.86075e-15	2.51202e-15
ENSMUSG00000006958	0.237327	2.48634	0.0786204	0.630075	0.126484	0.781395
ENSMUSG00000006998	3.69217	128.794	20.4056	0.0652829	8.79957e-12	0.000120201
ENSMUSG00000007029	0.333801	11.5557	35.5533	0.568217	0.00211377	2.71099e-06
ENSMUSG00000007036	16.1894	8.62136	1.67803	0.00041576	0.00671419	0.206571
ENSMUSG00000007038	8.23995	17.826	12.4002	0.00787225	0.000245362	0.00160644
ENSMUSG00000007207	10.6002	0.000283851	2.31137	0.00304183	0.986682	0.1405
ENSMUSG00000007440	20.8072	16.1633	33.055	9.89466e-05	0.000419358	4.71104e-06
ENSMUSG00000007564	1.24803	113.09	33.9005	0.273772	3.73366e-11	3.89694e-06
ENSMUSG00000007594	32.297	67.3508	6.31554	4.89631e-06	8.20282e-09	0.0185013
ENSMUSG00000007617	5.85942	70.4331	0.327144	0.0224939	5.28445e-09	0.572258
ENSMUSG00000007646	0.01568	0.497972	0.167861	0.901277	0.486437	0.685376
ENSMUSG00000007721	5.14613	32.8569	10.9262	0.0315065	4.29797e-06	0.00277036
ENSMUSG00000007783	0.497688	17.397	4.29752	0.48656	0.000281145	0.0482161
ENSMUSG00000007850	2.4838	42.8111	97.8176	0.12667	5.12679e-07	2.6663e-10
ENSMUSG00000007880	0.0236771	55.5729	21.1857	0.878854	5.09704e-08	9.59129e-05
ENSMUSG00000007888	22.792	3.73566	1.16554	5.58948e-05	0.0638148	0.290233
ENSMUSG00000007892	0.00278661	18.4833	0.497675	0.958289	0.000199719	0.486796
ENSMUSG00000007944	2.10741	71.9706	0.799838	0.158109	4.26612e-09	0.379346
ENSMUSG00000008136	0.979847	2.58028	1.38827	0.331025	0.119836	0.249369
ENSMUSG00000008167	0.0468407	73.3457	0.199405	0.830282	3.53281e-09	0.658899
ENSMUSG00000008200	1.81891	6.10099	13.844	0.188647	0.0201202	0.000964266
ENSMUSG00000008333	1.08576	65.3755	5.41485	0.306653	1.09575e-08	0.0280237
ENSMUSG00000008373	3.78595	20.9368	0.00347184	0.0621634	9.52509e-05	0.953464
ENSMUSG00000008435	2.38982	11.5911	0.584395	0.133769	0.00208586	0.451478
ENSMUSG00000008475	4.91978	116.473	93.373	0.0351523	2.69838e-11	4.30797e-10
ENSMUSG00000008575	2.81452	1.23604	26.1555	0.104955	0.276037	2.48644e-05
ENSMUSG00000008604	33.2295	65.4705	1.52406	3.9437e-06	1.08044e-08	0.228047
ENSMUSG00000008668	0.0670365	22.1044	1.9553	0.797665	6.79312e-05	0.173831
ENSMUSG00000008682	0.0220105	35.7479	0.805118	0.883162	2.23631e-06	0.377801
ENSMUSG00000008690	1.20668	129.123	19.3046	0.281689	8.55095e-12	0.000166482
ENSMUSG00000008859	0.856775	64.4691	12.6059	0.362843	1.2541e-08	0.00149171
ENSMUSG00000008892	1.75297	5.04091	58.2064	0.196605	0.0331463	4.25542e-08
ENSMUSG00000009013	8.87753	170.528	6.65761	0.0060412	3.50129e-13	0.0158738
ENSMUSG00000009075	1.7593	82.2885	36.1346	0.195823	1.10083e-09	2.39186e-06
ENSMUSG00000009079	0.411686	56.2801	8.19434	0.526525	4.53429e-08	0.00819418
ENSMUSG00000009090	0.639295	66.0098	8.08182	0.430944	9.97784e-09	0.00858881
ENSMUSG00000009092	3.26815	1.52706	0.162222	0.0817912	0.227198	0.690411
ENSMUSG00000009207	43.5198	16.6573	21.4582	4.4606e-07	0.000356775	8.87257e-05
ENSMUSG00000009291	0.113265	45.7586	61.8596	0.739059	2.90045e-07	2.42973e-08
ENSMUSG00000009293	0.231214	7.65284	3.8218	0.634498	0.010103	0.0614207
ENSMUSG00000009376	0.114173	3.63187	0.0645167	0.738055	0.0673823	0.801492
ENSMUSG00000009406	0.163339	59.3766	0.00518813	0.689285	2.74861e-08	0.94313
ENSMUSG00000009535	5.23333	41.2957	56.663	0.0302154	6.93834e-07	5.4328e-08
ENSMUSG00000009630	7.48396	115.001	22.4041	0.0108662	3.1049e-11	6.79544e-05
ENSMUSG00000009640	0.279769	43.4464	4.2121	0.601175	4.52507e-07	0.050331
ENSMUSG00000009739	0.534652	80.542	0.0206649	0.470956	1.37161e-09	0.886804
ENSMUSG00000009741	0.041505	5.67686	0.391812	0.840094	0.0244924	0.536806
ENSMUSG00000009876	6.72812	0.253669	0.254224	0.0151476	0.618588	0.618363
ENSMUSG00000009894	1.41269	101.462	10.4488	0.24496	1.2149e-10	0.0033238
ENSMUSG00000009905	0.443186	78.6433	0.99631	0.511237	1.74931e-09	0.327405
ENSMUSG00000009927	0.00349791	29.8863	4.11789	0.953274	8.71264e-06	0.0527853
ENSMUSG00000010048	0.239439	51.0271	1.35894	0.628563	1.10902e-07	0.254304
ENSMUSG00000010054	0.770762	47.2985	0.00050915	0.387727	2.17419e-07	0.98217
ENSMUSG00000010057	0.408381	37.3293	6.42741	0.528177	1.58506e-06	0.0175928
ENSMUSG00000010086	0.238856	63.438	6.24941	0.62898	1.46467e-08	0.0190626
ENSMUSG00000010097	0.593696	1.19652	4.89559	0.447684	0.283681	0.0359122
ENSMUSG00000010205	1.0269	0.122618	5.59742	0.319884	0.72893	0.0257236
ENSMUSG00000010517	15.6764	9.98546	23.8786	0.000492778	0.00386785	4.53329e-05
ENSMUSG00000010608	11.4137	105.275	37.6355	0.00222973	8.15681e-11	1.74071e-06
ENSMUSG00000010609	1.47481e-06	11.2313	2.1489	0.99904	0.00238882	0.154662
ENSMUSG00000010721	0.00150652	28.5799	0.245776	0.969324	1.20359e-05	0.62423
ENSMUSG00000010755	0.413177	22.7215	4.45364	0.525783	5.70167e-05	0.0446029
ENSMUSG00000010797	0.0647128	6.1745	6.20496	0.801124	0.0194537	0.0194503
ENSMUSG00000010803	24.3161	0.754497	17.4888	3.6648e-05	0.392712	0.000290468
ENSMUSG00000010936	2.43339	29.9006	4.36297	0.130422	8.68208e-06	0.0466627
ENSMUSG00000011096	1.04275	160.816	20.3885	0.316246	6.9418e-13	0.000120806
ENSMUSG00000011114	5.71952	77.551	8.947	0.0240085	2.01609e-09	0.00601316
ENSMUSG00000011148	5.93811	1.09321	0.114944	0.0216884	0.305032	0.737308
ENSMUSG00000011158	0.000176398	7.84743	0.891153	0.989501	0.00929532	0.353855
ENSMUSG00000011254	3.00612	287.575	1.91897	0.0943571	6.3748e-16	0.177741
ENSMUSG00000011257	0.0418267	20.8379	0.368551	0.839484	9.80553e-05	0.549061
ENSMUSG00000011306	4.31421	63.1007	21.3908	0.0474363	1.54156e-08	9.04475e-05
ENSMUSG00000011589	5.21044	46.4377	14.6596	0.0305486	2.5523e-07	0.000729515
ENSMUSG00000011658	7.52551	1.96107	0.848021	0.0106728	0.172787	0.365579
ENSMUSG00000011752	0.306698	0.541724	0.0596184	0.584271	0.468066	0.809017
ENSMUSG00000011877	0.162346	3.76656	0.49002	0.690179	0.0627942	0.490135
ENSMUSG00000011960	0.0366113	18.311	5.55899	0.84969	0.000210725	0.0261899
ENSMUSG00000012076	0.0802504	31.2017	7.28009	0.779119	6.34211e-06	0.0120824
ENSMUSG00000012114	1.84674	60.092	19.3353	0.185407	2.45482e-08	0.00016496
ENSMUSG00000012117	0.395814	3.21272	0.15083	0.534546	0.0842812	0.700905
ENSMUSG00000012126	7.11373	59.0214	0.103711	0.0127696	2.90833e-08	0.749996
ENSMUSG00000012405	0.98225	78.6142	3.40845	0.330443	1.7559e-09	0.0762786
ENSMUSG00000012535	1.27862	9.87336	113.597	0.268101	0.00404324	5.531e-11
ENSMUSG00000013033	4.10507	74.8712	1.18606	0.0527396	2.87457e-09	0.286117
ENSMUSG00000013160	6.52729e-05	5.88463	0.0109245	0.993613	0.0222324	0.917559
ENSMUSG00000013465	0.176738	1.54921	0.00279284	0.677519	0.223948	0.958258
ENSMUSG00000013495	0.41367	88.9036	1.09757	0.525538	4.93728e-10	0.304441
ENSMUSG00000013593	13.8798	24.5583	6.23007	0.000910483	3.4312e-05	0.0192302
ENSMUSG00000013662	2.27084	3.55266	6.58214	0.143441	0.0702566	0.0164161
ENSMUSG00000013701	0.282179	184.869	11.5058	0.59962	1.3526e-13	0.00222919
ENSMUSG00000013707	0.411652	15.8625	2.77747	0.526542	0.000463193	0.107603
ENSMUSG00000013766	8.38769	8.4749	8.12561	0.00739972	0.00713534	0.0084328
ENSMUSG00000013787	4.88231	50.8141	69.5503	0.0357997	1.15147e-07	8.03998e-09
ENSMUSG00000013833	0.0234285	7.05661	0.0402146	0.879486	0.0130945	0.842622
ENSMUSG00000013846	0.155715	29.5137	0.165526	0.696232	9.54589e-06	0.687449
ENSMUSG00000013858	17.4447	0.00870387	67.9602	0.000276906	0.926358	1.00288e-08
ENSMUSG00000013878	0.0431169	41.857	0.0149946	0.837064	6.19772e-07	0.903482
ENSMUSG00000013973	0.433754	103.778	0.0964263	0.51573	9.5243e-11	0.758637
ENSMUSG00000014074	0.0621885	4.98073	1.60413	0.804957	0.0341265	0.216549
ENSMUSG00000014195	2.86759	76.9307	33.5959	0.101888	2.18683e-09	4.17127e-06
ENSMUSG00000014226	0.425555	2.66776	1.96526	0.519694	0.114009	0.172778
ENSMUSG00000014232	1.05301	27.1461	9.23593	0.313922	1.73205e-05	0.00535179
ENSMUSG00000014313	0.114394	197.874	26.739	0.737812	6.02854e-14	2.14132e-05
ENSMUSG00000014349	1.30233	0.173259	0.267376	0.263809	0.680522	0.609468
ENSMUSG00000014498	1.30208	71.2548	9.74881	0.263853	4.7112e-09	0.0043647
ENSMUSG00000014592	7.09299	15.7107	12.0227	0.0128866	0.000487175	0.00184258
ENSMUSG00000014776	2.09591	6.05234	0.333098	0.159207	0.0205751	0.568805
ENSMUSG00000014786	4.83825	2.43027	0.775206	0.0365782	0.130658	0.386678
ENSMUSG00000014873	9.08038	287.53	25.7592	0.00556034	6.38702e-16	2.75486e-05
ENSMUSG00000014956	27.8922	578.042	58.1041	1.43136e-05	9.13608e-20	4.32424e-08
ENSMUSG00000015094	0.022647	41.4633	2.94846	0.881497	6.70768e-07	0.0978506
ENSMUSG00000015143	7.27867	5.92669	280.74	0.0118801	0.0218034	1.88248e-15
ENSMUSG00000015165	4.655	57.6356	16.5425	0.0400239	3.63367e-08	0.000392227
ENSMUSG00000015202	13.2898	48.5501	13.674	0.00112145	1.72788e-07	0.00102283
ENSMUSG00000015214	0.595047	3.77856	5.10213	0.447173	0.062403	0.0325119
ENSMUSG00000015222	0.0750836	1.71304	0.986204	0.786159	0.201623	0.329825
ENSMUSG00000015291	0.506558	54.497	5.77186	0.482737	6.10207e-08	0.0237198
ENSMUSG00000015355	1.7687	9.60602	3.54254	0.194669	0.00449731	0.0710525
ENSMUSG00000015461	0.201523	5.60126	0.282479	0.657077	0.0253768	0.599593
ENSMUSG00000015476	6.76933	27.5257	24.2781	0.0148716	1.57138e-05	4.07138e-05
ENSMUSG00000015501	3.82878	41.1129	41.0975	0.0607946	7.19964e-07	8.60694e-07
ENSMUSG00000015522	2.14093	16.3271	25.9205	0.15496	0.000397376	2.64198e-05
ENSMUSG00000015568	0.826648	20.1043	0.29993	0.371289	0.000121876	0.588597
ENSMUSG00000015605	2.59886	24.8523	5.23457	0.11857	3.16908e-05	0.0305204
ENSMUSG00000015656	1.65789	168.454	20.0113	0.208817	4.04084e-13	0.000134942
ENSMUSG00000015697	0.0618877	38.9057	69.9861	0.805419	1.13442e-06	7.57231e-09
ENSMUSG00000015709	3.7405	33.7156	1.73679	0.0636537	3.52796e-06	0.199041
ENSMUSG00000015711	0.393287	0.00449158	0.465673	0.535844	0.94706	0.50102
ENSMUSG00000015733	0.543121	22.0269	7.27544	0.467498	6.94528e-05	0.0121067
ENSMUSG00000015747	0.0694456	49.9307	10.5204	0.794147	1.34709e-07	0.00323364
ENSMUSG00000015748	0.958122	0.0140366	12.6221	0.33635	0.906567	0.00148306
ENSMUSG00000015755	1.22683	64.0853	0.370094	0.277795	1.3284e-08	0.548231
ENSMUSG00000015757	0.0540911	28.2065	18.4048	0.817845	1.32198e-05	0.000218674
ENSMUSG00000015790	1.43331	56.7706	0.0377427	0.241631	4.18338e-08	0.847471
ENSMUSG00000015837	1.0124	129.4	24.3533	0.323262	8.34707e-12	3.99032e-05
ENSMUSG00000015843	3.5756	294.684	1.34114	0.0694101	4.71009e-16	0.257361
ENSMUSG00000015889	6.54787	95.6304	28.795	0.0164221	2.28791e-10	1.28211e-05
ENSMUSG00000015937	0.0106243	6.94565	1.04762	0.918666	0.0137517	0.315486
ENSMUSG00000015944	30.7255	45.0676	7.87202	7.10856e-06	3.30765e-07	0.00938123
ENSMUSG00000015961	17.1276	59.2627	7.91591	0.00030647	2.79878e-08	0.00920907
ENSMUSG00000015968	0.233533	6.84786	9.38139	0.632812	0.0143609	0.00504919
ENSMUSG00000015981	0.155338	0.0265177	0.836103	0.696581	0.871855	0.368916
ENSMUSG00000016179	0.138535	52.5122	17.3507	0.712648	8.55995e-08	0.000303345
ENSMUSG00000016181	0.801435	21.0509	22.2524	0.378577	9.21195e-05	7.08963e-05
ENSMUSG00000016262	0.0159344	15.191	0.570491	0.900484	0.000579979	0.456852
ENSMUSG00000016349	7.63927	186.044	158.346	0.0101621	1.25487e-13	1.45279e-12
ENSMUSG00000016386	0.00407218	17.1797	4.29297	0.949589	0.000301393	0.0483261
ENSMUSG00000016427	0.783256	338.31	7.41413	0.383961	8.41797e-17	0.0114034
ENSMUSG00000016494	0.56825	164.198	5.4134	0.457479	5.44824e-13	0.0280427
ENSMUSG00000016528	0.996424	92.9093	61.4815	0.32704	3.10654e-10	2.57193e-08
ENSMUSG00000016541	0.321761	104.281	8.65076	0.575238	9.03902e-11	0.00678497
ENSMUSG00000016554	3.05203	99.5981	147.985	0.0920041	1.4825e-10	3.09545e-12
ENSMUSG00000016559	0.404609	3.37734	10.9198	0.530074	0.077127	0.00277702
ENSMUSG00000016619	1.42367	8.3997	0.30036	0.24318	0.00736268	0.588332
ENSMUSG00000016831	3.03102	10.0261	9.99026	0.0930727	0.0038064	0.00397028
ENSMUSG00000016940	10.4464	78.5912	7.33218	0.00322881	1.76113e-09	0.0118134
ENSMUSG00000017119	1.68989	117.406	42.3733	0.204604	2.4706e-11	6.70233e-07
ENSMUSG00000017144	0.00557033	29.4303	6.30732	0.941056	9.74408e-06	0.01857
ENSMUSG00000017167	14.9227	39.6438	28.2188	0.000635201	9.7272e-07	1.47725e-05
ENSMUSG00000017210	0.0748778	78.0356	18.9516	0.786445	1.89269e-09	0.000185148
ENSMUSG00000017221	0.259907	10.7674	0.0183896	0.614326	0.00285183	0.893175
ENSMUSG00000017291	2.42973	141.304	1.04118	0.130699	3.07976e-12	0.316949
ENSMUSG00000017314	3.74261	57.7879	17.5806	0.0635838	3.54517e-08	0.000282233
ENSMUSG00000017404	0.00753754	32.0343	1.70602	0.931456	5.20739e-06	0.202941
ENSMUSG00000017639	13.1103	85.1709	1.70549	0.00119572	7.71664e-10	0.203009
ENSMUSG00000017679	7.18718	87.2018	2.49552	0.0123648	6.04102e-10	0.126261
ENSMUSG00000017686	3.3841	7.56702	1.86146	0.0768484	0.0104832	0.184151
ENSMUSG00000017692	0.953264	65.0998	0.0186086	0.337557	1.14151e-08	0.892545
ENSMUSG00000017718	8.66847	30.7963	16.6265	0.00658454	6.98842e-06	0.000381796
ENSMUSG00000017721	0.0946521	0.0194736	8.21469	0.760705	0.890053	0.00812495
ENSMUSG00000017740	0.519696	28.4097	10.243	0.477168	1.25609e-05	0.00359855
ENSMUSG00000017776	1.15402	72.8441	33.3795	0.292216	3.78327e-09	4.37875e-06
ENSMUSG00000017831	0.0914822	2.00765	1.16943	0.764619	0.167944	0.289447
ENSMUSG00000017858	0.871091	23.3635	11.2354	0.358925	4.76359e-05	0.00246578
ENSMUSG00000017929	1.45685	139.928	0.710988	0.2379	3.44329e-12	0.406807
ENSMUSG00000017943	0.0197485	9.10413	0.532963	0.889285	0.00550681	0.471891
ENSMUSG00000017978	0.230091	40.633	4.31154	0.63532	7.93744e-07	0.0478785
ENSMUSG00000017999	3.07875	52.3974	4.98445	0.0906655	8.73157e-08	0.0344032
ENSMUSG00000018040	1.8726	9.87805	7.08495	0.182458	0.00403572	0.0131513
ENSMUSG00000018076	2.50643	19.5826	1.93475	0.125027	0.000142579	0.17603
ENSMUSG00000018160	0.0233364	15.3098	14.2492	0.879722	0.000557186	0.000838776
ENSMUSG00000018209	12.9568	82.5327	6.13374	0.0012634	1.06779e-09	0.02009
ENSMUSG00000018322	0.00347605	14.6917	2.2418	0.95342	0.000687316	0.146368
ENSMUSG00000018334	1.14933	17.4609	1.25595	0.293179	0.000275478	0.272664
ENSMUSG00000018379	0.00609905	7.77357	1.77694	0.938327	0.00959326	0.194089
ENSMUSG00000018395	0.944739	0.0276172	0.713329	0.33969	0.86925	0.406046
ENSMUSG00000018405	1.44367	1.00984	1.30393	0.23998	0.323863	0.263905
ENSMUSG00000018411	9.21269	150.306	69.4105	0.00526921	1.51745e-12	8.19644e-09
ENSMUSG00000018425	0.473339	2.30021	0.945425	0.497324	0.140978	0.339846
ENSMUSG00000018428	15.1192	0.0823365	28.0244	0.000594235	0.776346	1.55013e-05
ENSMUSG00000018474	1.75162	0.504911	2.06491	0.196771	0.483443	0.16265
ENSMUSG00000018501	0.0427487	30.026	52.8463	0.837751	8.42063e-06	1.01465e-07
ENSMUSG00000018537	5.13985	86.803	0.922898	0.0316018	6.3363e-10	0.345565
ENSMUSG00000018547	0.722426	0.0109459	0.494262	0.402824	0.917449	0.48828
ENSMUSG00000018572	0.203128	57.0281	11.8396	0.655807	4.01091e-08	0.0019705
ENSMUSG00000018583	0.0185118	62.5141	76.9355	0.892785	1.68582e-08	3.01788e-09
ENSMUSG00000018589	0.267063	54.3811	0.682457	0.609516	6.22243e-08	0.416259
ENSMUSG00000018634	22.9344	22.2566	0.00972291	5.37027e-05	6.5045e-05	0.922208
ENSMUSG00000018648	1.04182	0.00490383	1.83675	0.316458	0.944688	0.18699
ENSMUSG00000018659	0.768625	0.414904	0.728334	0.388377	0.524925	0.401218
ENSMUSG00000018661	3.21399	30.9775	15.7917	0.0842233	6.69116e-06	0.000500446
ENSMUSG00000018697	0.158937	20.8558	2.16486	0.693273	9.75423e-05	0.153199
ENSMUSG00000018707	8.33912	90.0446	19.9772	0.00755155	4.31983e-10	0.000136305
ENSMUSG00000018765	3.5522	53.3898	3.88711	0.0702738	7.3624e-08	0.059387
ENSMUSG00000018770	0.0603605	0.0739677	2.17318	0.807785	0.787714	0.152442
ENSMUSG00000018774	2.84866	36.2826	1.03098	0.10297	1.98863e-06	0.319284
ENSMUSG00000018848	5.05443	0.0098226	13.6173	0.0329304	0.921784	0.00104322
ENSMUSG00000018865	0.143529	0.495898	3.23598	0.707761	0.487338	0.0836566
ENSMUSG00000018921	0.0231812	57.1563	10.7048	0.880119	3.92796e-08	0.00301342
ENSMUSG00000018923	2.01175	70.8137	17.362	0.167525	5.01013e-09	0.000302272
ENSMUSG00000018965	0.616835	0.16715	0.475938	0.439064	0.685882	0.49638
ENSMUSG00000018974	1.83005	78.6121	11.9434	0.187342	1.75636e-09	0.00189684
ENSMUSG00000019082	56.0744	2.72926	0.378145	4.69076e-08	0.110109	0.543942
ENSMUSG00000019087	3.64561	673.995	74.9883	0.0668974	1.24863e-20	3.87984e-09
ENSMUSG00000019143	2.54102	1.27291	1.47142	0.122564	0.269147	0.236028
ENSMUSG00000019146	1.25557	117.011	0.159012	0.27236	2.56453e-11	0.693324
ENSMUSG00000019179	1.97446	56.4405	4.09083	0.171378	4.41614e-08	0.0535149
ENSMUSG00000019189	72.9168	14.4041	3.43746	3.74582e-09	0.000758753	0.0751118
ENSMUSG00000019210	0.317392	5.41933	2.19998e-05	0.577828	0.0276528	0.996293
ENSMUSG00000019235	0.854216	59.4259	24.1502	0.363549	2.72719e-08	4.21349e-05
ENSMUSG00000019256	1.6052	35.0076	6.7389	0.215989	2.63555e-06	0.0153116
ENSMUSG00000019302	6.59295	43.7011	17.3717	0.0160927	4.30553e-07	0.00030135
ENSMUSG00000019370	0.186983	19.7687	11.8688	0.668874	0.000134788	0.00194944
ENSMUSG00000019373	8.04375	16.7263	32.4348	0.00855133	0.000348866	5.42416e-06
ENSMUSG00000019428	1.53698	24.7887	18.5847	0.225735	3.22385e-05	0.000206972
ENSMUSG00000019467	28.7334	25.3092	4.8256	1.15826e-05	2.80345e-05	0.0371529
ENSMUSG00000019471	1.24071	20.3002	0.197778	0.275153	0.000114959	0.660201
ENSMUSG00000019494	0.00219591	11.0198	10.2806	0.962969	0.00258892	0.00354658
ENSMUSG00000019699	1.35476	122.085	1.31675	0.254631	1.60113e-11	0.261626
ENSMUSG00000019731	5.17311	56.3415	0.081188	0.0311007	4.48867e-08	0.777951
ENSMUSG00000019763	4.74284	2.62188	0.383604	0.0383291	0.117023	0.541071
ENSMUSG00000019772	13.3234	0.0619717	1.24726	0.00110813	0.80529	0.274291
ENSMUSG00000019773	3.14783	34.4273	7.79032	0.0873069	3.00199e-06	0.00971116
ENSMUSG00000019775	21.7308	251.268	24.3021	7.56171e-05	3.35706e-15	4.04528e-05
ENSMUSG00000019777	0.053351	14.2078	5.096	0.819073	0.000812092	0.0326076
ENSMUSG00000019785	0.00186391	2.75784	0.131571	0.965881	0.108349	0.719741
ENSMUSG00000019790	1.25778	51.3463	4.41107	0.271947	1.04853e-07	0.0455569
ENSMUSG00000019796	0.000718811	0.0460452	0.868344	0.978808	0.831706	0.359987
ENSMUSG00000019813	9.36944	14.1892	0.960457	0.00494558	0.000817371	0.336104
ENSMUSG00000019826	3.5306	32.9774	18.5797	0.0710816	4.17979e-06	0.000207284
ENSMUSG00000019831	0.0241285	24.2388	2.17171	0.877714	3.7429e-05	0.152575
ENSMUSG00000019841	8.16812	0.29534	1.4219	0.00811381	0.591278	0.243861
ENSMUSG00000019845	5.19205	4.88714	2.31309	0.0308192	0.0357156	0.140358
ENSMUSG00000019849	5.02288	65.5814	10.8645	0.0334367	1.06286e-08	0.0028359
ENSMUSG00000019861	1.43355	5.19133	2.16811	0.241593	0.0308298	0.152902
ENSMUSG00000019863	0.334057	4.15228	1.25626	0.56807	0.0514868	0.272606
ENSMUSG00000019873	3.78715	18.318	26.0795	0.0621247	0.000210262	2.53563e-05
ENSMUSG00000019876	4.90268	158.165	0.986641	0.0354462	8.41989e-13	0.32972
ENSMUSG00000019877	1.97083	6.97445	10.2646	0.171757	0.0135777	0.00356856
ENSMUSG00000019878	5.19997	102.616	29.3812	0.0307023	1.07556e-10	1.11181e-05
ENSMUSG00000019888	0.956401	1.97243	4.48979	0.336777	0.17159	0.0438101
ENSMUSG00000019889	1.00081	9.61857	16.9879	0.325997	0.0044748	0.000340208
ENSMUSG00000019890	1.12019	5.06899	0.0375098	0.299256	0.0326996	0.847936
ENSMUSG00000019894	2.55464	20.2215	0.207101	0.121609	0.000117684	0.652826
ENSMUSG00000019897	0.277416	31.034	8.43599	0.6027	6.60136e-06	0.00741202
ENSMUSG00000019929	0.021734	13.4836	0.017876	0.883892	0.00104683	0.894668
ENSMUSG00000019943	23.768	65.1109	55.0829	4.25892e-05	1.13963e-08	7.01057e-08
ENSMUSG00000019960	3.3479	48.3392	4.49736	0.0783542	1.79557e-07	0.0436461
ENSMUSG00000019971	0.631034	29.3693	12.619	0.433904	9.8918e-06	0.00148473
ENSMUSG00000019979	4.42334	0.151983	0.654972	0.0449079	0.699706	0.425685
ENSMUSG00000019984	0.029703	38.0291	41.3366	0.864451	1.36492e-06	8.20977e-07
ENSMUSG00000019990	1.82316	0.435349	1.2115	0.188149	0.514965	0.281122
ENSMUSG00000019998	2.76904	14.0478	8.26707	0.107669	0.000858585	0.00794969
ENSMUSG00000020015	0.0379259	22.0144	3.25247	0.84705	6.97019e-05	0.0829171
ENSMUSG00000020032	0.339772	8.35384	0.747508	0.564798	0.00750519	0.395173
ENSMUSG00000020048	3.44852	16.5485	6.10887	0.0742495	0.000369641	0.0203188
ENSMUSG00000020064	1.23041	8.15618	18.6543	0.277109	0.00815472	0.000202628
ENSMUSG00000020074	0.0404656	54.6453	25.9804	0.842081	5.95167e-08	2.60138e-05
ENSMUSG00000020078	1.41636	18.2268	13.4751	0.244364	0.000216335	0.00109631
ENSMUSG00000020089	2.53255	29.0372	2.30495	0.123162	1.07389e-05	0.141029
ENSMUSG00000020111	1.36395	25.6514	1.98417	0.253063	2.55946e-05	0.170799
ENSMUSG00000020114	4.10952	64.3798	214.517	0.0526199	1.27098e-08	4.49789e-14
ENSMUSG00000020115	1.87198	39.726	37.8431	0.182527	9.56304e-07	1.66689e-06
ENSMUSG00000020121	0.18769	32.2142	12.6308	0.668288	4.99215e-06	0.00147845
ENSMUSG00000020124	6.85722	49.5644	15.9659	0.0143014	1.4384e-07	0.000472735
ENSMUSG00000020134	0.741715	16.0187	2.4623	0.396696	0.000439842	0.128699
ENSMUSG00000020149	1.6082	0.0433286	1.19886	0.215572	0.83667	0.283589
ENSMUSG00000020152	75.3082	25.9151	25.7576	2.71125e-09	2.38707e-05	2.75598e-05
ENSMUSG00000020154	0.0131392	7.17354	1.92664	0.909589	0.0124389	0.176907
ENSMUSG00000020156	1.6496	1.81071	31.1708	0.209925	0.189616	7.26492e-06
ENSMUSG00000020166	0.0176301	41.8742	15.1782	0.895353	6.17646e-07	0.000612946
ENSMUSG00000020170	1.10518	49.9787	0.249415	0.302451	1.33558e-07	0.621687
ENSMUSG00000020171	2.7823	109.482	0.359612	0.10687	5.32587e-11	0.553912
ENSMUSG00000020175	16.2979	191.896	2.83078	0.000401201	8.68829e-14	0.104446
ENSMUSG00000020189	2.33368	0.538284	3.48858e-05	0.138233	0.469468	0.995332
ENSMUSG00000020196	0.114825	84.8573	20.674	0.737338	8.01713e-10	0.00011117
ENSMUSG00000020198	0.22746	149.049	103.709	0.637251	1.67131e-12	1.44899e-10
ENSMUSG00000020219	1.18378	236.581	1.80293	0.286205	6.99977e-15	0.190965
ENSMUSG00000020235	1.91648	20.0732	2.12378	0.177582	0.000123015	0.157001
ENSMUSG00000020248	0.397234	39.6165	0.0321989	0.53382	9.78244e-07	0.858983
ENSMUSG00000020261	0.235144	31.0681	0.457602	0.631647	6.54773e-06	0.504721
ENSMUSG00000020265	0.0269884	38.5745	11.0435	0.870733	1.21618e-06	0.00265025
ENSMUSG00000020267	0.12935	8.63684	43.3169	0.721905	0.00667128	5.58757e-07
ENSMUSG00000020271	0.569382	9.93517	1.78372	0.457036	0.00394549	0.193268
ENSMUSG00000020273	0.0820525	3.40622	37.2202	0.776722	0.0759446	1.8992e-06
ENSMUSG00000020277	0.874813	106.624	11.1902	0.357917	7.10431e-11	0.00250795
ENSMUSG00000020289	2.35458	80.0344	3.58221	0.136551	1.46314e-09	0.0695851
ENSMUSG00000020290	0.226562	8.14889	14.6358	0.637914	0.00817983	0.000735411
ENSMUSG00000020297	5.30473	1.52133	3.67719	0.0292019	0.228049	0.0662097
ENSMUSG00000020300	2.70429	8.97726	65.9188	0.111674	0.00579937	1.33951e-08
ENSMUSG00000020305	5.16682	62.3442	8.60179	0.0311948	1.73026e-08	0.00692267
ENSMUSG00000020309	0.878654	9.82111	10.0997	0.35688	0.0041279	0.00380442
ENSMUSG00000020312	0.158582	0.00647578	0.30447	0.693597	0.936455	0.585806
ENSMUSG00000020326	0.150371	38.7265	0.050435	0.701222	1.17788e-06	0.824064
ENSMUSG00000020340	1.75938	57.8018	5.30628	0.195813	3.5372e-08	0.0294989
ENSMUSG00000020346	3.18434	89.4653	0.0649574	0.0855893	4.62224e-10	0.800831
ENSMUSG00000020349	0.16764	2.49883	0.640487	0.685448	0.125576	0.430787
ENSMUSG00000020368	54.9665	459.318	31.654	5.63947e-08	1.75288e-18	6.49203e-06
ENSMUSG00000020380	3.55524	56.1001	9.5482	0.0701608	4.67084e-08	0.00472494
ENSMUSG00000020388	0.207807	0.0158568	2.65209	0.652137	0.900725	0.115472
ENSMUSG00000020389	0.020144	25.4939	0.55442	0.888189	2.66884e-05	0.463195
ENSMUSG00000020390	14.01	171.143	34.1729	0.000869962	3.35666e-13	3.66811e-06
ENSMUSG00000020400	4.13744	8.82157	0.00582216	0.0518771	0.0061817	0.939762
ENSMUSG00000020402	3.93279	26.2899	2.6102	0.0576102	2.16314e-05	0.118249
ENSMUSG00000020412	0.760285	70.4506	30.8364	0.390927	5.27147e-09	7.85768e-06
ENSMUSG00000020431	5.12365	24.5771	3.38674	0.0318492	3.41382e-05	0.077165
ENSMUSG00000020436	42.9713	146.239	11.011	4.96732e-07	2.07965e-12	0.00268299
ENSMUSG00000020440	0.218135	51.1504	72.6421	0.644212	1.08524e-07	5.28641e-09
ENSMUSG00000020448	0.0091436	0.736503	0.804428	0.924527	0.398338	0.378003
ENSMUSG00000020451	8.5024	84.7904	0.0432603	0.0070541	8.08278e-10	0.836857
ENSMUSG00000020454	0.0225819	22.6356	24.6108	0.881666	5.8416e-05	3.7254e-05
ENSMUSG00000020455	4.93636	3.9814	10.354	0.03487	0.0561865	0.00344746
ENSMUSG00000020456	0.487742	100.067	107.288	0.490908	1.40967e-10	1.01411e-10
ENSMUSG00000020457	0.0126894	4.5983	0.429832	0.911144	0.0411621	0.517831
ENSMUSG00000020460	0.0513498	32.1205	1.29411	0.822438	5.10296e-06	0.265667
ENSMUSG00000020462	5.17112	310.099	254.976	0.0311304	2.49889e-16	5.9123e-15
ENSMUSG00000020485	9.45277	139.803	41.515	0.00478239	3.47852e-12	7.92628e-07
ENSMUSG00000020515	0.0925961	0.0899522	0.322236	0.763235	0.766535	0.575137
ENSMUSG00000020520	0.121538	0.0368444	0.270004	0.730077	0.849219	0.607725
ENSMUSG00000020524	0.105311	39.2674	3.95701	0.748048	1.05184e-06	0.0572941
ENSMUSG00000020530	7.18587	10.1338	15.0377	0.0123719	0.00364843	0.000642386
ENSMUSG00000020547	0.170638	1.74598	0.0132583	0.682808	0.197471	0.909215
ENSMUSG00000020549	1.02895	61.3548	18.2608	0.31941	2.01539e-08	0.000228554
ENSMUSG00000020561	2.06182	0.950068	0.363276	0.162515	0.338355	0.551914
ENSMUSG00000020577	5.0668	26.6842	1.77568	0.0327343	1.95179e-05	0.194242
ENSMUSG00000020580	7.66554	46.8275	615.394	0.010048	2.37296e-07	1.26078e-19
ENSMUSG00000020594	4.42014	222.456	0.0293628	0.0449797	1.47676e-14	0.865271
ENSMUSG00000020627	3.97699	12.1466	2.48915	0.0563141	0.00169684	0.126724
ENSMUSG00000020628	0.621773	85.7269	21.0141	0.437258	7.21319e-10	0.000100759
ENSMUSG00000020635	4.50678	276.085	3.15847	0.043076	1.05522e-15	0.087236
ENSMUSG00000020640	0.725834	18.3139	27.2447	0.401731	0.000210533	1.8839e-05
ENSMUSG00000020654	7.99339	28.0413	27.6544	0.00873579	1.37833e-05	1.69977e-05
ENSMUSG00000020656	7.66406	3.61784	0.000288525	0.0100544	0.0678814	0.986577
ENSMUSG00000020657	1.60871	31.6214	0.174369	0.215501	5.74002e-06	0.679686
ENSMUSG00000020659	0.151601	0.0315826	15.5249	0.700064	0.860273	0.000546345
ENSMUSG00000020672	0.594513	1.11035	0.000459148	0.447375	0.301345	0.983068
ENSMUSG00000020680	0.614026	81.527	17.4316	0.440096	1.21107e-09	0.000295732
ENSMUSG00000020687	4.46304	3.74157	61.1759	0.0440256	0.0636181	2.69347e-08
ENSMUSG00000020691	3.08892	82.0828	0.28484	0.0901619	1.1295e-09	0.59808
ENSMUSG00000020694	1.82842	1.38463	11.6264	0.187533	0.249585	0.00213167
ENSMUSG00000020704	0.402626	1.00852	1.04093	0.531077	0.324174	0.317006
ENSMUSG00000020705	2.02867	60.2111	30.7276	0.165811	2.40928e-08	8.06158e-06
ENSMUSG00000020706	0.00122734	67.5301	21.8657	0.972311	7.9925e-09	7.9038e-05
ENSMUSG00000020708	34.2502	87.2563	1.17998	3.12451e-06	6.0018e-10	0.287328
ENSMUSG00000020709	14.6902	30.5556	24.0471	0.000687673	7.40563e-06	4.33199e-05
ENSMUSG00000020720	7.6596	61.5994	10.619	0.0100736	1.9405e-08	0.0031138
ENSMUSG00000020737	2.60003	0.0879087	2.44728	0.118491	0.769122	0.12982
ENSMUSG00000020738	16.0189	277.834	109.301	0.000439814	9.76092e-16	8.33141e-11
ENSMUSG00000020740	2.07539	8.82654	7.7119	0.161188	0.00616906	0.0100398
ENSMUSG00000020755	0.309225	7.39197	0.871738	0.582736	0.0113083	0.359065
ENSMUSG00000020770	6.51268	24.2977	1.56392	0.0166844	3.68315e-05	0.22223
ENSMUSG00000020775	0.0870488	0.0413646	0.0422735	0.77022	0.840361	0.838701
ENSMUSG00000020780	0.871654	64.57	21.0729	0.358773	1.23532e-08	9.90713e-05
ENSMUSG00000020785	0.471202	10.9928	0.115818	0.498288	0.00261573	0.736349
ENSMUSG00000020790	0.13823	65.3959	111.962	0.712949	1.09243e-08	6.45451e-11
ENSMUSG00000020802	0.119721	92.3881	15.9391	0.732019	3.29662e-10	0.000476886
ENSMUSG00000020823	0.198298	19.8362	0.955132	0.659648	0.000132078	0.337423
ENSMUSG00000020827	0.870809	44.3149	3.39032	0.359002	3.82218e-07	0.0770182
ENSMUSG00000020840	7.19885	22.6615	31.4803	0.0123018	5.79892e-05	6.75907e-06
ENSMUSG00000020841	0.976358	2.65947	9.80102	0.331873	0.114547	0.00427594
ENSMUSG00000020848	0.56847	3.74802	1.78247	0.457393	0.0634044	0.193419
ENSMUSG00000020849	0.159786	0.590208	0.468322	0.692498	0.449006	0.499815
ENSMUSG00000020863	0.0612788	63.6833	40.5364	0.806359	1.41134e-08	9.62267e-07
ENSMUSG00000020866	0.276429	14.6089	8.11328	0.603343	0.000707106	0.0084764
ENSMUSG00000020869	4.27444	4.48829	22.4557	0.048397	0.0434746	6.69833e-05
ENSMUSG00000020878	0.0162777	8.75004	0.163689	0.899424	0.00636648	0.689092
ENSMUSG00000020883	0.971604	23.4741	0.949823	0.333032	4.61947e-05	0.338745
ENSMUSG00000020886	7.99677	75.3793	4.46714	0.00872328	2.68564e-09	0.044305
ENSMUSG00000020894	6.81197	18.1232	9.80661	0.0145919	0.00022347	0.00426655
ENSMUSG00000020904	0.0255106	2.95773	0.373592	0.87429	0.0969128	0.54636
ENSMUSG00000020918	0.174356	10.7789	1.40429	0.679571	0.00283927	0.246726
ENSMUSG00000020921	0.0979302	49.3912	3.87107	0.756732	1.48391e-07	0.0598792
ENSMUSG00000020923	0.981438	154.41	25.3125	0.33064	1.11207e-12	3.09535e-05
ENSMUSG00000020925	3.90512	217.992	20.4828	0.0584386	1.88629e-14	0.000117524
ENSMUSG00000020926	0.59415	6.31052	6.1162	0.447512	0.0182834	0.020251
ENSMUSG00000020936	0.599018	40.9927	5.02512	0.445677	7.37727e-07	0.0337361
ENSMUSG00000020949	0.00577054	0.0513405	2.82788	0.940008	0.822454	0.104615
ENSMUSG00000020950	0.47488	3.70832	0.556614	0.49663	0.0647334	0.462321
ENSMUSG00000020953	43.0417	5.06299	25.2853	4.89898e-07	0.0327944	3.11757e-05
ENSMUSG00000020978	0.831922	1.26817	0.683881	0.36979	0.270021	0.415779
ENSMUSG00000020986	0.00784089	6.2249	3.54086	0.930094	0.0190107	0.0711151
ENSMUSG00000020990	0.242395	1.19645	0.286398	0.626461	0.283695	0.597086
ENSMUSG00000020993	0.691362	52.4164	0.00311445	0.412995	8.70291e-08	0.955922
ENSMUSG00000020994	0.806234	1.29989	7.44634	0.377173	0.264246	0.0112465
ENSMUSG00000021007	1.75459	0.226397	19.9017	0.196404	0.638036	0.000139379
ENSMUSG00000021013	31.6925	28.2888	2.26235	5.64434e-06	1.29486e-05	0.144604
ENSMUSG00000021020	2.47348	37.6128	1.57541	0.127428	1.49159e-06	0.220588
ENSMUSG00000021022	1.05938	52.959	4.13027	0.31249	7.92599e-08	0.0524554
ENSMUSG00000021039	1.04858	89.7657	7.85334	0.314921	4.46265e-10	0.00945557
ENSMUSG00000021047	0.262595	27.1803	4.24417	0.612509	1.71686e-05	0.049525
ENSMUSG00000021057	0.117991	48.1343	10.6551	0.733884	1.86409e-07	0.00307109
ENSMUSG00000021062	3.56037	49.2951	0.0120895	0.0699709	1.50979e-07	0.913291
ENSMUSG00000021066	0.151556	63.6259	8.6805	0.700106	1.42363e-08	0.00670281
ENSMUSG00000021072	0.0132091	96.0603	16.982	0.90935	2.18134e-10	0.000340852
ENSMUSG00000021079	0.524655	15.5603	3.2783	0.475093	0.000512256	0.0817735
ENSMUSG00000021087	2.58829	14.8706	0.0238224	0.119289	0.00064658	0.878529
ENSMUSG00000021103	2.36274	0.00766712	0.163234	0.135901	0.930871	0.6895
ENSMUSG00000021113	0.34255	1.86455	0.121995	0.563221	0.183369	0.729693
ENSMUSG00000021114	0.0413716	1.9026	0.0463423	0.840347	0.179106	0.831235
ENSMUSG00000021116	12.4544	7.92041	2.14316	0.00151569	0.00901083	0.155193
ENSMUSG00000021125	1.91642	7.5579	12.8813	0.177587	0.0105246	0.00135185
ENSMUSG00000021127	5.42267	139.917	1.00515	0.0276091	3.44623e-12	0.325307
ENSMUSG00000021130	12.7766	18.5797	4.25451	0.00134824	0.000193832	0.0492682
ENSMUSG00000021134	2.97073	0.537531	0.00823401	0.0962187	0.469776	0.928394
ENSMUSG00000021144	1.45001	7.72501	1.80166	0.238977	0.00979481	0.191116
ENSMUSG00000021149	1.35623	49.2925	25.8449	0.254379	1.51052e-07	2.69427e-05
ENSMUSG00000021178	16.1992	2.55142	2.81843	0.000414422	0.121834	0.105168
ENSMUSG00000021192	1.79847	16.9402	8.17025	0.191071	0.000325534	0.00827696
ENSMUSG00000021193	2.27922	0.879028	22.6167	0.142733	0.35678	6.40498e-05
ENSMUSG00000021196	0.00595856	35.4272	2.06771	0.93904	2.40064e-06	0.162375
ENSMUSG00000021203	4.99329	17.6839	1.18269	0.0339193	0.00025664	0.286788
ENSMUSG00000021215	1.59325	30.7117	0.175239	0.217656	7.1322e-06	0.678935
ENSMUSG00000021218	10.7269	66.6048	88.0836	0.00289666	9.14397e-09	7.8113e-10
ENSMUSG00000021219	0.599305	45.3052	0.0879641	0.44557	3.16111e-07	0.769138
ENSMUSG00000021228	0.139802	16.7341	2.42906	0.711398	0.000347985	0.131195
ENSMUSG00000021235	8.79976	12.2071	10.8665	0.00623742	0.00165943	0.00283371
ENSMUSG00000021244	0.839569	76.4247	47.9317	0.367632	2.33759e-09	2.37776e-07
ENSMUSG00000021257	61.829	2.15335	0.239896	1.87291e-08	0.153812	0.628389
ENSMUSG00000021259	0.474055	103.857	11.4327	0.497001	9.44644e-11	0.00229062
ENSMUSG00000021262	0.860383	44.1499	0.00506542	0.36185	3.94608e-07	0.943806
ENSMUSG00000021270	0.0319518	161.258	78.0982	0.859468	6.72393e-13	2.60339e-09
ENSMUSG00000021276	10.2392	239.552	4.5157	0.00350071	6.01316e-15	0.0432515
ENSMUSG00000021282	3.67931	24.4008	9.40119	0.0657244	3.58117e-05	0.00500947
ENSMUSG00000021301	0.363091	0.000495112	4.2922	0.551822	0.982411	0.0483448
ENSMUSG00000021302	0.458105	95.4434	0.0447088	0.504269	2.336e-10	0.834189
ENSMUSG00000021313	0.796092	43.2167	4.86031	0.380148	4.73332e-07	0.0365318
ENSMUSG00000021314	1.72917	157.66	35.4355	0.199576	8.73785e-13	2.78105e-06
ENSMUSG00000021319	1.34666	19.984	0.00159388	0.256021	0.000126344	0.968459
ENSMUSG00000021364	0.988518	14.2033	1.86372	0.328932	0.000813373	0.183893
ENSMUSG00000021373	0.0187351	51.1715	19.1425	0.892144	1.08122e-07	0.000174786
ENSMUSG00000021374	2.1426	13.8266	85.6818	0.154805	0.000927641	1.03303e-09
ENSMUSG00000021428	2.12058	52.7674	12.5451	0.156863	8.19155e-08	0.00152469
ENSMUSG00000021432	1.24695	15.8977	0.00502888	0.273976	0.000457816	0.944008
ENSMUSG00000021448	1.00084	0.115601	1.22158	0.325991	0.736486	0.279174
ENSMUSG00000021497	0.853101	20.6687	15.2224	0.363858	0.000103067	0.000603983
ENSMUSG00000021500	2.90429	94.1851	25.5057	0.099828	2.68916e-10	2.94283e-05
ENSMUSG00000021532	0.37195	5.45724	0.000986632	0.547042	0.0271606	0.975182
ENSMUSG00000021537	0.34181	17.2975	20.7794	0.56364	0.000290225	0.000107824
ENSMUSG00000021555	0.354399	24.0785	19.9492	0.556591	3.91061e-05	0.000137439
ENSMUSG00000021557	1.36218	15.4835	9.50052	0.253365	0.000525604	0.00481524
ENSMUSG00000021559	1.2473	24.7541	3.52011	0.273908	3.25412e-05	0.0718975
ENSMUSG00000021576	0.0367043	17.7846	8.58588	0.849502	0.000248588	0.00696807
ENSMUSG00000021587	0.0123297	36.7779	3.98115	0.912407	1.78536e-06	0.0565907
ENSMUSG00000021590	5.32701	5.0252	0.207007	0.0288934	0.0333991	0.6529
ENSMUSG00000021595	20.3518	53.1513	7.42464	0.000113208	7.66888e-08	0.0113519
ENSMUSG00000021610	0.0825158	66.3723	0.0385945	0.77611	9.46048e-09	0.845782
ENSMUSG00000021619	15.5928	244.855	6.09132	0.00050673	4.60439e-15	0.0204819
ENSMUSG00000021624	1.82934	5.90926	1.33917	0.187425	0.02198	0.257701
ENSMUSG00000021645	0.674281	4.86619	0.158827	0.418755	0.0360824	0.693493
ENSMUSG00000021650	0.00807145	317.15	3.48793	0.929077	1.88812e-16	0.07313
ENSMUSG00000021661	10.1926	124.61	39.7941	0.00356515	1.27417e-11	1.117e-06
ENSMUSG00000021662	0.209725	60.2093	5.04769	0.650647	2.40997e-08	0.0333721
ENSMUSG00000021670	10.1015	5.84655	8.93163	0.003695	0.0226287	0.00605076
ENSMUSG00000021681	5.56822	235.901	6.02561	0.0257743	7.24904e-15	0.0211058
ENSMUSG00000021686	2.9046	58.1236	117.364	0.0998105	3.35819e-08	3.90184e-11
ENSMUSG00000021693	3.01665	10.9831	60.8848	0.0938113	0.00262546	2.815e-08
ENSMUSG00000021699	8.41711	2.15872	0.438767	0.00730934	0.153319	0.513548
ENSMUSG00000021701	0.49071	100.326	38.5095	0.489604	1.37106e-10	1.45181e-06
ENSMUSG00000021708	0.866176	135.844	398.296	0.360264	4.82145e-12	2.74129e-17
ENSMUSG00000021708a	0.617437	35.198	0.964174	0.438843	2.52604e-06	0.335187
ENSMUSG00000021712	2.48303	0.222102	0.0659695	0.126727	0.641228	0.79932
ENSMUSG00000021715	0.00869233	9.48799	6.67786	0.926407	0.00471518	0.0157316
ENSMUSG00000021719	14.6672	3.51161	10.6524	0.000693123	0.071801	0.00307431
ENSMUSG00000021721	0.932854	15.7046	0.691566	0.342694	0.000488161	0.413205
ENSMUSG00000021728	1.40605	44.9562	1.87273	0.246044	3.37882e-07	0.182873
ENSMUSG00000021730	10.7243	29.2978	7.12834	0.00289952	1.00678e-05	0.012905
ENSMUSG00000021732	46.3079	116.602	4.14946	2.61518e-07	2.66566e-11	0.0519482
ENSMUSG00000021733	0.034762	1.0423	4.43378	0.853489	0.316348	0.0450452
ENSMUSG00000021743	0.254401	4.80032	0.0156491	0.618085	0.0372635	0.901409
ENSMUSG00000021748	7.248	9.34844	1.10715	0.0120402	0.00498766	0.302383
ENSMUSG00000021770	0.0216287	218.658	0.360546	0.884172	1.81813e-14	0.553402
ENSMUSG00000021772	0.00846925	1.23075	0.351937	0.927355	0.277045	0.558145
ENSMUSG00000021779	18.2032	68.4356	3.9318	0.000217941	7.01517e-09	0.058039
ENSMUSG00000021786	8.09836	1.05232	0.749983	0.00835612	0.314078	0.394403
ENSMUSG00000021832	7.82133	6.52854	17.3861	0.00939943	0.0165657	0.000299983
ENSMUSG00000021840	1.17996	6.40352	0.136402	0.286967	0.0175279	0.714876
ENSMUSG00000021866	0.106341	80.1315	19.5943	0.746863	1.44512e-09	0.000152682
ENSMUSG00000021892	2.70139e-05	25.6749	4.50409	0.995891	2.54359e-05	0.0435009
ENSMUSG00000021901	2.21097	12.9193	3.19411	0.148618	0.00128059	0.0855687
ENSMUSG00000021910	1.14897	102.953	6.5198	0.293254	1.03811e-10	0.0168794
ENSMUSG00000021911	0.66874	12.0151	1.20418	0.42065	0.00178122	0.282547
ENSMUSG00000021918	0.01917	0.487797	0.0127302	0.890908	0.490884	0.911033
ENSMUSG00000021929	7.88735	36.11	117.574	0.00913849	2.06519e-06	3.82777e-11
ENSMUSG00000021936	0.114885	3.15668	0.563308	0.737272	0.0868872	0.459669
ENSMUSG00000021938	1.65833	65.3713	6.23731	0.208758	1.09643e-08	0.0191673
ENSMUSG00000021952	0.126402	8.74206	4.29289	0.724955	0.00638745	0.0483281
ENSMUSG00000021974	0.680477	166.941	0.315851	0.416651	4.49031e-13	0.578925
ENSMUSG00000021982	4.19513	108.675	0.0992933	0.0503785	5.77362e-11	0.755194
ENSMUSG00000021991	47.5821	124.415	9.56483	2.06315e-07	1.29662e-11	0.00469388
ENSMUSG00000021993	3.59437	19.0488	1.90117	0.0687262	0.000167744	0.179696
ENSMUSG00000021996	10.7572	30.8955	4.69675	0.00286306	6.82401e-06	0.0395637
ENSMUSG00000022016	0.638077	61.6345	271.171	0.431379	1.93e-08	2.8461e-15
ENSMUSG00000022023	0.143272	214.417	0.0200097	0.70801	2.30229e-14	0.8886
ENSMUSG00000022024	19.9874	63.4544	14.8561	0.000126214	1.46104e-08	0.000682737
ENSMUSG00000022043	3.4909	38.036	5.06696	0.0725944	1.36289e-06	0.0330647
ENSMUSG00000022054	9.53958	76.3048	9.4394	0.00461857	2.37491e-09	0.00493377
ENSMUSG00000022055	4.0757	94.3506	5.61361	0.0535361	2.63962e-10	0.02553
ENSMUSG00000022064	1.65035	49.6094	4.26574	0.209824	1.42684e-07	0.0489911
ENSMUSG00000022100	9.02867	12.3937	67.8611	0.00567882	0.00154966	1.01692e-08
ENSMUSG00000022103	1.15182	3.05792	10.6674	0.292668	0.0917072	0.00305679
ENSMUSG00000022110	23.033	52.529	10.6273	5.2238e-05	8.53521e-08	0.00310399
ENSMUSG00000022111	0.101936	28.4174	4.84054	0.751975	1.25365e-05	0.0368841
ENSMUSG00000022120	1.48031	42.1158	8.43767	0.234254	5.88533e-07	0.00740688
ENSMUSG00000022124	1.70421	70.243	12.3158	0.202753	5.42746e-09	0.00165623
ENSMUSG00000022142	0.380748	13.3943	5.90369	0.542372	0.00108053	0.0223197
ENSMUSG00000022151	0.567738	11.0213	7.08474	0.45768	0.00258749	0.0131526
ENSMUSG00000022186	0.0730297	83.6732	10.4781	0.78903	9.27017e-10	0.00328665
ENSMUSG00000022191	0.0230951	13.8792	3.00453	0.88034	0.000910682	0.0948783
ENSMUSG00000022193	0.161045	0.14265	3.27967	0.691355	0.708613	0.0817133
ENSMUSG00000022194	7.42679	163.867	51.69	0.0111387	5.5777e-13	1.23357e-07
ENSMUSG00000022199	100.299	1035.38	3.95804	1.37502e-10	4.52988e-23	0.0572638
ENSMUSG00000022204	0.0376376	1.20752	1.50428	0.847625	0.281527	0.231006
ENSMUSG00000022205	3.66509	0.496444	5.73916	0.0662164	0.4871	0.0240819
ENSMUSG00000022208	3.40433	4.34702	7.63235	0.0760214	0.0466598	0.0103857
ENSMUSG00000022212	2.80778	88.4926	11.147	0.105353	5.18235e-10	0.00254898
ENSMUSG00000022216	54.8523	152.63	0.131746	5.74841e-08	1.27144e-12	0.719563
ENSMUSG00000022223	2.89993	65.8998	6.99523	0.10007	1.01406e-08	0.0136773
ENSMUSG00000022234	2.73317	63.2409	27.2963	0.109867	1.5091e-08	1.85957e-05
ENSMUSG00000022237	4.86611	33.6368	1.07531	0.0360838	3.59199e-06	0.309297
ENSMUSG00000022244	8.07518	0.869849	3.50882	0.0084384	0.359263	0.0723271
ENSMUSG00000022283	0.00276079	8.46218	0.535881	0.958483	0.00717325	0.470693
ENSMUSG00000022285	0.00752811	0.617391	0.0435121	0.931499	0.43886	0.83639
ENSMUSG00000022295	0.124121	10.9304	0.303476	0.727343	0.00267893	0.586414
ENSMUSG00000022300	2.45044	34.3791	3.06633	0.129138	3.0348e-06	0.0917212
ENSMUSG00000022305	30.3775	0.513954	32.5488	7.73139e-06	0.479589	5.28475e-06
ENSMUSG00000022329	0.193623	59.4169	0.612872	0.66342	2.73109e-08	0.440781
ENSMUSG00000022332	13.036	46.1383	10.5771	0.00122798	2.69991e-07	0.00316412
ENSMUSG00000022336	0.557085	10.458	0.637492	0.461887	0.00321427	0.431854
ENSMUSG00000022337	0.701785	0.638277	0.334925	0.409539	0.431307	0.567753
ENSMUSG00000022342	4.98103	28.7718	23.7037	0.0341216	1.14723e-05	4.75312e-05
ENSMUSG00000022364	0.524429	7.92969	0.207728	0.475187	0.00897533	0.652338
ENSMUSG00000022377	1.68736	40.5692	5.68692	0.204934	8.04132e-07	0.0246731
ENSMUSG00000022387	1.1007	35.457	4.06523	0.303413	2.38485e-06	0.0542157
ENSMUSG00000022391	0.952591	147.926	104.869	0.337725	1.8231e-12	1.28934e-10
ENSMUSG00000022394	0.177227	1.21088	0.242846	0.6771	0.280871	0.626295
ENSMUSG00000022416	0.685727	23.923	5.18148	0.414882	4.08105e-05	0.0313021
ENSMUSG00000022426	4.47092	196.955	8.36176	0.0438529	6.37299e-14	0.00764324
ENSMUSG00000022433	0.212483	5.05701	4.67071	0.64852	0.0328894	0.0400718
ENSMUSG00000022454	0.547657	90.1191	1.14192	0.465663	4.28249e-10	0.295068
ENSMUSG00000022464	0.00156936	15.9569	0.877049	0.968691	0.000448931	0.357629
ENSMUSG00000022466	12.9478	110.223	20.4169	0.00126752	4.94713e-11	0.000119808
ENSMUSG00000022477	13.8662	250.38	246.187	0.000914833	3.50562e-15	8.95033e-15
ENSMUSG00000022489	8.11397	27.3233	4.26196	0.00830122	1.65495e-05	0.0490842
ENSMUSG00000022498	2.56599	95.6729	0.130647	0.120821	2.27713e-10	0.720683
ENSMUSG00000022508	2.33466	80.0193	32.1075	0.138154	1.46596e-09	5.84668e-06
ENSMUSG00000022512	0.854804	7.11903	2.32367	0.363387	0.0127399	0.139492
ENSMUSG00000022517	0.25652	9.37777	0.22574	0.616632	0.004929	0.638668
ENSMUSG00000022536	0.724941	67.7083	8.7155	0.402017	7.7891e-09	0.0066075
ENSMUSG00000022538	0.670639	16.0237	21.4116	0.419999	0.000439112	8.99125e-05
ENSMUSG00000022540	4.33271	0.0120677	0.950362	0.0469968	0.913338	0.338611
ENSMUSG00000022550	0.150846	1.77005	2.20293	0.700774	0.194505	0.149772
ENSMUSG00000022552	0.418446	24.4068	0.0725978	0.523175	3.5754e-05	0.789718
ENSMUSG00000022557	1.80378	47.2304	8.69432	0.190438	2.20179e-07	0.00666499
ENSMUSG00000022561	0.509608	0.190983	3.93693	0.481435	0.665575	0.0578866
ENSMUSG00000022577	8.41685	0.0586306	47.3481	0.00731012	0.810503	2.64093e-07
ENSMUSG00000022594	12.8085	1.64578	1.34595	0.00133277	0.210438	0.25653
ENSMUSG00000022601	0.0158871	43.4241	1.76892	0.900631	4.54487e-07	0.195066
ENSMUSG00000022602	5.13358	50.8642	76.5207	0.0316973	1.14133e-07	3.18251e-09
ENSMUSG00000022607	4.30534	79.8798	13.0991	0.0476487	1.4923e-09	0.00125131
ENSMUSG00000022619	4.84723	4.85641	8.19285	0.0364181	0.0362552	0.00819928
ENSMUSG00000022621	0.694305	31.8229	1.7887	0.412015	5.47308e-06	0.192668
ENSMUSG00000022623	18.3128	30.4189	1.16151	0.000210606	7.65429e-06	0.29105
ENSMUSG00000022636	27.9715	9.24613	12.2981	1.40291e-05	0.00519828	0.00166688
ENSMUSG00000022637	1.54955	16.1796	53.543	0.223899	0.000417107	9.03238e-08
ENSMUSG00000022668	0.413442	140.821	18.8379	0.525651	3.20243e-12	0.000191631
ENSMUSG00000022674	0.894195	169.085	143.102	0.352729	3.86787e-13	4.49246e-12
ENSMUSG00000022679	4.33208	274.578	4.0117	0.0470117	1.12893e-15	0.0557145
ENSMUSG00000022682	0.0531041	22.6439	17.9215	0.819484	5.82782e-05	0.000253803
ENSMUSG00000022685	0.557206	41.1813	23.6565	0.461839	7.10064e-07	4.81437e-05
ENSMUSG00000022696	3.75698	7.27117	17.0692	0.0631087	0.011919	0.000331548
ENSMUSG00000022698	2.58786	85.6713	79.2207	0.119318	7.26188e-10	2.26092e-09
ENSMUSG00000022702	0.258056	40.1134	0.277128	0.615584	8.82869e-07	0.603052
ENSMUSG00000022708	2.55499	7.26734	1.75927	0.121585	0.0119389	0.196249
ENSMUSG00000022710	0.357124	36.8247	37.7678	0.555087	1.76737e-06	1.69326e-06
ENSMUSG00000022718	2.93064	52.7086	9.09541	0.098378	8.27486e-08	0.00566296
ENSMUSG00000022722	1.52075	8.70522	0.526793	0.228135	0.00648532	0.474441
ENSMUSG00000022750	0.67232	63.405	16.692	0.419424	1.47202e-08	0.000373863
ENSMUSG00000022756	0.29675	51.7798	13.3049	0.590399	9.72007e-08	0.00116375
ENSMUSG00000022757	4.74312	52.6403	11.0258	0.0383239	8.37283e-08	0.00266797
ENSMUSG00000022761	1.66056	56.8788	11.9788	0.20846	4.10997e-08	0.00187239
ENSMUSG00000022770	0.30326	4.92953	4.0777	0.586374	0.0349859	0.0538732
ENSMUSG00000022772	0.381339	0.241671	0.862327	0.542061	0.626975	0.36163
ENSMUSG00000022779	8.53919	4.47095	6.9482	0.00694703	0.0438522	0.0139622
ENSMUSG00000022789	0.816588	25.9253	204.541	0.374172	2.38065e-05	7.8206e-14
ENSMUSG00000022800	0.0069715	1.57882	0.04771	0.934074	0.219693	0.828802
ENSMUSG00000022807	8.23004	81.1432	31.7266	0.00790511	1.2711e-09	6.38375e-06
ENSMUSG00000022814	5.51411	15.8134	11.9494	0.0264401	0.000470802	0.00189269
ENSMUSG00000022820	0.0154831	83.4405	10.1128	0.901896	9.54038e-10	0.00378505
ENSMUSG00000022829	1.19293	14.8626	7.01742	0.284389	0.000648342	0.0135451
ENSMUSG00000022837	3.27905	0.135566	1.23764	0.0813111	0.7156	0.276107
ENSMUSG00000022840	136.807	0.0731199	9.89095	4.45002e-12	0.788904	0.00412761
ENSMUSG00000022841	5.98547	0.0890322	0.71734	0.021219	0.767695	0.404747
ENSMUSG00000022843	3.9794	0.070602	0.346728	0.0562446	0.792481	0.561053
ENSMUSG00000022847	0.0877606	32.889	0.580399	0.76931	4.26612e-06	0.453012
ENSMUSG00000022855	3.24306	450.425	34.7065	0.0829076	2.24998e-18	3.26067e-06
ENSMUSG00000022858	23.3226	62.8018	12.616	4.81814e-05	1.61335e-08	0.00148632
ENSMUSG00000022861	0.0623806	48.2532	3.03873	0.804663	1.824e-07	0.0931157
ENSMUSG00000022863	9.24175	16.1831	2.68048	0.00520751	0.000416632	0.113633
ENSMUSG00000022865	1.39453	13.0141	0.82515	0.24794	0.00123768	0.372022
ENSMUSG00000022884	2.16066	11.1627	0.0511525	0.153141	0.00245181	0.822838
ENSMUSG00000022890	0.184885	70.6716	16.107	0.670621	5.11068e-09	0.000451497
ENSMUSG00000022892	13.4622	118.808	208.876	0.0010548	2.16642e-11	6.13182e-14
ENSMUSG00000022895	2.50529	54.8168	176.213	0.125109	5.78275e-08	4.33559e-13
ENSMUSG00000022905	2.1586	32.3957	339.409	0.15333	4.78463e-06	1.92155e-16
ENSMUSG00000022948	3.09552	7.48146	3.64558	0.0898366	0.010878	0.067312
ENSMUSG00000022956	0.00646933	29.5789	49.9723	0.936487	9.39408e-06	1.65817e-07
ENSMUSG00000022960	1.67683	25.5007	1.93731	0.206311	2.664e-05	0.175754
ENSMUSG00000022973	11.5916	82.2733	28.0821	0.00208551	1.10292e-09	1.5281e-05
ENSMUSG00000022983	4.35824	93.059	46.5538	0.0463974	3.05413e-10	3.05075e-07
ENSMUSG00000022999	1.98067	36.7543	1.04365	0.170729	1.79454e-06	0.316386
ENSMUSG00000023004	19.2055	332.201	85.6913	0.000159894	1.05769e-16	1.03188e-09
ENSMUSG00000023011	6.80588	8.40778	9.7427	0.0146315	0.00733788	0.00437523
ENSMUSG00000023018	0.103431	0.385463	0.0397559	0.750227	0.5399	0.84351
ENSMUSG00000023019	1.22706	13.5717	0.868221	0.277751	0.00101474	0.360021
ENSMUSG00000023027	1.14917	89.5205	9.3627	0.293212	4.59244e-10	0.005087
ENSMUSG00000023032	2.60777	6.54824	0.0258433	0.117969	0.0164194	0.873526
ENSMUSG00000023036	6.4036	34.5233	8.48506	0.0175272	2.93779e-06	0.00726338
ENSMUSG00000023046	16.9814	21.4829	12.1947	0.000321237	8.12321e-05	0.00173064
ENSMUSG00000023064	0.884295	65.6025	2.04907	0.355366	1.05954e-08	0.164211
ENSMUSG00000023075	0.384188	119.788	119.316	0.540566	1.97767e-11	3.26856e-11
ENSMUSG00000023079	48.8647	22.1322	12.4358	1.63192e-07	6.73944e-05	0.00158594
ENSMUSG00000023110	4.71459	3.88376	23.6141	0.0388653	0.0590874	4.87006e-05
ENSMUSG00000023147	3.47401	159.521	0.316393	0.0732489	7.62571e-13	0.578602
ENSMUSG00000023192	3.42387	38.8401	10.0993	0.0752321	1.15013e-06	0.00380498
ENSMUSG00000023232	2.59796	10.2095	1.47614	0.118631	0.00354161	0.235297
ENSMUSG00000023236	4.45758	12.4998	1.31744	0.0441458	0.00149079	0.261504
ENSMUSG00000023266	0.0611694	103.347	0.577876	0.806528	9.96177e-11	0.453985
ENSMUSG00000023330	0.795923	6.00067	0.0103962	0.380197	0.0210708	0.919569
ENSMUSG00000023353	17.9364	14.0715	3.3101	0.000236968	0.000851507	0.0803902
ENSMUSG00000023707	0.0285218	360.665	4.49745	0.867147	3.7674e-17	0.0436441
ENSMUSG00000023809	0.686385	0.0565074	0.0175302	0.414661	0.813898	0.895686
ENSMUSG00000023868	0.252314	4.28425	2.76125	0.619523	0.0481581	0.108585
ENSMUSG00000023932	3.52181	75.0611	17.0933	0.0714135	2.80233e-09	0.000329024
ENSMUSG00000023944	1.5549	139.98	102.556	0.223123	3.42864e-12	1.62909e-10
ENSMUSG00000023960	10.7905	7.55593	4.30302	0.00282662	0.0105335	0.0480834
ENSMUSG00000023965	0.0263263	1.2908	4.53658	0.872314	0.265884	0.0428073
ENSMUSG00000023966	3.70056	0.519038	0.00783798	0.0649969	0.477444	0.930132
ENSMUSG00000023973	0.0400963	0.272761	6.5215	0.842793	0.605745	0.0168666
ENSMUSG00000023988	0.472448	12.3124	1.28529	0.497726	0.00159649	0.267264
ENSMUSG00000023991	0.33129	14.276	1.24794	0.569667	0.000793111	0.274163
ENSMUSG00000023994	0.802661	20.3274	7.78604	0.378218	0.000114032	0.00972882
ENSMUSG00000024012	0.0362481	1.39868	5.47577	0.850428	0.247256	0.0272318
ENSMUSG00000024019	0.0157923	71.2123	68.6402	0.900926	4.73915e-09	9.12e-09
ENSMUSG00000024030	18.3358	91.0721	61.8151	0.000209099	3.83443e-10	2.44602e-08
ENSMUSG00000024038	5.73123	130.234	0.113179	0.0238775	7.76503e-12	0.739253
ENSMUSG00000024052	0.54272	26.4275	9.0581	0.467661	2.08673e-05	0.00574885
ENSMUSG00000024068	3.36611	276.084	1.47142	0.0775924	1.05524e-15	0.236028
ENSMUSG00000024074	8.65059	0.00166231	3.01191	0.00663342	0.967778	0.0944944
ENSMUSG00000024078	8.83513	57.962	60.8496	0.00614732	3.44686e-08	2.83006e-08
ENSMUSG00000024079	0.0146397	45.1565	10.8985	0.904591	3.25194e-07	0.00279953
ENSMUSG00000024091	0.0804433	1.0492	0.704264	0.778861	0.314782	0.409005
ENSMUSG00000024096	9.80559	33.6438	6.61152	0.00415342	3.58627e-06	0.0162026
ENSMUSG00000024098	0.680632	75.9941	3.55411	0.416599	2.4747e-09	0.0706209
ENSMUSG00000024109	0.450436	17.7201	0.739593	0.50783	0.000253715	0.397652
ENSMUSG00000024112	0.00743392	6.03305	4.59836	0.931928	0.0207586	0.0415222
ENSMUSG00000024120	5.95722	81.2588	54.7599	0.0214976	1.25268e-09	7.39026e-08
ENSMUSG00000024121	13.5343	0.111333	3.32442	0.00102824	0.741209	0.0797761
ENSMUSG00000024122	0.264617	0.17426	1.75162	0.611151	0.679654	0.197194
ENSMUSG00000024127	0.355867	5.38254	1.39309	0.55578	0.0281401	0.24857
ENSMUSG00000024130	30.4483	71.2761	10.5503	7.60003e-06	4.69724e-09	0.00319679
ENSMUSG00000024142	1.486	14.1324	10.4654	0.233381	0.000833665	0.00330263
ENSMUSG00000024150	15.3738	28.5773	51.0324	0.000545313	1.20438e-05	1.38037e-07
ENSMUSG00000024151	2.2085	54.5796	25.8635	0.148836	6.01781e-08	2.68132e-05
ENSMUSG00000024160	0.0335274	2.82357	0.00491602	0.856084	0.104425	0.944639
ENSMUSG00000024172	0.519946	66.7794	0.752761	0.477063	8.91374e-09	0.393541
ENSMUSG00000024217	0.24363	19.3931	9.90884	0.625588	0.000151013	0.00409877
ENSMUSG00000024231	1.54316	22.6384	2.43207	0.22483	5.83698e-05	0.130967
ENSMUSG00000024248	0.0247032	36.5932	0.693408	0.876278	1.85845e-06	0.412592
ENSMUSG00000024256	19.1568	4.07271	1.56256	0.00016229	0.0536182	0.222426
ENSMUSG00000024259	8.20381	224.686	34.2685	0.00799278	1.30893e-14	3.59127e-06
ENSMUSG00000024260	1.71506	65.7586	22.4672	0.201365	1.0354e-08	6.67694e-05
ENSMUSG00000024261	1.37375	1.65741	7.57955	0.251408	0.208881	0.0106225
ENSMUSG00000024268	271.343	6.33736	1.62773	1.30651e-15	0.0180617	0.213298
ENSMUSG00000024271	0.175855	71.3088	9.14079	0.678278	4.67593e-09	0.00556035
ENSMUSG00000024319	0.917301	151.136	27.6563	0.346683	1.42418e-12	1.69896e-05
ENSMUSG00000024327	0.443371	12.5389	0.229327	0.511149	0.00146971	0.636026
ENSMUSG00000024359	5.00107	150.183	13.7153	0.0337917	1.53179e-12	0.00100825
ENSMUSG00000024382	1.37668	2.96712	1.65572	0.250915	0.0964107	0.209521
ENSMUSG00000024383	0.0226562	2.17559	0.794654	0.881473	0.151782	0.380872
ENSMUSG00000024392	0.370996	120.002	13.1801	0.547553	1.93892e-11	0.00121604
ENSMUSG00000024403	0.857024	2.14792	4.00989	0.362774	0.154312	0.0557659
ENSMUSG00000024414	2.84266	56.7995	26.5692	0.103316	4.1636e-08	2.23612e-05
ENSMUSG00000024425	0.181082	0.106959	5.18366	0.673818	0.746155	0.0312695
ENSMUSG00000024429	0.0555488	29.4611	0.0340301	0.815453	9.67036e-06	0.855074
ENSMUSG00000024431	1.75278	0.333948	1.26458	0.196627	0.568132	0.27106
ENSMUSG00000024436	0.553486	261.505	16.8229	0.463323	2.05769e-15	0.000358553
ENSMUSG00000024472	0.692198	48.1373	3.28653	0.412716	1.86308e-07	0.0814129
ENSMUSG00000024474	0.0245441	77.7809	7.62696	0.876674	1.95651e-09	0.0104096
ENSMUSG00000024479	0.520719	142.181	0.510489	0.476738	2.86994e-12	0.481293
ENSMUSG00000024487	1.04623	2.29058	1.70699	0.315454	0.14178	0.202816
ENSMUSG00000024491	0.0804304	3.51206	64.7306	0.778878	0.0717839	1.59008e-08
ENSMUSG00000024493	2.98747	61.8244	20.9554	0.0953331	1.87422e-08	0.000102478
ENSMUSG00000024498	0.539357	63.0358	53.1807	0.46903	1.55685e-08	9.59432e-08
ENSMUSG00000024500	11.6003	228.899	3.45494	0.00207868	1.04518e-14	0.0744185
ENSMUSG00000024502	0.239149	5.02618	0.299392	0.62877	0.0333833	0.58893
ENSMUSG00000024517	25.8188	30.3187	5.76453	2.4485e-05	7.84231e-06	0.0238004
ENSMUSG00000024527	3.28411	41.2844	4.35542	0.0810897	6.95424e-07	0.046839
ENSMUSG00000024556	7.79485	5.57556	9.6222	0.00950635	0.0256854	0.00458842
ENSMUSG00000024566	5.30207	18.2738	6.67407	0.029239	0.000213185	0.0157581
ENSMUSG00000024579	10.1123	93.4769	10.0969	0.00367938	2.91285e-10	0.00380861
ENSMUSG00000024580	0.0206454	22.1892	10.8781	0.886816	6.63074e-05	0.0028213
ENSMUSG00000024581	0.95614	30.0107	3.08597	0.336842	8.45195e-06	0.0907433
ENSMUSG00000024587	7.514	165.395	88.6063	0.010726	5.0055e-13	7.35612e-10
ENSMUSG00000024589	2.05478	39.6413	12.601	0.163208	9.73218e-07	0.00149436
ENSMUSG00000024608	0.0187809	25.8987	2.11556	0.892013	2.39743e-05	0.157776
ENSMUSG00000024613	0.328961	120.967	17.1958	0.571019	1.77367e-11	0.000318529
ENSMUSG00000024617	10.3391	1.21138	1.93624	0.00336661	0.280776	0.17587
ENSMUSG00000024639	5.84277	42.3558	1.99242	0.0226685	5.61067e-07	0.169943
ENSMUSG00000024664	0.848048	19.0066	0.444794	0.365261	0.000169928	0.510693
ENSMUSG00000024735	1.60778	100.409	11.0093	0.21563	1.35901e-10	0.0026847
ENSMUSG00000024736	8.51	434.561	9.92185	0.00703185	3.55401e-18	0.00407794
ENSMUSG00000024740	4.65507	130.365	17.262	0.0400226	7.67766e-12	0.00031194
ENSMUSG00000024758	0.110396	16.9961	1.0273	0.74226	0.000319718	0.320133
ENSMUSG00000024767	0.427502	0.623509	2.66385	0.518748	0.436626	0.114707
ENSMUSG00000024773	0.126759	151.636	57.8616	0.724584	1.37094e-12	4.49234e-08
ENSMUSG00000024777	1.45116	5.64194	2.97835	0.238795	0.0248966	0.096253
ENSMUSG00000024807	3.31195	0.676784	8.72054	0.0798825	0.417903	0.00659391
ENSMUSG00000024831	0.0456953	81.3029	14.8815	0.832337	1.24573e-09	0.000676921
ENSMUSG00000024843	0.12884	8.34602	15.0167	0.72243	0.00752977	0.00064691
ENSMUSG00000024846	2.16348	31.4477	0.00494289	0.152884	5.98136e-06	0.944488
ENSMUSG00000024847	0.104394	42.8585	0.0137039	0.749108	5.07902e-07	0.907709
ENSMUSG00000024851	2.93527	59.0094	0.12806	0.0981258	2.91389e-08	0.723341
ENSMUSG00000024853	0.469606	233.991	362.477	0.49901	8.00218e-15	8.65202e-17
ENSMUSG00000024855	0.0881533	70.5197	31.1713	0.76881	5.22068e-09	7.26418e-06
ENSMUSG00000024867	0.301655	0.0474148	0.047105	0.587361	0.829262	0.829874
ENSMUSG00000024873	1.18328	35.3224	0.00166728	0.286304	2.45713e-06	0.967741
ENSMUSG00000024883	0.756191	13.8208	8.38078	0.392188	0.000929504	0.00758326
ENSMUSG00000024914	0.145352	36.7452	0.796768	0.706001	1.79809e-06	0.380249
ENSMUSG00000024926	1.96884	5.90593	0.0251222	0.171967	0.022014	0.875288
ENSMUSG00000024935	20.9617	6.33398	10.7775	9.45577e-05	0.0180895	0.00293118
ENSMUSG00000024947	0.0754414	49.7699	4.55994	0.785664	1.38638e-07	0.0423161
ENSMUSG00000024949	0.142892	81.5948	41.3674	0.708378	1.20079e-09	8.16007e-07
ENSMUSG00000024957	5.20886	15.1104	0.0238464	0.0305717	0.000596	0.878469
ENSMUSG00000024958	0.0310889	37.6319	0.125976	0.861358	1.48551e-06	0.725505
ENSMUSG00000024963	1.10281	51.4112	0.0720633	0.302959	1.03668e-07	0.790475
ENSMUSG00000024966	3.58042	130.847	16.6111	0.0692337	7.36462e-12	0.000383684
ENSMUSG00000024968	0.00318077	18.028	8.65616	0.95544	0.00023024	0.00676998
ENSMUSG00000024969	0.0391968	15.2267	66.4349	0.844542	0.000573025	1.24423e-08
ENSMUSG00000024975	4.08739	118.074	26.5352	0.0532176	2.32021e-11	2.25559e-05
ENSMUSG00000024985	2.09457	10.2188	1.49774	0.159335	0.0035287	0.231994
ENSMUSG00000024991	2.04165	112.541	38.0763	0.164511	3.93875e-11	1.58795e-06
ENSMUSG00000025008	0.0151342	1.26512	12.4668	0.903002	0.270585	0.00156829
ENSMUSG00000025020	0.123093	45.2625	7.66432	0.728426	3.18687e-07	0.0102452
ENSMUSG00000025035	0.299198	124.502	248.574	0.588878	1.28652e-11	7.98629e-15
ENSMUSG00000025047	3.30754	78.7264	39.0599	0.0800723	1.73061e-09	1.29669e-06
ENSMUSG00000025050	18.4689	134.362	1.61036	0.000200615	5.4592e-12	0.215685
ENSMUSG00000025060	22.2438	35.4632	54.8784	6.52823e-05	2.38158e-06	7.24844e-08
ENSMUSG00000025086	0.16281	0.818917	0.0636537	0.68976	0.373502	0.802795
ENSMUSG00000025092	9.54455	91.6325	38.609	0.00460938	3.59471e-10	1.42236e-06
ENSMUSG00000025103	0.535122	13.2824	4.86434	0.470763	0.0011244	0.0364604
ENSMUSG00000025132	1.0823	33.3538	21.2414	0.307411	3.8326e-06	9.43944e-05
ENSMUSG00000025139	0.170719	0.259902	1.40489	0.682737	0.61433	0.246628
ENSMUSG00000025151	0.000228395	98.5687	24.0768	0.988053	1.65693e-10	4.29745e-05
ENSMUSG00000025156	0.00113586	19.4507	7.09489	0.973362	0.000148395	0.0130944
ENSMUSG00000025158	1.939	37.2547	0.280457	0.17514	1.61066e-06	0.600895
ENSMUSG00000025159	1.12676	62.5785	77.144	0.297871	1.66931e-08	2.9386e-09
ENSMUSG00000025170	6.60656	23.0294	1.67078	0.0159947	5.22918e-05	0.207524
ENSMUSG00000025175	1.85383	0.174486	0.0119908	0.184593	0.679459	0.913645
ENSMUSG00000025178	0.00774443	3.33462	0.113126	0.930524	0.0789146	0.739312
ENSMUSG00000025189	0.259334	10.8281	0.869799	0.614715	0.00278611	0.359591
ENSMUSG00000025190	0.376118	89.3521	16.167	0.54482	4.68391e-10	0.000442784
ENSMUSG00000025209	0.0791669	37.7737	0.594264	0.780575	1.44118e-06	0.447724
ENSMUSG00000025217	2.21547	45.3519	6.21526	0.148222	3.13313e-07	0.0193598
ENSMUSG00000025221	0.417567	66.9605	0.136322	0.523608	8.6815e-09	0.714955
ENSMUSG00000025223	0.335564	0.427964	0.602649	0.567203	0.518523	0.444574
ENSMUSG00000025224	1.1066	99.0045	29.6968	0.302146	1.58053e-10	1.03036e-05
ENSMUSG00000025226	0.941498	185.02	1.02704	0.340505	1.33959e-13	0.320195
ENSMUSG00000025235	1.30095	15.6841	8.61428	0.264057	0.00049151	0.00688727
ENSMUSG00000025237	0.340151	32.5896	0.0442603	0.564582	4.57316e-06	0.83501
ENSMUSG00000025260	0.683974	40.1006	41.0737	0.415471	8.85202e-07	8.6476e-07
ENSMUSG00000025265	0.00290329	1.01863	0.000633906	0.957426	0.321803	0.980106
ENSMUSG00000025266	3.32013	14.3671	1.03355	0.0795318	0.000768503	0.318694
ENSMUSG00000025314	14.0085	1.76845	30.4395	0.000870416	0.1947	8.62988e-06
ENSMUSG00000025323	0.657927	7.7658	4.56096	0.424386	0.0096252	0.042295
ENSMUSG00000025326	0.119975	11.982	32.0796	0.731746	0.00180317	5.88438e-06
ENSMUSG00000025352	3.07567	30.9966	0.373137	0.0908184	6.66066e-06	0.546603
ENSMUSG00000025354	1.69575	95.2162	0.30146	0.203844	2.39587e-10	0.587653
ENSMUSG00000025362	0.238124	43.3831	1.15357	0.629504	4.58144e-07	0.29267
ENSMUSG00000025372	0.285249	138.912	71.1453	0.597651	3.74104e-12	6.46515e-09
ENSMUSG00000025393	9.29087	157.586	4.00359	0.00510502	8.78558e-13	0.0559457
ENSMUSG00000025402	1.70934e-07	40.1991	3.35401	0.999673	8.6746e-07	0.0785241
ENSMUSG00000025404	3.06128	0.56595	7.69935	0.0915381	0.458382	0.0100936
ENSMUSG00000025410	0.584849	30.3426	0.742103	0.451051	7.79696e-06	0.396864
ENSMUSG00000025413	1.74568	123.531	3.33705	0.197508	1.40412e-11	0.0792389
ENSMUSG00000025417	0.148196	10.2542	0.236506	0.703282	0.00348015	0.630815
ENSMUSG00000025422	8.0708	1.07591	2.86538	0.00845403	0.308816	0.102456
ENSMUSG00000025425	2.18844	2.59435	0.394754	0.150624	0.118876	0.535292
ENSMUSG00000025427	3.88603	1.20224	0.035639	0.0590181	0.282557	0.851729
ENSMUSG00000025428	8.86532	117.953	453.804	0.00607155	2.3468e-11	5.52478e-18
ENSMUSG00000025437	16.1686	86.8865	134.766	0.000418629	6.27319e-10	8.70518e-12
ENSMUSG00000025468	2.01861	2.06077	0.102385	0.166828	0.162619	0.751543
ENSMUSG00000025474	0.677143	33.5085	9.2974	0.417781	3.69897e-06	0.00522156
ENSMUSG00000025487	0.283616	0.0772148	2.57003	0.598697	0.783225	0.120986
ENSMUSG00000025503	3.19638	8.97651	0.00229124	0.0850316	0.00580114	0.962188
ENSMUSG00000025505	1.00208	40.3743	0.00182091	0.325695	8.36838e-07	0.966289
ENSMUSG00000025531	0.685012	0.921716	91.8482	0.415122	0.345544	5.09996e-10
ENSMUSG00000025532	2.51226	145.542	6.74108	0.124608	2.19673e-12	0.0152968
ENSMUSG00000025544	3.16424	3.30319	7.13862	0.0865303	0.0802601	0.0128474
ENSMUSG00000025551	1.15702	4.94125	1.16412	0.291603	0.0347871	0.29052
ENSMUSG00000025558	0.242706	66.0177	11.8171	0.626241	9.96612e-09	0.00198684
ENSMUSG00000025575	0.000400715	24.4878	3.86752	0.984176	3.49755e-05	0.0599889
ENSMUSG00000025579	0.125223	56.9625	13.7252	0.726186	4.05414e-08	0.0010048
ENSMUSG00000025582	117.405	225.793	7.15555	2.47095e-11	1.23333e-14	0.0127531
ENSMUSG00000025583	0.702373	97.9695	18.1121	0.409346	1.76853e-10	0.000239271
ENSMUSG00000025586	3.90645	0.113896	32.5595	0.0583987	0.738361	5.27194e-06
ENSMUSG00000025613	0.618674	123.944	19.3446	0.43839	1.35279e-11	0.000164499
ENSMUSG00000025646	1.2439	20.9989	7.18735	0.274549	9.35316e-05	0.012578
ENSMUSG00000025656	1.48995	26.651	8.79731	0.232778	1.96872e-05	0.00639044
ENSMUSG00000025658	0.00325025	63.4107	16.1063	0.954956	1.47075e-08	0.000451608
ENSMUSG00000025722	7.10507	259.913	0.408516	0.0128183	2.21787e-15	0.528315
ENSMUSG00000025724	0.802216	48.9289	7.86223	0.378348	1.61304e-07	0.00942009
ENSMUSG00000025733	0.909334	111.557	1.80595	0.348751	4.33669e-11	0.190606
ENSMUSG00000025735	0.0130192	48.924	0.134476	0.910001	1.61447e-07	0.716803
ENSMUSG00000025737	0.850705	6.64437	1.65953	0.364522	0.0157257	0.209013
ENSMUSG00000025738	28.5264	63.6331	0.93987	1.21983e-05	1.42208e-08	0.341244
ENSMUSG00000025739	0.277528	31.5977	0.0484208	0.602628	5.77239e-06	0.827553
ENSMUSG00000025777	0.813319	42.4433	3.79147	0.375116	5.51401e-07	0.0623917
ENSMUSG00000025791	10.1851	129.854	75.2383	0.00357565	8.02411e-12	3.75568e-09
ENSMUSG00000025810	0.803434	3.90622	0.603763	0.377991	0.0584055	0.444158
ENSMUSG00000025813	1.03317	58.2736	0.00354069	0.318438	3.27814e-08	0.953006
ENSMUSG00000025816	0.916489	5.21602	9.25118	0.346893	0.030467	0.00531915
ENSMUSG00000025867	1.42779	0.213768	8.33893	0.242516	0.647534	0.00771592
ENSMUSG00000025872	0.0686181	2.2965	3.21791	0.795348	0.141287	0.0844759
ENSMUSG00000025873	1.8036	3.92568	4.67498	0.19046	0.057822	0.039988
ENSMUSG00000025876	0.577563	2.43911	0.640088	0.453855	0.129989	0.430929
ENSMUSG00000025878	1.99211	96.3638	3.2154	0.169541	2.10933e-10	0.0845905
ENSMUSG00000025885	0.586568	10.7273	0.177104	0.450394	0.00289624	0.677333
ENSMUSG00000025889	13.2063	0.975845	1.35429	0.00115536	0.331997	0.255099
ENSMUSG00000025899	2.05812	1.41624	0.161976	0.162879	0.244382	0.690634
ENSMUSG00000025903	1.26529	256.301	90.316	0.270554	2.63317e-15	6.05609e-10
ENSMUSG00000025907	3.59433	14.681	18.9343	0.0687277	0.000689845	0.00018612
ENSMUSG00000025917	2.62877	0.00147564	0.908255	0.116565	0.96964	0.349355
ENSMUSG00000025920	1.27114	0.591606	0.582309	0.269472	0.448475	0.452278
ENSMUSG00000025933	0.00797817	4.60068	2.89081	0.929486	0.0411135	0.10102
ENSMUSG00000025934	0.450498	23.9034	2.63789	0.507801	4.10309e-05	0.116405
ENSMUSG00000025962	0.408675	15.6797	8.1837	0.52803	0.000492231	0.00823063
ENSMUSG00000025964	51.3412	24.7123	8.96016	1.04948e-07	3.29113e-05	0.00598118
ENSMUSG00000025967	0.106832	19.8335	0.008653	0.7463	0.000132185	0.9266
ENSMUSG00000025969	0.911324	1.14785	0.36873	0.348233	0.293483	0.548964
ENSMUSG00000025980	2.78977	97.973	59.8478	0.106422	1.76785e-10	3.2982e-08
ENSMUSG00000025982	4.54698	7.90997	96.7346	0.0422235	0.00905094	2.99209e-10
ENSMUSG00000025995	1.48339	11.3624	5.44077	0.233781	0.00227326	0.0276836
ENSMUSG00000026017	0.0087453	0.947617	2.41195	0.926184	0.338968	0.132501
ENSMUSG00000026019	2.8709	2.76659	2.90592	0.1017	0.107818	0.100178
ENSMUSG00000026020	0.0147509	32.0338	5.77676	0.904231	5.20791e-06	0.023666
ENSMUSG00000026024	0.137844	96.5151	10.7804	0.713331	2.07438e-10	0.00292794
ENSMUSG00000026027	0.127648	44.8465	0.151364	0.723661	3.45059e-07	0.700403
ENSMUSG00000026032	0.144025	18.4771	31.3368	0.70728	0.000200104	6.98875e-06
ENSMUSG00000026058	0.0313125	7.96264	0.597037	0.860866	0.00885055	0.446678
ENSMUSG00000026062	0.0459414	2.99469	0.118767	0.831893	0.094954	0.733148
ENSMUSG00000026065	0.569006	22.5224	1.00673	0.457183	6.03163e-05	0.324934
ENSMUSG00000026077	0.0135553	1.56174	4.05815	0.908176	0.222135	0.0544112
ENSMUSG00000026082	1.24549	32.8133	2.46175	0.27425	4.34164e-06	0.12874
ENSMUSG00000026083	0.367562	36.1236	82.3395	0.5494	2.05906e-06	1.53998e-09
ENSMUSG00000026107	0.687058	26.67	0.395939	0.414435	1.959e-05	0.534684
ENSMUSG00000026116	0.953601	26.6413	59.4275	0.337473	1.97367e-05	3.51895e-08
ENSMUSG00000026163	0.0587256	95.3946	32.5349	0.810353	2.34873e-10	5.30157e-06
ENSMUSG00000026171	0.639627	0.0340217	0.293804	0.430827	0.855039	0.592409
ENSMUSG00000026188	4.14071	12.0106	2.28289	0.0517907	0.00178419	0.142867
ENSMUSG00000026198	0.0117523	5.4768	0.000517335	0.914474	0.0269104	0.982027
ENSMUSG00000026204	0.406657	87.0236	13.924	0.529042	6.17109e-10	0.000937952
ENSMUSG00000026220	0.443373	0.000744747	0.451079	0.511148	0.978429	0.507747
ENSMUSG00000026229	1.70989	119.153	50.9107	0.202025	2.09788e-11	1.40954e-07
ENSMUSG00000026234	1.80025	55.2257	41.7679	0.190858	5.40041e-08	7.54243e-07
ENSMUSG00000026235	0.97996	0.807334	0.0423708	0.330998	0.376853	0.838518
ENSMUSG00000026238	0.362016	7.27143	18.0109	0.552408	0.0119176	0.000246872
ENSMUSG00000026240	0.0762683	85.3161	10.8754	0.784523	7.58164e-10	0.0028242
ENSMUSG00000026259	1.03341	53.5012	4.02861	0.318382	7.22372e-08	0.0552359
ENSMUSG00000026260	8.37047	2.19466	0.443399	0.00745315	0.150067	0.511352
ENSMUSG00000026273	2.24493	0.57074	3.29487	0.145654	0.456506	0.0810492
ENSMUSG00000026277	5.07754	10.5416	5.31729	0.032565	0.0031117	0.0293454
ENSMUSG00000026278	0.0394169	62.0698	0.0758335	0.844112	1.80473e-08	0.785202
ENSMUSG00000026289	1.81826	16.7999	4.04642	0.188724	0.000340635	0.0547372
ENSMUSG00000026312	1.37417	5.49221	0.368875	0.251336	0.026715	0.548886
ENSMUSG00000026315	0.621174	4.28304	5.57663	0.437477	0.0481874	0.0259747
ENSMUSG00000026322	0.83963	12.809	1.47231	0.367615	0.00133256	0.235891
ENSMUSG00000026339	0.0788736	22.536	64.5021	0.780971	6.00836e-05	1.64382e-08
ENSMUSG00000026341	4.00133	132.43	0.18022	0.0556145	6.43037e-12	0.674677
ENSMUSG00000026344	0.759089	112.811	22.9676	0.391295	3.8364e-11	5.8124e-05
ENSMUSG00000026349	2.68504	5.581	35.2244	0.112897	0.0256197	2.9116e-06
ENSMUSG00000026353	1.55183	55.0664	10.9968	0.223567	5.54598e-08	0.00269734
ENSMUSG00000026374	20.3585	269.166	3.88279	0.000112983	1.44273e-15	0.059519
ENSMUSG00000026384	3.97133	1.35808	0.446549	0.0564783	0.254063	0.509868
ENSMUSG00000026409	0.37671	2.39005	12.426	0.544506	0.133752	0.00159154
ENSMUSG00000026426	6.85577	101.387	24.4642	0.0143106	1.2246e-10	3.87375e-05
ENSMUSG00000026434	0.535936	5.84921	3.02757	0.470429	0.0226007	0.0936868
ENSMUSG00000026439	0.584506	31.5352	8.36392	0.451182	5.85855e-06	0.00763641
ENSMUSG00000026443	1.16234	47.4989	0.444435	0.290519	2.09509e-07	0.510863
ENSMUSG00000026455	0.00915289	28.0107	4.49153	0.924489	1.38905e-05	0.0437723
ENSMUSG00000026456	0.122391	215.635	17.3333	0.72917	2.1505e-14	0.000305007
ENSMUSG00000026463	4.09684	1.45153	13.1813	0.0529614	0.238737	0.00121552
ENSMUSG00000026470	0.126615	4.19109	3.33603	0.724734	0.050482	0.0792821
ENSMUSG00000026478	4.10039	1.26522	0.16452	0.0528658	0.270565	0.688347
ENSMUSG00000026484	0.0593816	0.266607	2.59947	0.809318	0.60982	0.118973
ENSMUSG00000026489	6.12405	8.08473	18.7855	0.0199085	0.00840439	0.000194701
ENSMUSG00000026490	0.011474	1.49055	17.4043	0.915488	0.232686	0.00029828
ENSMUSG00000026496	6.78955	100.45	45.6192	0.0147383	1.35299e-10	3.62266e-07
ENSMUSG00000026504	7.63155	83.5632	0.395277	0.0101959	9.39682e-10	0.535023
ENSMUSG00000026511	2.60464	108.666	0.408259	0.11818	5.77895e-11	0.528444
ENSMUSG00000026514	0.485234	59.6382	0.0774989	0.492015	2.63702e-08	0.782918
ENSMUSG00000026526	11.6389	132.296	11.0904	0.00204886	6.50455e-12	0.00260387
ENSMUSG00000026546	0.141009	19.3695	0.000168972	0.710214	0.000152099	0.989728
ENSMUSG00000026548	12.968	17.2957	1.93695	0.00125834	0.000290396	0.175793
ENSMUSG00000026558	0.358085	0.0297676	0.460351	0.554559	0.864305	0.503455
ENSMUSG00000026571	2.31953	94.88	7.28817	0.139386	2.48753e-10	0.0120402
ENSMUSG00000026575	3.51153	12.4193	0.819203	0.0718038	0.00153527	0.373724
ENSMUSG00000026576	69.4276	120.56	15.6286	6.08996e-09	1.84147e-11	0.000527986
ENSMUSG00000026585	2.08339	127.823	41.9393	0.160413	9.58017e-12	7.29357e-07
ENSMUSG00000026610	4.0506	6.82693	0.18138	0.0542276	0.0144951	0.673695
ENSMUSG00000026620	0.0643775	2.40117	1.07305	0.801629	0.132887	0.309797
ENSMUSG00000026667	0.837075	1.60473	1.70305	0.368334	0.216054	0.203322
ENSMUSG00000026670	0.0412173	74.9452	0.0791948	0.840641	2.84617e-09	0.780619
ENSMUSG00000026672	4.18615	80.6352	6.5862	0.0506087	1.35549e-09	0.0163864
ENSMUSG00000026678	1.38545	132.857	193.033	0.249447	6.20078e-12	1.5264e-13
ENSMUSG00000026679	0.133875	6.27613	0.569423	0.717299	0.0185718	0.457269
ENSMUSG00000026688	1.22598	6.90623	7.41635	0.277958	0.0139938	0.0113925
ENSMUSG00000026694	2.24678	70.6174	56.6773	0.145495	5.14965e-09	5.42043e-08
ENSMUSG00000026707	1.75433	26.5145	0.233592	0.196436	2.03988e-05	0.632918
ENSMUSG00000026709	0.172258	26.0521	7.7857	0.681392	2.30244e-05	0.00973019
ENSMUSG00000026737	0.863377	0.199841	1.15041	0.361029	0.658414	0.293318
ENSMUSG00000026739	2.4512	149.988	3.38952	0.129081	1.55483e-12	0.077051
ENSMUSG00000026750	0.848225	0.343922	1.69424	0.365211	0.562446	0.204459
ENSMUSG00000026753	6.56835	234.916	1.24047	0.0162716	7.62751e-15	0.27557
ENSMUSG00000026755	2.25772	120.516	4.07026	0.144556	1.84892e-11	0.0540771
ENSMUSG00000026761	0.0756694	21.1267	15.5462	0.785348	9.00998e-05	0.000542526
ENSMUSG00000026764	0.00855753	0.0194555	3.68589	0.926978	0.890104	0.06591
ENSMUSG00000026786	0.891587	27.2555	10.84	0.353421	1.684e-05	0.00286238
ENSMUSG00000026790	2.51629	1.53967	16.9896	0.124319	0.22534	0.00034003
ENSMUSG00000026797	0.611352	52.9268	18.1227	0.441082	7.96998e-08	0.000238488
ENSMUSG00000026798	3.68771	125.047	4.12784	0.0654356	1.22525e-11	0.0525199
ENSMUSG00000026811	0.603875	29.3599	0.0304002	0.443859	9.91476e-06	0.862936
ENSMUSG00000026812	0.849966	0.0144224	0.668823	0.364727	0.905298	0.420894
ENSMUSG00000026820	2.69733	2.68528	0.0184823	0.112114	0.112882	0.892908
ENSMUSG00000026822	4.57822	24.6825	0.578626	0.0415737	3.31776e-05	0.453695
ENSMUSG00000026824	21.6352	65.8132	12.766	7.77325e-05	1.0271e-08	0.00140861
ENSMUSG00000026825	2.06465	91.0805	17.4641	0.162238	3.83071e-10	0.000292727
ENSMUSG00000026826	4.67136	13.9071	31.9339	0.0397021	0.000901822	6.08522e-06
ENSMUSG00000026827	9.49209	24.2909	29.1299	0.00470741	3.69003e-05	1.18161e-05
ENSMUSG00000026833	0.356464	25.2504	0.00282311	0.555451	2.84789e-05	0.958032
ENSMUSG00000026836	5.15839	0.769795	31.0098	0.0313213	0.388021	7.54402e-06
ENSMUSG00000026841	8.5541	39.4011	2.52075	0.00690413	1.02297e-06	0.124445
ENSMUSG00000026849	7.67686	198.897	8.0107	0.00999923	5.66876e-14	0.00884891
ENSMUSG00000026860	2.27957	8.52537	1.0133	0.142703	0.00698703	0.323389
ENSMUSG00000026867	0.0850339	57.9202	125.978	0.772817	3.47017e-08	1.81716e-11
ENSMUSG00000026869	6.59197	2.48796	2.01721	0.0160997	0.126366	0.167406
ENSMUSG00000026904	0.636715	1.59147	116.582	0.431865	0.217907	4.19205e-11
ENSMUSG00000026914	4.38438	29.4968	0.906427	0.0457928	9.58587e-06	0.349832
ENSMUSG00000026915	111.362	1.17968	45.5672	4.42073e-11	0.287023	3.65775e-07
ENSMUSG00000026917	0.0222671	5.21737	0.211272	0.882488	0.0304473	0.649593
ENSMUSG00000026926	9.17848	70.9721	34.0035	0.00534286	4.90049e-09	3.80871e-06
ENSMUSG00000026933	0.214739	47.16	10.2702	0.646792	2.23069e-07	0.00356094
ENSMUSG00000026959	1.45417	162.03	5.32296	0.238322	6.36056e-13	0.0292667
ENSMUSG00000026965	1.58251	129.537	43.6325	0.21917	8.24808e-12	5.26078e-07
ENSMUSG00000026986	0.944589	7.44872	0.71838	0.339728	0.0110333	0.404411
ENSMUSG00000026987	0.436004	7.263	1.83843	0.514652	0.0119616	0.186796
ENSMUSG00000027002	0.832236	62.9333	15.0499	0.369701	1.58132e-08	0.000639775
ENSMUSG00000027004	13.4529	1.74934	5.32392	0.00105831	0.197053	0.0292535
ENSMUSG00000027009	0.456166	11.8334	0.227638	0.505165	0.00190544	0.637267
ENSMUSG00000027010	1.48452	43.5858	7.03529	0.233608	4.40344e-07	0.0134397
ENSMUSG00000027012	0.794455	0.000111737	0.583568	0.380631	0.991644	0.451795
ENSMUSG00000027035	0.00252307	4.92325	0.338584	0.960309	0.035093	0.56566
ENSMUSG00000027067	0.249686	56.1253	1.8042	0.621344	4.65144e-08	0.190813
ENSMUSG00000027076	0.111483	6.22999	12.3313	0.741041	0.0189665	0.00164696
ENSMUSG00000027078	4.19612	104.698	2.0556	0.0503532	8.65656e-11	0.163565
ENSMUSG00000027086	10.5517	10.9914	15.3735	0.00309949	0.00261719	0.000574412
ENSMUSG00000027088	5.87731	464.03	24.479	0.0223079	1.53851e-18	3.85849e-05
ENSMUSG00000027099	0.108433	0.787713	0.428201	0.744477	0.382631	0.51862
ENSMUSG00000027104	9.22599	184.172	15.6953	0.00524088	1.41445e-13	0.000516538
ENSMUSG00000027108	4.85844	11.3527	2.2019	0.0362191	0.00228158	0.149863
ENSMUSG00000027109	0.837027	44.9538	8.95811	0.368347	3.38037e-07	0.00598614
ENSMUSG00000027131	5.74999	1.05466	9.95821	0.0236693	0.313549	0.00402032
ENSMUSG00000027134	0.945269	26.0855	2.61323	0.339557	2.28229e-05	0.118046
ENSMUSG00000027170	0.503883	5.71748	0.0347627	0.483885	0.0240314	0.853541
ENSMUSG00000027175	0.224137	25.6773	2.30225	0.639711	2.54193e-05	0.141253
ENSMUSG00000027189	39.5732	141.989	63.8104	9.87063e-07	2.9144e-12	1.8188e-08
ENSMUSG00000027193	18.7765	24.4801	31.3513	0.000182395	3.50487e-05	6.96519e-06
ENSMUSG00000027198	11.6854	0.0322621	4.77361	0.00201352	0.858795	0.0381054
ENSMUSG00000027207	1.2105	9.73794	0.848695	0.280946	0.00426668	0.365391
ENSMUSG00000027210	35.8854	5.21708	6.07186	2.1696e-06	0.0304515	0.0206646
ENSMUSG00000027217	8.09354	22.4216	5.47547	0.00837316	6.20642e-05	0.0272356
ENSMUSG00000027220	2.11001	0.342454	1.55255	0.157862	0.563275	0.223871
ENSMUSG00000027221	11.31	8.10783	8.85395	0.00231871	0.00832277	0.00624472
ENSMUSG00000027230	8.9211	17.3556	7.2531	0.00593423	0.000284885	0.0122244
ENSMUSG00000027243	9.9143	8.37362	3.94678	0.00397819	0.00744333	0.0575952
ENSMUSG00000027244	0.0040812	0.434231	0.393881	0.949533	0.515501	0.53574
ENSMUSG00000027247	0.00703922	30.4398	72.5372	0.933755	7.61576e-06	5.361e-09
ENSMUSG00000027248	61.3513	308.275	5.46264	2.01648e-08	2.68945e-16	0.0274003
ENSMUSG00000027254	0.0712249	94.5217	28.6243	0.791589	2.5894e-10	1.33686e-05
ENSMUSG00000027255	4.01916	3.53691	1.06742	0.0551082	0.0708447	0.311043
ENSMUSG00000027272	0.589913	40.3945	1.487	0.449118	8.33386e-07	0.23363
ENSMUSG00000027273	0.331559	3.91074	4.84111	0.569511	0.0582695	0.0368739
ENSMUSG00000027291	0.00153386	28.6928	3.31461	0.969047	1.17009e-05	0.0801962
ENSMUSG00000027296	0.0921065	0.152479	1.13956	0.763842	0.699241	0.295558
ENSMUSG00000027297	68.1174	76.2999	1.10285	7.34311e-09	2.37646e-09	0.303305
ENSMUSG00000027298	0.494461	18.5111	0.000385164	0.487964	0.000198006	0.984492
ENSMUSG00000027305	1.4686	0.254171	1.8921	0.236065	0.618243	0.180701
ENSMUSG00000027313	0.0192496	1.16735	0.280044	0.890683	0.289503	0.601162
ENSMUSG00000027315	4.66725	1.21887	0.0801722	0.0397826	0.279325	0.779306
ENSMUSG00000027335	2.00342	24.1474	0.010878	0.168376	3.83749e-05	0.917733
ENSMUSG00000027347	0.00134488	3.55976	10.3063	0.971016	0.0699935	0.00351146
ENSMUSG00000027350	4.58144	207.764	19.2696	0.0415075	3.36304e-14	0.000168242
ENSMUSG00000027363	14.3685	29.7594	97.119	0.000768155	8.98736e-06	2.87179e-10
ENSMUSG00000027378	3.47183	94.0543	0.00133905	0.073334	2.72905e-10	0.971089
ENSMUSG00000027395	0.00805774	36.8926	20.1096	0.929137	1.74155e-06	0.000131093
ENSMUSG00000027405	13.4913	39.174	99.4062	0.001044	1.07252e-06	2.25562e-10
ENSMUSG00000027411	2.26219	54.2244	27.8914	0.144175	6.38917e-08	1.60219e-05
ENSMUSG00000027419	31.4889	145.097	109.568	5.92321e-06	2.27516e-12	8.11929e-11
ENSMUSG00000027428	0.263212	16.7942	10.0397	0.612095	0.000341267	0.00389442
ENSMUSG00000027430	1.31733	0.236556	0.950401	0.261139	0.630629	0.338601
ENSMUSG00000027433	0.115417	40.0384	17.593	0.736688	8.96602e-07	0.000281146
ENSMUSG00000027438	0.756205	3.99619	10.205	0.392184	0.0557613	0.00365202
ENSMUSG00000027439	0.540455	6.51703	6.29463	0.468582	0.0166518	0.0186767
ENSMUSG00000027455	0.320657	2.5819	0.515904	0.57589	0.119725	0.478999
ENSMUSG00000027466	1.38785	150.748	0.784832	0.249047	1.46697e-12	0.383788
ENSMUSG00000027475	0.7988	29.196	5.27522	0.37935	1.03246e-05	0.0299366
ENSMUSG00000027487	1.90857	29.8222	1.93598	0.178449	8.85006e-06	0.175897
ENSMUSG00000027489	1.72638	27.9994	0.679345	0.199929	1.393e-05	0.41731
ENSMUSG00000027498	1.694	55.0037	13.9061	0.20407	5.60444e-08	0.000943782
ENSMUSG00000027499	10.6053	133.426	0.461763	0.00303586	5.90843e-12	0.502807
ENSMUSG00000027509	9.05682	76.0227	25.3885	0.00561398	2.46533e-09	3.0344e-05
ENSMUSG00000027522	7.44676	209.921	7.74251	0.0110427	2.97084e-14	0.00991012
ENSMUSG00000027524	0.690581	3.50496	2.99969	0.413256	0.0720547	0.0951303
ENSMUSG00000027531	0.335524	0.265955	0.00149041	0.567226	0.610256	0.9695
ENSMUSG00000027550	3.75096	8.39195e-05	9.24296	0.0633071	0.992758	0.0053367
ENSMUSG00000027573	0.90403	77.7298	22.7473	0.350138	1.9696e-09	6.17715e-05
ENSMUSG00000027575	1.0318	121.749	14.1542	0.318752	1.65104e-11	0.000866532
ENSMUSG00000027581	0.0398198	0.170335	0.752596	0.843329	0.683073	0.393592
ENSMUSG00000027597	2.54584	2.14069	0.252074	0.122225	0.154982	0.619844
ENSMUSG00000027599	0.000190263	1.52452	3.81941	0.989096	0.227574	0.0614966
ENSMUSG00000027602	5.67436	128.921	4.62894	0.0245211	8.70278e-12	0.0409023
ENSMUSG00000027603	39.2192	152.483	9.92367	1.06246e-06	1.28563e-12	0.00407503
ENSMUSG00000027605	13.9562	84.1166	231.31	0.000886483	8.77789e-10	1.86377e-14
ENSMUSG00000027620	5.57381	25.2127	99.8556	0.0257066	2.87677e-05	2.1522e-10
ENSMUSG00000027630	1.74352	16.3484	3.42325	0.197777	0.000394618	0.0756805
ENSMUSG00000027634	1.05525	73.5189	7.1906	0.313417	3.45052e-09	0.0125603
ENSMUSG00000027649	6.88143	69.5686	23.5667	0.0141485	5.96947e-09	4.93321e-05
ENSMUSG00000027650	2.04008	66.9659	53.3836	0.164669	8.6747e-09	9.27508e-08
ENSMUSG00000027651	0.0174103	1.87693	0.761502	0.896004	0.181969	0.390847
ENSMUSG00000027660	4.77417	1.85702	1.58903	0.0377442	0.184228	0.218661
ENSMUSG00000027676	0.145575	3.52107	10.2862	0.705787	0.0714414	0.00353888
ENSMUSG00000027680	11.5927	55.8115	147.472	0.00208463	4.89922e-08	3.21742e-12
ENSMUSG00000027698	23.4406	12.4602	16.4461	4.6627e-05	0.00151249	0.000404585
ENSMUSG00000027710	1.60396	50.5984	10.4602	0.216161	1.19623e-07	0.00330933
ENSMUSG00000027714	0.0885814	21.9532	4.34003	0.768266	7.09366e-05	0.0472007
ENSMUSG00000027722	0.864813	19.5854	4.36466	0.360636	0.00014246	0.0466236
ENSMUSG00000027742	5.16111	0.00113038	1.69113	0.0312804	0.973427	0.204862
ENSMUSG00000027748	4.25009	12.6712	0.0552009	0.048996	0.00140072	0.816089
ENSMUSG00000027770	7.18438	40.9153	42.3818	0.0123799	7.49415e-07	6.69128e-07
ENSMUSG00000027774	20.6197	71.209	10.4161	0.000104567	4.74132e-09	0.00336591
ENSMUSG00000027777	1.8442	0.00754069	3.77047	0.1857	0.931442	0.0630741
ENSMUSG00000027787	7.67064	15.9318	17.5246	0.010026	0.000452676	0.000287232
ENSMUSG00000027797	2.49715	31.2972	1.74998	0.125698	6.19936e-06	0.197397
ENSMUSG00000027805	1.23935	95.457	66.1007	0.27541	2.33247e-10	1.30506e-08
ENSMUSG00000027827	8.74705	13.2824	5.64189	0.00637433	0.00112442	0.0251956
ENSMUSG00000027905	12.6237	90.7542	14.0321	0.00142507	3.97801e-10	0.000903628
ENSMUSG00000027933	0.141494	89.3231	17.7952	0.70974	4.69985e-10	0.000263959
ENSMUSG00000027950	8.44168	11.6772	9.01356	0.0072348	0.0020197	0.00585327
ENSMUSG00000027951	0.510355	60.8179	13.9519	0.481116	2.19091e-08	0.000928964
ENSMUSG00000027971	0.322189	3.26956	0.295733	0.574985	0.0817287	0.591203
ENSMUSG00000027977	0.347654	50.5649	2.01745	0.560346	1.20335e-07	0.167382
ENSMUSG00000027978	13.5552	254.533	1.6534	0.00102066	2.86622e-15	0.209831
ENSMUSG00000027993	18.5521	30.3517	21.8234	0.000195501	7.77976e-06	7.99894e-05
ENSMUSG00000027996	0.198425	0.205206	6.85511	0.659546	0.654171	0.0145455
ENSMUSG00000028004	0.547713	52.6026	1.05857	0.465641	8.42741e-08	0.313018
ENSMUSG00000028010	2.35663	59.3173	0.00922922	0.136388	2.77458e-08	0.924203
ENSMUSG00000028016	11.0637	0.626119	1.70006	0.00254592	0.435679	0.203707
ENSMUSG00000028019	0.932132	39.2096	17.345	0.342878	1.0646e-06	0.000303892
ENSMUSG00000028020	0.639102	0.101538	0.470416	0.431014	0.752443	0.498867
ENSMUSG00000028029	2.61062	3.61264	0.596545	0.117777	0.0680677	0.446864
ENSMUSG00000028030	9.28013	42.8433	0.343473	0.00512724	5.09428e-07	0.562885
ENSMUSG00000028033	35.4167	21.7729	18.651	2.40626e-06	7.47063e-05	0.00020283
ENSMUSG00000028039	0.000218772	133.429	0.0994083	0.988308	5.90675e-12	0.755058
ENSMUSG00000028049	1.04127	0.0911985	0.132017	0.316582	0.764973	0.719288
ENSMUSG00000028059	2.61941	77.7157	26.0291	0.117188	1.97321e-09	2.56883e-05
ENSMUSG00000028069	14.3797	217.538	1.73226	0.000765186	1.93437e-14	0.199609
ENSMUSG00000028081	0.0312232	30.9996	0.295837	0.861062	6.6559e-06	0.591138
ENSMUSG00000028085	0.750748	54.5906	0.0446568	0.393875	6.00663e-08	0.834284
ENSMUSG00000028107	0.0456617	2.18174	6.93869	0.832397	0.151227	0.0140206
ENSMUSG00000028114	1.99065	38.4704	8.56279	0.169692	1.24315e-06	0.00703453
ENSMUSG00000028126	0.619772	0.927048	3.45187	0.437989	0.344176	0.0745399
ENSMUSG00000028133	4.64828	36.5088	0.545193	0.0401568	1.8929e-06	0.466902
ENSMUSG00000028134	0.205034	52.453	40.3973	0.654306	8.64799e-08	9.89399e-07
ENSMUSG00000028136	2.11252	23.0765	0.117725	0.157624	5.16067e-05	0.734274
ENSMUSG00000028137	0.0329875	15.9966	0.812642	0.857234	0.000443061	0.375615
ENSMUSG00000028156	4.81625	43.5034	10.9136	0.036974	4.4749e-07	0.00278363
ENSMUSG00000028161	3.78751	46.9191	14.8308	0.0621128	2.33282e-07	0.000688569
ENSMUSG00000028165	0.618565	178.896	3.82204	0.43843	1.99384e-13	0.061413
ENSMUSG00000028222	0.851594	11.254	1.64453	0.364275	0.00236834	0.211022
ENSMUSG00000028232	2.47398	100.674	0.624168	0.127391	1.32103e-10	0.436649
ENSMUSG00000028233	2.44155	18.8762	9.93742	0.129805	0.000176877	0.00405316
ENSMUSG00000028234	0.0393555	27.6877	0.535273	0.844232	1.50775e-05	0.470942
ENSMUSG00000028247	0.824919	0.233204	0.216472	0.371782	0.633051	0.645615
ENSMUSG00000028256	0.454345	4.29618	14.4594	0.506009	0.0478693	0.000780743
ENSMUSG00000028266	5.21578	19.9996	14.5368	0.0304705	0.000125753	0.000760488
ENSMUSG00000028271	1.09549	10.0075	0.545876	0.304538	0.00383438	0.466626
ENSMUSG00000028274	1.27837	0.617561	19.7962	0.268146	0.438798	0.000143798
ENSMUSG00000028291	10.4468	64.9116	16.809	0.00322835	1.17391e-08	0.00036015
ENSMUSG00000028292	1.1855	1.4227	0.0888864	0.285862	0.243336	0.767967
ENSMUSG00000028293	1.60909	107.955	0.44686	0.215448	6.20724e-11	0.509721
ENSMUSG00000028309	0.382795	71.9368	26.1448	0.541296	4.28608e-09	2.4933e-05
ENSMUSG00000028312	2.90925	0.040035	1.00901	0.0995533	0.842912	0.324398
ENSMUSG00000028318	5.35292	3.24077	0.654851	0.0285391	0.0830105	0.425727
ENSMUSG00000028330	0.0663575	37.8145	9.52375	0.798669	1.4287e-06	0.00477101
ENSMUSG00000028343	0.00153051	9.94026	0.000665004	0.969081	0.00393756	0.979624
ENSMUSG00000028351	1.79906	2.61618	0.33698	0.191001	0.117404	0.566576
ENSMUSG00000028381	0.364783	88.0281	0.196429	0.550903	5.47523e-10	0.661284
ENSMUSG00000028391	1.83477	1.52386	1.85771	0.186793	0.227673	0.184578
ENSMUSG00000028392	0.994782	10.015	2.05053	0.327432	0.00382305	0.164067
ENSMUSG00000028402	1.26955	19.0434	3.64914	0.269765	0.000168023	0.067187
ENSMUSG00000028412	19.9258	31.3714	1.96959	0.000128568	6.09088e-06	0.172322
ENSMUSG00000028419	0.0342167	1.61745	4.52418	0.854629	0.214293	0.0430704
ENSMUSG00000028430	0.564218	96.7664	23.5272	0.459063	2.01772e-10	4.98653e-05
ENSMUSG00000028431	0.982778	58.7099	42.8004	0.330316	3.05662e-08	6.17063e-07
ENSMUSG00000028433	0.474499	3.70186	20.3314	0.496802	0.0649527	0.000122839
ENSMUSG00000028434	11.0052	14.2722	0.78274	0.00260337	0.000794158	0.384414
ENSMUSG00000028447	0.0443185	1.23134	8.67406	0.834843	0.276932	0.00672052
ENSMUSG00000028452	0.28185	82.4193	12.0827	0.599832	1.083e-09	0.00180266
ENSMUSG00000028458	0.00806912	55.8351	0.344814	0.929087	4.88005e-08	0.562129
ENSMUSG00000028464	1.33549	68.1061	0.190038	0.257956	7.35512e-09	0.666483
ENSMUSG00000028466	0.0203604	8.92608	0.0155929	0.887595	0.00592212	0.901586
ENSMUSG00000028467	6.02462	88.3361	8.74553	0.0208394	5.27911e-10	0.00652692
ENSMUSG00000028468	13.8814	81.8646	6.68138	0.000909979	1.1608e-09	0.0157071
ENSMUSG00000028483	1.65729	110.022	0.351494	0.208896	5.04677e-11	0.558391
ENSMUSG00000028488	0.540503	9.25519	0.560702	0.468563	0.00517925	0.460698
ENSMUSG00000028518	0.0982723	61.2285	2.78018	0.756322	2.05529e-08	0.10744
ENSMUSG00000028519	0.692791	34.1594	0.0125082	0.412518	3.18939e-06	0.911809
ENSMUSG00000028525	6.82127	49.2588	14.8636	0.0145317	1.51971e-07	0.00068101
ENSMUSG00000028527	14.1033	22.2329	12.945	0.000842139	6.54854e-05	0.0013216
ENSMUSG00000028528	0.22372	94.423	18.0202	0.640022	2.61822e-10	0.000246167
ENSMUSG00000028530	1.88208	139.166	165.62	0.18139	3.66416e-12	8.75901e-13
ENSMUSG00000028532	0.00130376	9.35277	1.47782	0.971462	0.00497894	0.23504
ENSMUSG00000028538	0.0270464	45.5354	0.0375173	0.870596	3.02572e-07	0.847921
ENSMUSG00000028541	1.13387	28.6744	0.0427549	0.296382	1.17546e-05	0.837798
ENSMUSG00000028545	3.56317	40.2175	0.400525	0.0698673	8.64176e-07	0.532345
ENSMUSG00000028552	0.247833	3.85555	0.129327	0.622636	0.0599565	0.722035
ENSMUSG00000028560	1.42036	11.4388	1.30103	0.243715	0.00220869	0.264424
ENSMUSG00000028572	0.856291	2.46669	5.02939	0.362976	0.127929	0.0336669
ENSMUSG00000028577	3.29123	39.3828	82.0958	0.0807791	1.02687e-06	1.58626e-09
ENSMUSG00000028580	0.157173	61.9369	57.6096	0.694889	1.842e-08	4.67439e-08
ENSMUSG00000028618	5.48423	0.00110527	33.2841	0.026816	0.973723	4.47366e-06
ENSMUSG00000028630	0.154438	17.2939	0.405484	0.697416	0.000290565	0.529838
ENSMUSG00000028639	3.42697	0.0991072	0.277947	0.0751079	0.755324	0.60252
ENSMUSG00000028646	1.37269	14.0603	3.30456	0.251586	0.000854846	0.0806292
ENSMUSG00000028664	0.161007	9.934	6.47931	0.691389	0.00394732	0.017188
ENSMUSG00000028670	0.00917494	0.00835168	1.29567	0.924398	0.927859	0.265387
ENSMUSG00000028692	0.000647347	12.9654	12.9305	0.979889	0.0012595	0.00132843
ENSMUSG00000028703	1.1203	40.2939	31.3072	0.299233	8.50734e-07	7.03721e-06
ENSMUSG00000028719	11.8996	258.378	34.8326	0.00185913	2.38512e-15	3.17175e-06
ENSMUSG00000028756	0.0111205	9.71326	0.0646523	0.916795	0.00430883	0.801289
ENSMUSG00000028759	0.754253	62.3724	13.7953	0.392788	1.72281e-08	0.000980665
ENSMUSG00000028773	0.748394	50.3887	57.8693	0.394607	1.24156e-07	4.48685e-08
ENSMUSG00000028776	1.81669	12.3658	2.65096	0.188909	0.00156555	0.115547
ENSMUSG00000028785	1.40348	2.17911	3.16881	0.246465	0.151464	0.0867484
ENSMUSG00000028788	3.0971	116.441	2.38304	0.0897589	2.70662e-11	0.134744
ENSMUSG00000028790	5.3341	117.951	58.4075	0.028796	2.34713e-11	4.12349e-08
ENSMUSG00000028798	0.686787	73.5254	22.888	0.414526	3.44746e-09	5.94139e-05
ENSMUSG00000028809	3.46488	44.3064	199.047	0.0736055	3.82845e-07	1.07162e-13
ENSMUSG00000028811	1.40578	64.913	8.90614	0.246089	1.17367e-08	0.00611367
ENSMUSG00000028820	0.287226	49.1541	3.39601	0.596392	1.54868e-07	0.0767851
ENSMUSG00000028822	2.59517	0.421325	11.4682	0.118821	0.52176	0.00226056
ENSMUSG00000028826	0.0374738	31.2482	9.3353	0.847952	6.2721e-06	0.00514299
ENSMUSG00000028832	0.555974	1.31007	0.874275	0.462329	0.262428	0.358378
ENSMUSG00000028833	0.049926	92.4024	21.6499	0.824874	3.29122e-10	8.40165e-05
ENSMUSG00000028838	0.312651	2.38859	1.20074	0.580667	0.133865	0.283221
ENSMUSG00000028847	0.00198383	5.87434	6.32149	0.964802	0.0223387	0.0184517
ENSMUSG00000028851	4.05097	3.25326	1.24993	0.0542174	0.0824516	0.273789
ENSMUSG00000028854	6.22745	10.4262	11.4186	0.0189885	0.00325428	0.00230265
ENSMUSG00000028857	0.509873	150.847	6.20619	0.481321	1.45591e-12	0.0194395
ENSMUSG00000028869	0.651045	74.8459	19.9765	0.42679	2.88431e-09	0.000136334
ENSMUSG00000028894	2.80256	1.42826	11.1212	0.105661	0.242441	0.00257387
ENSMUSG00000028898	0.984099	159.144	8.84351	0.329997	7.83791e-13	0.00627133
ENSMUSG00000028902	3.9682	59.688	8.2374	0.0565692	2.61633e-08	0.00804845
ENSMUSG00000028909	0.0722377	12.6802	7.96839	0.790149	0.00139614	0.00900774
ENSMUSG00000028911	1.94811	8.51231	14.7303	0.174163	0.00702511	0.000712289
ENSMUSG00000028917	0.310396	0.197626	2.87121	0.582027	0.660187	0.102124
ENSMUSG00000028920	0.0983025	9.11486	3.41177	0.756286	0.00548283	0.0761439
ENSMUSG00000028926	9.67324	191.492	16.5556	0.00437815	8.90875e-14	0.00039058
ENSMUSG00000028931	6.22856	40.9309	2.34777	0.018979	7.47042e-07	0.137541
ENSMUSG00000028932	0.897008	34.7558	1.69744	0.351985	2.78831e-06	0.204045
ENSMUSG00000028933	1.28845	6.37875	12.3275	0.266311	0.0177257	0.00164925
ENSMUSG00000028937	0.0214494	42.4432	3.94925	0.884649	5.51407e-07	0.0575221
ENSMUSG00000028944	1.83863	41.7268	0.79206	0.186344	6.36167e-07	0.381639
ENSMUSG00000028945	0.255581	4.63741	3.89492	0.617275	0.0403732	0.0591489
ENSMUSG00000028953	11.4572	96.184	239.331	0.00219345	2.15167e-10	1.24858e-14
ENSMUSG00000028954	1.81241	11.9769	34.5757	0.189414	0.00180659	3.35584e-06
ENSMUSG00000028958	0.758172	103.119	5.43317	0.391577	1.02023e-10	0.0277829
ENSMUSG00000028960	0.169931	31.1373	12.1738	0.683428	6.44024e-06	0.00174383
ENSMUSG00000028964	0.0343502	1.58752	1.90522	0.854349	0.218463	0.179249
ENSMUSG00000028973	0.8514	0.0672549	0.565168	0.364329	0.797344	0.458937
ENSMUSG00000028975	0.422523	1.83977	0.0737621	0.521174	0.186212	0.788081
ENSMUSG00000028980	0.176745	11.922	0.0360342	0.677513	0.00184373	0.850919
ENSMUSG00000028986	3.29697	83.6641	51.0822	0.0805296	9.28058e-10	1.36862e-07
ENSMUSG00000028991	0.478511	63.9843	9.25769	0.495003	1.34875e-08	0.00530529
ENSMUSG00000029012	0.721621	0.00911088	25.7521	0.403082	0.924662	2.75994e-05
ENSMUSG00000029016	0.152556	0.174346	9.10449	0.69917	0.67958	0.00564226
ENSMUSG00000029020	0.302988	76.415	11.2307	0.586541	2.34059e-09	0.00247017
ENSMUSG00000029029	0.284722	0.340949	0.0295084	0.597989	0.564129	0.86494
ENSMUSG00000029033	0.785084	23.7666	8.89847	0.383415	4.26056e-05	0.00613274
ENSMUSG00000029053	1.26334	128.421	2.88271	0.270915	9.09121e-12	0.101474
ENSMUSG00000029054	334.731	239.019	12.2164	9.61791e-17	6.17858e-15	0.00171705
ENSMUSG00000029056	0.872517	44.9417	62.1516	0.358539	3.38826e-07	2.32567e-08
ENSMUSG00000029068	0.0281822	73.441	0.57958	0.867932	3.48725e-09	0.453327
ENSMUSG00000029088	0.560251	0.134685	1.47512	0.46063	0.716484	0.235456
ENSMUSG00000029098	2.33246	11.3485	49.2912	0.138333	0.00228522	1.86805e-07
ENSMUSG00000029104	0.547454	141.653	37.5701	0.465745	2.99442e-12	1.7647e-06
ENSMUSG00000029110	0.963315	23.1406	6.3792	0.335067	5.06892e-05	0.0179781
ENSMUSG00000029111	0.352891	22.4276	10.7861	0.557426	6.19592e-05	0.00292162
ENSMUSG00000029119	8.85556	24.3862	0.000438315	0.00609594	3.59548e-05	0.983457
ENSMUSG00000029121	1.08046	48.6146	20.4231	0.307815	1.7077e-07	0.00011959
ENSMUSG00000029131	9.83568	2.59944	0.105138	0.0041041	0.118531	0.748343
ENSMUSG00000029141	0.000681529	46.4043	40.8129	0.979365	2.56833e-07	9.10688e-07
ENSMUSG00000029144	0.633103	10.8396	2.72871	0.433159	0.0027738	0.110587
ENSMUSG00000029147	2.03977	55.0111	4.12109	0.164699	5.59755e-08	0.0526997
ENSMUSG00000029148	2.8232	32.0953	1.4664	0.104447	5.13326e-06	0.236807
ENSMUSG00000029151	37.6193	0.0770884	0.203305	1.4895e-06	0.783398	0.655805
ENSMUSG00000029152	0.0218933	1.51134	0.461254	0.883471	0.22954	0.50304
ENSMUSG00000029161	12.3936	98.1166	7.49218	0.00154974	1.74041e-10	0.0110274
ENSMUSG00000029166	0.0353975	15.847	0.496526	0.852172	0.000465582	0.487295
ENSMUSG00000029168	3.21054	36.8967	11.0231	0.0843809	1.74002e-06	0.00267075
ENSMUSG00000029169	4.26153	37.3794	71.9328	0.0487136	1.56809e-06	5.81322e-09
ENSMUSG00000029171	2.01712	18.9123	16.3494	0.166979	0.000174923	0.000417402
ENSMUSG00000029174	0.0228739	8.60999	0.217867	0.88091	0.00674589	0.644558
ENSMUSG00000029176	0.00101826	36.3856	4.65602	0.974778	1.94441e-06	0.0403617
ENSMUSG00000029189	4.81763	6.2255	5.99861	0.036949	0.0190055	0.0213682
ENSMUSG00000029196	1.56623	222.859	5.50654	0.221491	1.44477e-14	0.0268413
ENSMUSG00000029199	3.40809	25.3646	6.67419	0.0758689	2.76231e-05	0.0157573
ENSMUSG00000029202	18.8341	27.3393	11.8285	0.000179182	1.64817e-05	0.00197857
ENSMUSG00000029203	1.50469	171.543	15.3499	0.230541	3.26602e-13	0.000578937
ENSMUSG00000029206	1.27103	0.00119974	0.00196036	0.269494	0.972624	0.965023
ENSMUSG00000029208	0.579316	25.953	2.14181	0.453177	2.36332e-05	0.155319
ENSMUSG00000029212	34.2563	11.7034	3.82712	3.12018e-06	0.00200005	0.061252
ENSMUSG00000029221	4.98538	299.023	48.5997	0.0340496	3.92847e-16	2.11078e-07
ENSMUSG00000029246	4.18889	58.3579	9.46591	0.0505383	3.23402e-08	0.00488197
ENSMUSG00000029250	0.0166172	38.7969	9.843	0.898386	1.16059e-06	0.00420598
ENSMUSG00000029265	6.26835	54.1646	11.2913	0.0186377	6.45408e-08	0.00241472
ENSMUSG00000029267	1.79558	290.878	0.124583	0.191417	5.53395e-16	0.726961
ENSMUSG00000029276	3.48786	0.0159593	16.482	0.0727118	0.900407	0.000399938
ENSMUSG00000029312	0.0780664	5.05074	0.00175001	0.782064	0.0329891	0.966951
ENSMUSG00000029326	0.548471	1.36655	0.0121098	0.465335	0.252624	0.913219
ENSMUSG00000029328	9.01107	45.3038	16.3093	0.00571979	3.1619e-07	0.000422846
ENSMUSG00000029348	0.77812	31.3472	0.0256078	0.385503	6.12595e-06	0.874099
ENSMUSG00000029359	3.16917	236.692	3.69153	0.0862984	6.95983e-15	0.0657166
ENSMUSG00000029385	0.825881	108.382	0.264673	0.371507	5.94562e-11	0.611274
ENSMUSG00000029387	6.05957	27.8768	2.3865	0.0205069	1.43697e-05	0.134473
ENSMUSG00000029390	1.10795	103.702	2.34885	0.301858	9.60033e-11	0.137454
ENSMUSG00000029392	0.829783	0.94901	0.0186927	0.370397	0.338619	0.892304
ENSMUSG00000029402	0.863157	2.88197	0.22834	0.361089	0.101076	0.636751
ENSMUSG00000029403	1.40208	197.195	1.05108	0.246696	6.2809e-14	0.314702
ENSMUSG00000029404	2.5874	46.9808	10.3472	0.119349	2.3062e-07	0.00345646
ENSMUSG00000029405	3.19333	100.069	6.14218	0.0851726	1.40944e-10	0.020013
ENSMUSG00000029406	0.0158932	105.191	6.51814	0.900612	8.22707e-11	0.0168919
ENSMUSG00000029407	6.99924	70.8158	71.713	0.0134299	5.00863e-09	5.98775e-09
ENSMUSG00000029415	4.67644	10.2614	9.31757	0.0396026	0.00347032	0.00517959
ENSMUSG00000029420	0.0663559	34.4609	2.38549	0.798672	2.97939e-06	0.134552
ENSMUSG00000029430	0.9928	1.63888	0.617854	0.327905	0.211369	0.438951
ENSMUSG00000029434	1.11513	6.35359	0.803136	0.300327	0.0179291	0.37838
ENSMUSG00000029436	2.7791	0.0513451	4.0809	0.107062	0.822446	0.0537856
ENSMUSG00000029439	0.0404019	38.2997	14.1539	0.842203	1.28881e-06	0.000866596
ENSMUSG00000029446	0.490032	0.320973	3.08675	0.489901	0.575703	0.0907049
ENSMUSG00000029447	3.48818	95.4025	6.76016	0.0726996	2.34664e-10	0.0151682
ENSMUSG00000029466	1.54986	83.9801	17.1323	0.223854	8.92645e-10	0.000324991
ENSMUSG00000029467	14.3035	37.3077	25.923	0.000785596	1.59241e-06	2.64028e-05
ENSMUSG00000029469	3.402	23.9518	11.7921	0.0761162	4.0489e-05	0.00200521
ENSMUSG00000029471	0.271989	0.884536	1.19924	0.606252	0.355301	0.283516
ENSMUSG00000029474	0.123579	6.90728	4.58351	0.727913	0.0139873	0.0418271
ENSMUSG00000029486	12.9137	44.4471	1.33163	0.00128318	3.7259e-07	0.259013
ENSMUSG00000029500	38.1148	1012.87	0.68078	1.3403e-06	6.04994e-23	0.416825
ENSMUSG00000029502	0.0413172	40.4206	7.08947	0.840451	8.2894e-07	0.0131254
ENSMUSG00000029505	0.675705	50.5811	3.98195	0.41827	1.19991e-07	0.0565676
ENSMUSG00000029512	0.791062	8.40209	0.115531	0.381635	0.00735533	0.736664
ENSMUSG00000029569	9.54996	0.198439	11.2108	0.00459939	0.659535	0.00248866
ENSMUSG00000029576	0.0287775	21.0134	3.19927	0.866558	9.31352e-05	0.0853304
ENSMUSG00000029578	2.16534	4.33538	1.84177	0.152714	0.0469337	0.186409
ENSMUSG00000029580	5.9959	50.8161	4.00778	0.0211172	1.15108e-07	0.055826
ENSMUSG00000029594	1.02737	129.364	16.9199	0.319775	8.37313e-12	0.000347641
ENSMUSG00000029602	1.46861	34.5904	7.00308	0.236065	2.89379e-06	0.0136304
ENSMUSG00000029608	0.519148	78.7147	18.7416	0.477398	1.73323e-09	0.000197315
ENSMUSG00000029610	2.54595	25.3885	0.297093	0.122217	2.74479e-05	0.590356
ENSMUSG00000029613	0.44941	0.507196	0.980532	0.508309	0.482464	0.331194
ENSMUSG00000029614	0.0495438	31.6655	0.414507	0.825534	5.68039e-06	0.52533
ENSMUSG00000029616	2.34786	31.3651	2.22381	0.13709	6.09995e-06	0.147932
ENSMUSG00000029625	0.388504	51.9928	0.0983629	0.538317	9.36613e-08	0.756306
ENSMUSG00000029640	0.832234	72.8627	0.3571	0.369701	3.77363e-09	0.555291
ENSMUSG00000029641	0.200394	0.68751	0.150283	0.657974	0.414283	0.701421
ENSMUSG00000029642	3.28288	95.3929	2.19927	0.0811434	2.34916e-10	0.150098
ENSMUSG00000029655	0.501081	5.29841	0.110197	0.485092	0.0292901	0.742581
ENSMUSG00000029657	5.75812	133.304	970.86	0.0235797	5.97004e-12	4.0552e-22
ENSMUSG00000029674	2.16573	254.431	12.2647	0.152679	2.88042e-15	0.0016872
ENSMUSG00000029684	8.62752e-06	13.6143	1.76626	0.997678	0.000999577	0.195392
ENSMUSG00000029686	0.0495789	9.64509	33.6925	0.825474	0.00442763	4.08209e-06
ENSMUSG00000029712	0.151058	0.733981	0.712892	0.700574	0.399136	0.406188
ENSMUSG00000029715	1.247	1.67677	5.56714	0.273966	0.206318	0.0260902
ENSMUSG00000029752	0.474616	45.5013	3.45557	0.496749	3.04537e-07	0.0743937
ENSMUSG00000029763	5.4116	82.3486	81.2717	0.0277544	1.0926e-09	1.75412e-09
ENSMUSG00000029777	1.3887	64.4856	6.66677	0.248906	1.251e-08	0.0158093
ENSMUSG00000029780	0.594198	86.3665	0.0895592	0.447494	6.67734e-10	0.767117
ENSMUSG00000029790	2.29082	0.804815	0.0142716	0.14176	0.377587	0.905826
ENSMUSG00000029804	0.00344799	67.7201	21.7298	0.953608	7.77592e-09	8.2136e-05
ENSMUSG00000029817	0.962401	24.8105	15.7311	0.335292	3.20503e-05	0.000510492
ENSMUSG00000029823	2.58826	195.759	4.54099	0.119291	6.85314e-14	0.042714
ENSMUSG00000029836	5.64027	59.3972	8.29549	0.0249162	2.73963e-08	0.00785633
ENSMUSG00000029838	1.45949	4.73239	1.73339	0.237486	0.0385264	0.199467
ENSMUSG00000029840	2.84172	36.8929	18.4943	0.10337	1.74144e-06	0.000212765
ENSMUSG00000029843	1.74274	0.573364	3.15979	0.197875	0.455483	0.0871733
ENSMUSG00000029869	1.83104	11.3138	1.22417	0.187227	0.00231537	0.278676
ENSMUSG00000029910	0.511073	22.8422	0.306381	0.480811	5.51112e-05	0.584638
ENSMUSG00000029916	1.59109	8.47758	4.54067	0.21796	0.00712736	0.0427208
ENSMUSG00000029919	0.0778234	0.66299	6.16901	0.782395	0.42263	0.0197704
ENSMUSG00000029922	23.8723	0.126714	1.75452	4.1383e-05	0.72463	0.196835
ENSMUSG00000029924	0.256261	82.5529	0.690617	0.616809	1.06511e-09	0.413522
ENSMUSG00000029992	0.0509851	18.4334	192.635	0.823058	0.000202842	1.56317e-13
ENSMUSG00000029998	11.6881	2.19531	2.51464	0.00201149	0.150009	0.124882
ENSMUSG00000030000	3.77569	46.1288	4.4989	0.0624962	2.70475e-07	0.0436128
ENSMUSG00000030007	0.894944	110.6	9.38441	0.352531	4.76577e-11	0.00504311
ENSMUSG00000030031	6.78014	0.657814	3.47264	0.0148001	0.424425	0.073724
ENSMUSG00000030032	0.0294233	10.3202	0.274909	0.865084	0.00339149	0.604499
ENSMUSG00000030036	2.00226	0.00437316	0.592965	0.168495	0.947762	0.448215
ENSMUSG00000030037	1.69472	196.689	8.08149	0.203977	6.47672e-14	0.00859
ENSMUSG00000030043	0.701674	37.6393	4.72025	0.409576	1.48314e-06	0.0391113
ENSMUSG00000030045	0.0689641	1.71938	0.0461928	0.794845	0.200816	0.831503
ENSMUSG00000030047	2.98307	19.6618	11.6182	0.0955646	0.000139208	0.00213819
ENSMUSG00000030056	1.04899	0.52109	1.63237	0.31483	0.476583	0.212666
ENSMUSG00000030057	0.875497	4.2191	6.94658	0.357732	0.0497702	0.0139721
ENSMUSG00000030058	7.18138	87.2194	14.5814	0.0123963	6.02836e-10	0.000749077
ENSMUSG00000030059	9.18375	3.18671	0.989026	0.00533144	0.0854794	0.329146
ENSMUSG00000030067	6.7671	5.25102	5.31104	0.0148864	0.0299607	0.0294324
ENSMUSG00000030077	1.23606	7.0493	1.28781	0.276034	0.0131367	0.266806
ENSMUSG00000030079	4.0841	23.3824	2.01588	0.0533069	4.73863e-05	0.167541
ENSMUSG00000030084	14.0007	88.7038	0.8856	0.000872794	5.05479e-10	0.355334
ENSMUSG00000030086	0.800428	11.3669	5.42236	0.378872	0.00226942	0.0279247
ENSMUSG00000030094	0.432184	2.74109	12.1618	0.516485	0.109377	0.00175148
ENSMUSG00000030102	7.85693	2.53927	0.88189	0.00925773	0.122687	0.356328
ENSMUSG00000030103	2.24017	38.4713	17.4717	0.146066	1.24291e-06	0.000292028
ENSMUSG00000030108	0.483083	4.81949	0.288485	0.492968	0.0369154	0.59576
ENSMUSG00000030120	0.305918	2.56053	6.27853	0.584747	0.1212	0.0188131
ENSMUSG00000030134	5.77245	50.3523	0.0845252	0.0234226	1.24961e-07	0.773563
ENSMUSG00000030137	0.245128	10.8489	0.203552	0.624532	0.00276393	0.65561
ENSMUSG00000030138	5.40064	53.6893	80.5016	0.0278991	6.99598e-08	1.92839e-09
ENSMUSG00000030161	6.00308	57.5057	14.8387	0.0210473	3.71099e-08	0.00068674
ENSMUSG00000030166	0.25054	222.962	4.0207	0.620751	1.43671e-14	0.0554591
ENSMUSG00000030177	0.135043	1.44917	0.218968	0.716125	0.239109	0.643726
ENSMUSG00000030180	3.23505	31.3015	31.2884	0.0832677	6.19307e-06	7.06802e-06
ENSMUSG00000030201	2.40319	70.0385	0.959431	0.132731	5.58598e-09	0.336357
ENSMUSG00000030204	1.51809	16.7216	2.03626	0.228531	0.000349402	0.165486
ENSMUSG00000030209	2.27377	0.342177	1.87294	0.143192	0.563432	0.182849
ENSMUSG00000030216	0.604829	50.2786	3.42985	0.443503	1.26609e-07	0.0754157
ENSMUSG00000030222	0.0133256	0.0531652	0.83493	0.908953	0.819383	0.369247
ENSMUSG00000030224	0.388481	1.61522	0.513064	0.538329	0.214601	0.4802
ENSMUSG00000030231	1.69719	3.4963	25.6416	0.203658	0.0723864	2.84039e-05
ENSMUSG00000030243	0.923916	4.73911	7.69864	0.344979	0.0383994	0.0100966
ENSMUSG00000030254	0.517951	0.152358	0.382441	0.477901	0.699354	0.54168
ENSMUSG00000030271	1.07525	27.1349	9.11658	0.308961	1.73705e-05	0.00561484
ENSMUSG00000030276	7.864	20.787	1.54544	0.00922987	9.95342e-05	0.224904
ENSMUSG00000030282	28.7139	173.898	11.6458	1.16392e-05	2.78303e-13	0.00211647
ENSMUSG00000030284	0.174951	0.731224	3.86742	0.679057	0.400011	0.059992
ENSMUSG00000030301	0.961558	0.660111	0.291738	0.3355	0.423627	0.593706
ENSMUSG00000030302	19.6611	19.5105	13.9617	0.000139237	0.000145728	0.000925826
ENSMUSG00000030303	7.70742	0.0257431	34.8323	0.00986897	0.873724	3.17191e-06
ENSMUSG00000030314	0.710625	63.9346	41.964	0.406642	1.35887e-08	7.25847e-07
ENSMUSG00000030322	0.0038197	2.11678	9.52434	0.951174	0.157221	0.00476989
ENSMUSG00000030323	0.352479	25.7587	5.84663	0.557655	2.48778e-05	0.0229142
ENSMUSG00000030327	2.39757	4.74006	1.62682	0.133166	0.0383816	0.213423
ENSMUSG00000030350	0.359211	82.0679	0.151108	0.553941	1.13161e-09	0.700644
ENSMUSG00000030374	0.00572289	4.12905	0.100368	0.940255	0.052099	0.753918
ENSMUSG00000030376	0.104063	194.816	21.2689	0.749492	7.25882e-14	9.36523e-05
ENSMUSG00000030397	0.219913	4.20976	0.025597	0.642871	0.0500064	0.874125
ENSMUSG00000030432	0.096802	38.5245	4.96226	0.758091	1.22904e-06	0.0347733
ENSMUSG00000030447	4.15523	134.933	25.8891	0.0514097	5.20333e-12	2.66357e-05
ENSMUSG00000030451	0.737077	17.1615	1.68325	0.398157	0.000303156	0.205888
ENSMUSG00000030452	0.0110324	92.191	0.15514	0.917124	3.37173e-10	0.696883
ENSMUSG00000030465	2.77478	0.576093	3.32593	0.107322	0.454423	0.0797117
ENSMUSG00000030500	9.40204	1.052	25.3822	0.00488103	0.314149	3.03935e-05
ENSMUSG00000030505	2.49689	1.18095	6.38046	0.125717	0.28677	0.0179679
ENSMUSG00000030509	0.514703	88.5228	3.16333	0.479271	5.16389e-10	0.0870063
ENSMUSG00000030516	1.91979	32.0033	50.3134	0.17722	5.24541e-06	1.56272e-07
ENSMUSG00000030519	0.0281206	29.0847	3.24665	0.868075	1.06133e-05	0.0831772
ENSMUSG00000030521	0.0855611	9.74555	6.7922	0.772134	0.00425378	0.0149548
ENSMUSG00000030533	1.94401	37.1548	11.5925	0.174602	1.64571e-06	0.00215864
ENSMUSG00000030534	1.30288	59.1205	12.0468	0.26371	2.86277e-08	0.00182645
ENSMUSG00000030554	6.58358	37.5889	20.3078	0.0161605	1.49922e-06	0.000123687
ENSMUSG00000030583	0.307138	45.9651	6.86931	0.584003	2.78946e-07	0.0144548
ENSMUSG00000030584	4.11035	2.07865	0.43469	0.0525978	0.160872	0.515494
ENSMUSG00000030614	1.19148	16.3463	5.57164	0.284676	0.000394888	0.0260354
ENSMUSG00000030619	1.60815	0.928154	0.200367	0.215579	0.343893	0.658132
ENSMUSG00000030621	2.44355	44.7077	3.56767	0.129655	3.54369e-07	0.0701188
ENSMUSG00000030654	27.0851	9.20898	16.9153	1.75947e-05	0.00527715	0.000348153
ENSMUSG00000030659	0.465354	31.8566	7.42046	0.500943	5.42973e-06	0.0113724
ENSMUSG00000030662	0.457316	112.876	260.693	0.504633	3.81214e-11	4.54589e-15
ENSMUSG00000030669	3.69721	0.945679	0.0536852	0.0651107	0.339454	0.818584
ENSMUSG00000030682	0.00384522	28.0315	0.98115	0.951012	1.38173e-05	0.331044
ENSMUSG00000030695	1.14473	110.261	9.76628	0.294126	4.92861e-11	0.00433477
ENSMUSG00000030704	1.3824	4.46875	1.6716	0.249956	0.0439005	0.207415
ENSMUSG00000030718	0.0543721	85.3864	13.2892	0.817382	7.51712e-10	0.00117017
ENSMUSG00000030726	4.80046	0.285069	0.227894	0.0372608	0.597766	0.637079
ENSMUSG00000030729	200.969	7.65331	47.045	5.00842e-14	0.0101009	2.78988e-07
ENSMUSG00000030731	0.992988	5.02946	0.0596215	0.327861	0.0333304	0.809012
ENSMUSG00000030738	6.05987	143.203	36.7233	0.020504	2.64427e-12	2.10959e-06
ENSMUSG00000030741	19.5998	15.9801	0.496156	0.000141839	0.000445487	0.487456
ENSMUSG00000030751	2.61485	2.48151	0.0332125	0.117493	0.126838	0.856806
ENSMUSG00000030754	7.2174	54.2153	120.807	0.0122023	6.39899e-08	2.8593e-11
ENSMUSG00000030763	0.740625	2.20266	1.72578	0.397039	0.149354	0.200426
ENSMUSG00000030772	0.553004	198.238	6.42184	0.463515	5.89777e-14	0.0176368
ENSMUSG00000030779	4.78921	85.8195	2.87452	0.0374669	7.13284e-10	0.101937
ENSMUSG00000030801	0.640493	15.971	17.7043	0.430518	0.000446835	0.000271544
ENSMUSG00000030805	1.68746	36.6043	0.371246	0.204921	1.85394e-06	0.547614
ENSMUSG00000030806	0.199596	21.6418	0.274581	0.65861	7.75848e-05	0.604714
ENSMUSG00000030811	6.74025	15.5522	2.33909	0.0150657	0.000513649	0.13824
ENSMUSG00000030816	1.79803	135.4	105.47	0.191123	5.00375e-12	1.2142e-10
ENSMUSG00000030854	2.25174	11.9928	0.332001	0.145068	0.00179598	0.569438
ENSMUSG00000030868	1.24571	18.642	6.00478	0.274209	0.000190129	0.021308
ENSMUSG00000030870	0.395936	6.69082	1.35418	0.534484	0.0154021	0.255117
ENSMUSG00000030872	1.82683	9.0696	8.85422	0.187718	0.00558481	0.00624405
ENSMUSG00000030881	0.0575892	0.0225078	1.70531	0.81216	0.881859	0.203032
ENSMUSG00000030884	5.13946	127.404	16.4396	0.0316078	9.93984e-12	0.000405436
ENSMUSG00000030905	0.0365951	7.51237	0.110598	0.849723	0.0107335	0.74213
ENSMUSG00000030922	0.377669	165.967	4.05538	0.543998	4.80774e-13	0.054488
ENSMUSG00000030930	1.35735	0.269173	0.214798	0.254188	0.608114	0.646889
ENSMUSG00000030942	0.227001	14.6907	0.662062	0.63759	0.000687571	0.423222
ENSMUSG00000030979	0.0316474	68.5707	5.09529	0.860132	6.88072e-09	0.0326186
ENSMUSG00000030987	0.769595	16.0548	0.0273465	0.388082	0.000434622	0.869934
ENSMUSG00000031007	0.685009	152.28	22.2475	0.415123	1.30557e-12	7.09945e-05
ENSMUSG00000031028	26.1771	199.817	0.356323	2.22804e-05	5.36481e-14	0.555718
ENSMUSG00000031029	0.00447697	23.6441	0.0667159	0.947146	4.40709e-05	0.798214
ENSMUSG00000031060	0.172296	9.08282	6.12542	0.68136	0.00555481	0.0201662
ENSMUSG00000031065	0.959075	49.0598	0.0523301	0.336114	1.57529e-07	0.820847
ENSMUSG00000031066	8.25512	82.1856	24.6989	0.00782224	1.11507e-09	3.6392e-05
ENSMUSG00000031099	0.147808	23.2106	32.5029	0.70365	4.97081e-05	5.34042e-06
ENSMUSG00000031105	7.23337	59.9889	13.2232	0.0121174	2.49501e-08	0.00119767
ENSMUSG00000031119	0.38001	58.5375	1.7623	0.542761	3.14214e-08	0.195877
ENSMUSG00000031137	71.5678	97.1458	10.2703	4.5107e-09	1.93529e-10	0.00356076
ENSMUSG00000031143	0.871754	49.4967	51.0887	0.358746	1.45602e-07	1.36709e-07
ENSMUSG00000031144	23.2274	299.653	1.1863	4.94767e-05	3.82708e-16	0.28607
ENSMUSG00000031146	2.67603	41.1471	0.260146	0.113475	7.15004e-07	0.614323
ENSMUSG00000031148	0.0140103	0.161054	0.060647	0.906655	0.691346	0.80741
ENSMUSG00000031149	0.884097	147.679	9.01998	0.355419	1.85844e-12	0.00583807
ENSMUSG00000031153	0.00643249	51.0358	6.72693	0.936668	1.10733e-07	0.015393
ENSMUSG00000031154	2.01329	21.7888	4.51748	0.167369	7.43649e-05	0.0432134
ENSMUSG00000031157	0.123812	10.5532	0.179349	0.727667	0.00309766	0.675416
ENSMUSG00000031161	0.0381399	47.5845	21.5487	0.846625	2.06225e-07	8.64674e-05
ENSMUSG00000031166	15.1948	68.6408	1.56628	0.000579226	6.81212e-09	0.221891
ENSMUSG00000031169	0.126355	19.8107	10.8782	0.725003	0.000133097	0.00282116
ENSMUSG00000031174	0.603717	3.68647	0.0482256	0.443918	0.0654782	0.827895
ENSMUSG00000031189	0.0190305	32.946	12.3943	0.891303	4.21029e-06	0.00160984
ENSMUSG00000031210	13.217	69.1563	0.121922	0.00115097	6.32917e-09	0.729771
ENSMUSG00000031227	0.116657	60.5452	7.99063	0.735333	2.28631e-08	0.00892385
ENSMUSG00000031229	0.52531	25.3428	150.918	0.47482	2.77843e-05	2.48757e-12
ENSMUSG00000031231	0.0026422	59.801	141.981	0.959383	2.57004e-08	4.9006e-12
ENSMUSG00000031246	5.35454	39.0655	48.7006	0.0285171	1.09709e-06	2.07333e-07
ENSMUSG00000031278	0.269715	0.000274899	0.343566	0.607754	0.986894	0.562833
ENSMUSG00000031283	3.16329	0.512854	1.04116	0.0865748	0.480055	0.316952
ENSMUSG00000031284	0.28157	8.46064	9.73853	0.600012	0.00717785	0.00438242
ENSMUSG00000031285	0.167175	41.0389	0.0203157	0.68586	7.30849e-07	0.887758
ENSMUSG00000031302	0.0173865	0.06527	17.2887	0.896074	0.800289	0.00030933
ENSMUSG00000031314	0.507501	53.9165	11.327	0.482334	6.73103e-08	0.00238274
ENSMUSG00000031333	0.136328	0.278599	7.51757	0.714839	0.601932	0.010908
ENSMUSG00000031342	24.6477	20.0794	7.44706	3.34912e-05	0.000122784	0.0112431
ENSMUSG00000031343	0.0241116	15.5606	0.00302973	0.877756	0.000512202	0.956525
ENSMUSG00000031347	2.40349	3.51959	9.73125	0.132709	0.0714977	0.00439501
ENSMUSG00000031353	14.647	132.699	141.072	0.000697934	6.28454e-12	5.26153e-12
ENSMUSG00000031358	0.917373	217.996	0.470666	0.346664	1.88588e-14	0.498754
ENSMUSG00000031376	9.35502	49.0661	8.63102	0.00497442	1.5735e-07	0.00684011
ENSMUSG00000031386	0.499074	102.363	14.7618	0.48596	1.10448e-10	0.000704762
ENSMUSG00000031391	1.3746	31.9102	19.0228	0.251264	5.36158e-06	0.000181209
ENSMUSG00000031398	4.15731	4.15031	8.84511	0.0513554	0.0515383	0.00626723
ENSMUSG00000031403	3.17535	0.0275055	0.206657	0.0860087	0.869512	0.653173
ENSMUSG00000031483	0.309815	4.35198	7.77613	0.582378	0.0465438	0.00976975
ENSMUSG00000031487	0.0389368	8.49229	0.00715941	0.845052	0.00708384	0.933217
ENSMUSG00000031490	0.313403	53.7824	0.343566	0.580215	6.88615e-08	0.562832
ENSMUSG00000031502	0.3108	7.45467	0.180594	0.581783	0.0110049	0.674359
ENSMUSG00000031511	0.00880178	12.0227	0.933367	0.925947	0.00177623	0.342891
ENSMUSG00000031513	8.66293	126.169	2.6341	0.00659965	1.10864e-11	0.116656
ENSMUSG00000031517	22.4239	2.38312	2.92386	6.20241e-05	0.134293	0.0991886
ENSMUSG00000031530	1.92805	13.6791	3.37971	0.176322	0.000976993	0.0774548
ENSMUSG00000031532	30.3229	224.616	0.22663	7.83431e-06	1.31387e-14	0.63801
ENSMUSG00000031538	9.41207	7.97325	10.1149	0.00486135	0.00881077	0.00378204
ENSMUSG00000031539	1.79966	26.1299	9.57069	0.190929	2.25587e-05	0.00468299
ENSMUSG00000031558	0.0305521	17.8003	24.0582	0.862548	0.000247359	4.31903e-05
ENSMUSG00000031578	0.21161	15.5687	3.073	0.649191	0.00051082	0.0913877
ENSMUSG00000031601	0.708438	82.5584	0.0183264	0.407356	1.06438e-09	0.893358
ENSMUSG00000031605	0.146627	371.12	9.13524	0.704778	2.62802e-17	0.0055728
ENSMUSG00000031608	1.01748	4.40801	2.70925	0.322072	0.0452538	0.111804
ENSMUSG00000031627	0.423927	29.14	1.52896	0.520487	1.04687e-05	0.227322
ENSMUSG00000031634	0.299511	80.0686	1.34455	0.588684	1.45677e-09	0.256771
ENSMUSG00000031642	0.887417	0.635906	0.695448	0.354531	0.432155	0.411914
ENSMUSG00000031672	4.61123	106.061	140.479	0.0408994	7.5246e-11	5.51211e-12
ENSMUSG00000031691	0.502704	48.8483	62.7088	0.484392	1.63677e-07	2.14022e-08
ENSMUSG00000031696	6.29448	99.1745	196.275	0.0184172	1.55176e-10	1.25986e-13
ENSMUSG00000031703	24.1297	46.9721	4.29628	3.85611e-05	2.30993e-07	0.048246
ENSMUSG00000031708	6.37078	61.9894	0.0513631	0.0177898	1.82718e-08	0.822481
ENSMUSG00000031723	0.187608	139.837	5.77787	0.668355	3.46896e-12	0.0236539
ENSMUSG00000031731	7.37442	46.2449	48.1022	0.0113949	2.64633e-07	2.30632e-07
ENSMUSG00000031732	0.409152	51.2004	4.76121	0.527791	1.07573e-07	0.0383366
ENSMUSG00000031772	0.607543	28.6112	6.34386	0.442493	1.1942e-05	0.0182665
ENSMUSG00000031787	0.620171	6.27211	0.394851	0.437843	0.0186058	0.535242
ENSMUSG00000031791	0.423765	25.9463	2.64867	0.520567	2.36751e-05	0.115697
ENSMUSG00000031827	0.921247	2.26384	7.23101	0.345665	0.144035	0.0123419
ENSMUSG00000031833	0.261159	65.0972	4.80185	0.613479	1.14194e-08	0.0375846
ENSMUSG00000031834	0.17486	2.90612	0.136315	0.679135	0.0997265	0.714962
ENSMUSG00000031837	0.816902	69.7038	1.00656	0.374081	5.85625e-09	0.324975
ENSMUSG00000031848	1.56441	22.325	6.11608	0.221752	6.37912e-05	0.0202521
ENSMUSG00000031862	1.91905	0.309885	5.43088	0.177301	0.582336	0.0278128
ENSMUSG00000031864	0.0795488	20.3736	17.4083	0.780061	0.000112476	0.000297897
ENSMUSG00000031865	0.461074	76.1461	8.52891	0.502902	2.42533e-09	0.00713328
ENSMUSG00000031878	9.87546	0.0150735	15.5625	0.00403986	0.903195	0.000539608
ENSMUSG00000031883	8.6881	73.2481	0.757154	0.00653133	3.5801e-09	0.392183
ENSMUSG00000031901	0.274958	3.48073	18.4211	0.604304	0.0729879	0.000217583
ENSMUSG00000031904	1.60708	4.40502	11.1053	0.215726	0.0453217	0.00258923
ENSMUSG00000031906	7.41399	0.529217	0.433033	0.0112007	0.473198	0.516289
ENSMUSG00000031913	0.163291	0.479759	0.137229	0.689327	0.494446	0.714052
ENSMUSG00000031921	0.61095	9.03234	3.23229	0.441231	0.00567034	0.0838231
ENSMUSG00000031922	0.47783	5.63203	17.2304	0.495308	0.0250126	0.000315065
ENSMUSG00000031948	48.9526	47.0096	27.1812	1.60614e-07	2.29391e-07	1.91428e-05
ENSMUSG00000031949	4.76561	5.71129	15.61	0.0379029	0.0241011	0.00053123
ENSMUSG00000031951	2.9272	0.99768	1.07018	0.0985657	0.326741	0.310432
ENSMUSG00000031954	1.04811	0.0491457	2.03387	0.315028	0.826225	0.165726
ENSMUSG00000031960	3.72888	102.018	15.5568	0.0640411	1.14542e-10	0.000540628
ENSMUSG00000031982	0.0212385	5.26774	0.0317965	0.885214	0.0297223	0.859857
ENSMUSG00000031988	0.219999	15.5841	2.71935	0.642806	0.000508203	0.111171
ENSMUSG00000031993	14.5874	103.784	63.1401	0.000712359	9.51843e-11	2.00762e-08
ENSMUSG00000031996	2.95723	28.1837	13.0889	0.0969393	1.32961e-05	0.00125584
ENSMUSG00000032010	0.217183	7.41754	46.3807	0.644933	0.0111835	3.14885e-07
ENSMUSG00000032011	0.324323	3.03382	3.95281	0.573729	0.0929291	0.0574175
ENSMUSG00000032012	10.5583	6.85571	1.81743	0.0030916	0.0143109	0.189248
ENSMUSG00000032017	1.06661	1.1737	0.0135429	0.310875	0.288223	0.90825
ENSMUSG00000032030	1.87421	11.2071	146.194	0.182276	0.00241091	3.54424e-12
ENSMUSG00000032036	1.49741	33.9593	2.85054	0.231642	3.33748e-06	0.103304
ENSMUSG00000032046	6.19633e-05	17.7307	0.0383853	0.993777	0.000252868	0.846195
ENSMUSG00000032076	0.262773	17.1531	0.756567	0.61239	0.000303969	0.392365
ENSMUSG00000032096	3.7365	29.8433	44.793	0.0637869	8.80457e-06	4.2251e-07
ENSMUSG00000032101	0.0174027	2.55503	0.705334	0.896026	0.121583	0.408654
ENSMUSG00000032119	0.792379	7.55622	0.207794	0.381245	0.0105322	0.652286
ENSMUSG00000032120	0.74851	0.0578584	0.174399	0.394571	0.811731	0.67966
ENSMUSG00000032127	3.89634	109.245	37.414	0.0587043	5.4531e-11	1.8234e-06
ENSMUSG00000032131	3.45087	50.6837	27.7629	0.0741566	1.17832e-07	1.65434e-05
ENSMUSG00000032171	0.0243916	70.3226	32.6864	0.877054	5.3671e-09	5.12175e-06
ENSMUSG00000032174	0.993117	183.494	0.595697	0.32783	1.47759e-13	0.447183
ENSMUSG00000032177	0.0918843	0.0193879	0.0484497	0.764119	0.890294	0.827502
ENSMUSG00000032181	6.15212	717.031	4.93536	0.019654	5.58004e-21	0.035228
ENSMUSG00000032182	5.3189	98.1563	3.74261	0.0290053	1.7329e-10	0.0639929
ENSMUSG00000032186	44.8697	186.121	10.9586	3.43525e-07	1.2487e-13	0.00273663
ENSMUSG00000032187	0.766913	105.999	16.219	0.388898	7.57214e-11	0.000435391
ENSMUSG00000032192	3.32881	0.00853092	5.49572	0.0791615	0.927092	0.0269779
ENSMUSG00000032199	20.7174	137.779	0.264013	0.000101597	4.10621e-12	0.611716
ENSMUSG00000032203	4.00588	3.01419	4.84308	0.0554847	0.0939385	0.0368386
ENSMUSG00000032216	1.35203	168.218	32.0285	0.255098	4.1076e-13	5.95391e-06
ENSMUSG00000032217	4.63031	14.4104	61.1018	0.0405151	0.000757122	2.72386e-08
ENSMUSG00000032249	0.759446	2.30968	0.0830934	0.391185	0.140196	0.775434
ENSMUSG00000032253	0.0779574	0.269238	12.6304	0.782212	0.60807	0.00147869
ENSMUSG00000032261	3.74635	0.0681143	4.30526	0.0634596	0.796083	0.0480294
ENSMUSG00000032267	0.0344381	12.1846	45.0283	0.854165	0.00167326	4.04327e-07
ENSMUSG00000032269	34.7714	8.47417	2.58431	2.77853e-06	0.00713749	0.120005
ENSMUSG00000032279	0.814477	12.4908	0.742457	0.374781	0.00149569	0.396752
ENSMUSG00000032291	0.0757207	0.291993	0.951392	0.785278	0.593376	0.338354
ENSMUSG00000032294	4.36389	166.856	33.485	0.0462661	4.51715e-13	4.27619e-06
ENSMUSG00000032295	8.24148	63.2843	38.184	0.0078672	1.4992e-08	1.55285e-06
ENSMUSG00000032306	3.77554	16.4874	5.35141	0.0625012	0.000377074	0.0288755
ENSMUSG00000032307	0.121956	68.1645	0.309772	0.729631	7.29356e-09	0.582579
ENSMUSG00000032316	1.93341	0.686875	6.87031	0.175742	0.414496	0.0144485
ENSMUSG00000032333	1.66841	13.3334	0.607213	0.20742	0.00110418	0.442874
ENSMUSG00000032336	48.5728	0.0186278	0.216553	1.72073e-07	0.892451	0.645553
ENSMUSG00000032348	0.213866	1.28465	0.394422	0.647459	0.267001	0.535462
ENSMUSG00000032356	0.0197313	80.9035	15.4478	0.889333	1.31019e-09	0.000560461
ENSMUSG00000032366	0.127958	6.25765	3.47093	0.72334	0.0187288	0.0737907
ENSMUSG00000032373	4.66777	7.04067	7.10795	0.0397724	0.0131867	0.0130201
ENSMUSG00000032398	18.5943	637.52	20.2571	0.000192962	2.5714e-20	0.000125538
ENSMUSG00000032399	0.000111956	6.88041	0.104216	0.991636	0.0141549	0.74941
ENSMUSG00000032402	1.26862	12.3867	1.89776	0.269938	0.00155363	0.180072
ENSMUSG00000032422	0.44484	8.15722	16.0053	0.510456	0.00815114	0.000466698
ENSMUSG00000032452	0.263591	4.3649	11.3685	0.61184	0.0462427	0.00234608
ENSMUSG00000032458	7.82263	134.261	25.4957	0.00939421	5.50598e-12	2.95051e-05
ENSMUSG00000032462	1.52845	12.7807	5.03109	0.226993	0.00134627	0.0336393
ENSMUSG00000032469	0.0190077	17.2525	1.32125	0.891367	0.000294442	0.260832
ENSMUSG00000032470	5.38861	22.7648	10.6191	0.0280589	5.63248e-05	0.00311367
ENSMUSG00000032480	0.486131	62.4275	16.196	0.491619	1.70832e-08	0.000438638
ENSMUSG00000032481	1.64373	52.25	27.8759	0.210714	8.95714e-08	1.6084e-05
ENSMUSG00000032485	29.5547	0.836729	9.81538	9.45026e-06	0.368431	0.00425186
ENSMUSG00000032487	0.937654	7.67622	12.9452	0.341476	0.010002	0.00132151
ENSMUSG00000032497	0.0071709	0.969562	0.0622018	0.93314	0.333532	0.805009
ENSMUSG00000032502	3.7757	1.51681	2.27772	0.0624959	0.228722	0.143303
ENSMUSG00000032503	0.182824	55.8523	0.00254532	0.672349	4.86616e-08	0.960148
ENSMUSG00000032507	0.667364	30.5229	2.25625	0.421122	7.4643e-06	0.145125
ENSMUSG00000032512	1.47697	1.72112	0.982649	0.23477	0.200595	0.330682
ENSMUSG00000032518	0.0673982	9.26909	0.0338112	0.797133	0.0051502	0.855536
ENSMUSG00000032532	0.600179	2.56209	18.7912	0.445241	0.121091	0.00019437
ENSMUSG00000032537	11.1059	30.3982	3.11349	0.00250538	7.69274e-06	0.0893932
ENSMUSG00000032549	4.24512	8.06066	6.59167	0.0491191	0.00849039	0.0163465
ENSMUSG00000032560	3.00723	78.9972	29.2757	0.0942997	1.67121e-09	1.14054e-05
ENSMUSG00000032562	5.88335	47.2491	48.8873	0.0222455	2.19417e-07	2.00593e-07
ENSMUSG00000032564	4.80886	30.4457	13.4963	0.0371078	7.60486e-06	0.0010882
ENSMUSG00000032571	0.590881	64.243	14.1998	0.44875	1.29731e-08	0.000853068
ENSMUSG00000032580	2.74849	46.0853	82.9043	0.108922	2.72696e-07	1.43826e-09
ENSMUSG00000032582	0.305687	26.7258	19.1104	0.584888	1.93082e-05	0.000176487
ENSMUSG00000032586	0.872799	0.298506	5.68983	0.358462	0.589308	0.0246398
ENSMUSG00000032589	19.8206	26.7077	39.6485	0.000132698	1.93991e-05	1.15038e-06
ENSMUSG00000032598	0.702033	24.3329	7.53506	0.409457	3.648e-05	0.0108266
ENSMUSG00000032604	2.03572	0.0931943	8.94801	0.165104	0.762496	0.00601069
ENSMUSG00000032606	1.36783	3.02986	2.09584	0.252406	0.0931318	0.159653
ENSMUSG00000032607	0.288	14.2065	0.0926626	0.5959	0.000812479	0.763242
ENSMUSG00000032612	3.24961	54.8662	43.3328	0.0826146	5.73502e-08	5.57066e-07
ENSMUSG00000032615	0.00344416	129.619	3.42838	0.953634	8.18983e-12	0.0754748
ENSMUSG00000032621	2.29128	65.299	7.59999	0.141721	1.10825e-08	0.0105301
ENSMUSG00000032633	0.756623	16.843	2.07263	0.392055	0.000335917	0.161895
ENSMUSG00000032637	0.771101	40.8789	107.068	0.387624	7.54968e-07	1.03626e-10
ENSMUSG00000032652	2.75346	101.785	0.0644685	0.108617	1.17402e-10	0.801565
ENSMUSG00000032705	0.0427889	33.7627	7.17994	0.837675	3.49028e-06	0.0126185
ENSMUSG00000032727	5.45531	1.1994	19.6631	0.0271854	0.283115	0.000149589
ENSMUSG00000032735	14.5862	74.009	1.34178	0.000712647	3.22861e-09	0.25725
ENSMUSG00000032740	12.4875	55.8693	48.7892	0.00149751	4.85248e-08	2.04104e-07
ENSMUSG00000032745	8.21118	326.334	1.01748	0.00796804	1.32182e-16	0.322413
ENSMUSG00000032773	0.702843	6.84098	6.58311	0.409191	0.0144049	0.016409
ENSMUSG00000032777	0.0533558	106.696	29.709	0.819065	7.05241e-11	1.02734e-05
ENSMUSG00000032826	9.9778	62.2316	28.6703	0.00387958	1.76041e-08	1.32184e-05
ENSMUSG00000032827	7.43395	3.82335	34.9473	0.0111042	0.0609665	3.09307e-06
ENSMUSG00000032834	6.77011	108.883	2.74098	0.0148664	5.65449e-11	0.109827
ENSMUSG00000032850	1.86139	11.0495	2.29105	0.183729	0.00255974	0.142184
ENSMUSG00000032854	50.8823	0.131966	0.00807591	1.13769e-07	0.719231	0.929082
ENSMUSG00000032872	0.0741867	71.8278	0.014481	0.787408	4.35113e-09	0.905141
ENSMUSG00000032897	0.0136688	32.2925	1.13523	0.907794	4.90142e-06	0.296458
ENSMUSG00000032898	1.15879	77.3553	19.2341	0.291242	2.06836e-09	0.000170044
ENSMUSG00000032902	8.4178	1.10568	1.68681	0.00730722	0.302343	0.205423
ENSMUSG00000032905	1.0484	0.900566	1.2405	0.314963	0.351047	0.275565
ENSMUSG00000032913	2.13177	1.80481	0.358433	0.155813	0.190316	0.554558
ENSMUSG00000032925	1.23023	90.4962	0.912563	0.277145	4.09882e-10	0.348234
ENSMUSG00000032936	1.94861	37.4648	2.68195	0.174111	1.5396e-06	0.113539
ENSMUSG00000032952	8.16056	31.0826	22.0967	0.00813969	6.52509e-06	7.40611e-05
ENSMUSG00000032959	1.52148	2.0476	4.7192	0.228026	0.16392	0.0391314
ENSMUSG00000032966	3.68296	72.092	31.548	0.0655989	4.19522e-09	6.6536e-06
ENSMUSG00000032997	0.142778	14.3905	0.0149589	0.708489	0.000762317	0.903597
ENSMUSG00000033004	3.21959	102.001	6.63582	0.0839678	1.14747e-10	0.0160283
ENSMUSG00000033009	1.87202	1.20913	1.12623	0.182524	0.281213	0.29834
ENSMUSG00000033014	4.43474	63.0033	192.246	0.0446526	1.56456e-08	1.59989e-13
ENSMUSG00000033033	0.16961	1.16028	1.11244	0.68371	0.290938	0.301256
ENSMUSG00000033047	12.0386	75.557	54.3412	0.00176584	2.62273e-09	7.91564e-08
ENSMUSG00000033060	1.58037	3.45799	49.2945	0.219473	0.0738759	1.86697e-07
ENSMUSG00000033068	16.9129	0.542577	0.872301	0.00032841	0.467719	0.358913
ENSMUSG00000033124	12.6065	69.5882	0.895209	0.00143398	5.95291e-09	0.352781
ENSMUSG00000033152	0.22595	24.8067	0.484645	0.638367	3.20831e-05	0.492503
ENSMUSG00000033161	10.1914	73.2613	18.7237	0.00356686	3.57365e-09	0.000198391
ENSMUSG00000033166	6.93585	16.2149	2.01074	0.0138115	0.000412293	0.168064
ENSMUSG00000033214	0.0268685	1.98549	0.937186	0.871018	0.170227	0.341922
ENSMUSG00000033216	1.41233	31.3199	4.07424	0.245018	6.16597e-06	0.0539678
ENSMUSG00000033237	0.937569	60.0548	15.6252	0.341498	2.46925e-08	0.000528586
ENSMUSG00000033253	1.64177	41.2347	1.81421	0.210978	7.02436e-07	0.189628
ENSMUSG00000033256	2.07927	5.74116	0.92388	0.160812	0.023767	0.345313
ENSMUSG00000033282	3.27488	45.5985	12.9563	0.0814946	2.98972e-07	0.0013163
ENSMUSG00000033285	12.0531	11.8485	12.967	0.00175638	0.00189478	0.0013113
ENSMUSG00000033294	0.707614	18.812	4.14746	0.407626	0.000180407	0.0520009
ENSMUSG00000033316	5.81057	5.08853	0.000248617	0.0230104	0.0323928	0.98754
ENSMUSG00000033326	7.83034	63.8359	35.05	0.00936334	1.37923e-08	3.02443e-06
ENSMUSG00000033352	6.22932	8.25165	0.98803	0.0189724	0.00783365	0.329386
ENSMUSG00000033382	9.84124	64.6015	104.332	0.00409506	1.22951e-08	1.3608e-10
ENSMUSG00000033411	0.130414	8.82723	0.19567	0.720813	0.00616732	0.661897
ENSMUSG00000033419	0.00200568	59.6929	7.03477	0.964608	2.6143e-08	0.0134427
ENSMUSG00000033423	1.06477	3.75679	1.30778	0.311286	0.0631149	0.263217
ENSMUSG00000033430	0.457426	41.453	6.26789	0.504582	6.72171e-07	0.0189039
ENSMUSG00000033436	0.00430395	3.33656	16.7471	0.948176	0.0788327	0.000367334
ENSMUSG00000033460	17.0925	26.2586	23.4996	0.000309945	2.18096e-05	5.02424e-05
ENSMUSG00000033475	9.36095	208.769	1.19754	0.00496254	3.17378e-14	0.283849
ENSMUSG00000033499	1.08596	9.73592	8.71777	0.306609	0.00427013	0.00660138
ENSMUSG00000033526	1.09973	52.8679	14.5037	0.303623	8.0511e-08	0.00076908
ENSMUSG00000033565	0.0393144	0.0171884	0.418425	0.844312	0.896665	0.523394
ENSMUSG00000033585	2.35578	63.635	2.03258	0.136456	1.42168e-08	0.165855
ENSMUSG00000033628	1.19777	46.8057	31.3502	0.283436	2.38264e-07	6.96694e-06
ENSMUSG00000033658	3.8698	4.21977	2.70901	0.0595158	0.0497533	0.11182
ENSMUSG00000033676	0.000329737	46.0478	0.022176	0.985646	2.74629e-07	0.882769
ENSMUSG00000033684	6.37214	2.90921	0.131445	0.0177789	0.0995555	0.719869
ENSMUSG00000033697	0.891615	54.3888	15.0037	0.353414	6.21432e-08	0.000649752
ENSMUSG00000033701	0.00304734	0.894075	1.21949	0.956383	0.352761	0.279577
ENSMUSG00000033706	0.440654	0.661538	0.515472	0.512436	0.423132	0.479182
ENSMUSG00000033707	2.72039	69.5247	10.5068	0.110662	6.00669e-09	0.00325056
ENSMUSG00000033728	0.994038	0.380965	0.65137	0.32761	0.542258	0.426945
ENSMUSG00000033732	0.904216	70.3686	102.2	0.350089	5.33249e-09	1.68943e-10
ENSMUSG00000033790	2.82623	0.0239942	7.47707	0.10427	0.878052	0.0110991
ENSMUSG00000033793	1.10035	86.4938	14.3526	0.30349	6.57593e-10	0.000809669
ENSMUSG00000033805	0.591503	71.4134	0.0191146	0.448515	4.60846e-09	0.891104
ENSMUSG00000033808	3.38408	3.98683	1.49423	0.0768494	0.0560302	0.232528
ENSMUSG00000033819	1.21418	31.3865	0.00271629	0.280231	6.06902e-06	0.958833
ENSMUSG00000033849	4.10795	88.1318	5.14642	0.0526622	5.40834e-10	0.0318303
ENSMUSG00000033863	0.486377	0.496536	0.478135	0.49151	0.48706	0.495397
ENSMUSG00000033902	1.88812	1.90286	1.47012	0.180714	0.179077	0.23623
ENSMUSG00000033931	0.587222	20.3617	0.0506662	0.450144	0.000112874	0.823668
ENSMUSG00000033953	0.495907	2.95371	1.45258	0.487334	0.0971283	0.23897
ENSMUSG00000033981	2.26446	41.846	33.3326	0.143982	6.21146e-07	4.42518e-06
ENSMUSG00000033991	19.2821	47.9465	0.290105	0.000156201	1.9294e-07	0.594735
ENSMUSG00000034007	0.0663949	80.8529	37.1512	0.798614	1.31861e-09	1.92703e-06
ENSMUSG00000034022	3.61706	148.658	33.763	0.0679092	1.72268e-12	4.01831e-06
ENSMUSG00000034024	2.5001	94.9223	82.3969	0.125484	2.47579e-10	1.5293e-09
ENSMUSG00000034040	0.0351222	4.0751	6.21927	0.852741	0.0535525	0.0193246
ENSMUSG00000034055	0.60042	190.437	11.2168	0.445151	9.51372e-14	0.00248305
ENSMUSG00000034059	10.5234	75.5413	14.7904	0.00313373	2.62823e-09	0.000698006
ENSMUSG00000034098	0.521759	3.69194	9.00152	0.476303	0.0652907	0.00588183
ENSMUSG00000034145	0.646339	21.067	19.7663	0.428446	9.16864e-05	0.000145079
ENSMUSG00000034152	1.17094	74.4877	7.04975	0.288779	3.02657e-09	0.013355
ENSMUSG00000034171	0.000867844	14.2648	17.0064	0.976715	0.000796218	0.000338222
ENSMUSG00000034187	8.12825	110.73	41.6073	0.00825133	4.70497e-11	7.78374e-07
ENSMUSG00000034189	0.537949	12.2495	1.79047	0.469605	0.00163377	0.192455
ENSMUSG00000034190	0.142985	0.162949	3.10257	0.708288	0.689635	0.0899263
ENSMUSG00000034194	0.638854	4.39245	1.73504	0.431102	0.0456079	0.199259
ENSMUSG00000034203	4.30219	244.85	7.23428	0.0477245	4.60557e-15	0.0123245
ENSMUSG00000034209	12.4079	139	0.662902	0.00154164	3.71425e-12	0.422932
ENSMUSG00000034216	0.2505	67.0838	11.0496	0.620779	8.52714e-09	0.00264415
ENSMUSG00000034243	0.213266	19.6497	2.68817	0.647919	0.000139716	0.113141
ENSMUSG00000034245	0.879833	0.258714	0.817893	0.356563	0.615137	0.374101
ENSMUSG00000034247	1.16801	1.07594	5.76369	0.289369	0.308809	0.0238096
ENSMUSG00000034252	0.000489053	8.46198	3.76395	0.982519	0.00717384	0.0632879
ENSMUSG00000034254	3.32965	32.2791	0.00570811	0.0791257	4.91683e-06	0.940354
ENSMUSG00000034255	0.759972	0.910931	0.333425	0.391024	0.348335	0.568617
ENSMUSG00000034274	1.7582	61.1189	15.4285	0.195958	2.09056e-08	0.000564053
ENSMUSG00000034285	0.182907	0.00192336	0.00347984	0.672279	0.965342	0.953411
ENSMUSG00000034336	13.2553	46.9492	75.9016	0.00113532	2.31982e-07	3.44647e-09
ENSMUSG00000034341	1.04105	0.0364043	0.247115	0.316633	0.85011	0.623291
ENSMUSG00000034345	4.02566	275.817	25.0779	0.0549249	1.06791e-15	3.29217e-05
ENSMUSG00000034353	0.374792	109.694	1.65669	0.545526	5.21419e-11	0.209392
ENSMUSG00000034432	0.536653	19.0045	6.51213	0.470135	0.000170042	0.0169374
ENSMUSG00000034442	4.09614	0.169274	17.0533	0.0529805	0.684005	0.000333225
ENSMUSG00000034453	3.27633	60.9058	47.2947	0.0814305	2.16109e-08	2.66654e-07
ENSMUSG00000034462	3.43753	41.1605	5.99086	0.074686	7.13066e-07	0.0214442
ENSMUSG00000034472	0.993957	2.70311	0.338783	0.327629	0.111748	0.565546
ENSMUSG00000034532	0.0104522	0.615895	0.0015159	0.919325	0.439409	0.96924
ENSMUSG00000034544	0.114511	8.04314	4.35439	0.737683	0.00855357	0.0468633
ENSMUSG00000034570	0.889216	66.1074	12.8836	0.354052	9.83553e-09	0.00135078
ENSMUSG00000034616	0.752458	38.0977	17.6738	0.393344	1.34516e-06	0.000274138
ENSMUSG00000034617	0.426394	4.94699	0.0842193	0.519286	0.0346902	0.773961
ENSMUSG00000034639	0.0559089	98.565	0.000184689	0.814868	1.65759e-10	0.989261
ENSMUSG00000034647	0.625319	27.6801	47.819	0.435969	1.51066e-05	2.42629e-07
ENSMUSG00000034648	205.999	190.88	5.26942	3.72547e-14	9.2542e-14	0.0300192
ENSMUSG00000034656	0.776946	26.4637	14.5694	0.385856	2.0671e-05	0.000752139
ENSMUSG00000034674	0.190621	3.62459	0.951486	0.665872	0.0676409	0.33833
ENSMUSG00000034675	3.84447	0.231667	43.7603	0.0603018	0.634169	5.13436e-07
ENSMUSG00000034681	1.95655	0.253949	0.459454	0.173265	0.618396	0.503867
ENSMUSG00000034701	26.0227	0.608668	0.551785	2.32033e-05	0.442076	0.464248
ENSMUSG00000034723	48.1675	27.2441	0.216502	1.85281e-07	1.68893e-05	0.645592
ENSMUSG00000034744	1.04345	133.141	3.85523	0.316086	6.05285e-12	0.0603698
ENSMUSG00000034757	2.77436	0.0444962	6.55017	0.107347	0.834517	0.0166519
ENSMUSG00000034781	1.82427	23.2672	13.2391	0.188018	4.89298e-05	0.001191
ENSMUSG00000034786	5.7158	47.1574	2.26276	0.0240503	2.23178e-07	0.144569
ENSMUSG00000034789	0.132913	45.9656	13.0519	0.71827	2.78921e-07	0.00127242
ENSMUSG00000034792	0.00411615	1.10235	6.0798	0.949318	0.303058	0.0205898
ENSMUSG00000034799	1.47064	54.419	6.8016	0.235749	6.1827e-08	0.0148929
ENSMUSG00000034807	3.58692	41.8892	0.190884	0.0689966	6.15785e-07	0.665789
ENSMUSG00000034818	13.1548	48.4597	1.15486	0.00117679	1.75656e-07	0.292407
ENSMUSG00000034820	0.544683	3.11851	23.649	0.466865	0.0887146	4.82416e-05
ENSMUSG00000034842	0.361222	20.534	3.58501	0.552841	0.00010725	0.0694828
ENSMUSG00000034850	0.086157	42.0935	7.63596	0.771365	5.91154e-07	0.0103697
ENSMUSG00000034867	0.820777	0.0112195	0.283624	0.372967	0.916427	0.598858
ENSMUSG00000034891	0.14905	0.35704	1.79333	0.70247	0.555134	0.192111
ENSMUSG00000034893	0.0199522	9.70505	16.4787	0.888719	0.00432295	0.000400364
ENSMUSG00000034902	7.7294	7.5725	1.96994	0.0097764	0.0104585	0.172286
ENSMUSG00000034951	0.196461	67.5461	15.3013	0.661124	7.974e-09	0.000588351
ENSMUSG00000034958	0.198935	3.13174	0.0712234	0.659138	0.0880761	0.791669
ENSMUSG00000034973	1.89719	52.1583	23.2305	0.179705	9.10084e-08	5.40737e-05
ENSMUSG00000034974	1.10891	14.399	6.84429e-05	0.301653	0.000760101	0.993462
ENSMUSG00000034981	4.10513	23.1241	0.301232	0.052738	5.0924e-05	0.587794
ENSMUSG00000034994	0.00474355	0.852338	2.29384	0.945598	0.364069	0.141951
ENSMUSG00000034997	4.3787	7.229	0.0312261	0.0459235	0.0121406	0.861106
ENSMUSG00000035024	3.52424	3.18886	46.6936	0.0713217	0.0853797	2.97392e-07
ENSMUSG00000035051	0.863525	67.1851	28.7521	0.360988	8.40251e-09	1.29564e-05
ENSMUSG00000035093	8.21595	68.8829	11.8534	0.00795206	6.58058e-09	0.0019605
ENSMUSG00000035126	9.09281	0.0748547	5.59782	0.00553225	0.786477	0.0257188
ENSMUSG00000035168	4.86274	70.0433	39.4557	0.0361433	5.58222e-09	1.19624e-06
ENSMUSG00000035199	0.15584	1.07322	8.67571	0.696117	0.309409	0.00671596
[truncated: 1,230 more rows]

## Sheet: cb vs neuropil fstats
perm p value thresh	permuted fstats
0.001	21.796	18.5382	27.1607
0.01	11.0233	10.9156	11.502
0.05	5.22882	4.89996	5.11038
	experimental fstats
id	fstatgeno	fstatenvir	fstatint	pvalgeno	pvalenvir	pvalint
ENSMUSG00000024122	0.00417688	0.0166966	1.72721	0.949882	0.900029	0.225197
ENSMUSG00000025934	1.24081	1.14093	0.39956	0.294178	0.313268	0.544954
ENSMUSG00000000562	0.169737	1.83676	1.64395	0.689985	0.208364	0.235689
ENSMUSG00000001918	0.171147	0.141915	0.410512	0.688779	0.715113	0.539625
ENSMUSG00000007888	4.94531	3.52358	3.46022	0.0532324	0.0932339	0.0999049
ENSMUSG00000009876	1.09053	1.16527	0.289693	0.323589	0.308453	0.605064
ENSMUSG00000010797	2.58133	2.30063	1.25724	0.142593	0.163631	0.2947
ENSMUSG00000013707	0.561113	3.37673	2.52704	0.472935	0.0992915	0.150574
ENSMUSG00000013766	4.20365	9.9206	3.64826	0.0705818	0.0117432	0.0925251
ENSMUSG00000015355	0.147463	1.63256	1.65823	0.709887	0.233321	0.233841
ENSMUSG00000015843	2.52462	0.0304883	0.0495977	0.146544	0.865252	0.829346
ENSMUSG00000017718	0.0690643	0.102977	0.00724883	0.798621	0.755612	0.934242
ENSMUSG00000018405	4.55837	1.31644	0.898901	0.061516	0.280817	0.370833
ENSMUSG00000018474	2.54904	0.0410034	0.00489765	0.144826	0.844035	0.945925
ENSMUSG00000020672	0.145201	0.0751637	0.0310854	0.712004	0.79015	0.864431
ENSMUSG00000020878	0.272295	9.06667	0.00850452	0.614394	0.0146898	0.928791
ENSMUSG00000020904	1.88492	15.9623	0.10799	0.203011	0.00313262	0.750882
ENSMUSG00000021228	2.05649	0.0749832	0.146895	0.185375	0.790396	0.711504
ENSMUSG00000021712	1.49154	1.20456	0.0164124	0.253005	0.300906	0.901223
ENSMUSG00000022464	1.58095	0.00628446	0.0328061	0.240271	0.938549	0.860774
ENSMUSG00000022948	0.00268065	1.23245	1.33954	0.959839	0.29571	0.2805
ENSMUSG00000024120	0.261123	0.235504	0.351469	0.621649	0.639067	0.569658
ENSMUSG00000024160	0.992671	0.510339	1.57763	0.345122	0.493103	0.244541
ENSMUSG00000024256	2.21562	0.0122032	0.0467306	0.170798	0.914462	0.834263
ENSMUSG00000024758	0.856235	0.87244	1.17889	0.378938	0.374661	0.309213
ENSMUSG00000024846	0.0014587	0.191928	0.154695	0.970368	0.671643	0.704362
ENSMUSG00000024957	0.31945	0.27434	0.138164	0.58575	0.613087	0.719766
ENSMUSG00000025487	0.00753594	9.7457	0.001172	0.932723	0.0122827	0.973529
ENSMUSG00000026315	0.457087	3.00682	1.6831	0.515984	0.116945	0.230672
ENSMUSG00000026546	0.469017	9.13317	2.96465	0.51069	0.0144298	0.123405
ENSMUSG00000026548	0.196291	1.11746	1.68698	0.668189	0.318014	0.230183
ENSMUSG00000026667	2.14886	0.0091378	0.00120387	0.176722	0.925939	0.973172
ENSMUSG00000026822	0.00334111	4.69122	0.0197414	0.955169	0.0585006	0.891735
ENSMUSG00000027078	2.13722	0.0470663	0.257247	0.177782	0.833087	0.6257
ENSMUSG00000027315	0.43669	1.75725	0.0283865	0.525277	0.217629	0.870385
ENSMUSG00000027996	0.384761	7.22188	0.963183	0.550448	0.0249042	0.355131
ENSMUSG00000028391	0.874967	4.59042	1.53821	0.374001	0.0607711	0.250025
ENSMUSG00000028776	0.240857	0.0367511	0.00783051	0.635332	0.852228	0.931662
ENSMUSG00000029174	0.884713	0.542895	1.56936	0.371472	0.480001	0.245678
ENSMUSG00000029641	0.12961	0.648842	0.845185	0.72714	0.441288	0.384799
ENSMUSG00000029843	0.923223	3.32128	1.31193	0.361732	0.101709	0.285153
ENSMUSG00000029910	0.860272	1.49222	0.159882	0.377865	0.252903	0.699729
ENSMUSG00000030031	4.33893	2.80301	0.660854	0.0669378	0.128412	0.439779
ENSMUSG00000030102	0.0125954	1.68069	0.00083389	0.913105	0.227086	0.97767
ENSMUSG00000030108	2.73751	10.5528	0.261398	0.132404	0.0100214	0.62297
ENSMUSG00000030669	0.459744	8.08714	2.9346	0.514796	0.0192836	0.125053
ENSMUSG00000032291	0.021016	0.0511138	1.93595	0.88793	0.826187	0.201579
ENSMUSG00000033004	0.449561	0.327632	0.370984	0.519377	0.581071	0.559364
ENSMUSG00000033009	1.39239	1.10338	0.613682	0.268251	0.320912	0.455968
ENSMUSG00000033902	0.502004	0.646144	1.18887	0.496561	0.442208	0.307306
ENSMUSG00000034786	0.308465	0.688383	2.30036	0.592159	0.428172	0.167817
ENSMUSG00000034792	0.139168	0.0406192	0.53512	0.717744	0.844756	0.485336
ENSMUSG00000034842	10.3625	5.62412	0.264922	0.0105047	0.0418045	0.620674
ENSMUSG00000035778	1.41593	1.37258	4.04672	0.264517	0.27145	0.0790761
ENSMUSG00000036298	0.0299469	0.0560435	2.05361	0.86644	0.818163	0.189744
ENSMUSG00000036446	0.0172006	6.20255	1.7755	0.898541	0.0343942	0.219406
ENSMUSG00000037643	1.36899	1.03765	1.99418	0.272036	0.334969	0.1956
ENSMUSG00000039062	0.745601	3.9168	0.0318011	0.410293	0.0791754	0.862898
ENSMUSG00000040225	3.04808	0.404654	0.297424	0.114786	0.540533	0.600373
ENSMUSG00000040564	0.220039	0.25169	0.00409317	0.650166	0.62793	0.950558
ENSMUSG00000040666	2.10084	0.0301037	2.00834	0.181152	0.866095	0.194183
ENSMUSG00000041608	0.119971	0.617765	0.10269	0.737025	0.452075	0.756835
ENSMUSG00000041729	0.368342	0.396123	0.289065	0.558907	0.544742	0.605449
ENSMUSG00000042190	0.000155418	2.70453	0.0425458	0.990325	0.134475	0.841736
ENSMUSG00000045382	11.6959	65.1604	2.25858	0.00762874	2.06002e-05	0.17128
ENSMUSG00000045983	1.05413	1.18908	1.10218	0.33136	0.303847	0.324466
ENSMUSG00000047161	0.00415193	0.0022134	1.99597	0.950032	0.963503	0.19542
ENSMUSG00000049404	4.77754	6.18444	0.107626	0.0566404	0.0346002	0.751285
ENSMUSG00000051675	0.364559	0.360233	0.343865	0.560893	0.563182	0.573776
ENSMUSG00000052301	0.118034	0.985463	0.256641	0.739067	0.346792	0.626101
ENSMUSG00000054659	0.0271133	4.60336	0.3256	0.87285	0.0604735	0.583929
ENSMUSG00000057378	0.662636	1.06625	2.03241	0.436638	0.328742	0.191805
ENSMUSG00000062542	4.98573	3.02813	0.472722	0.05245	0.115823	0.511175
ENSMUSG00000063506	2.44139	0.597598	0.0957147	0.152607	0.459317	0.764939
ENSMUSG00000064065	0.276278	0.13587	1.0326	0.611854	0.720943	0.339293
ENSMUSG00000064201	0.675269	6.2696	0.74438	0.43245	0.033645	0.413377
ENSMUSG00000071317	1.41222	0.901043	3.36493	0.265099	0.367293	0.103938
ENSMUSG00000071528	0.0536114	4.81679	0.3247	0.822073	0.0558191	0.584439
ENSMUSG00000074102	2.28422	0.00336488	0.0083418	0.164982	0.95501	0.929473
ENSMUSG00000074227	3.75167	1.24891	0.0928132	0.0847266	0.292703	0.768405
ENSMUSG00000079444	8.37831	0.0341591	0.530663	0.0177528	0.857467	0.487102
ENSMUSG00000079445	0.743438	0.000938957	1.68474	0.410947	0.976223	0.230465
ENSMUSG00000031146	0.489373	2.40761	5.87613	0.501886	0.155162	0.041585
ENSMUSG00000026679	0.209683	27.0518	2.78413	0.657871	0.000563203	0.133756
ENSMUSG00000090231	2.82719	0.326419	0.189178	0.126978	0.58176	0.675096
ENSMUSG00000047586	2.07764	1.54523	0.912366	0.183345	0.245249	0.367456
ENSMUSG00000009092	3.93621	0.381868	0.423192	0.0785535	0.551919	0.533582
ENSMUSG00000028392	1.09353	0.794812	2.87859	0.322962	0.395858	0.128203
ENSMUSG00000019773	0.0600795	0.192833	1.3303	0.811868	0.670923	0.282046
ENSMUSG00000039395	1.82682	1.49803	1.37382e-05	0.209493	0.252048	0.997133
ENSMUSG00000041653	23.5455	1.04211	2.64536	0.000905352	0.333986	0.142505
ENSMUSG00000007646	5.07343	1.99952	4.06686	0.0508014	0.190996	0.0784658
ENSMUSG00000037681	0.252677	0.00411929	0.642065	0.627266	0.950228	0.446108
ENSMUSG00000046719	5.14608	12.799	0.416481	0.0494845	0.00595336	0.536764
ENSMUSG00000050234	0.524558	0.925611	0.533887	0.487303	0.361141	0.485823
ENSMUSG00000053004	0.0334015	1.82455	1.18553	0.859036	0.209752	0.307943
ENSMUSG00000040703	3.26137	0.486318	1.21651	0.104407	0.503189	0.302117
ENSMUSG00000022512	0.551117	0.0453593	0.695481	0.476789	0.836091	0.428503
ENSMUSG00000049625	0.0355615	0.901233	2.11285	0.854608	0.367245	0.184142
ENSMUSG00000046618	0.00720544	3.71217	3.02854	0.934211	0.0861271	0.119995
ENSMUSG00000006342	4.7745	4.81043	0.00208205	0.0567048	0.0559514	0.964724
ENSMUSG00000055069	0.545601	0.000497491	0.550073	0.478939	0.982692	0.479493
ENSMUSG00000079260	1.28907	4.79482	0.553241	0.28555	0.0562771	0.478271
ENSMUSG00000019890	0.615807	0.000448367	0.521235	0.45277	0.983568	0.490876
ENSMUSG00000042817	1.21895	0.330578	0.569007	0.29821	0.579406	0.472271
ENSMUSG00000027004	6.29557	5.56719	0.64723	0.0333601	0.0426371	0.444353
ENSMUSG00000074872	0.820472	0.197544	0.504831	0.388648	0.667206	0.497572
ENSMUSG00000027524	0.000679603	5.87106	1.93766	0.979771	0.0384194	0.201399
ENSMUSG00000029790	0.000376363	0.632553	0.242508	0.984945	0.446888	0.63563
ENSMUSG00000079415	5.15432	1.04033	0.480272	0.0493378	0.334378	0.507915
ENSMUSG00000029569	0.0229624	0.504563	1.54963	0.882897	0.495495	0.248418
ENSMUSG00000058099	0.63724	5.72309	7.64842	0.445264	0.0404049	0.0244631
ENSMUSG00000031490	0.870675	1.86687	0.0673045	0.375123	0.204996	0.801854
ENSMUSG00000036103	4.62925	3.64706	1.0837	0.0598835	0.0885001	0.328307
ENSMUSG00000029576	0.750601	0.434103	0.143842	0.408789	0.526478	0.71436
ENSMUSG00000021319	0.0795554	4.83353	2.30153	0.784279	0.0554734	0.167721
ENSMUSG00000036196	5.6191	2.60971	1.64242	0.0418771	0.140668	0.235888
ENSMUSG00000028464	0.0112024	3.31106	4.08196	0.91803	0.102163	0.0780117
ENSMUSG00000015202	2.10724	0.625277	5.21296	0.180553	0.449427	0.0518126
ENSMUSG00000043587	1.4864	1.61955	0.0327536	0.253763	0.235047	0.860885
ENSMUSG00000030043	0.584325	0.123838	0.00233236	0.464192	0.733008	0.962665
ENSMUSG00000027395	4.30227	1.11652	3.34379	0.0679013	0.318206	0.104861
ENSMUSG00000060466	0.90882	0.140326	0.223686	0.365329	0.716631	0.648881
ENSMUSG00000022999	0.265861	0.848652	2.24611	0.618548	0.380965	0.172332
ENSMUSG00000049985	0.34459	1.6489	0.0133228	0.571621	0.231178	0.910953
ENSMUSG00000031982	0.100925	0.995819	1.2522	0.757969	0.344396	0.295605
ENSMUSG00000054855	0.198552	2.50407	4.48649	0.666418	0.148012	0.0670197
ENSMUSG00000028933	2.18941	0.0878779	0.515	0.173092	0.773619	0.493402
ENSMUSG00000050677	1.75768	7.83756	0.241822	0.217577	0.0207274	0.636102
ENSMUSG00000020953	0.61989	2.56944	1.63167	0.451323	0.14341	0.237293
ENSMUSG00000011148	5.07586	13.7646	0.00439183	0.0507567	0.00484448	0.948788
ENSMUSG00000038879	0.0194654	0.332824	0.292412	0.892113	0.578143	0.603405
ENSMUSG00000068762	1.85549	0.0254241	7.5068	0.206261	0.876836	0.025455
ENSMUSG00000021624	8.45115e-05	6.9198	0.00820539	0.992866	0.0273339	0.93005
ENSMUSG00000031283	1.06331	7.46767	0.149401	0.329376	0.023122	0.709186
ENSMUSG00000066800	2.78651	1.50999	1.94544	0.129403	0.250302	0.200587
ENSMUSG00000047904	0.104585	0.13158	1.74148	0.753784	0.725172	0.223463
ENSMUSG00000075334	0.363305	0.908819	0.239135	0.561555	0.365329	0.637956
ENSMUSG00000047959	4.26677	1.96159	1.77061	0.0688513	0.194864	0.219984
ENSMUSG00000041187	2.49329	0.0758349	1.42037	0.148789	0.789241	0.267496
ENSMUSG00000064128	0.975222	0.0666125	0.0239105	0.349185	0.802139	0.880943
ENSMUSG00000019845	1.03745	0.356229	0.0342115	0.335013	0.565318	0.857861
ENSMUSG00000044534	0.466799	0.15982	0.0299155	0.511667	0.698644	0.866978
ENSMUSG00000032373	2.41277	1.52909	0.124225	0.154767	0.247545	0.733602
ENSMUSG00000045648	7.06682	17.2106	1.60004	0.0261164	0.0024897	0.241498
ENSMUSG00000020520	6.78953	0.0567847	0.190159	0.0284721	0.816989	0.674312
ENSMUSG00000043635	4.62673	1.65973	0.100312	0.0599406	0.229773	0.759562
ENSMUSG00000052374	9.43811	0.974892	0.485435	0.0133077	0.349263	0.505708
ENSMUSG00000045259	1.23625	0.494868	0.000210205	0.295012	0.499557	0.988787
ENSMUSG00000018589	6.61379	0.00590799	1.13463	0.0301023	0.940414	0.31788
ENSMUSG00000045201	0.60371	2.06634	0.542985	0.457101	0.184426	0.482246
ENSMUSG00000047347	3.19268	0.311126	0.00354842	0.107613	0.590592	0.95396
ENSMUSG00000042436	0.305496	24.2456	0.566883	0.593917	0.000820102	0.473072
ENSMUSG00000014786	2.70603	1.85324	0.68342	0.134379	0.206511	0.432375
ENSMUSG00000042419	0.364734	1.20315	0.000229371	0.560801	0.301173	0.988287
ENSMUSG00000035594	0.0245903	1.12071	0.710506	0.878854	0.317351	0.423759
ENSMUSG00000019876	1.00185	0.467396	0.28659	0.343014	0.511404	0.606971
ENSMUSG00000030047	0.000978599	1.61173	0.179556	0.975727	0.236093	0.682918
ENSMUSG00000021219	2.02779	1.21848	0.0218443	0.188178	0.298298	0.886159
ENSMUSG00000027217	1.16401	0.686229	4.84599	0.308701	0.42887	0.0588689
ENSMUSG00000037892	0.00723483	2.17089	1.33579	0.934078	0.174737	0.281127
ENSMUSG00000022863	0.117369	0.30295	0.112528	0.739771	0.595434	0.745912
ENSMUSG00000050558	0.116844	0.0905892	0.00940261	0.740329	0.770267	0.925138
ENSMUSG00000030137	4.35274	6.62443	0.201905	0.0665793	0.0300004	0.665111
ENSMUSG00000078427	0.0175558	0.894814	0.542172	0.897505	0.368879	0.482564
ENSMUSG00000035431	0.492069	8.37952	0.0483335	0.500741	0.0177468	0.831495
ENSMUSG00000056598	1.08402	30.797	0.136721	0.32496	0.000356657	0.721159
ENSMUSG00000051726	2.32427	0.457548	0.172022	0.161708	0.515777	0.68922
ENSMUSG00000062252	0.0058405	2.96549	3.48391	0.940754	0.11916	0.0989343
ENSMUSG00000038843	2.83989	0.645107	0.488613	0.126233	0.442562	0.504358
ENSMUSG00000026065	1.11425	0.674828	0.141976	0.318671	0.432595	0.716122
ENSMUSG00000029919	1.88038	1.73162	1.64281	0.203508	0.220734	0.235837
ENSMUSG00000049744	0.383229	4.87164	0.116064	0.551226	0.0546964	0.742117
ENSMUSG00000051920	4.33704	2.28465	7.29625	0.0669871	0.164947	0.0270256
ENSMUSG00000035944	0.446832	0.998259	5.80957	0.520617	0.343836	0.0424879
ENSMUSG00000024217	0.178224	0.0105815	0.00738486	0.68281	0.920325	0.93363
ENSMUSG00000078974	4.27351	2.13001	0.114094	0.0686696	0.178443	0.744223
ENSMUSG00000021786	0.228955	1.66161	0.0567477	0.64371	0.22953	0.817701
ENSMUSG00000073565	0.035762	0.0133967	0.0460206	0.854204	0.910397	0.835506
ENSMUSG00000079598	0.428489	0.00402048	0.140842	0.529103	0.950828	0.7172
ENSMUSG00000045871	0.0144611	3.97011	0.746662	0.906923	0.0774821	0.412692
ENSMUSG00000037940	3.0669	14.2239	0.00392055	0.113818	0.00440659	0.95161
ENSMUSG00000069844	0.581765	0.296107	0.0310407	0.465142	0.599553	0.864528
ENSMUSG00000053916	1.42831	2.74674	0.335588	0.262581	0.131832	0.57833
ENSMUSG00000027487	0.183927	0.0704504	0.129267	0.678102	0.796662	0.728499
ENSMUSG00000030177	0.0684652	0.0966723	1.42763	0.799475	0.762941	0.26637
ENSMUSG00000051329	0.433285	0.760444	8.54892	0.526859	0.405852	0.0191778
ENSMUSG00000019888	0.280465	0.834901	0.258439	0.60921	0.384684	0.624913
ENSMUSG00000031772	0.436946	15.8369	1.14771	0.525158	0.00320794	0.315282
ENSMUSG00000041959	0.920235	1.10863	1.68648	0.362473	0.319826	0.230246
ENSMUSG00000062526	0.0224585	0.387185	3.6356	0.884178	0.54922	0.0929994
ENSMUSG00000078789	0.00316767	0.603474	2.11908	0.956347	0.457186	0.183566
ENSMUSG00000019929	1.56416	10.7539	0.117357	0.242593	0.00953963	0.740746
ENSMUSG00000009376	2.80702	0.267891	0.574672	0.128172	0.617231	0.470148
ENSMUSG00000030271	1.03669	0.537692	0.187422	0.335181	0.482053	0.676506
ENSMUSG00000034674	14.9136	2.7274	0.000314753	0.00383639	0.133034	0.98628
ENSMUSG00000021257	7.25145	2.24898	0.00779994	0.0246809	0.167937	0.931795
ENSMUSG00000027243	0.0365127	0.970736	0.0705035	0.852702	0.350241	0.797319
ENSMUSG00000040373	0.00128799	1.28256	0.130906	0.972155	0.286692	0.726865
ENSMUSG00000010048	0.0300543	1.80103	6.49304	0.866204	0.212461	0.0342735
ENSMUSG00000003271	0.182116	35.7503	13.4426	0.679588	0.000207748	0.00634221
ENSMUSG00000021125	18.7028	0.322338	0.151375	0.00191999	0.584089	0.707376
ENSMUSG00000015981	2.88322	3.74852	0.696684	0.123733	0.0848373	0.42812
ENSMUSG00000062006	2.01972	4.23491	2.43379	0.188977	0.0697178	0.157366
ENSMUSG00000040158	0.125289	0.345534	0.639773	0.731518	0.571104	0.446891
ENSMUSG00000074575	0.944137	3.98466	1.09504e-05	0.356605	0.0770279	0.997441
ENSMUSG00000019813	11.268	0.184416	2.09234	0.00843212	0.677703	0.186056
ENSMUSG00000018634	0.198287	1.07003	5.19055	0.666625	0.327933	0.0522115
ENSMUSG00000050796	6.94837	0.200363	0.0243061	0.0270919	0.665008	0.879971
ENSMUSG00000026171	3.72886	6.32846	0.206336	0.0855318	0.0330037	0.661725
ENSMUSG00000006641	0.338985	1.49816	0.138775	0.574709	0.252029	0.719178
ENSMUSG00000045248	1.55433	0.0132043	1.31498	0.243967	0.911039	0.284632
ENSMUSG00000004473	1.42379	0.142336	0.02429	0.263286	0.714713	0.88001
ENSMUSG00000023046	3.54952	0.0180917	0.0350289	0.0922133	0.895963	0.856195
ENSMUSG00000032925	0.596472	4.86192	0.351245	0.459727	0.0548933	0.569778
ENSMUSG00000037772	0.125177	0.868445	1.09096	0.731633	0.375709	0.326789
ENSMUSG00000024079	0.0501781	6.63172	1.5279	0.827756	0.0299308	0.251489
ENSMUSG00000079587	0.818275	1.01538	0.183704	0.389257	0.33994	0.679516
ENSMUSG00000013846	1.08633	0.680985	0.68206	0.324472	0.430577	0.432815
ENSMUSG00000026798	2.43009	0.00137428	0.332831	0.153456	0.971237	0.579864
ENSMUSG00000041380	3.55045	1.40894	0.354868	0.0921769	0.265617	0.567837
ENSMUSG00000019979	0.197245	1.02885	0.00234133	0.66744	0.336919	0.962594
ENSMUSG00000032586	8.12377	0.00569357	0.00177912	0.0190823	0.941503	0.967389
ENSMUSG00000004018	0.110753	0.618349	0.00823911	0.74691	0.451869	0.929907
ENSMUSG00000024968	0.3091	0.487014	1.68958	0.591784	0.502892	0.229857
ENSMUSG00000045282	0.00377378	6.21288	0.297947	0.952358	0.0342774	0.600058
ENSMUSG00000002068	0.359219	0.0916841	1.10401	0.563722	0.768929	0.324088
ENSMUSG00000020561	0.161236	1.21515	0.0291328	0.697389	0.298919	0.868711
ENSMUSG00000031487	1.61527	0.985662	1.72207	0.235618	0.346745	0.225825
ENSMUSG00000032012	0.774359	0.189012	0.64244	0.401758	0.673979	0.44598
ENSMUSG00000032487	0.582408	2.62723	0.0041981	0.464903	0.139495	0.949929
ENSMUSG00000075704	0.00674158	0.0206646	1.73955	0.936359	0.888864	0.223697
ENSMUSG00000079662	4.82407	13.3533	0.429919	0.0556686	0.00528279	0.530429
ENSMUSG00000029594	0.554479	0.00276574	0.154573	0.475486	0.959207	0.704473
ENSMUSG00000024831	1.56435	0.755293	26.9784	0.242567	0.407384	0.000828372
ENSMUSG00000021587	0.00425305	1.62798	0.814624	0.949428	0.233926	0.39312
ENSMUSG00000038838	1.50558e-05	0.00342669	0.131536	0.996989	0.954599	0.72624
ENSMUSG00000010609	1.12047	2.41255	0.641887	0.317398	0.154784	0.446169
ENSMUSG00000019873	0.0730302	5.03273	0.49622	0.79307	0.0515582	0.501154
ENSMUSG00000047583	0.919733	2.5403	0.0433359	0.362598	0.145438	0.840296
ENSMUSG00000059991	0.546828	1.60268	0.205366	0.47846	0.23731	0.662463
ENSMUSG00000028980	0.472014	0.934068	0.122457	0.509376	0.359059	0.735419
ENSMUSG00000032952	0.00383603	0.283693	0.236522	0.951968	0.607188	0.639772
ENSMUSG00000046321	3.75622	0.152052	2.44686	0.0845671	0.70565	0.15639
ENSMUSG00000005413	0.462411	2.75069	0.149621	0.513609	0.131588	0.708984
ENSMUSG00000027597	0.152177	0.0564645	0.521454	0.705535	0.817495	0.490788
ENSMUSG00000026107	0.0813063	2.16067	3.86632	0.781988	0.175655	0.0848281
ENSMUSG00000023064	0.00626415	3.51603	0.261099	0.938648	0.0935337	0.623165
ENSMUSG00000034532	10.7255	0.606693	10.0292	0.00960601	0.456027	0.0132566
ENSMUSG00000046480	25.7332	0.000154348	4.87931	0.000669339	0.990359	0.0581793
ENSMUSG00000027313	5.08772	0.602538	2.18232	0.0505389	0.457524	0.177854
ENSMUSG00000032607	1.29849	11.4707	0.124603	0.283908	0.00803927	0.733215
ENSMUSG00000068617	0.674645	3.43356	0.089867	0.432655	0.0968893	0.771988
ENSMUSG00000001128	0.157592	0.00604153	0.100954	0.700633	0.939746	0.758823
ENSMUSG00000032269	8.58353	2.87825	0.360438	0.0167634	0.124017	0.564879
ENSMUSG00000031558	0.556524	0.26245	0.101239	0.474698	0.620776	0.758496
ENSMUSG00000087141	0.992987	0.00457547	0.762434	0.345049	0.947549	0.408012
ENSMUSG00000021020	5.60093	0.298231	2.50286	0.0421412	0.598268	0.152297
ENSMUSG00000039405	2.14386	0.513549	0.000138892	0.177176	0.491783	0.990886
ENSMUSG00000032502	0.716029	1.4756	3.12129	0.419379	0.255372	0.115261
ENSMUSG00000026322	1.27233	3.68502	0.0458233	0.288502	0.0871066	0.835853
ENSMUSG00000038059	0.227072	4.3471	0.882595	0.645059	0.0667255	0.374987
ENSMUSG00000026312	0.979084	8.78372	3.05485	0.34828	0.015863	0.118627
ENSMUSG00000035126	1.08333	4.02937	0.00112987	0.325106	0.0756535	0.974009
ENSMUSG00000027297	0.180367	0.371547	0.484704	0.681031	0.557235	0.506019
ENSMUSG00000027255	1.12611	1.41327	0.00512761	0.316252	0.264934	0.944672
ENSMUSG00000073542	6.27026	0.721654	0.853769	0.0336377	0.417626	0.382512
ENSMUSG00000019990	0.491483	7.54269	1.4607	0.500989	0.0226097	0.261326
ENSMUSG00000034616	1.67464	11.2396	0.160893	0.227857	0.00848903	0.698836
ENSMUSG00000044014	0.0884269	2.35167	0.0172096	0.772936	0.159516	0.898868
ENSMUSG00000026672	0.189075	2.77096	1.50302	0.673928	0.130345	0.255069
ENSMUSG00000038702	2.57817	4.24232	1.89625	0.14281	0.0695152	0.205799
ENSMUSG00000036856	0.598891	0.506002	0.00519595	0.458846	0.494897	0.944305
ENSMUSG00000060860	0.095446	0.00192235	0.668809	0.764397	0.965986	0.437145
ENSMUSG00000003123	2.39231	1.54075	2.06352	0.156337	0.245883	0.188791
ENSMUSG00000040594	0.14557	9.3596	0.353395	0.711657	0.013586	0.568625
ENSMUSG00000031285	0.0137555	0.775198	0.140097	0.909211	0.401513	0.717911
ENSMUSG00000073792	0.444237	0.932246	0.631779	0.521802	0.359506	0.449639
ENSMUSG00000073102	0.876532	1.91876	0.937039	0.373593	0.19936	0.36139
ENSMUSG00000020709	0.025038	5.51573	4.05634	0.877766	0.0434074	0.0787837
ENSMUSG00000043313	0.222847	0.176154	10.2596	0.648115	0.684541	0.0125544
ENSMUSG00000035456	7.34648	3.45922	0.343511	0.0239802	0.0958291	0.573969
ENSMUSG00000029161	0.0590308	0.456103	1.14985	0.813481	0.516425	0.31486
ENSMUSG00000056536	2.21726	0.0780576	0.881154	0.170657	0.786261	0.375358
ENSMUSG00000061898	2.62163	0.0539115	1.65537	0.139869	0.821585	0.23421
ENSMUSG00000073591	0.0686404	0.0420006	12.6973	0.799225	0.842179	0.00736485
ENSMUSG00000025209	2.5916	0.634904	6.22006	0.141892	0.446072	0.0372888
ENSMUSG00000079592	2.08366	7.63071	0.477275	0.182772	0.0220265	0.509204
ENSMUSG00000041695	0.0263634	0.149527	1.34396	0.874603	0.707972	0.279766
ENSMUSG00000023266	0.0324962	0.0568968	0.190579	0.860937	0.816812	0.673978
ENSMUSG00000042529	2.45035	1.16831	1.82634	0.151939	0.30786	0.21353
ENSMUSG00000055761	2.28871	2.71421	0.0583209	0.164611	0.133863	0.815245
ENSMUSG00000020312	5.72712	0.0628548	0.747231	0.0403491	0.807669	0.412522
ENSMUSG00000030222	1.90611	0.367809	0.803967	0.200715	0.559186	0.396089
ENSMUSG00000026707	0.166813	0.222596	11.1392	0.692506	0.648298	0.0102685
ENSMUSG00000046287	2.61851	0.404649	0.00650607	0.140078	0.540536	0.937694
ENSMUSG00000032017	0.00393036	0.66009	1.27272	0.951382	0.43749	0.291951
ENSMUSG00000020990	0.441188	0.318029	0.0176129	0.5232	0.58657	0.897697
ENSMUSG00000022364	0.177694	3.53394	0.0173323	0.683252	0.0928246	0.89851
ENSMUSG00000028318	0.172098	6.31617	0.110514	0.687968	0.0331363	0.748103
ENSMUSG00000074934	0.156031	0.642756	0.559799	0.702036	0.443367	0.475759
ENSMUSG00000038685	0.00287736	0.469768	0.708821	0.958393	0.51036	0.424287
ENSMUSG00000040429	2.88747	1.30126	0.14296	0.123491	0.283428	0.715192
ENSMUSG00000044475	0.253435	15.0156	0.400548	0.626757	0.00376002	0.544468
ENSMUSG00000026694	0.0256815	0.00161597	0.100365	0.87622	0.968812	0.759502
ENSMUSG00000030500	0.461684	0.00960127	1.76911	0.513932	0.924091	0.220161
ENSMUSG00000031949	0.250944	0.119667	0.171648	0.628433	0.737345	0.689537
ENSMUSG00000035759	0.170884	1.24576	0.167723	0.689003	0.293276	0.692889
ENSMUSG00000031951	4.81763	0.0258632	0.663153	0.0558019	0.875787	0.439015
ENSMUSG00000035357	0.239728	0.0824313	4.19513	0.636115	0.78053	0.0747164
ENSMUSG00000061477	0.724697	15.6801	0.359566	0.416682	0.00330519	0.56534
ENSMUSG00000026786	0.0895953	2.32639	1.02399	0.771489	0.161537	0.341197
ENSMUSG00000021866	3.38485	0.46623	0.6224	0.0989437	0.511918	0.4529
ENSMUSG00000038668	2.96326	25.4069	2.70497	0.119281	0.000699282	0.138657
ENSMUSG00000053137	0.00367732	0.0503591	1.84528	0.95297	0.827451	0.211397
ENSMUSG00000040852	0.0645794	0.12354	2.11394	0.80511	0.733315	0.184041
ENSMUSG00000045689	0.20757	0.52241	1.53447	0.659472	0.488171	0.250555
ENSMUSG00000021235	0.296992	3.55259	0.0143102	0.599017	0.0920931	0.90773
ENSMUSG00000022865	2.9493	1.25707	20.5654	0.120043	0.29123	0.00191198
ENSMUSG00000023079	0.0407522	0.08555	1.12841	0.844506	0.776543	0.319126
ENSMUSG00000008167	0.119545	1.51268	0.928752	0.737473	0.249911	0.36341
ENSMUSG00000059498	0.180917	5.86161	0.642457	0.680576	0.0385425	0.445975
ENSMUSG00000049091	0.455191	0.35531	0.263833	0.516835	0.56581	0.621381
ENSMUSG00000031398	0.399818	0.222253	2.05342	0.542911	0.648548	0.189763
ENSMUSG00000060703	2.40429	0.751834	2.56082	0.155416	0.408419	0.148209
ENSMUSG00000020309	0.563349	0.0661926	1.20428	0.47208	0.802749	0.304398
ENSMUSG00000023330	0.0125996	0.225268	0.251283	0.91309	0.64636	0.629673
ENSMUSG00000070972	0.665138	0.30398	2.66721	0.435803	0.594819	0.141078
ENSMUSG00000026278	1.26917e-07	0.310241	2.32477	0.999724	0.591112	0.165837
ENSMUSG00000027978	0.288976	1.64622	0.612207	0.603913	0.231527	0.456491
ENSMUSG00000023232	5.28329	0.767797	4.03152	0.0471118	0.40368	0.0795412
ENSMUSG00000001983	1.25545	0.162676	1.00771	0.291521	0.696119	0.344845
ENSMUSG00000034639	0.0957031	0.0637304	1.93986	0.764091	0.806365	0.201169
ENSMUSG00000031904	0.208261	2.9256	0.138581	0.658947	0.121349	0.719364
ENSMUSG00000038736	0.450146	4.74013	0.213691	0.519111	0.0574374	0.656202
ENSMUSG00000048285	4.18244	1.30188	0.400825	0.0711755	0.28332	0.544333
ENSMUSG00000022244	0.0101604	0.138795	0.224119	0.92192	0.718103	0.648569
ENSMUSG00000044005	4.04279	0.383727	0.0412678	0.0752468	0.550973	0.844094
ENSMUSG00000033256	0.617022	2.71105	1.1785	0.452339	0.134062	0.309288
ENSMUSG00000021432	0.1793	1.65025	0.473868	0.681915	0.231003	0.510678
ENSMUSG00000067825	0.531252	0.716934	1.75465	0.484615	0.419096	0.221881
ENSMUSG00000038069	12.2421	1.3732	0.2286	0.00673552	0.271348	0.645356
ENSMUSG00000032119	5.2945	0.0828738	0.00434634	0.0469242	0.779959	0.949054
ENSMUSG00000030094	0.00151821	0.831754	0.427703	0.96977	0.385543	0.531464
ENSMUSG00000026610	3.48741	1.38479	0.154196	0.0946811	0.269471	0.704812
ENSMUSG00000064030	7.21191	6.90305	0.0776787	0.02498	0.0274771	0.787537
ENSMUSG00000048007	0.0484071	1.09022	2.06241	0.830768	0.323655	0.188898
ENSMUSG00000047155	1.69795	0.0740941	5.57912	0.224906	0.791608	0.0458138
ENSMUSG00000021952	13.0547	6.32011	5.25473	0.00563179	0.0330938	0.0510795
ENSMUSG00000020154	0.730621	3.57348	1.74518	0.414855	0.0912831	0.223017
ENSMUSG00000061119	0.72209	1.10298	0.482243	0.41749	0.320995	0.50707
ENSMUSG00000040557	0.625011	0.294881	1.23743	0.44952	0.600298	0.298275
ENSMUSG00000018923	3.60161	3.58862	0.162066	0.0902061	0.0907012	0.697804
ENSMUSG00000006850	0.713903	8.08127	8.00099e-05	0.420045	0.0193161	0.993082
ENSMUSG00000049649	4.80092	0.0112091	0.889222	0.0561494	0.918005	0.37329
ENSMUSG00000031502	0.319512	3.87975e-05	0.00513486	0.585714	0.995166	0.944633
ENSMUSG00000030322	2.02545	1.09108	0.0952857	0.18841	0.323475	0.765447
ENSMUSG00000026188	1.96201	0.0358323	2.52234	0.194821	0.854062	0.150907
ENSMUSG00000047259	1.12757	0.0451452	0.262721	0.315956	0.836472	0.622105
ENSMUSG00000054836	0.0531566	0.181735	2.81896	0.822814	0.679902	0.131672
ENSMUSG00000053801	0.0814637	0.0130689	0.778823	0.781783	0.911494	0.403239
ENSMUSG00000049950	0.0543492	0.00567118	0.0633732	0.820877	0.941618	0.807588
ENSMUSG00000032872	0.86756	0.650316	1.74269	0.375941	0.440787	0.223318
ENSMUSG00000063687	0.307523	0.0386885	2.11656	0.592715	0.848437	0.183798
ENSMUSG00000037190	0.179432	2.24461e-05	0.58984	0.681805	0.996323	0.464545
ENSMUSG00000017692	0.219923	4.96776	0.473263	0.650251	0.0527961	0.51094
ENSMUSG00000002900	13.9937	0.000880841	0.0651804	0.00461972	0.976971	0.804929
ENSMUSG00000040495	1.12833	0.0744553	0.25362	0.315802	0.791115	0.628109
ENSMUSG00000053460	0.429708	0.00121545	0.189597	0.528531	0.97295	0.674761
ENSMUSG00000027905	0.163743	0.474291	2.00321	0.695182	0.508382	0.194695
ENSMUSG00000045284	5.75261	1.54936	3.89406	0.0399987	0.244666	0.0839095
ENSMUSG00000023192	0.118683	1.62872	0.146124	0.73838	0.233828	0.712223
ENSMUSG00000002486	0.0364707	0.514722	3.04098	0.852785	0.491302	0.119346
ENSMUSG00000003354	0.685956	1.76609	0.00586006	0.428959	0.216571	0.940861
ENSMUSG00000011658	0.1205	0.0493979	0.314515	0.736471	0.829076	0.59028
ENSMUSG00000051678	1.5005e-07	0.626471	1.02774	0.999699	0.449009	0.340365
ENSMUSG00000032735	6.77276	0.241974	1.93983	0.0286229	0.634559	0.201172
ENSMUSG00000032182	1.57675	0.018726	0.02057	0.240849	0.894167	0.889503
ENSMUSG00000032469	0.93479	0.620336	1.31303	0.358882	0.451166	0.284964
ENSMUSG00000021732	0.155041	0.000358315	1.28161	0.702929	0.985311	0.29039
ENSMUSG00000030032	0.034915	4.60296	0.903862	0.855918	0.0604826	0.369583
ENSMUSG00000024142	0.0461641	0.416749	2.99555	0.834667	0.534674	0.12174
ENSMUSG00000070699	13.0868	0.0212076	4.24851e-08	0.00559287	0.887424	0.999841
ENSMUSG00000029171	6.80874	0.490297	0.234966	0.0283006	0.501493	0.640859
ENSMUSG00000001998	12.931	0.025644	0.00227361	0.0057846	0.876309	0.963138
ENSMUSG00000032905	0.229535	0.000548628	0.596401	0.643295	0.981824	0.462157
ENSMUSG00000050963	0.593593	0.184533	0.986258	0.460778	0.677607	0.349743
ENSMUSG00000039242	0.991153	0.079776	0.336809	0.345472	0.783989	0.577654
ENSMUSG00000024383	4.83685	0.284953	1.47395	0.0554053	0.606404	0.259344
ENSMUSG00000050840	4.38871	0.879172	0.339622	0.0656568	0.372907	0.576101
ENSMUSG00000033684	2.2247	0.302995	0.461228	0.170014	0.595407	0.516214
ENSMUSG00000041343	0.203498	0.207807	0.118415	0.662585	0.659291	0.73963
ENSMUSG00000026917	1.37705	0.2825	1.28206	0.270723	0.607934	0.290311
ENSMUSG00000034255	0.106065	1.42	1.04654	0.752113	0.263878	0.336242
ENSMUSG00000052798	0.51274	0.196981	0.273507	0.492115	0.667647	0.61516
ENSMUSG00000020656	2.95131	0.121796	0.0189451	0.119932	0.73512	0.893925
ENSMUSG00000047033	0.0137461	0.126253	7.26246	0.909242	0.730534	0.0272889
ENSMUSG00000026198	0.196663	1.92675	0.252768	0.667897	0.198511	0.628678
ENSMUSG00000052395	2.18085	0.513277	2.06268e-05	0.17385	0.491895	0.996487
ENSMUSG00000039781	1.24709	0.533789	1.35131	0.293033	0.483602	0.278552
ENSMUSG00000029486	0.719675	0.17964	0.289642	0.418241	0.681633	0.605096
ENSMUSG00000045062	3.85461	0.481883	2.24936	0.0812103	0.505093	0.172057
ENSMUSG00000010721	1.48169	1.36699	0.254717	0.254464	0.272363	0.627379
ENSMUSG00000004100	0.332079	0.0285422	0.448351	0.578562	0.869577	0.521972
ENSMUSG00000041907	0.777018	0.320862	0.324467	0.400983	0.584936	0.584571
ENSMUSG00000031143	0.025391	0.174243	0.084511	0.876915	0.68615	0.778669
ENSMUSG00000034617	17.3746	0.194325	1.54009	0.00241775	0.669739	0.24976
ENSMUSG00000024613	1.89204	1.965	7.17672	0.202236	0.194512	0.0279719
ENSMUSG00000041135	0.422149	3.9794	0.804183	0.532098	0.0771919	0.396029
ENSMUSG00000038563	0.295714	0.979107	5.47798	0.599791	0.348274	0.047378
ENSMUSG00000045817	0.00782299	2.73462	0.566668	0.931458	0.132583	0.473153
ENSMUSG00000048486	1.42462	1.90933	2.30133	0.263156	0.200368	0.167738
ENSMUSG00000026575	4.12419	0.00751654	0.0721291	0.072839	0.93281	0.795057
ENSMUSG00000027722	2.64598	0.00291924	0.250207	0.138256	0.958092	0.630397
ENSMUSG00000030276	0.654422	6.14806	0.229103	0.439397	0.0350186	0.644998
ENSMUSG00000049717	1.93478	2.43275	2.95078	0.197662	0.153255	0.124162
ENSMUSG00000059866	2.36674	0.772977	0.21312	0.158327	0.402161	0.656627
ENSMUSG00000035342	0.320085	8.50949	0.00195256	0.585384	0.0171123	0.965838
ENSMUSG00000038718	21.9644	5.90794	0.240451	0.0011415	0.0379436	0.637046
ENSMUSG00000046191	0.819133	0.393299	0.855323	0.389019	0.546149	0.382101
ENSMUSG00000026019	0.715242	0.173719	3.17329	0.419625	0.686592	0.112714
ENSMUSG00000029206	0.237772	6.1411	7.28445	0.637478	0.0350993	0.0271172
ENSMUSG00000028019	0.00899048	4.29639	0.41953	0.926537	0.0680576	0.535314
ENSMUSG00000021619	3.81089	0.000550443	5.72967	0.0826809	0.981794	0.0436052
ENSMUSG00000023027	0.106111	5.25913	0.0313082	0.752062	0.047519	0.863952
ENSMUSG00000031723	1.55614	0.798104	0.000807912	0.243713	0.394921	0.97802
ENSMUSG00000030079	0.210474	1.19114	0.0048895	0.657274	0.303453	0.94597
ENSMUSG00000022814	4.56124	0.0401673	0.0948081	0.0614487	0.84561	0.766016
ENSMUSG00000036306	0.707395	5.21034	2.49886	0.422093	0.0483552	0.152584
ENSMUSG00000020156	2.93706	1.23024	1.54888	0.120715	0.296117	0.248524
ENSMUSG00000028545	3.77059	0.058915	2.8944	0.0840661	0.81366	0.127303
ENSMUSG00000040490	0.292829	0.479989	4.93829	0.601549	0.50591	0.0569839
ENSMUSG00000009293	4.57334	0.5716	0.720362	0.0611666	0.46895	0.420694
ENSMUSG00000038534	0.614362	4.94129	0.0652225	0.453283	0.0533111	0.804868
ENSMUSG00000007029	1.50879	1.07938	1.48853	0.250476	0.325942	0.257187
ENSMUSG00000049038	0.00367294	0.394284	0.439524	0.952998	0.545657	0.52599
ENSMUSG00000054277	0.144094	2.27688	4.13366	0.713047	0.165592	0.0764837
ENSMUSG00000033033	4.00161	0.25518	1.78395	0.0765031	0.625589	0.218414
ENSMUSG00000027230	31.1239	0.389789	0.00180415	0.000343444	0.547908	0.967161
ENSMUSG00000032897	0.0351075	1.87912	0.504056	0.855527	0.203646	0.497893
ENSMUSG00000032267	0.4663	1.35828	0.000726934	0.511887	0.273793	0.979151
ENSMUSG00000029625	0.796658	0.0382214	0.782254	0.395332	0.849342	0.402251
ENSMUSG00000033991	9.60678	28.6772	0.0157694	0.0127331	0.000459254	0.903166
ENSMUSG00000030036	1.79804	0.431139	0.556987	0.212808	0.527861	0.476833
ENSMUSG00000039231	9.23021	0.000378919	6.7983	0.0140605	0.984894	0.0312585
ENSMUSG00000038520	0.0834493	1.91488	2.47676	0.77922	0.199774	0.154187
ENSMUSG00000047787	0.47678	0.165857	0.0937437	0.507299	0.693337	0.767287
ENSMUSG00000011257	1.48525	22.5448	0.730404	0.253934	0.00104692	0.417609
ENSMUSG00000038141	1.80985	1.70953	7.68763	0.211439	0.223458	0.0241972
ENSMUSG00000033166	1.01973	1.75883	1.93567	0.338959	0.217439	0.201608
ENSMUSG00000039678	0.00458932	0.105193	1.9947	0.94747	0.753096	0.195548
ENSMUSG00000045034	1.31868	0.416596	0.0657093	0.280434	0.534747	0.804158
ENSMUSG00000006930	5.79472	0.719552	0.726053	0.0394282	0.418279	0.418941
ENSMUSG00000044365	0.335161	0.51099	0.874172	0.576836	0.492835	0.377162
ENSMUSG00000028085	1.07778	3.3675	0.703467	0.326281	0.0996889	0.425971
ENSMUSG00000053769	3.25766	0.0315435	0.236468	0.104576	0.862966	0.639809
ENSMUSG00000028312	1.26552	0.0388938	0.998418	0.289715	0.848041	0.346954
ENSMUSG00000030254	0.207547	0.0643931	0.0132935	0.659489	0.805385	0.911051
ENSMUSG00000025352	0.127005	4.57704	1.69143	0.729769	0.0610807	0.229624
ENSMUSG00000019143	0.137714	0.24058	0.139942	0.719149	0.635524	0.718059
ENSMUSG00000028247	3.30837	0.807136	2.0818	0.102283	0.392369	0.18705
ENSMUSG00000030619	1.7933	0.492628	4.34909	0.21336	0.500504	0.0705156
ENSMUSG00000019826	3.30961	13.0125	2.18574	0.102228	0.00568338	0.177552
ENSMUSG00000033728	1.58743	1.10049	0.000521365	0.239383	0.321512	0.982342
ENSMUSG00000033326	0.413932	0.343027	1.50375	0.536027	0.572479	0.254962
ENSMUSG00000041837	0.176981	1.25693	0.000332655	0.683848	0.291254	0.985895
ENSMUSG00000031161	2.33945	0.064622	0.0572528	0.160489	0.805047	0.816908
ENSMUSG00000046523	0.626752	0.945761	1.07663	0.44891	0.356211	0.329794
ENSMUSG00000019772	2.65345	0.593521	1.52384	0.137765	0.460804	0.252068
ENSMUSG00000038759	8.8746	0.0287639	0.29262	0.015474	0.869076	0.603279
ENSMUSG00000035824	0.00845806	2.61776	0.0025417	0.928738	0.140127	0.961028
ENSMUSG00000040420	2.4352	2.4748	0.220424	0.153071	0.150135	0.651247
ENSMUSG00000029246	0.016411	0.000125002	0.211008	0.900883	0.991323	0.658203
ENSMUSG00000034951	0.225269	0.042073	1.26093	0.646359	0.842045	0.294042
ENSMUSG00000031358	0.182373	10.8571	0.519127	0.679376	0.00930355	0.491728
ENSMUSG00000021590	2.93645	1.84291	1.42268	0.120749	0.207671	0.267137
ENSMUSG00000037022	2.11595	0.180598	6.22568	0.179742	0.68084	0.0372234
ENSMUSG00000029012	0.0360572	4.02863	0.0107581	0.853611	0.0756759	0.919944
ENSMUSG00000024580	0.246034	0.97782	0.784809	0.631769	0.348575	0.401518
ENSMUSG00000031060	0.0279144	0.0149094	0.65962	0.871004	0.905499	0.44019
ENSMUSG00000059834	1.39918	0.0426412	0.314472	0.267165	0.840998	0.590305
ENSMUSG00000039385	2.28007	0.944455	1.8689	0.165327	0.356527	0.208778
ENSMUSG00000047307	1.22067	0.00278775	0.161926	0.297889	0.959045	0.697927
ENSMUSG00000020691	0.0760503	1.69735	0.127062	0.78895	0.224981	0.730716
ENSMUSG00000079469	8.50944	0.114472	0.985637	0.0171125	0.742868	0.349886
ENSMUSG00000000794	3.83588	2.17479	0.330503	0.0818361	0.17439	0.581166
ENSMUSG00000063145	3.25966	3.45277	0.165056	0.104485	0.0960941	0.695194
ENSMUSG00000036197	0.056627	0.610069	1.63418	0.817238	0.454816	0.236965
ENSMUSG00000034701	1.69477	2.93327	0.000343526	0.225305	0.120925	0.985666
ENSMUSG00000024579	1.11479	1.11615	2.69777	0.318561	0.318281	0.139114
ENSMUSG00000030243	0.381702	1.66345	0.304866	0.552004	0.229293	0.595931
ENSMUSG00000025962	19.1998	4.53413	0.664011	0.00176659	0.062087	0.438731
ENSMUSG00000056267	1.11566	1.03357	0.908072	0.318382	0.33587	0.368527
ENSMUSG00000002997	0.128253	12.3154	0.747167	0.728507	0.0066256	0.412541
ENSMUSG00000051578	15.5682	11.8519	7.06379	0.00337688	0.00735947	0.0289049
ENSMUSG00000046157	15.4399	0.299016	0.262163	0.00346137	0.597794	0.622469
ENSMUSG00000044763	0.193279	0.0496173	1.42886	0.670568	0.828704	0.266179
ENSMUSG00000024078	0.694252	0.161745	1.08477	0.42628	0.696939	0.328082
ENSMUSG00000029054	0.0803794	0.171407	0.0138969	0.783198	0.688557	0.909065
ENSMUSG00000038984	0.0346973	0.0259938	1.05082	0.856362	0.875477	0.335312
ENSMUSG00000049488	1.03029	0.135325	5.95044	0.3366	0.721476	0.0406056
ENSMUSG00000071424	1.81642	0.947066	0.00424163	0.210683	0.355895	0.94967
ENSMUSG00000028664	0.0387477	0.0098072	0.875655	0.848323	0.923284	0.376778
ENSMUSG00000027170	0.559331	5.64798	0.794818	0.473618	0.0414616	0.398667
ENSMUSG00000029466	6.54141	1.01447	3.18805	0.0308073	0.340144	0.112005
ENSMUSG00000042447	0.831279	0.403658	0.656888	0.385673	0.541021	0.441102
ENSMUSG00000038425	3.00017	0.364398	3.24293	0.117298	0.560978	0.109417
ENSMUSG00000032564	0.700164	0.0155174	0.34812	0.424389	0.903603	0.571464
ENSMUSG00000004642	0.0188112	3.07292	1.52305	0.893928	0.113511	0.252181
ENSMUSG00000031210	0.236679	1.66457	0.619643	0.638242	0.229148	0.453867
ENSMUSG00000029916	0.0106813	0.676959	1.46198	0.919951	0.431895	0.261134
ENSMUSG00000057672	1.26079	2.34309	0.233394	0.290562	0.160198	0.641962
ENSMUSG00000036760	0.142606	1.11203	0.332086	0.714456	0.319126	0.58028
ENSMUSG00000049511	0.924718	5.10916e-07	2.36311	0.361362	0.999445	0.16279
ENSMUSG00000019256	0.0125062	0.0721889	0.818385	0.913412	0.794233	0.392081
ENSMUSG00000026456	1.04218	0.0131079	0.00287838	0.333972	0.911363	0.958529
ENSMUSG00000036534	0.064422	0.153604	0.149453	0.805342	0.704234	0.709138
ENSMUSG00000026820	4.21033	0.137706	3.1095e-05	0.0703959	0.719157	0.995687
ENSMUSG00000050074	0.0841073	1.02451	0.24752	0.778377	0.337888	0.632212
ENSMUSG00000071855	0.118627	0.46594	0.0565873	0.73844	0.512046	0.817953
ENSMUSG00000066892	0.230562	0.111524	0.143387	0.642563	0.746065	0.714789
ENSMUSG00000004994	1.52376	0.21777	1.50177	0.24831	0.651834	0.255251
ENSMUSG00000036273	0.878792	0.149767	0.59773	0.373006	0.70775	0.461676
ENSMUSG00000029276	0.746508	1.66912	5.5696	0.41002	0.228564	0.0459582
ENSMUSG00000029402	6.84682	0.637967	0.158905	0.0279644	0.445013	0.700595
ENSMUSG00000031901	0.109055	1.7855	0.0553618	0.74878	0.214275	0.819894
ENSMUSG00000015711	0.330443	3.05265	1.60842	0.579482	0.11455	0.240375
ENSMUSG00000031174	0.27542	1.26553	0.121773	0.6124	0.289713	0.736126
ENSMUSG00000033253	1.7811	0.420345	0.0164726	0.214792	0.532955	0.901043
ENSMUSG00000022120	2.80971e-05	2.79481	0.628318	0.995886	0.128903	0.450838
ENSMUSG00000037890	0.0135334	5.909	1.17583	0.909943	0.03793	0.3098
ENSMUSG00000055491	0.0101815	0.00681553	0.0718745	0.921839	0.936011	0.79541
ENSMUSG00000020627	3.11198	6.35985	1.33028	0.111542	0.032668	0.282048
ENSMUSG00000034453	0.00557191	2.38208	2.01092	0.94213	0.157129	0.193926
ENSMUSG00000029387	0.729533	0.387383	0.268192	0.41519	0.54912	0.61856
ENSMUSG00000021113	0.262802	0.30452	0.0303997	0.620546	0.594498	0.865918
ENSMUSG00000074886	1.54014	0.0916671	0.50063	0.245969	0.768949	0.499314
ENSMUSG00000020388	0.665802	3.04584	0.528544	0.435582	0.114902	0.487946
ENSMUSG00000031530	2.58842	0.62716	0.771061	0.142108	0.448768	0.405488
ENSMUSG00000052504	0.218042	0.00125727	1.19759	0.651633	0.972489	0.305655
ENSMUSG00000039763	6.63075	5.32028	0.541785	0.02994	0.0464965	0.482715
ENSMUSG00000034997	0.243559	0.747438	0.342121	0.633466	0.409739	0.574729
ENSMUSG00000044968	3.61899	2.68759	2.26815	0.089549	0.135555	0.170478
ENSMUSG00000037085	1.06266	1.07622	0.200586	0.329514	0.326613	0.666128
ENSMUSG00000022064	5.42989	0.388128	0.0884405	0.0447315	0.548744	0.773745
ENSMUSG00000006958	0.15297	0.035896	0.341679	0.704811	0.853934	0.574971
ENSMUSG00000033216	0.273788	3.68053	0.886883	0.613439	0.0872701	0.373888
ENSMUSG00000040136	0.0367434	0.0209724	0.239212	0.852243	0.888045	0.637902
ENSMUSG00000020440	0.0142917	0.00171615	1.61039	0.907467	0.96786	0.240111
ENSMUSG00000026220	0.755959	0.208927	0.613358	0.407186	0.658442	0.456083
ENSMUSG00000000934	1.38639	0.0542129	0.0415328	0.269214	0.821097	0.843602
ENSMUSG00000019863	0.179862	1.23481	4.1772	0.681449	0.295276	0.0752265
ENSMUSG00000029265	6.5522	2.75101	8.0923	0.0307009	0.131568	0.0216549
ENSMUSG00000038463	12.4742	0.0544303	0.00469414	0.00639499	0.820746	0.947058
ENSMUSG00000005204	3.04478	9.1121	5.36028	0.114957	0.0145116	0.0492853
ENSMUSG00000016181	0.210799	3.56226	2.66617	0.657029	0.0917171	0.141145
ENSMUSG00000025903	0.0134969	0.903674	0.128107	0.910064	0.366627	0.729663
ENSMUSG00000042396	1.76243	3.85064	0.00146474	0.217008	0.0813424	0.970409
ENSMUSG00000020305	1.22661	0.19846	0.146086	0.296788	0.66649	0.712257
ENSMUSG00000033285	0.0197531	0.274402	0.500881	0.891324	0.613048	0.499209
ENSMUSG00000042050	0.387431	0.138685	0.0210287	0.549096	0.71821	0.888288
ENSMUSG00000025047	0.0521172	0.554077	0.842052	0.824522	0.475642	0.38564
ENSMUSG00000037134	0.0852342	1.05824	1.0917	0.776943	0.33047	0.326635
ENSMUSG00000030922	3.26997	0.349153	1.37498	0.104014	0.569133	0.274689
ENSMUSG00000036599	8.38425	4.44378	0.483743	0.0177231	0.0642752	0.506429
ENSMUSG00000021708a	0.950566	0.602656	0.538289	0.355051	0.457482	0.484086
ENSMUSG00000021708	1.94272	1.74492	1.22526	0.177949	0.200731	0.281467
ENSMUSG00000039106	2.63479	0.191576	4.8445	0.138994	0.671924	0.0589
ENSMUSG00000019984	3.04495	0.0274507	9.77584	0.114948	0.872069	0.0140867
ENSMUSG00000023809	0.0114023	1.54146	0.00105127	0.917305	0.245783	0.974929
ENSMUSG00000029674	1.61933	0.173761	0.0715894	0.235075	0.686557	0.795805
ENSMUSG00000020770	0.301695	0.000702851	0.415535	0.596184	0.979428	0.537215
ENSMUSG00000020064	3.66147	1.64083	1.70484	0.0879678	0.232233	0.22795
ENSMUSG00000041771	5.81847	2.23728	0.956479	0.0391108	0.168933	0.35672
ENSMUSG00000028107	0.251639	0.591512	19.7646	0.627965	0.461541	0.00215146
ENSMUSG00000045318	0.103151	0.235487	0.478743	0.755413	0.639078	0.508572
ENSMUSG00000049680	1.91947	0.482863	1.55833	0.199285	0.504671	0.247205
ENSMUSG00000032537	1.47894	3.60845	2.66409	0.254873	0.0899469	0.14128
ENSMUSG00000062997	0.593102	0.00440084	0.0756931	0.460958	0.948558	0.790193
ENSMUSG00000028292	0.252471	3.61155	0.0383382	0.627404	0.0898295	0.849648
ENSMUSG00000050244	0.0271802	0.111594	3.52492	0.872694	0.745988	0.0972823
ENSMUSG00000031608	0.0527931	0.482754	0.153166	0.823409	0.504718	0.705745
ENSMUSG00000079442	5.33285	9.82566	0.141819	0.0462897	0.0120324	0.716271
ENSMUSG00000029312	9.00892	0.189287	0.0535115	0.0149204	0.673757	0.822869
ENSMUSG00000005102	0.643393	0.132425	0.367704	0.443148	0.724333	0.561067
ENSMUSG00000024664	1.87177	1.47462	0.03684	0.204454	0.255518	0.852574
ENSMUSG00000022489	3.10952	0.0204971	0.941916	0.111665	0.889312	0.36021
ENSMUSG00000021733	4.1924	3.06828	1.04714	0.0708958	0.113748	0.336112
ENSMUSG00000038812	0.98367	0.00150139	3.54023	0.347209	0.969937	0.0966747
ENSMUSG00000018648	1.65021	0.861583	0.319259	0.231007	0.377518	0.587544
ENSMUSG00000021918	0.439156	0.138621	0.295997	0.524137	0.718272	0.601232
ENSMUSG00000022772	2.05409	0.449217	3.52428	0.185607	0.519533	0.0973079
ENSMUSG00000033707	0.242367	1.26378	0.0388112	0.634287	0.290026	0.848736
ENSMUSG00000028133	0.260259	5.18213e-05	0.0247713	0.622218	0.994413	0.878838
ENSMUSG00000051390	0.906091	0.00951089	0.783687	0.366016	0.924448	0.40184
ENSMUSG00000028004	0.711306	0.00755001	0.0555922	0.42086	0.932661	0.819527
ENSMUSG00000017144	0.517825	7.93979	0.136775	0.490034	0.0201203	0.721107
ENSMUSG00000028081	0.233091	0.0995915	1.78062	0.640768	0.759516	0.218805
ENSMUSG00000030584	0.113982	0.398111	3.61043	0.743396	0.543755	0.0939516
ENSMUSG00000042369	0.057049	1.11365	0.926456	0.816572	0.318795	0.363973
ENSMUSG00000037526	0.932888	1.42874	0.0794615	0.359349	0.262515	0.785183
ENSMUSG00000035601	2.66172	1.25369	1.17853	0.137226	0.291839	0.309281
ENSMUSG00000053333	0.690856	2.00272	1.81492	0.427373	0.190674	0.214832
ENSMUSG00000045594	0.105406	0.0469595	0.0554692	0.752855	0.833273	0.819723
ENSMUSG00000022103	7.47353	2.99128	0.000783845	0.0230815	0.117771	0.97835
ENSMUSG00000022718	13.9074	0.029926	0.826888	0.00470286	0.866486	0.389747
ENSMUSG00000022466	0.681722	0.151406	0.00219971	0.430336	0.706241	0.963742
ENSMUSG00000006494	4.48499	0.383504	1.04847	0.0632655	0.551086	0.335822
ENSMUSG00000048482	0.206825	0.943167	0.0270001	0.660038	0.35684	0.873557
ENSMUSG00000052926	5.48	1.70234	1.05447	0.0439525	0.224356	0.334523
ENSMUSG00000047656	0.0375508	0.190889	0.0844461	0.850651	0.672472	0.778751
ENSMUSG00000036376	0.0113713	0.116973	0.298108	0.917417	0.740192	0.599961
ENSMUSG00000025737	0.15588	0.660079	0.588665	0.702172	0.437494	0.464975
ENSMUSG00000051527	0.35163	1.70905	0.818135	0.567791	0.223518	0.39215
ENSMUSG00000039041	2.68596	8.65498	6.64567	0.135659	0.016435	0.032722
ENSMUSG00000040565	12.733	2.29658	1.61002	0.00603993	0.163963	0.240161
ENSMUSG00000001552	0.0502987	10.6148	1.67483	0.827553	0.00986958	0.231719
ENSMUSG00000036835	2.72639	6.14658	0.448766	0.133098	0.0350357	0.521784
ENSMUSG00000028898	0.209112	0.288869	0.757906	0.658302	0.603979	0.409347
ENSMUSG00000022960	0.267245	0.198065	0.483923	0.617649	0.666798	0.506352
ENSMUSG00000051890	0.000492853	0.0989174	0.147125	0.982773	0.760301	0.71129
ENSMUSG00000030801	0.006054	0.459576	2.52011	0.939684	0.514871	0.151065
ENSMUSG00000027650	0.0108465	0.405684	0.436744	0.919337	0.540029	0.527267
ENSMUSG00000035704	0.505596	0.81919	1.39334	0.495066	0.389003	0.271747
ENSMUSG00000028256	0.30578	1.64446	0.00210259	0.593748	0.231757	0.964551
ENSMUSG00000039842	1.16266	2.70527	0.135565	0.308964	0.134427	0.722282
ENSMUSG00000044216	0.000971323	2.22316	0.102854	0.975817	0.170146	0.756649
ENSMUSG00000019235	0.14706	1.08322	0.903586	0.710263	0.325129	0.369652
ENSMUSG00000025103	1.48183	4.086	1.4693	0.254443	0.0739563	0.260037
ENSMUSG00000021079	0.0496171	0.542737	0.0832522	0.828704	0.480063	0.780272
ENSMUSG00000070953	0.011743	12.0773	6.66232	0.916084	0.00699078	0.0325581
ENSMUSG00000026058	1.59821	5.05154	2.15362	0.237916	0.0512067	0.180416
ENSMUSG00000048796	0.215062	0.412134	0.974289	0.65384	0.536895	0.352522
ENSMUSG00000020400	2.70783	0.045832	0.0959492	0.134265	0.835253	0.764661
ENSMUSG00000025159	1.27721	0.188213	0.644925	0.287637	0.674622	0.445135
ENSMUSG00000002825	1.18313	1.6071	4.43592	0.30499	0.236714	0.0682798
ENSMUSG00000036636	0.413736	1.56577	2.9588	0.536122	0.242369	0.123724
ENSMUSG00000030533	0.706494	0.616423	2.91231	0.422378	0.452551	0.126294
ENSMUSG00000022142	2.36649	0.0904004	0.00671317	0.158347	0.770499	0.936712
ENSMUSG00000026273	4.78214	4.88395	0.0134156	0.0565434	0.0544483	0.910645
ENSMUSG00000025008	1.17622	0.0575345	1.17208	0.306323	0.81581	0.310523
ENSMUSG00000057363	1.4773	0.0821057	1.02638	0.255117	0.780951	0.340668
ENSMUSG00000029415	0.101953	0.0441855	0.539282	0.756785	0.838191	0.483696
ENSMUSG00000022820	3.04524	6.57237	1.27213	0.114933	0.0305033	0.292055
ENSMUSG00000052373	5.77902	2.4256	0.753174	0.0396397	0.153794	0.410749
ENSMUSG00000040811	0.0783846	0.263055	0.503423	0.785827	0.620379	0.498155
ENSMUSG00000020412	0.292084	0.737352	0.240082	0.602004	0.412795	0.637301
ENSMUSG00000040767	3.66645	1.69182	0.0325118	0.0877848	0.225676	0.861393
ENSMUSG00000038344	0.421196	1.32789	2.08276	0.532551	0.278869	0.186959
ENSMUSG00000035666	2.14057	3.54917	1.75957	0.177476	0.0922269	0.221294
ENSMUSG00000056952	2.39764	0.466981	0.0229183	0.155926	0.511586	0.883418
ENSMUSG00000032497	1.91201	0.39953	3.10745	0.200082	0.543053	0.115952
ENSMUSG00000027009	2.8008	1.54813	0.699333	0.128544	0.244839	0.427279
ENSMUSG00000058392	0.585289	0.104204	0.774281	0.463835	0.754216	0.404553
ENSMUSG00000035941	0.336782	0.165671	0.037667	0.575932	0.693498	0.850951
ENSMUSG00000021022	1.29853	0.361641	1.13977	0.283901	0.562435	0.316855
ENSMUSG00000026463	0.0262195	5.92316e-05	0.0931657	0.874942	0.994027	0.767981
ENSMUSG00000021428	0.149438	0.0590534	0.00595762	0.708054	0.813446	0.940371
ENSMUSG00000054051	0.891788	4.47692	2.95644	0.369653	0.0634615	0.123853
ENSMUSG00000070583	3.79673	0.249629	2.46733	0.0831641	0.629322	0.154877
ENSMUSG00000020121	3.86689	1.64516	0.127881	0.0808035	0.231666	0.729891
ENSMUSG00000025086	0.999578	0.424915	0.305384	0.343533	0.530787	0.595626
ENSMUSG00000034055	0.0706447	8.48209	1.57327	0.796389	0.0172437	0.245139
ENSMUSG00000041303	0.0328722	0.0790822	1.5953	0.860144	0.784903	0.242138
ENSMUSG00000049922	0.043635	2.53254	0.492095	0.839185	0.145984	0.502887
ENSMUSG00000028920	0.246826	0.135692	11.3179	0.631228	0.721117	0.00986988
ENSMUSG00000040040	0.951859	1.53827	7.30708	0.354739	0.246236	0.0269418
ENSMUSG00000020549	9.09458	0.129168	1.20848	0.01458	0.727584	0.303611
ENSMUSG00000027335	0.176823	0.0581367	0.194835	0.683981	0.814869	0.670609
ENSMUSG00000025265	0.113058	0.00336088	0.181042	0.744396	0.955037	0.681694
ENSMUSG00000059708	1.29374	0.114871	1.12342	0.284734	0.742439	0.320132
ENSMUSG00000005813	0.383186	0.0110196	3.10857	0.551248	0.918698	0.115896
ENSMUSG00000028560	0.526133	1.1896	0.027755	0.486668	0.303749	0.87182
ENSMUSG00000027207	0.036042	0.755002	0.000542709	0.853642	0.407471	0.981985
ENSMUSG00000009905	0.0432704	0.844463	0.418674	0.839848	0.382092	0.53572
ENSMUSG00000033658	1.03508	0.74412	1.01197	0.335537	0.410741	0.343885
ENSMUSG00000015968	4.2054	0.873958	0.780127	0.0705331	0.374265	0.402863
ENSMUSG00000004929	0.8347	2.73484	2.91259	0.384739	0.13257	0.126279
ENSMUSG00000022807	3.5014	2.91777	0.737778	0.0941179	0.121786	0.415367
ENSMUSG00000038181	0.208518	0.775347	0.435782	0.658752	0.40147	0.52771
ENSMUSG00000028958	2.14131	3.87595	0.824112	0.177408	0.0805046	0.390507
ENSMUSG00000012126	0.181078	3.36265	0.148605	0.680443	0.0998982	0.70992
ENSMUSG00000022561	0.0185868	1.08201	0.0706086	0.894558	0.325385	0.797172
ENSMUSG00000038900	0.538792	1.73354	0.173606	0.481618	0.220499	0.687882
ENSMUSG00000034216	1.25342	0.0538272	0.0921981	0.291888	0.821722	0.769148
ENSMUSG00000030045	2.47276	0.907455	0.531638	0.150284	0.365672	0.486714
ENSMUSG00000046873	0.000585818	0.546479	0.204955	0.981218	0.478596	0.662776
ENSMUSG00000027378	5.70941	0.076392	1.92885	0.0405948	0.78849	0.202324
ENSMUSG00000034442	2.54272	0.875704	2.77172	0.145268	0.373809	0.134509
ENSMUSG00000003038	2.05944	17.9812	1.32507	0.18509	0.00217294	0.282924
ENSMUSG00000004677	0.258981	1.96271	0.176584	0.623062	0.194749	0.685385
ENSMUSG00000025878	0.293283	0.487853	0.0436537	0.601272	0.502533	0.839721
ENSMUSG00000056458	5.72634	1.62437	0.511982	0.0403599	0.234405	0.494633
ENSMUSG00000016619	0.557178	0.266362	3.46423	0.474446	0.618222	0.0997397
ENSMUSG00000027086	0.905886	3.12271	1.95745	0.366068	0.11101	0.199342
ENSMUSG00000020289	0.535604	0.0540815	0.298742	0.482881	0.82131	0.599581
ENSMUSG00000032854	3.27929	18.5169	0.261683	0.10359	0.00198154	0.622783
ENSMUSG00000053950	0.452585	0.0114636	3.82946	0.518008	0.917083	0.0860694
ENSMUSG00000030811	1.62131	0.0602252	0.0208797	0.234812	0.811645	0.888681
ENSMUSG00000036067	0.0249568	1.96581	0.0183696	0.877962	0.194429	0.895538
ENSMUSG00000042155	4.88069	0.0682164	1.97132	0.0545139	0.79983	0.197918
ENSMUSG00000031837	9.69485e-05	6.96074	0.235803	0.992359	0.0269879	0.640274
ENSMUSG00000026062	0.0509445	0.00454677	0.146464	0.82647	0.947714	0.711905
ENSMUSG00000030314	0.0172555	0.225158	0.567746	0.89838	0.64644	0.472746
ENSMUSG00000020921	0.937915	0.0670882	0.387807	0.358118	0.801451	0.550789
ENSMUSG00000041671	4.4356	0.283775	0.139332	0.0644782	0.607138	0.718643
ENSMUSG00000079109	6.3623	0.142018	3.66475	0.0326421	0.715015	0.0919124
ENSMUSG00000021013	0.0649454	0.194417	0.184494	0.804571	0.669667	0.678874
ENSMUSG00000024556	0.503721	0.0657793	0.187439	0.495845	0.803351	0.676492
ENSMUSG00000037470	0.154077	0.973963	0.169748	0.703803	0.349481	0.691154
ENSMUSG00000057788	0.379954	9.40907e-06	0.637108	0.552898	0.997619	0.447804
ENSMUSG00000021301	0.221548	3.10361	0.880113	0.649062	0.111961	0.375626
ENSMUSG00000026339	7.50286	6.13559	0.0884338	0.02288	0.0351634	0.773753
ENSMUSG00000028434	0.445723	0.662332	0.230145	0.521123	0.43674	0.644258
ENSMUSG00000013973	1.46492	0.160819	3.25392	0.256976	0.697758	0.108908
ENSMUSG00000028670	0.113609	0.397724	3.15573	0.7438	0.543947	0.113566
ENSMUSG00000002343	3.00423	0.13622	0.0557658	0.117082	0.720601	0.819252
ENSMUSG00000015889	0.0503565	0.0719258	0.516353	0.827456	0.794599	0.492852
ENSMUSG00000011254	1.2379	1.35733	0.698017	0.294709	0.273949	0.427696
ENSMUSG00000017999	0.335712	0.0193054	0.573007	0.576528	0.892554	0.470771
ENSMUSG00000035024	0.0074764	1.07616	2.62476	0.932989	0.326625	0.143868
ENSMUSG00000027676	0.0548645	4.01098	0.0864939	0.820047	0.076215	0.776169
ENSMUSG00000026017	0.0890841	0.13967	3.47406	0.772121	0.717261	0.0993364
ENSMUSG00000027489	2.02605	0.0774081	0.359511	0.18835	0.787127	0.565369
ENSMUSG00000039148	4.08698	0.000982593	7.91977e-05	0.0739273	0.975677	0.993117
ENSMUSG00000032727	0.0881106	1.29429	3.11711	0.773329	0.284639	0.115469
ENSMUSG00000025872	0.425528	0.145308	0.908116	0.530498	0.711903	0.368516
ENSMUSG00000023966	0.128915	1.1516	0.0127458	0.727839	0.311144	0.912893
ENSMUSG00000036678	1.66291	2.8568	4.31724	0.229362	0.125249	0.0713592
ENSMUSG00000019971	1.27593	0.00393761	1.63928	0.287863	0.951337	0.236298
ENSMUSG00000029500	0.760303	0.616431	0.000191467	0.405894	0.452548	0.989299
ENSMUSG00000034209	2.13584	0.46249	0.0102015	0.177909	0.513574	0.922034
ENSMUSG00000025646	0.928831	0.102569	0.471854	0.360346	0.756078	0.511552
ENSMUSG00000016528	2.02403	0.310846	3.79085	0.18855	0.590757	0.0873951
ENSMUSG00000011096	0.472152	0.362819	0.00514388	0.509316	0.561812	0.944585
ENSMUSG00000024172	1.67381	0.298821	0.429392	0.227964	0.597912	0.530675
ENSMUSG00000041747	1.75538	0.0106567	1.74838	0.217853	0.920043	0.222633
ENSMUSG00000041774	0.0787497	0.0469312	0.559108	0.785343	0.833323	0.476022
ENSMUSG00000045409	1.13764	3.97459e-08	0.349378	0.313927	0.999845	0.570784
ENSMUSG00000022416	0.807553	0.551407	0.67817	0.392252	0.476677	0.434079
ENSMUSG00000024472	0.170866	0.327548	1.6382	0.689018	0.581119	0.236438
ENSMUSG00000032261	1.05756	0.889094	1.50386	0.330617	0.370344	0.254947
ENSMUSG00000043857	0.0727569	4.92093	0.0866793	0.793447	0.0537114	0.775937
ENSMUSG00000025791	2.11728	0.437334	0.098039	0.179619	0.524978	0.762203
ENSMUSG00000020455	0.0320612	2.83214	0.325367	0.861859	0.126687	0.584061
ENSMUSG00000025354	2.24189	4.42957	1.37599	0.16854	0.0646282	0.274527
ENSMUSG00000072489	0.000416005	8.47165	6.30958	0.984172	0.0172941	0.0362641
ENSMUSG00000062184	0.00642739	1.50817	1.7928	0.937856	0.250565	0.217382
ENSMUSG00000002845	0.117386	0.00112914	0.304764	0.739754	0.973927	0.595992
ENSMUSG00000078484	0.0644686	2.66916	3.90693e-05	0.805273	0.136742	0.995166
ENSMUSG00000045193	2.65167	0.325519	0.12595	0.137882	0.582272	0.731843
ENSMUSG00000041846	0.152045	0.471652	0.00156799	0.705656	0.509534	0.969384
ENSMUSG00000000296	1.07777	0.596389	1.12719	0.326282	0.459757	0.319372
ENSMUSG00000025575	2.37804	0.578842	0.103469	0.157443	0.466232	0.755949
ENSMUSG00000013701	1.14882	0.0220165	0.215528	0.311695	0.885314	0.654841
ENSMUSG00000045365	0.838105	2.56602	0.0767149	0.383812	0.143646	0.788822
ENSMUSG00000046947	0.170266	0.211208	0.0477934	0.689532	0.656722	0.832422
ENSMUSG00000068206	1.37413	0.793439	19.2007	0.271198	0.39625	0.00234295
ENSMUSG00000029029	0.353537	0.757047	0.0120186	0.566763	0.406861	0.915403
ENSMUSG00000042632	1.21065	1.96854	0.8408	0.299761	0.194148	0.385976
ENSMUSG00000008435	0.892599	1.5142	0.217488	0.369445	0.24969	0.653396
ENSMUSG00000029715	1.0681	0.00352965	0.477352	0.328346	0.953923	0.509171
ENSMUSG00000039239	14.5674	24.0214	0.45243	0.00411049	0.000846292	0.520134
ENSMUSG00000031732	3.70969	0.599356	8.03726	0.0862159	0.458678	0.0219802
ENSMUSG00000038949	0.477421	0.920357	2.555	0.507021	0.362443	0.148613
ENSMUSG00000021215	1.57532	5.01051	0.430496	0.241046	0.0519774	0.53016
ENSMUSG00000026024	1.95952	3.7988	0.0410013	0.195078	0.0830934	0.84459
ENSMUSG00000052087	1.84935	1.28041	0.0603471	0.206947	0.287072	0.812133
ENSMUSG00000063698	0.0756346	0.696513	0.0273435	0.789512	0.425555	0.872764
ENSMUSG00000020654	0.154854	0.169716	0.300447	0.703099	0.690003	0.59856
ENSMUSG00000036959	0.185264	2.35455	0.3949	0.677011	0.159288	0.547252
ENSMUSG00000018774	1.02893	2.83504	0.0287313	0.336902	0.126516	0.869609
ENSMUSG00000023707	0.221524	0.448585	0.591251	0.649079	0.51982	0.464029
ENSMUSG00000032462	0.66079	2.02154	1.0722	0.437256	0.188797	0.330732
ENSMUSG00000038077	3.01992	18.3675	0.736364	0.116254	0.00203277	0.415796
ENSMUSG00000033282	0.0980697	0.000555542	0.436656	0.761294	0.98171	0.527307
ENSMUSG00000004393	0.270282	0.635063	0.320628	0.615687	0.446017	0.586759
ENSMUSG00000040836	2.84992	2.20339	2.53337	0.125648	0.171864	0.150126
ENSMUSG00000021192	2.92667	6.28705	0.567228	0.12129	0.0334533	0.472942
ENSMUSG00000004896	2.28588	1.91392	0.665736	0.164845	0.199877	0.438159
ENSMUSG00000026082	17.9513	2.34096	1.08632	0.00218425	0.160368	0.327758
ENSMUSG00000028630	2.85851	0.0607147	3.85775	0.12515	0.810898	0.0851146
ENSMUSG00000061458	0.0309962	0.694257	0.748198	0.864147	0.426279	0.412233
ENSMUSG00000021974	5.05953	0.31527	0.355411	0.0510583	0.588171	0.567547
ENSMUSG00000028527	10.3486	1.81099	0.834225	0.0105412	0.211307	0.387751
ENSMUSG00000001767	1.70583	1.04344	0.198357	0.22392	0.333695	0.667855
ENSMUSG00000019889	3.33292	0.621206	0.326144	0.101195	0.450859	0.583621
ENSMUSG00000025969	7.55348	3.93337	0.0378595	0.0225372	0.0786442	0.850576
ENSMUSG00000037262	6.03581	1.57118	0.504161	0.0363496	0.241619	0.497849
ENSMUSG00000036437	0.957213	5.93494	0.0868532	0.353455	0.0376	0.775719
ENSMUSG00000042807	3.00556	0.0207002	2.09007	0.117012	0.888769	0.18627
ENSMUSG00000021103	0.040266	5.07025	0.419611	0.845423	0.05086	0.535275
ENSMUSG00000063785	0.94435	0.281591	0.150997	0.356553	0.608503	0.707722
ENSMUSG00000005823	1.02345	1.20441	1.99542	0.338125	0.300935	0.195475
ENSMUSG00000027550	1.46858	0.122922	1.46774	0.256425	0.733953	0.26027
ENSMUSG00000029924	1.72374	0.0422787	0.00708589	0.2217	0.841665	0.934983
ENSMUSG00000060671	0.134913	2.11102	0.496428	0.72188	0.180201	0.501067
ENSMUSG00000035919	1.95707	0.19626	0.144292	0.195332	0.668214	0.713937
ENSMUSG00000039358	0.995317	0.0166438	0.00265119	0.344512	0.900186	0.960198
ENSMUSG00000042992	0.64814	0.303999	4.60885	0.441527	0.594808	0.0640916
ENSMUSG00000032834	0.486032	1.955	0.0147041	0.503312	0.195547	0.906475
ENSMUSG00000030323	5.88085	2.7192	1.20811	0.0382924	0.133548	0.303681
ENSMUSG00000052726	7.57956	1.77251	0.0155953	0.0223631	0.215808	0.903699
ENSMUSG00000031119	0.223604	0.811548	0.413992	0.647565	0.391132	0.537953
ENSMUSG00000068744	1.26282	7.28766	1.28706	0.290197	0.024411	0.289437
ENSMUSG00000070002	0.347014	4.99715	0.0692599	0.570297	0.0522317	0.799069
ENSMUSG00000023994	2.13745	0.988039	1.44381	0.177761	0.346194	0.263885
ENSMUSG00000026489	0.372009	1.31899	2.49682	0.556995	0.280381	0.152732
ENSMUSG00000024963	3.43437	2.58917	1.53341	0.0968555	0.142058	0.250705
ENSMUSG00000018921	0.699426	1.22016	1.21552	0.424624	0.297984	0.302301
ENSMUSG00000063904	10.8249	1.06286	0.0505096	0.00937661	0.329472	0.827813
ENSMUSG00000039737	0.136213	0.0388613	0.0610749	0.720609	0.848104	0.811029
ENSMUSG00000025505	0.00646922	0.13171	0.0359076	0.937654	0.725043	0.854426
ENSMUSG00000037465	1.3341	0.00145414	0.639711	0.277822	0.970414	0.446912
ENSMUSG00000038279	0.547961	0.000205158	3.10759	0.478017	0.988884	0.115945
ENSMUSG00000006527	0.116903	0.542147	0.0248842	0.740266	0.480295	0.878565
ENSMUSG00000020380	1.61787	1.89602	2.42998	0.23527	0.201804	0.157652
ENSMUSG00000052581	0.305244	0.388044	0.0165647	0.594067	0.548787	0.900769
ENSMUSG00000032652	1.73827	2.34896	0.091348	0.219922	0.159731	0.770179
ENSMUSG00000021728	3.13693	0.689598	3.84518	0.110308	0.42778	0.0855371
ENSMUSG00000057182	7.57397	2.47603	0.0571136	0.0224003	0.150045	0.817126
ENSMUSG00000022342	0.0558187	0.637687	0.163052	0.81852	0.44511	0.69694
ENSMUSG00000040913	2.63074	4.48101	0.801298	0.139263	0.0633621	0.396839
ENSMUSG00000039201	0.407614	0.0194394	0.772878	0.539088	0.892184	0.40496
ENSMUSG00000015522	1.37087	0.045251	4.18356	0.271729	0.836283	0.0750452
ENSMUSG00000020346	1.81302	1.97043	6.35872e-12	0.211074	0.193953	0.999998
ENSMUSG00000026484	1.27265	0.00282746	2.54785	0.288445	0.958755	0.149111
ENSMUSG00000032036	0.0001303	0.0127447	0.446409	0.991141	0.912594	0.52285
ENSMUSG00000027573	2.17303	5.51891	0.118346	0.174547	0.0433593	0.739703
ENSMUSG00000028016	4.16297	0.261157	6.50149	0.0717262	0.621626	0.0341852
ENSMUSG00000028222	9.22287	2.62956	0.0414652	0.014088	0.139341	0.843727
ENSMUSG00000025170	1.29964	0.477845	0.0350079	0.283708	0.506837	0.856237
ENSMUSG00000005802	0.155662	0.732805	2.5622	0.702369	0.414185	0.148114
ENSMUSG00000042185	1.51094	0.415137	0.00675371	0.250163	0.535448	0.936522
ENSMUSG00000045980	9.62764	0.00357279	7.63085	0.0126642	0.953643	0.0245835
ENSMUSG00000028532	0.0823412	0.396496	0.0319822	0.780646	0.544556	0.862513
ENSMUSG00000030614	0.768998	0.385503	1.73686	0.403327	0.550071	0.224023
ENSMUSG00000024436	0.15091	1.73105	3.93827	0.706697	0.220804	0.0824714
ENSMUSG00000001157	0.369932	0.190982	2.59241	0.558076	0.672398	0.146043
ENSMUSG00000041468	2.51137	0.141137	0.208036	0.147489	0.715855	0.660438
ENSMUSG00000049892	0.000718725	0.0989557	2.10232	0.979197	0.760257	0.185121
ENSMUSG00000013465	0.0537015	2.96669	0.00596676	0.821926	0.119095	0.940326
ENSMUSG00000034022	0.992627	1.60788	0.0300572	0.345132	0.236609	0.866667
ENSMUSG00000019849	1.08916	2.57577	0.48175	0.323879	0.142974	0.507281
ENSMUSG00000047193	8.5838	2.55798	9.29196	0.0167621	0.144203	0.0158626
ENSMUSG00000029869	1.55672	0.274619	2.74118	0.243632	0.612909	0.136386
ENSMUSG00000001755	0.526558	0.0764636	0.884018	0.486497	0.788394	0.374622
ENSMUSG00000026409	0.300996	2.90914	0.0319791	0.596604	0.122268	0.862519
ENSMUSG00000011158	1.40501	3.79039	0.827116	0.266239	0.0833819	0.389685
ENSMUSG00000045546	0.533294	0.0383223	0.279662	0.4838	0.849146	0.611277
ENSMUSG00000068523	0.00516009	0.0600965	1.39249	0.944305	0.811842	0.271881
ENSMUSG00000010755	2.16983	0.863269	0.0395049	0.174832	0.377072	0.84741
ENSMUSG00000057506	2.51687	0.21583	1.17056	0.147096	0.653269	0.310818
ENSMUSG00000004508	0.189065	1.00418	0.687139	0.673936	0.34248	0.431175
ENSMUSG00000032633	1.31868	0.699267	0.739831	0.280434	0.424675	0.414747
ENSMUSG00000047428	0.355144	1.77817	0.00964206	0.5659	0.215138	0.924194
ENSMUSG00000042604	0.0415359	0.960465	1.36093	0.843041	0.352678	0.276972
ENSMUSG00000032402	0.185886	0.306778	0.050507	0.676505	0.593156	0.827817
ENSMUSG00000031627	0.0686591	0.0483819	1.94489	0.799198	0.830811	0.200644
ENSMUSG00000036686	0.0536448	1.51845	0.0287737	0.822018	0.249076	0.869514
ENSMUSG00000004895	2.98147	0.601551	1.09262	0.118298	0.457882	0.326445
ENSMUSG00000018765	0.776391	5.20231	1.68612	0.401165	0.0484945	0.230291
ENSMUSG00000040782	0.189959	2.23989	0.0143392	0.673217	0.168711	0.907637
ENSMUSG00000034189	0.0401217	0.864485	0.0507733	0.845696	0.376751	0.827373
ENSMUSG00000025323	7.95918	0.49751	1.17518	0.0200077	0.498444	0.309925
ENSMUSG00000050534	0.239496	0.148651	0.107828	0.636276	0.708783	0.75106
ENSMUSG00000063439	0.00189572	1.3338	0.109313	0.966222	0.277872	0.749421
ENSMUSG00000018583	3.76425	0.408109	0.273008	0.0842866	0.538847	0.615477
ENSMUSG00000032902	4.8613	0.489792	0.00477927	0.0549059	0.501707	0.946581
ENSMUSG00000030816	0.32869	0.047889	1.85672	0.580472	0.83166	0.210122
ENSMUSG00000006288	0.389863	1.93257	7.24661e-06	0.547871	0.197895	0.997918
ENSMUSG00000074797	0.616421	0.135079	0.000773286	0.452552	0.721717	0.978496
ENSMUSG00000051379	0.884837	22.5472	2.98853	0.37144	0.00104655	0.122116
ENSMUSG00000020273	0.646754	0.273681	0.527834	0.442	0.613508	0.488229
ENSMUSG00000058420	5.94105	2.26143	0.0142477	0.0375226	0.166886	0.90793
ENSMUSG00000026455	0.0871786	0.015162	1.41179	0.774493	0.904707	0.268834
ENSMUSG00000043999	1.2464	1.21462	2.81837	0.293159	0.299017	0.131707
ENSMUSG00000000184	0.836037	0.132649	0.0031025	0.384375	0.724111	0.956947
ENSMUSG00000062995	0.805088	0.378427	2.6724	0.392946	0.55368	0.140742
ENSMUSG00000027649	1.02328	0.102684	3.53405	0.338163	0.755947	0.0969195
ENSMUSG00000006456	1.05928	0.611241	3.31736	0.330244	0.454396	0.106031
ENSMUSG00000058248	0.0622222	4.92331	0.995096	0.808617	0.0536643	0.347713
ENSMUSG00000029359	0.127457	0.373572	2.1881	0.729311	0.556184	0.177343
ENSMUSG00000046159	0.0508159	0.126855	4.40821	0.826685	0.729922	0.0689833
ENSMUSG00000051331	4.19917	7.34582	0.791891	0.0707068	0.023985	0.399497
ENSMUSG00000051098	7.71511e-05	0.000801247	6.15086	0.993183	0.978036	0.0381062
ENSMUSG00000045896	1.98765	0.00678563	2.50439	0.192195	0.936152	0.152187
ENSMUSG00000039656	0.0191167	0.00104981	0.0314819	0.893077	0.97486	0.86358
ENSMUSG00000048758	1.80751	1.31545	0.944748	0.211709	0.280986	0.359527
ENSMUSG00000045691	6.76213	16.0854	2.00989	0.0287189	0.00306082	0.194028
ENSMUSG00000079435	0.103913	0.197625	0.735215	0.754546	0.667143	0.416144
ENSMUSG00000040365	0.118694	2.01925	4.76648	0.738369	0.189024	0.0605572
ENSMUSG00000020290	0.0608324	0.0766284	1.31509	0.810719	0.788172	0.284614
ENSMUSG00000038774	1.23175	0.665394	2.50326	0.295839	0.435718	0.152268
ENSMUSG00000020515	0.122015	3.992	0.101289	0.734893	0.0768	0.758438
ENSMUSG00000040033	1.49563	0.583837	0.358182	0.252402	0.464372	0.566073
ENSMUSG00000034974	0.0106124	0.0248759	7.05234	0.920209	0.878159	0.0290017
ENSMUSG00000025474	0.0441147	0.506378	0.695265	0.838318	0.494741	0.428572
ENSMUSG00000037649	4.09208	0.0473298	0.00972377	0.0737771	0.832629	0.923875
ENSMUSG00000051401	4.85137	0.781143	0.0714108	0.0551079	0.399785	0.796053
ENSMUSG00000027630	0.522408	9.5661	2.58094	0.488172	0.0128689	0.146825
ENSMUSG00000022394	5.80289	0.000113917	0.102505	0.0393186	0.991717	0.757046
ENSMUSG00000022685	0.154808	0.0569867	0.0905918	0.703141	0.816671	0.7711
ENSMUSG00000003308	0.0164192	4.89171	0.118941	0.900858	0.0542925	0.739078
ENSMUSG00000009741	0.151846	6.12103	0.987249	0.705839	0.0353334	0.349514
ENSMUSG00000039519	1.67219	7.39276	0.381211	0.22817	0.0236479	0.554119
ENSMUSG00000023032	0.131202	1.30395	1.20607	0.725549	0.282962	0.304062
ENSMUSG00000041078	1.02461	0.0159114	1.09179	0.337866	0.902394	0.326616
ENSMUSG00000038990	0.804767	0.908914	1.29417	0.393036	0.365305	0.288203
ENSMUSG00000026478	1.65296	2.89658	2.14214	0.23065	0.122975	0.181455
ENSMUSG00000074736	1.35356	2.05466	0.92109	0.274574	0.185552	0.365293
ENSMUSG00000030979	0.822121	2.49089	0.325702	0.388192	0.148963	0.583871
ENSMUSG00000045095	0.0606278	1.69773	3.33428	0.81103	0.224933	0.10528
ENSMUSG00000036572	0.0693956	0.0134764	2.18106	0.798151	0.910132	0.177965
ENSMUSG00000022847	0.850307	0.715041	0.610402	0.380521	0.419688	0.457132
ENSMUSG00000058388	0.370712	0.0254564	0.971481	0.55767	0.876758	0.353179
ENSMUSG00000050505	4.05316	0.175347	0.0126018	0.0749346	0.685219	0.913385
ENSMUSG00000025050	0.524541	1.21817	0.31949	0.48731	0.298354	0.587411
ENSMUSG00000010517	0.212623	0.140769	3.02692	0.65566	0.716207	0.12008
ENSMUSG00000041638	0.114119	0.11767	1.62789	0.743248	0.739452	0.23779
ENSMUSG00000057278	0.230607	1.43476	2.45559	0.642531	0.261582	0.155742
ENSMUSG00000040455	0.0301569	0.110884	6.13424	0.865978	0.746766	0.0383059
ENSMUSG00000057375	1.53481	0.00160147	0.00705547	0.246728	0.968952	0.935123
ENSMUSG00000025735	0.00515215	0.0183246	0.985398	0.944348	0.8953	0.349941
ENSMUSG00000020706	0.334166	0.00828673	0.006501	0.577392	0.929461	0.937718
ENSMUSG00000029098	14.3478	3.67429	1.88939	0.0042968	0.0874977	0.20654
ENSMUSG00000020680	1.82771	1.9161	0.0707641	0.209391	0.199644	0.796955
ENSMUSG00000022621	1.07435	7.89036	1.24842	0.32701	0.0204111	0.296284
ENSMUSG00000001150	3.81764	0.24363	1.7438	0.0824514	0.633418	0.223183
ENSMUSG00000034098	0.302573	0.396142	0.64417	0.595659	0.544732	0.445392
ENSMUSG00000024773	0.950799	1.26086	0.470864	0.354995	0.290549	0.511984
ENSMUSG00000053730	4.87467	0.125762	0.637981	0.0546351	0.731035	0.447505
ENSMUSG00000027498	0.235231	0.00031569	1.10537	0.639258	0.986212	0.32381
ENSMUSG00000021661	0.0472505	0.895167	0.161933	0.832767	0.368789	0.697921
ENSMUSG00000037415	0.00421806	2.34237	0.000191793	0.949636	0.160256	0.98929
ENSMUSG00000034867	2.15234	0.0203343	0.694454	0.176407	0.889749	0.42883
ENSMUSG00000040372	0.158328	0.00533491	3.54555	0.699974	0.943371	0.0964648
ENSMUSG00000033931	0.00356428	0.202565	0.13127	0.953698	0.663303	0.726503
ENSMUSG00000089872	0.494091	0.15747	0.808247	0.499885	0.700742	0.394893
ENSMUSG00000064023	0.831774	0.876536	2.68863	0.385538	0.373593	0.139697
ENSMUSG00000018974	2.54413	0.358157	0.0984651	0.145169	0.564287	0.761706
ENSMUSG00000027305	1.8554	0.683882	0.0341378	0.20627	0.429632	0.858012
ENSMUSG00000060534	1.17959	1.9604	0.655912	0.305671	0.194987	0.441429
ENSMUSG00000020755	0.240896	0.18307	3.13881	0.635304	0.678804	0.114395
ENSMUSG00000035529	2.53989	1.28431	3.94617	0.145467	0.286385	0.0822177
ENSMUSG00000063316	0.232094	1.45996	0.0456312	0.641474	0.257725	0.836191
ENSMUSG00000048047	0.602247	0.0289606	3.39805	0.45763	0.868634	0.102512
ENSMUSG00000030138	0.33533	0.069253	0.217671	0.576741	0.798353	0.653262
ENSMUSG00000034462	0.164318	0.459799	0.133614	0.694679	0.514771	0.724191
ENSMUSG00000060098	0.406527	0.095463	0.547172	0.539618	0.764376	0.480616
ENSMUSG00000050663	8.37059	7.8546	0.691115	0.0177914	0.0206247	0.429898
ENSMUSG00000000561	2.69681	1.35366	8.44128	0.134965	0.274556	0.0197281
ENSMUSG00000041777	0.95768	0.359744	1.82103	0.353343	0.563442	0.214134
ENSMUSG00000028468	0.00441822	0.149281	1.4817	0.948457	0.708199	0.258194
ENSMUSG00000018572	1.70719	0.377265	0.725422	0.22375	0.554278	0.419135
ENSMUSG00000030505	2.90518	0.180553	2.71816	0.122491	0.680876	0.137824
ENSMUSG00000027714	1.02663	2.4571	5.21853	0.337415	0.151438	0.0517141
ENSMUSG00000058799	0.0741347	0.869024	0.0943601	0.791553	0.375557	0.76655
ENSMUSG00000031538	0.569541	3.24419	4.90475	0.469727	0.105197	0.0576598
ENSMUSG00000032333	2.37783	0.231998	0.241995	0.15746	0.641542	0.635982
ENSMUSG00000038861	0.573527	5.20564	1.54097	0.468223	0.0484367	0.249636
ENSMUSG00000052698	4.04966	1.18678	0.282186	0.0750396	0.304289	0.6097
ENSMUSG00000001143	2.57087	3.08167	0.0264509	0.143312	0.113066	0.874837
ENSMUSG00000068329	0.060614	0.682847	1.46822	0.811051	0.42997	0.260198
ENSMUSG00000027088	0.00431765	0.0340499	3.95889	0.949046	0.857692	0.0818114
ENSMUSG00000036057	2.2018	2.11265	0.131851	0.172003	0.180049	0.725928
ENSMUSG00000030509	1.03943	2.14168	0.0536286	0.334576	0.177375	0.822679
ENSMUSG00000019894	0.329467	1.96795	0.534737	0.580033	0.194208	0.485487
ENSMUSG00000049624	3.24655	0.571795	4.1211	0.105088	0.468876	0.0768512
ENSMUSG00000066278	0.323474	0.105904	5.01056	0.583439	0.752294	0.0555615
ENSMUSG00000020032	1.03595	2.0591	3.59791	0.335345	0.185123	0.0944299
ENSMUSG00000052684	0.137872	1.40811	0.693828	0.718997	0.265749	0.42903
ENSMUSG00000038072	0.685906	0.0204891	0.384549	0.428975	0.889333	0.552429
ENSMUSG00000066643	0.0873628	0.0324385	1.09059	0.774263	0.861059	0.326867
ENSMUSG00000064293	0.609147	0.0741125	4.10484	0.455146	0.791583	0.0773307
ENSMUSG00000022305	0.391336	0.700999	0.210772	0.547131	0.424123	0.65838
ENSMUSG00000023932	0.0761819	8.15992	4.84069	0.788773	0.0188861	0.0589795
ENSMUSG00000043885	0.00109947	2.97927	0.324257	0.974272	0.118416	0.584691
ENSMUSG00000022100	1.78083	0.806396	4.95435	0.214824	0.392577	0.0566637
ENSMUSG00000087408	0.000954964	0.694801	1.49744	0.976022	0.426104	0.255882
ENSMUSG00000038331	0.653974	0.275427	0.668706	0.439549	0.612395	0.437179
ENSMUSG00000038390	0.0132254	0.120788	0.588795	0.910969	0.736171	0.464927
ENSMUSG00000066357	0.96554	0.220919	0.637945	0.351471	0.649521	0.447517
ENSMUSG00000007038	0.779924	0.476835	1.08696	0.400139	0.507275	0.327624
ENSMUSG00000025175	0.552703	1.95052	5.34236	0.476174	0.196013	0.0495842
ENSMUSG00000024867	4.99234	0.137543	0.16566	0.0523235	0.719315	0.69467
ENSMUSG00000039838	11.4044	1.08825	2.71173	0.00816524	0.324069	0.138229
ENSMUSG00000029056	0.210371	0.0235566	0.870741	0.657351	0.881405	0.378053
ENSMUSG00000056755	5.44929	2.35206	2.51854	0.0444279	0.159485	0.151176
ENSMUSG00000001379	5.34174e-05	0.410144	1.67839	0.994328	0.537858	0.231267
ENSMUSG00000033411	0.191771	0.271193	0.749473	0.671768	0.615101	0.411852
ENSMUSG00000032307	1.7906	0.479159	3.19666	0.213676	0.506268	0.111593
ENSMUSG00000060950	6.23632	1.98175	0.410171	0.0340143	0.192795	0.539789
ENSMUSG00000041632	0.17036	2.76107	5.86499	0.689451	0.13095	0.0417344
ENSMUSG00000055116	0.338312	0.00480654	3.46059	0.575082	0.946244	0.0998896
ENSMUSG00000035285	0.747643	0.177949	2.03078	0.409678	0.683039	0.191965
ENSMUSG00000030726	3.61863	0.39438	1.34084	0.0895623	0.545609	0.280285
ENSMUSG00000053134	1.09013	0.357719	0.192325	0.323675	0.564521	0.672591
ENSMUSG00000015143	0.0742053	1.41754	0.262338	0.791456	0.264263	0.622355
ENSMUSG00000027531	0.749374	0.45077	4.22982	0.409157	0.518829	0.0737425
ENSMUSG00000030741	0.612216	3.12856	0.0579644	0.454048	0.11072	0.815798
ENSMUSG00000048216	5.35365	0.0705945	1.57932	0.0459502	0.796459	0.24431
ENSMUSG00000029208	0.170729	0.141238	0.0627219	0.689136	0.715758	0.808556
ENSMUSG00000050697	0.00662038	2.78336	5.08963	0.936932	0.129593	0.054057
ENSMUSG00000043061	0.00295927	0.045099	5.6833	0.957806	0.836554	0.0442707
ENSMUSG00000010054	4.28234	0.981339	1.62485	0.0684325	0.347753	0.238192
ENSMUSG00000021996	0.04192	0.0161277	0.587313	0.842328	0.901737	0.46547
ENSMUSG00000036957	0.0307953	1.72389	0.00335262	0.864583	0.221682	0.955247
ENSMUSG00000082908	6.71693	2.33333	4.83018	0.0291319	0.160978	0.0591996
ENSMUSG00000029189	1.3458	0.0314311	2.39209	0.275862	0.863208	0.160536
ENSMUSG00000061315	0.000285985	7.93862	1.03771	0.986877	0.0201272	0.33817
ENSMUSG00000039697	0.323402	2.95484	1.35238	0.58348	0.11974	0.278376
ENSMUSG00000031922	0.112233	1.02144	0.788572	0.745293	0.338576	0.400442
ENSMUSG00000022837	0.1314	0.126308	0.0688548	0.725351	0.730478	0.799642
ENSMUSG00000024985	0.193314	0.104034	0.127796	0.670541	0.754409	0.729976
ENSMUSG00000038822	0.899981	1.61257	0.0761794	0.367563	0.23598	0.789539
ENSMUSG00000027950	0.272824	0.000887598	2.95121	0.614055	0.976883	0.124138
ENSMUSG00000028343	0.379231	0.703433	0.0280039	0.553268	0.423348	0.871252
ENSMUSG00000047747	0.0401574	0.540844	11.8817	0.845628	0.480808	0.00873354
ENSMUSG00000022840	0.0386751	3.82672	0.0188391	0.848463	0.0821445	0.89422
ENSMUSG00000018428	3.22264	0.102705	0.302206	0.106199	0.755923	0.597511
ENSMUSG00000022498	0.00055864	0.03103	1.67469	0.981659	0.864073	0.231738
ENSMUSG00000018659	0.000192641	0.577478	8.87022	0.989229	0.466741	0.0176463
ENSMUSG00000025899	0.11088	1.73104	1.42064	0.74677	0.220805	0.267453
ENSMUSG00000034744	0.0569948	0.0159196	1.81855	0.816658	0.902369	0.214417
ENSMUSG00000053411	1.45097	0.00775587	4.16438e-05	0.259092	0.931752	0.995009
ENSMUSG00000030872	0.799879	0.647459	0.0296502	0.394418	0.441759	0.867563
ENSMUSG00000031883	0.99193	1.12668	4.95699	0.345293	0.316138	0.0566113
ENSMUSG00000034274	0.0589193	0.161154	1.41836	0.813654	0.697461	0.267807
ENSMUSG00000021650	0.250354	0.0452924	0.263116	0.628832	0.83621	0.621847
ENSMUSG00000024517	4.02799	0.726808	1.8083	0.0756952	0.41603	0.215591
ENSMUSG00000040896	0.525084	0.0056524	1.08136	0.487091	0.941714	0.328799
ENSMUSG00000039989	0.00143481	0.334822	0.678284	0.970611	0.577025	0.434042
ENSMUSG00000032598	20.4335	0.942226	7.00348	0.00144607	0.357068	0.0294193
ENSMUSG00000054619	0.0226158	0.690718	0.940528	0.883777	0.427418	0.360545
ENSMUSG00000028165	0.00220916	0.229165	0.139549	0.963538	0.643559	0.718435
ENSMUSG00000051650	0.196107	0.93509	1.46748	0.668334	0.358809	0.26031
ENSMUSG00000038525	0.0443625	0.315777	2.20979e-05	0.837872	0.587876	0.996364
ENSMUSG00000022674	0.00453195	2.91026	1.36231	0.947799	0.122205	0.276746
ENSMUSG00000008333	0.0944518	0.611485	1.29283	0.765585	0.454309	0.288435
ENSMUSG00000033237	4.44295	1.88924	0.179439	0.0642957	0.202541	0.683015
ENSMUSG00000035246	2.43078	0.23145	0.32954	0.153404	0.641931	0.581707
ENSMUSG00000078919	0.17443	0.396914	0.0241533	0.685992	0.544349	0.880345
ENSMUSG00000069539	7.597	0.438376	2.02726	0.0222476	0.524497	0.192311
ENSMUSG00000029196	1.33551	1.72795	0.344735	0.277584	0.221183	0.573302
ENSMUSG00000040472	8.33355	0.00210728	1.02509	0.0179781	0.964388	0.340954
ENSMUSG00000028114	0.0131281	0.0233684	2.66154	0.911295	0.881875	0.141446
ENSMUSG00000028838	0.0249085	1.31555	0.587357	0.87808	0.280968	0.465454
ENSMUSG00000028518	0.371343	0.762326	1.12709	0.557342	0.405294	0.319393
ENSMUSG00000015697	6.67232	0.00485892	0.704757	0.0295468	0.945952	0.425564
ENSMUSG00000045216	4.45338	0.000350512	0.0308639	0.0640382	0.985471	0.86491
ENSMUSG00000073557	2.97468	2.87639	1.78977	0.118663	0.124123	0.217734
ENSMUSG00000032571	0.0214795	0.0345427	0.249163	0.886711	0.856679	0.631101
ENSMUSG00000044528	0.174597	0.00010122	0.0485947	0.685851	0.992192	0.831048
ENSMUSG00000063808	10.4252	0.00236685	0.0450217	0.0103425	0.962261	0.83727
ENSMUSG00000026739	2.76257	0.0376306	1.10903	0.130857	0.850494	0.323059
ENSMUSG00000062421	0.0111149	2.45648	0.143702	0.918349	0.151484	0.714492
ENSMUSG00000010936	1.25193	1.2748	0.286495	0.292157	0.288064	0.607029
ENSMUSG00000042770	0.0168213	0.480021	0.0471474	0.899659	0.505896	0.833539
ENSMUSG00000030930	0.638107	3.27909	0.0872958	0.444965	0.103599	0.775167
ENSMUSG00000035376	2.90247	1.16889	0.756693	0.122643	0.307746	0.409705
ENSMUSG00000025810	2.9508	11.4007	9.11024	0.119961	0.00817239	0.0166019
ENSMUSG00000036620	0.979793	0.635867	1.13523	0.348114	0.445739	0.31776
ENSMUSG00000018425	2.48792	0.0169719	2.3129	0.149178	0.899213	0.166796
ENSMUSG00000063434	0.294888	0.350748	0.317289	0.600293	0.568269	0.588677
ENSMUSG00000039914	4.71098	1.10432	0.174071	0.0580681	0.320718	0.68749
ENSMUSG00000028538	0.0175086	0.00296924	0.407726	0.897642	0.957735	0.540971
ENSMUSG00000045009	1.37988	1.01243	0.277751	0.270265	0.340605	0.612476
ENSMUSG00000004099	2.05339	0.444471	0.20885	0.185676	0.521695	0.659824
ENSMUSG00000042354	0.426084	0.467579	0.479923	0.530235	0.511323	0.508065
ENSMUSG00000003848	4.21149	0.663105	0.176871	0.0703639	0.436481	0.685146
ENSMUSG00000032203	9.18426	3.65651	1.24247	0.0142339	0.0881508	0.297359
ENSMUSG00000037070	0.722733	1.06492	2.01799	0.417291	0.329027	0.193225
ENSMUSG00000020925	0.04913	1.64666	1.20118	0.829532	0.23147	0.304979
ENSMUSG00000033808	0.886221	0.0500485	0.425552	0.371083	0.827975	0.532472
ENSMUSG00000055629	0.505815	0.225891	3.86194	0.494975	0.64591	0.0849744
ENSMUSG00000046691	6.44488	0.402796	1.72339	0.0317797	0.541444	0.225664
ENSMUSG00000024150	0.714689	0.675461	0.153499	0.419798	0.432387	0.705443
ENSMUSG00000029610	0.186708	1.49013	6.59032	0.675839	0.253212	0.0332741
ENSMUSG00000037253	2.92058	2.4888	0.172676	0.121629	0.149115	0.688666
ENSMUSG00000016179	0.856365	0.705592	2.21533	0.378903	0.422663	0.174967
ENSMUSG00000029385	3.20173	0.00607305	1.71028	0.107183	0.939589	0.227276
ENSMUSG00000014498	1.71943	2.65509	0.463141	0.222232	0.137658	0.515369
ENSMUSG00000026986	0.000126505	0.01503	4.03145	0.991271	0.90512	0.0795431
ENSMUSG00000044442	1.49193	0.0237176	2.12653	0.252946	0.881004	0.18288
ENSMUSG00000046230	1.10644	4.04127	3.50343	0.320278	0.0752928	0.0981433
ENSMUSG00000020775	1.91868	3.43755	0.635907	0.199369	0.0967233	0.448217
ENSMUSG00000020175	0.666237	0.727893	0.00767074	0.435438	0.415695	0.932361
ENSMUSG00000056076	0.209409	0.191064	1.16114	0.658078	0.672332	0.312647
ENSMUSG00000034145	0.000391483	0.392234	0.456632	0.984646	0.546682	0.518255
ENSMUSG00000022204	1.74492	0.284617	3.11059	0.219115	0.606613	0.115795
ENSMUSG00000090112	0.491344	5.02784	1.64348	0.501048	0.0516501	0.235749
ENSMUSG00000074923	2.63393	6.93095	0.0318685	0.139051	0.0272391	0.862755
ENSMUSG00000022682	2.35889	1.81794	4.48989	0.158945	0.210509	0.0669359
ENSMUSG00000035504	0.0386355	0.86396	0.0507016	0.848539	0.37689	0.827492
ENSMUSG00000061758	0.998326	0.286584	0.27374	0.34382	0.605391	0.615012
ENSMUSG00000052026	2.21129	0.972859	1.35222	0.171175	0.349741	0.278402
ENSMUSG00000019878	0.216352	0.594454	0.923998	0.652883	0.460463	0.364577
ENSMUSG00000039449	2.64797	0.122629	0.0663907	0.138125	0.734256	0.80317
ENSMUSG00000029655	0.0587587	8.96253	3.56634	0.813902	0.0151088	0.0956501
ENSMUSG00000028033	0.421313	0.230062	4.43219	0.532495	0.642919	0.068374
ENSMUSG00000036646	0.786588	0.112972	0.0383294	0.398214	0.744489	0.849665
ENSMUSG00000033294	0.47063	3.44714	0.855721	0.509982	0.0963262	0.381996
ENSMUSG00000011306	0.0206069	0.451066	0.734391	0.889018	0.518695	0.416394
ENSMUSG00000036613	0.17483	0.461688	1.52475	0.685654	0.51393	0.251937
ENSMUSG00000021364	0.164413	13.1493	0.0684364	0.694596	0.0055182	0.800236
ENSMUSG00000055319	2.6422	0.0871803	9.34135	0.138505	0.774491	0.0156689
ENSMUSG00000026709	0.165442	2.06382	2.3124	0.693698	0.184668	0.166836
ENSMUSG00000033849	0.807	9.1887e-07	3.81875	0.392407	0.999256	0.0864343
ENSMUSG00000022722	0.00554575	2.58227	1.14009	0.942266	0.142528	0.316791
ENSMUSG00000068037	0.00665286	1.54268	0.00342263	0.936778	0.24561	0.954783
ENSMUSG00000051306	0.678165	0.0158688	0.234118	0.431499	0.902524	0.641454
ENSMUSG00000028773	0.269225	0.0213025	0.269344	0.616368	0.887175	0.617819
ENSMUSG00000026620	1.61312	4.1953	0.0105919	0.235906	0.0708148	0.920562
ENSMUSG00000021532	4.12159	0.377988	0.090222	0.0729144	0.553906	0.771553
ENSMUSG00000026240	0.233515	0.00647883	3.24196	0.640468	0.937608	0.109462
ENSMUSG00000022111	0.454473	0.119725	11.6373	0.517157	0.737284	0.00920476
ENSMUSG00000030201	4.93667	0.483413	0.119395	0.0534016	0.504435	0.738602
ENSMUSG00000079657	6.34406	0.317213	0.0323683	0.0328363	0.587043	0.861695
ENSMUSG00000008690	0.0938909	0.0312388	0.0333749	0.766258	0.863622	0.859588
ENSMUSG00000020547	0.0021572	1.08381	6.39528	0.963969	0.325004	0.0353165
ENSMUSG00000024566	1.99363	0.565411	2.02113	0.19159	0.471295	0.192914
ENSMUSG00000035329	0.0174497	0.116183	0.908199	0.897813	0.741033	0.368495
ENSMUSG00000024736	0.379241	0.184776	0.0725557	0.553263	0.677409	0.794468
ENSMUSG00000025739	1.68523	1.9089	0.712269	0.226509	0.200414	0.423208
ENSMUSG00000032253	1.30366	0.855668	1.32028	0.283012	0.379089	0.283734
ENSMUSG00000063884	0.918832	0.000260857	0.00948447	0.362822	0.987466	0.924814
ENSMUSG00000030534	2.84342	4.45107	0.622427	0.126027	0.0640951	0.452891
ENSMUSG00000042404	2.42888	1.24963	1.22829	0.153547	0.292573	0.299944
ENSMUSG00000018537	0.177826	0.339011	3.17031	0.683142	0.574694	0.112858
ENSMUSG00000042211	0.0364041	0.188769	0.0166885	0.852918	0.674174	0.900401
ENSMUSG00000015748	0.194075	1.84347	0.049992	0.669938	0.207608	0.828681
ENSMUSG00000060036	4.09584	1.15867	0.158281	0.0736664	0.309748	0.70115
ENSMUSG00000073433	0.310346	5.69263	0.0107789	0.59105	0.0408294	0.919867
ENSMUSG00000022668	0.0649501	2.02629	6.88437	0.804565	0.188326	0.0304697
ENSMUSG00000036698	1.63438	5.67629	0.58044	0.233081	0.0410593	0.468003
ENSMUSG00000029640	3.49195	3.53073	0.632552	0.094498	0.092951	0.449372
ENSMUSG00000037316	5.33647	0.00372745	4.17209	0.0462304	0.952651	0.0753728
ENSMUSG00000021662	2.19212	0.536217	0.327334	0.172853	0.482638	0.582949
ENSMUSG00000071723	4.22266	1.29496	0.0304925	0.0700549	0.284522	0.865716
ENSMUSG00000032101	0.276256	0.373678	1.44021	0.611868	0.556129	0.264435
ENSMUSG00000048833	0.76689	0.950856	0.86212	0.403947	0.354981	0.380308
ENSMUSG00000030301	0.0475898	0.226907	0.151742	0.832178	0.645178	0.707041
ENSMUSG00000021116	0.177958	0.465841	2.44052	0.683032	0.51209	0.156862
ENSMUSG00000031787	0.0328747	2.59594	1.49882	0.860139	0.141597	0.255681
ENSMUSG00000070939	0.0014628	0.859678	0.581244	0.970326	0.378023	0.467706
ENSMUSG00000040570	1.65485	0.138364	2.12955	0.230405	0.71852	0.182603
ENSMUSG00000061207	2.31491	2.22659	0.381459	0.162466	0.16985	0.553993
ENSMUSG00000042719	0.601323	0.0217673	2.09966	0.457964	0.88596	0.185369
ENSMUSG00000035212	1.57131	2.10465	2.99789	0.241601	0.180795	0.121615
ENSMUSG00000000759	0.0801497	0.57323	0.15994	0.783499	0.468335	0.699677
ENSMUSG00000027710	0.035288	0.570227	0.222097	0.855161	0.469468	0.650031
ENSMUSG00000035681	0.414125	2.33563	0.250264	0.535935	0.160794	0.630358
ENSMUSG00000063600	6.73142	0.25111	0.584692	0.0289987	0.628321	0.466433
ENSMUSG00000012117	0.0950152	0.633994	8.26398	0.764911	0.446388	0.0206787
ENSMUSG00000059669	1.35926	1.89654	0.0229659	0.273632	0.201748	0.883298
ENSMUSG00000001415	0.0259798	1.13088	0.617881	0.87551	0.315288	0.454486
ENSMUSG00000028069	0.66475	0.560063	1.68407	0.435932	0.473337	0.230549
ENSMUSG00000030870	3.29104	3.0147	3.59356	0.103059	0.116529	0.0945967
ENSMUSG00000038665	2.89792	0.0267286	1.06582	0.122899	0.873746	0.332088
ENSMUSG00000022300	0.0368577	0.0967026	0.435244	0.852017	0.762905	0.527959
ENSMUSG00000082064	0.239557	4.20976	2.15837	0.636234	0.0704117	0.179989
ENSMUSG00000010057	0.0392554	6.06758	0.135525	0.847347	0.0359666	0.722321
ENSMUSG00000028030	8.37334	4.91875	4.27265	0.0177776	0.0537545	0.0725622
ENSMUSG00000038175	1.17733	0.202779	3.63883	0.306108	0.663138	0.092878
ENSMUSG00000040125	0.0115664	1.7488	4.73318	0.916714	0.218646	0.0612825
ENSMUSG00000025933	0.100412	1.65778	1.05618	0.758563	0.230025	0.334156
ENSMUSG00000015214	2.55754	0.674541	5.10897	0.144234	0.43269	0.0536969
ENSMUSG00000001229	0.259181	0.89092	4.56148	0.62293	0.369875	0.0652053
ENSMUSG00000029119	0.218125	4.25432	1.57014	0.651573	0.0691882	0.245571
ENSMUSG00000002032	6.43298	0.134458	1.02493	0.0319022	0.722326	0.340989
ENSMUSG00000015757	2.54902	0.121036	0.330885	0.144827	0.735912	0.580952
ENSMUSG00000052423	0.24984	0.27632	0.453288	0.629179	0.611828	0.51975
ENSMUSG00000028126	1.79068	0.38441	2.21775	0.213667	0.550626	0.174758
ENSMUSG00000034893	0.572506	0.104191	0.0729023	0.468608	0.75423	0.793991
ENSMUSG00000019146	10.1633	1.55178	0.0260103	0.011042	0.244325	0.875874
ENSMUSG00000004815	0.0493119	2.39375	0.0787966	0.829222	0.156226	0.786058
ENSMUSG00000027651	0.738086	0.0739118	1.25725	0.412572	0.791858	0.294699
ENSMUSG00000018697	1.43351	0.158657	2.80489	0.261775	0.69968	0.132509
ENSMUSG00000022637	2.63823	0.00993017	0.698905	0.138766	0.922806	0.427414
ENSMUSG00000052144	1.93563	0.660825	0.479837	0.197573	0.437244	0.508102
ENSMUSG00000032582	0.0841651	0.0229958	0.0688342	0.778304	0.882813	0.799671
ENSMUSG00000078908	0.931085	0.0375717	0.302157	0.359791	0.85061	0.59754
ENSMUSG00000029780	1.49529	3.59939	1.43455	0.252452	0.0902907	0.265303
ENSMUSG00000049630	0.262364	13.9227	0.15157	0.620833	0.00468797	0.707198
ENSMUSG00000042202	1.3561	2.55119	5.55915	0.274154	0.144676	0.0461174
ENSMUSG00000032913	0.0277453	0.638087	0.95212	0.871391	0.444972	0.357759
ENSMUSG00000014776	4.06736	0.90011	0.362226	0.0745096	0.36753	0.563936
ENSMUSG00000033068	0.00953314	0.786109	1.16093	0.92436	0.398352	0.312688
ENSMUSG00000008136	0.323218	1.02731	0.704355	0.583585	0.337262	0.425691
ENSMUSG00000053289	1.84598	1.22433	0.0209749	0.207325	0.29721	0.88843
ENSMUSG00000029390	0.147503	0.132607	0.528139	0.709849	0.724153	0.488107
ENSMUSG00000022601	0.172897	0.00737566	0.339662	0.687289	0.933441	0.576079
ENSMUSG00000035215	5.18574	2.36773	0.746898	0.0487835	0.15825	0.412621
ENSMUSG00000059857	1.35254	2.66932	0.00154305	0.274742	0.136732	0.969628
ENSMUSG00000000282	1.61909	0.391518	0.069251	0.235107	0.54704	0.799081
ENSMUSG00000052155	1.17296	0.359137	0.159266	0.306955	0.563765	0.700275
ENSMUSG00000003808	0.0810127	0.229665	9.94823	0.78237	0.643202	0.013515
ENSMUSG00000063568	4.59003	0.00282039	0.0183736	0.0607799	0.958807	0.895526
ENSMUSG00000030303	0.0327836	1.14177	4.55042	0.86033	0.3131	0.0654689
ENSMUSG00000023988	4.41534	0.243414	0.028946	0.0649842	0.633566	0.869128
ENSMUSG00000069227	0.504771	0.0242701	0.0682514	0.495408	0.879638	0.8005
ENSMUSG00000031862	0.389576	0.327445	1.11431	0.548015	0.581177	0.321981
ENSMUSG00000038150	0.566148	1.25141	0.0158478	0.471014	0.292252	0.902927
ENSMUSG00000067148	0.132041	5.19152	1.44637	0.724714	0.0486825	0.263494
ENSMUSG00000022550	1.23313	0.162746	0.396908	0.295584	0.696057	0.54626
ENSMUSG00000021203	3.39307	1.52837	1.024	0.0985931	0.247648	0.341196
ENSMUSG00000046707	1.00504	1.24927	2.1115	0.342284	0.292638	0.184267
ENSMUSG00000041120	0.922053	0.0212134	0.00926322	0.362022	0.887409	0.925693
ENSMUSG00000028467	0.026272	0.939614	0.189854	0.874818	0.357704	0.674556
ENSMUSG00000041141	5.70051	0.11172	1.24735	0.0407191	0.745851	0.296477
ENSMUSG00000029168	1.62468	0.0337265	0.0787142	0.234364	0.858361	0.786166
ENSMUSG00000021770	3.77975	1.41423	0.889907	0.0837486	0.264783	0.373115
ENSMUSG00000031333	2.37217	5.31106	0.486998	0.157902	0.0466489	0.505043
ENSMUSG00000020790	0.508207	1.37034	6.34311	0.493983	0.271815	0.0358896
ENSMUSG00000037325	0.492601	0.000785145	0.131666	0.500515	0.978257	0.726111
ENSMUSG00000024098	0.0264784	1.44568	4.25022	0.874332	0.2599	0.0731772
ENSMUSG00000034247	0.002892	0.203898	0.137726	0.958287	0.662277	0.720188
ENSMUSG00000040940	0.0309677	0.130738	0.676394	0.864208	0.726011	0.434658
ENSMUSG00000039318	0.632584	1.59261	3.88414	0.446877	0.238675	0.0842366
ENSMUSG00000048732	5.26407	0.610912	5.57956	0.0474354	0.454514	0.0458071
ENSMUSG00000020448	2.62144	4.36873	0.772421	0.139882	0.0661671	0.405093
ENSMUSG00000017679	0.0360843	0.108824	0.0296463	0.853557	0.749036	0.867571
ENSMUSG00000054934	0.827263	2.00165	5.19564	0.386774	0.190781	0.0521205
ENSMUSG00000031993	0.333193	0.467239	1.98839	0.577937	0.511473	0.196183
ENSMUSG00000044533	3.7978	0.196968	0.594094	0.0831276	0.667657	0.462994
ENSMUSG00000044155	0.130969	0.384297	0.0748976	0.725781	0.550683	0.791268
ENSMUSG00000020196	3.25435	0.248669	0.0319944	0.104729	0.629973	0.862487
ENSMUSG00000036893	4.13423	0.151314	0.739499	0.0725489	0.706326	0.414847
ENSMUSG00000033819	0.357811	1.25314	2.33909	0.564472	0.291938	0.16469
ENSMUSG00000032398	1.12234	1.58345	0.211662	0.317017	0.239927	0.657714
ENSMUSG00000040536	6.94356	15.4532	2.52318	0.0271325	0.0034525	0.150847
ENSMUSG00000011114	1.45877	3.96234	0.129217	0.257905	0.0777262	0.728549
ENSMUSG00000034807	0.0839984	0.000263574	2.73253	0.778517	0.987401	0.136924
ENSMUSG00000038683	0.000945846	0.148873	0.45677	0.976136	0.708577	0.518194
ENSMUSG00000028134	0.650145	0.142746	1.31146	0.440846	0.714323	0.285233
ENSMUSG00000050668	0.571459	2.40486	0.741623	0.469003	0.155372	0.414206
ENSMUSG00000022538	0.0855226	0.26115	0.457388	0.776578	0.621631	0.517918
ENSMUSG00000066553	0.0412999	0.00317557	0.189537	0.843481	0.956292	0.67481
ENSMUSG00000021645	0.858648	0.175919	0.0421431	0.378296	0.684738	0.842475
ENSMUSG00000000439	0.390289	1.60158	0.776533	0.547657	0.237458	0.4039
ENSMUSG00000060679	0.667931	0.174603	1.20443	0.434874	0.685845	0.304369
ENSMUSG00000019897	0.0433702	0.654693	0.100354	0.839666	0.439306	0.759514
ENSMUSG00000090083	0.811208	0.903143	2.67192	0.391227	0.366761	0.140773
ENSMUSG00000040054	1.61268	1.10412	0.397264	0.235964	0.320758	0.546084
ENSMUSG00000052681	0.136035	0.0188258	4.34824	0.720782	0.893887	0.0705378
ENSMUSG00000019861	3.01548	2.99958	2.4941	0.116488	0.117329	0.152927
ENSMUSG00000031578	0.628395	0.574631	0.108455	0.448336	0.467809	0.750366
ENSMUSG00000049225	3.18248	2.43745	1.55544	0.1081	0.152902	0.247607
ENSMUSG00000025722	0.39073	0.000115189	0.0268812	0.547435	0.991671	0.873833
ENSMUSG00000034194	6.80826	2.48486	8.80801	0.0283049	0.149401	0.0179305
ENSMUSG00000054409	0.0891091	0.154852	1.23094	0.77209	0.703101	0.299458
ENSMUSG00000049940	0.384789	0.575888	0.456802	0.550434	0.467337	0.518179
ENSMUSG00000030554	0.908837	0.0991108	0.292803	0.365324	0.760076	0.603167
ENSMUSG00000036693	2.33729	4.88499	0.0490412	0.160661	0.0544274	0.830288
ENSMUSG00000039633	0.10473	1.85555	1.5832	0.753619	0.206254	0.24378
ENSMUSG00000037894	0.401307	0.00909557	0.000348929	0.542176	0.92611	0.985554
ENSMUSG00000036473	0.771955	0.832921	4.22048	0.40246	0.385224	0.0740031
ENSMUSG00000018040	0.303718	6.25555	0.117729	0.594975	0.0338003	0.740353
ENSMUSG00000020460	0.22941	3.56608	0.0341212	0.643384	0.0915691	0.858046
ENSMUSG00000069631	0.0211971	0.598622	0.354361	0.887452	0.458944	0.568107
ENSMUSG00000025156	0.415282	4.9802	1.83409	0.535378	0.0525562	0.212654
ENSMUSG00000005505	0.050574	0.743	3.14649	0.82709	0.411079	0.114018
ENSMUSG00000060073	1.23115	0.720342	1.29835	0.29595	0.418033	0.28748
ENSMUSG00000041264	5.69919	2.2429	0.180708	0.0407375	0.168454	0.681969
ENSMUSG00000027439	0.565883	0.970123	2.47407	0.471115	0.350386	0.154383
ENSMUSG00000000134	0.368447	0.00249323	0.711362	0.558852	0.961267	0.423492
ENSMUSG00000026289	3.36382	0.335691	0.0194929	0.0998479	0.57654	0.892414
ENSMUSG00000029420	0.216656	12.5493	0.104543	0.652657	0.00628934	0.754734
ENSMUSG00000022552	0.0647313	5.25085	3.90536	0.804886	0.0476597	0.0835387
ENSMUSG00000022237	0.759766	6.00098	8.70356	0.406053	0.0367754	0.0184206
ENSMUSG00000014349	0.636923	2.33905	1.51586	0.445374	0.16052	0.253212
ENSMUSG00000026077	1.39961	1.87699	1.4216	0.267097	0.20388	0.267305
ENSMUSG00000058594	7.02184	0.535011	4.3111	0.0264816	0.483116	0.0715232
ENSMUSG00000032127	0.000119879	0.019567	0.233543	0.991503	0.891834	0.641858
ENSMUSG00000028719	2.99404	0.243672	0.555205	0.117624	0.633388	0.477516
ENSMUSG00000021779	0.00881894	0.54232	12.2835	0.927239	0.480227	0.00802262
ENSMUSG00000019763	0.147663	0.0366807	4.37793	0.709701	0.852368	0.0697627
ENSMUSG00000030056	0.393077	3.19299	0.42064	0.54626	0.107598	0.534787
ENSMUSG00000002006	0.420139	35.2959	3.98055	0.533054	0.000217735	0.0811258
ENSMUSG00000021193	2.80158	0.0791801	0.00694292	0.128497	0.784774	0.935641
ENSMUSG00000028274	6.9895	0.0352688	0.856999	0.0267481	0.855199	0.381658
ENSMUSG00000020451	0.000301166	0.00117305	0.0542834	0.986533	0.973426	0.821621
ENSMUSG00000020235	0.348331	0.0595774	4.04995	0.569579	0.812638	0.0789778
ENSMUSG00000016262	1.18244	3.34381	1.84029	0.305123	0.100718	0.211956
ENSMUSG00000041957	0.133802	0.0742375	0.56873	0.722972	0.791412	0.472376
ENSMUSG00000028909	1.45599	0.144103	0.263473	0.258328	0.713038	0.621615
ENSMUSG00000029439	0.00101508	0.278218	0.588995	0.975279	0.610626	0.464854
ENSMUSG00000005672	1.66825	1.81544	0.112963	0.228675	0.210796	0.745441
ENSMUSG00000027742	0.00144499	0.128412	3.14004	0.970507	0.728346	0.114334
ENSMUSG00000055409	0.268251	0.714994	0.761087	0.616997	0.419703	0.408408
ENSMUSG00000016386	0.0486589	0.566215	1.24566	0.830336	0.470989	0.296781
ENSMUSG00000034973	1.28403	0.00026606	10.1666	0.286434	0.987342	0.012832
ENSMUSG00000006134	4.60016	0.0581905	0.675565	0.060547	0.814785	0.434928
ENSMUSG00000039703	2.13024	0.0244784	0.351647	0.178422	0.879127	0.569562
ENSMUSG00000015747	0.266356	3.75127	0.259185	0.618226	0.0847405	0.624422
ENSMUSG00000050896	0.517947	0.130297	16.3017	0.489985	0.726452	0.00374857
ENSMUSG00000038564	4.19992	0.00432895	0.0380258	0.0706857	0.94898	0.850253
ENSMUSG00000031347	0.212335	0.000477225	0.0950136	0.655876	0.983048	0.765771
ENSMUSG00000043463	1.25364	0.0944669	1.32563	0.291849	0.765567	0.282831
ENSMUSG00000039804	2.00603	2.38956	0.291631	0.190341	0.156549	0.60388
ENSMUSG00000028954	2.23449	1.57013	1.44299	0.169172	0.241763	0.26401
ENSMUSG00000026836	0.0268099	0.173656	0.0187035	0.873556	0.686646	0.894599
ENSMUSG00000042487	1.32128	1.44212	0.0640948	0.279991	0.260447	0.806522
ENSMUSG00000045078	0.402897	0.455286	1.45162	0.541395	0.516792	0.262697
ENSMUSG00000037416	0.310884	0.153438	10.6356	0.590735	0.704385	0.0115063
ENSMUSG00000039000	0.00683196	4.67048	1.62666	0.935934	0.058959	0.237953
ENSMUSG00000024382	0.467992	0.0125133	0.841263	0.511141	0.913387	0.385852
ENSMUSG00000074698	0.341721	0.210223	9.6575	0.573198	0.657464	0.0144969
ENSMUSG00000025532	0.881502	0.163978	0.987015	0.372303	0.694976	0.349568
ENSMUSG00000025873	0.144171	0.00353949	1.57563	0.712973	0.953859	0.244816
ENSMUSG00000029471	0.0726954	2.28712	3.17282	0.793532	0.164742	0.112737
ENSMUSG00000020389	0.0769082	0.0057156	0.172459	0.787797	0.94139	0.68885
ENSMUSG00000051403	0.0971505	0.0529958	1.42335	0.762376	0.823077	0.267032
ENSMUSG00000070808	0.935491	0.340133	0.000725061	0.358711	0.574074	0.979178
ENSMUSG00000020189	0.41453	4.32939	4.71584	0.53574	0.067187	0.0616646
ENSMUSG00000031278	0.673439	0.213976	5.26402	0.433052	0.654649	0.0509183
ENSMUSG00000024151	1.96038	0.000215352	1.41688	0.19499	0.988612	0.268039
ENSMUSG00000045294	2.15378	0.661649	0.743587	0.176277	0.436968	0.413615
ENSMUSG00000074607	2.67156	3.69497	0.0996018	0.136587	0.0867461	0.760384
ENSMUSG00000036894	0.47291	1.01878	3.31286	0.508984	0.339174	0.106231
ENSMUSG00000002763	0.0151408	0.00643833	0.0257105	0.904773	0.937803	0.876584
ENSMUSG00000036270	1.27378	0.381296	0.539275	0.288243	0.552211	0.483699
ENSMUSG00000027770	1.74059	0.521536	5.93314	0.21964	0.488525	0.0408309
ENSMUSG00000004113	0.373766	1.81001	0.0537387	0.556084	0.211421	0.822501
ENSMUSG00000079317	0.00884649	2.56589	1.29025	0.927126	0.143655	0.288883
ENSMUSG00000028975	1.48188	0.00146979	0.433996	0.254436	0.970255	0.528536
ENSMUSG00000022426	0.034154	7.87636	6.45383	0.857477	0.0204944	0.0346871
ENSMUSG00000007207	2.87775	0.0595607	0.53738	0.124045	0.812664	0.484444
ENSMUSG00000026020	0.679423	0.00295279	1.28624	0.431087	0.957852	0.289581
ENSMUSG00000033706	0.0326927	0.00306606	1.42756	0.860522	0.957052	0.266381
ENSMUSG00000060212	0.266461	0.128332	4.04553	0.618158	0.728427	0.0791124
ENSMUSG00000030452	1.13746	1.17181	0.483638	0.313963	0.307178	0.506474
ENSMUSG00000058656	0.661236	1.47044	0.00572733	0.437106	0.256145	0.941533
ENSMUSG00000026374	0.330815	0.330392	0.0170915	0.579272	0.579511	0.899213
ENSMUSG00000006464	2.21671	0.139925	2.26361	0.170704	0.717016	0.170858
[truncated: 1,887 more rows]

## Sheet: permutations only
p<0.0001	39.0713	32.4325	32.8205				25.7656	28.7339	21.557
[truncated: 16,119 more rows]
