# Supplementary material for: CELF4 Regulates Translation and Local Abundance of a Vast Set of mRNAs, Including Genes Associated with Regulation of Synaptic Function
Source: PLoS Genet. 2012 Nov 29;8(11):e1003067. doi: 10.1371/journal.pgen.1003067 (PMC3510034; doi:10.1371/journal.pgen.1003067)
Supplement: File S7 — GO annotation clustering of interaction models. Workbook with multiple worksheets that shows functional annotation clustering of the highest 2000 ranking CELF4 iCLIP targets from the Celf4 genotype-dependent interaction ANOVA analyses of subcellular fractionation or dissection RNAseq experiments, comparing the top 50% F-statistics vs. bottom 50% F-statistics for GO categories. Genes are listed by the Mouse Genome Database ID as well as by their International Nomenclature gene symbols. (XLSX) [file pgen.1003067.s009.xlsx]

## Sheet: Summary
Monosomes vs. polysomes,or cell body vs. neuropil. Top 2000 CELF4 ranked targets, highest half vs. lowest half F statistic			somes top half			somes bot half			cb vs. np top half			cb vs. np bot half
Vlad version	v1.5.1		MGI:1913305	0610009D07Rik		MGI:1915975	1110032F04Rik		MGI:1915975	1110032F04Rik		MGI:1913305	0610009D07Rik
Date	Tue May 29 10:31:18 2012		MGI:1915867	1110012J17Rik		MGI:1913456	1110059E24Rik		MGI:1916111	1190002N15Rik		MGI:1915867	1110012J17Rik
Run time	179.57 sec		MGI:1913486	1500011B03Rik		MGI:1916111	1190002N15Rik		MGI:1914717	1200011I18Rik		MGI:1913456	1110059E24Rik
Ontology file	gene_ontology.obo		MGI:1916198	1500011H22Rik		MGI:1914717	1200011I18Rik		MGI:1921383	1200011M11Rik		MGI:1917028	1600021P15Rik
Ontology date	Mon May 28 19:30:00 2012		MGI:1917028	1600021P15Rik		MGI:1921383	1200011M11Rik		MGI:1919001	1300002E11Rik		MGI:1921423	1700012B15Rik
Annotation file	gene_association.mgi		MGI:1913852	1700020I14Rik		MGI:1919001	1300002E11Rik		MGI:1916214	1500010J02Rik		MGI:1916303	1810013L24Rik
Annotation date	Wed May 23 00:00:00 2012		MGI:1920669	1700052N19Rik		MGI:1916214	1500010J02Rik		MGI:1913486	1500011B03Rik		MGI:1914958	1810048J11Rik
Analysis type	enrichment		MGI:1919131	2310001A20Rik		MGI:1921423	1700012B15Rik		MGI:1916198	1500011H22Rik		MGI:1919131	2310001A20Rik
Excluded evidence codes	ND		MGI:1915527	2310057M21Rik		MGI:1916303	1810013L24Rik		MGI:1913852	1700020I14Rik		MGI:1913671	2410004B18Rik
Number of query sets	4		MGI:1913671	2410004B18Rik		MGI:1914958	1810048J11Rik		MGI:1920669	1700052N19Rik		MGI:1913770	2610001J05Rik
Query set 1	somes top 1000 (n=985; 16 not found)		MGI:1914278	2610002M06Rik		MGI:1914225	2410002O22Rik		MGI:1919131	2310001A20Rik		MGI:1914278	2610002M06Rik
Query set 2	somes bot 1000 (n=966; 29 not found)		MGI:1914933	2610029G23Rik		MGI:1920942	2410089E03Rik		MGI:1915527	2310057M21Rik		MGI:1915208	2610101N10Rik
Query set 3	cb vs. np top 1000 (n=983; 20 not found)		MGI:1914407	2610301B20Rik		MGI:1913770	2610001J05Rik		MGI:1914225	2410002O22Rik		MGI:1920274	2900064A13Rik
Query set 4	cb vs. np bot 1000 (n=983; 23 not found)		MGI:1924232	3110035E14Rik		MGI:1915208	2610101N10Rik		MGI:1920942	2410089E03Rik		MGI:1920464	3110047P20Rik
Universe set	default (everything)		MGI:1926154	4930452B06Rik		MGI:1920274	2900064A13Rik		MGI:1914933	2610029G23Rik		MGI:1918058	4632415L05Rik
Graph display	Top 25 scoring terms and their ancestors. Interior nodes have been culled.		MGI:1923158	4930570G19Rik		MGI:1920464	3110047P20Rik		MGI:1914407	2610301B20Rik		MGI:1923019	4833424O15Rik
Jump to	biological_process		MGI:2444631	4932438A13Rik		MGI:1914669	3632451O06Rik		MGI:1924232	3110035E14Rik		MGI:1921690	4933407C03Rik
	cellular_component		MGI:1921690	4933407C03Rik		MGI:1918058	4632415L05Rik		MGI:1914669	3632451O06Rik		MGI:1923382	6230409E13Rik
	molecular_function		MGI:1925519	5330434G04Rik		MGI:2442397	4732418C07Rik		MGI:2442397	4732418C07Rik		MGI:1914662	6330407J23Rik
			MGI:3609248	5730409E04Rik		MGI:1923019	4833424O15Rik		MGI:1926154	4930452B06Rik		MGI:3697416	6330418K02Rik
			MGI:1923382	6230409E13Rik		MGI:1914859	4930453N24Rik		MGI:1914859	4930453N24Rik		MGI:2139080	6330439K17Rik
Column Descriptions			MGI:1914662	6330407J23Rik		MGI:1924311	4931406P16Rik		MGI:1923158	4930570G19Rik		MGI:1923428	6330578E17Rik
TermID	ID of the ontology term.		MGI:1923428	6330578E17Rik		MGI:1914006	4933411K20Rik		MGI:1924311	4931406P16Rik		MGI:2442704	6430704M03Rik
Term	The text of the term.		MGI:2442704	6430704M03Rik		MGI:1918673	5430411K18Rik		MGI:2444631	4932438A13Rik		MGI:2445077	9030625A04Rik
Term Min P	The smallest P-val for any query set for this term.		MGI:1925350	8430410K20Rik		MGI:1917876	5730522E02Rik		MGI:1914006	4933411K20Rik		MGI:2443629	9930013L23Rik
Term Max P	The largest P-val for any query set for this term.		MGI:1921775	8430419L09Rik		MGI:1913924	6330409N04Rik		MGI:1925519	5330434G04Rik		MGI:2443193	A330076H08Rik
Term P ratio	Term Min P divided by Term Max P.		MGI:1918765	8430427H17Rik		MGI:3697416	6330418K02Rik		MGI:1918673	5430411K18Rik		MGI:2667167	AF529169
P	P value (significance score) for this query set for this ontology term.		MGI:1918782	9030418K01Rik		MGI:2139080	6330439K17Rik		MGI:3609248	5730409E04Rik		MGI:2138299	AI597479
Q	The False Discovery Rate (FDR) statistic.		MGI:2443629	9930013L23Rik		MGI:3045333	6820408C15Rik		MGI:1917876	5730522E02Rik		MGI:2146066	AI836003
*logp	log base 10 of P		MGI:1915359	A030009H04Rik		MGI:2445077	9030625A04Rik		MGI:1913924	6330409N04Rik		MGI:2143322	AW551984
*abslogpdiff	absolute value of logp difference between top and bottom group		MGI:2444149	A830018L16Rik		MGI:3036239	9330159F19Rik		MGI:3045333	6820408C15Rik		MGI:2147376	AW554918
k	The number of objects in the query set annotated to this term (or a descendant).		MGI:2138299	AI597479		MGI:2443135	9430031J16Rik		MGI:1925350	8430410K20Rik		MGI:1926144	Aacs
n	The size of the query set.		MGI:2142079	AI987944		MGI:2444575	9830001H06Rik		MGI:1921775	8430419L09Rik		MGI:1098687	Aak1
K	The number of objects in the database annotated to this term (or a descendant).		MGI:1098687	Aak1		MGI:2443193	A330076H08Rik		MGI:1918765	8430427H17Rik		MGI:1351668	Abca8b
N	Number of annotated objects in the database.		MGI:99607	Abca1		MGI:1915419	A930038C07Rik		MGI:1918782	9030418K01Rik		MGI:109533	Abcb7
k/n	Percent of query set objects annotated to this term (or a descendant).		MGI:1916154	Abhd13		MGI:3641728	A930039A15Rik		MGI:3036239	9330159F19Rik		MGI:1353636	Abt1
K/N	Percent of database objects annotated to this term (or a descendant).		MGI:2147183	Abhd3		MGI:2667167	AF529169		MGI:2443135	9430031J16Rik		MGI:1100867	Accn1
k/K	Percent of all objects annotated to this term present in the query set.		MGI:106913	Abi2		MGI:2143099	AI593442		MGI:2444575	9830001H06Rik		MGI:87876	Ache
n/N	Percent of database in the query set.		MGI:87860	Abl2		MGI:2146066	AI836003		MGI:1915359	A030009H04Rik		MGI:87911	Acvr1
Qset	The name of the query set.		MGI:1100867	Accn1		MGI:2146232	AW549877		MGI:2443193	A330076H08Rik		MGI:2661081	Acvr1c
Symbols	The symbols query set objects annotated to this term (or a descendant).		MGI:1891654	Actr10		MGI:2143322	AW551984		MGI:2444149	A830018L16Rik		MGI:102806	Acvr2a
			MGI:1913963	Actr2		MGI:2147376	AW554918		MGI:1915419	A930038C07Rik		MGI:87912	Acvr2b
			MGI:1338944	Acvr1b		MGI:1926144	Aacs		MGI:3641728	A930039A15Rik		MGI:1913454	Acyp1
* these three statistics were calculated in Excel by WNF after VLAD analysis			MGI:102806	Acvr2a		MGI:1914868	Aasdhppt		MGI:2143099	AI593442		MGI:1347356	Adamts2
			MGI:3045353	Adamts3		MGI:2386607	Abca5		MGI:2142079	AI987944		MGI:3045353	Adamts3
			MGI:2151118	Adarb2		MGI:1351668	Abca8b		MGI:2146232	AW549877		MGI:2151118	Adarb2
			MGI:99677	Adcy1		MGI:109533	Abcb7		MGI:1914868	Aasdhppt		MGI:99677	Adcy1
			MGI:99676	Adcy2		MGI:1353636	Abt1		MGI:99607	Abca1		MGI:99676	Adcy2
			MGI:99673	Adcy5		MGI:87876	Ache		MGI:2386607	Abca5		MGI:99673	Adcy5
			MGI:108450	Adcy9		MGI:1354713	Acsl4		MGI:1916154	Abhd13		MGI:108450	Adcy9
			MGI:87919	Add2		MGI:87911	Acvr1		MGI:2147183	Abhd3		MGI:105094	Adcyap1
			MGI:2448562	Adnp2		MGI:2661081	Acvr1c		MGI:106913	Abi2		MGI:87919	Add2
			MGI:106673	Adra1d		MGI:87912	Acvr2b		MGI:87860	Abl2		MGI:1338758	Adnp
			MGI:87941	Adrbk2		MGI:1913454	Acyp1		MGI:1354713	Acsl4		MGI:104773	Adra1a
			MGI:3580016	Agap2		MGI:1345162	Adam23		MGI:1891654	Actr10		MGI:104774	Adra1b
			MGI:1333754	Agfg1		MGI:105376	Adam9		MGI:1913963	Actr2		MGI:106673	Adra1d
			MGI:2444218	Ahdc1		MGI:1347356	Adamts2		MGI:1338944	Acvr1b		MGI:87937	Adrb1
			MGI:87979	Ak4		MGI:105094	Adcyap1		MGI:1345162	Adam23		MGI:87941	Adrbk2
			MGI:2684060	Akap11		MGI:1351615	Add3		MGI:105376	Adam9		MGI:1202294	Aff2
			MGI:1306795	Akap2		MGI:1338758	Adnp		MGI:1351615	Add3		MGI:2136171	Aff4
			MGI:2685104	Akap5		MGI:2685083	Ado		MGI:2448562	Adnp2		MGI:3580016	Agap2
			MGI:1345147	Akt3		MGI:104773	Adra1a		MGI:2685083	Ado		MGI:2444218	Ahdc1
			MGI:1353450	Aldh1a1		MGI:104774	Adra1b		MGI:1923473	Agbl3		MGI:87971	Ahi1
			MGI:1914731	Alg2		MGI:87937	Adrb1		MGI:1918244	Agbl4		MGI:105043	Ahr
			MGI:2443564	Ambra1		MGI:1202294	Aff2		MGI:1333754	Agfg1		MGI:87979	Ak4
			MGI:2145995	Amigo2		MGI:2136171	Aff4		MGI:2684060	Akap11		MGI:1890218	Akap10
			MGI:1922973	Amotl1		MGI:1923473	Agbl3		MGI:1306795	Akap2		MGI:1306795	Akap2
			MGI:103574	Amph		MGI:1918244	Agbl4		MGI:3050566	Akap6		MGI:2685104	Akap5
			MGI:88025	Ank2		MGI:87971	Ahi1		MGI:2146159	Alg10b		MGI:2178217	Akap9
			MGI:1917887	Ankrd26		MGI:105043	Ahr		MGI:1914731	Alg2		MGI:1345147	Akt3
			MGI:2443245	Ankrd34b		MGI:1890218	Akap10		MGI:103305	Alk		MGI:1353450	Aldh1a1
			MGI:1921094	Ankrd45		MGI:3050566	Akap6		MGI:1914917	Alkbh8		MGI:2142632	Alg11
			MGI:1924781	Anks1b		MGI:2178217	Akap9		MGI:2145995	Amigo2		MGI:2443564	Ambra1
			MGI:3613666	Ano3		MGI:2146159	Alg10b		MGI:1922973	Amotl1		MGI:103574	Amph
			MGI:1889383	Ap1s2		MGI:2142632	Alg11		MGI:1917887	Ankrd26		MGI:108448	Angpt1
			MGI:1337062	Ap3s1		MGI:103305	Alk		MGI:1924781	Anks1b		MGI:88025	Ank2
			MGI:1860297	Apba1		MGI:1914917	Alkbh8		MGI:88031	Anxa7		MGI:1918047	Ankib1
			MGI:88039	Apc		MGI:108448	Angpt1		MGI:1337062	Ap3s1		MGI:1261856	Ankle2
			MGI:88059	App		MGI:1918047	Ankib1		MGI:3522097	Aph1b		MGI:1914357	Ankrd12
			MGI:1914134	Appbp2		MGI:1261856	Ankle2		MGI:88047	Aplp2		MGI:2443245	Ankrd34b
			MGI:88064	Ar		MGI:1914357	Ankrd12		MGI:1922665	Arhgap12		MGI:1921094	Ankrd45
			MGI:1922665	Arhgap12		MGI:88031	Anxa7		MGI:3697726	Arhgap23		MGI:3613666	Ano3
			MGI:3697726	Arhgap23		MGI:1337062	Ap3s1		MGI:2450166	Arhgap32		MGI:1889383	Ap1s2
			MGI:1918552	Arhgap26		MGI:1306796	Apaf1		MGI:1196332	Arhgap6		MGI:1306796	Apaf1
			MGI:2450166	Arhgap32		MGI:3522097	Aph1b		MGI:3028577	Arl5c		MGI:1860297	Apba1
			MGI:1196332	Arhgap6		MGI:88047	Aplp2		MGI:1914416	Arl8b		MGI:88039	Apc
			MGI:3028577	Arl5c		MGI:1920243	Appl1		MGI:1921375	Armc8		MGI:88059	App
			MGI:1914416	Arl8b		MGI:2142567	Arhgef18		MGI:1914666	Armcx2		MGI:1914134	Appbp2
			MGI:1921375	Armc8		MGI:1929507	Arl6ip6		MGI:2148026	Armcx5		MGI:1920243	Appl1
			MGI:1914666	Armcx2		MGI:2148026	Armcx5		MGI:107188	Arnt2		MGI:88064	Ar
			MGI:2147887	Armcx4		MGI:1923469	Arxes1		MGI:1097716	Arx		MGI:1918552	Arhgap26
			MGI:107188	Arnt2		MGI:1924226	Arxes2		MGI:1923469	Arxes1		MGI:2142567	Arhgef18
			MGI:1097716	Arx		MGI:1925237	Ascc3		MGI:1924226	Arxes2		MGI:1929507	Arl6ip6
			MGI:1859310	Asah2		MGI:1914186	Asph		MGI:1925237	Ascc3		MGI:2147887	Armcx4
			MGI:1924270	Atl3		MGI:1922552	Asxl2		MGI:1922552	Asxl2		MGI:1859310	Asah2
			MGI:2682328	Atmin		MGI:2685175	Asxl3		MGI:1915229	Atad1		MGI:1914186	Asph
			MGI:1859661	Atp11c		MGI:1915229	Atad1		MGI:1333870	Ate1		MGI:2685175	Asxl3
			MGI:2685387	Atp13a3		MGI:1333870	Ate1		MGI:109349	Atf2		MGI:1921241	Atl1
			MGI:88108	Atp1b1		MGI:109349	Atf2		MGI:2682328	Atmin		MGI:1929492	Atl2
			MGI:104653	Atp2b1		MGI:1921241	Atl1		MGI:2685387	Atp13a3		MGI:1924270	Atl3
			MGI:105368	Atp2b2		MGI:1929492	Atl2		MGI:88108	Atp1b1		MGI:1859661	Atp11c
			MGI:88111	Atp2b4		MGI:107788	Atp1b3		MGI:107788	Atp1b3		MGI:104653	Atp2b1
			MGI:1917745	Atp6ap2		MGI:88110	Atp2a2		MGI:88110	Atp2a2		MGI:88111	Atp2b4
			MGI:104783	Atxn1		MGI:1889008	Atp2c1		MGI:105368	Atp2b2		MGI:1889008	Atp2c1
			MGI:1859293	Atxn10		MGI:109629	Atp6ap1		MGI:109629	Atp6ap1		MGI:99400	Atp7a
			MGI:3036270	Atxn7l3		MGI:1914864	Atp6v1h		MGI:1917745	Atp6ap2		MGI:1330848	Atp8a1
			MGI:1926187	Avl9		MGI:99400	Atp7a		MGI:1914864	Atp6v1h		MGI:108028	Atr
			MGI:1859169	Azin1		MGI:1330848	Atp8a1		MGI:1341628	Atrn		MGI:104783	Atxn1
			MGI:1925771	B230219D22Rik		MGI:108028	Atr		MGI:2147749	Atrnl1		MGI:3036270	Atxn7l3
			MGI:1927169	B4galt5		MGI:1341628	Atrn		MGI:1859293	Atxn10		MGI:1859169	Azin1
			MGI:1928380	B4galt6		MGI:2147749	Atrnl1		MGI:1926187	Avl9		MGI:1925771	B230219D22Rik
			MGI:2147918	B630019K06Rik		MGI:1926128	B230206F22Rik		MGI:1926128	B230206F22Rik		MGI:2152819	B3galt6
			MGI:2441837	Bai3		MGI:1349405	B3galnt1		MGI:1349405	B3galnt1		MGI:2685903	B3galtl
			MGI:2685783	Baiap3		MGI:1349403	B3galt1		MGI:1349403	B3galt1		MGI:2385865	BC018507
			MGI:1917600	Basp1		MGI:1349461	B3galt2		MGI:1349461	B3galt2		MGI:2384579	BC024479
			MGI:101917	Bcap29		MGI:2152819	B3galt6		MGI:1889505	B3gnt2		MGI:2387648	BC031353
			MGI:1929913	Bcl11b		MGI:2685903	B3galtl		MGI:1927169	B4galt5		MGI:3041259	BC067068
			MGI:1933114	Bcl9l		MGI:1889505	B3gnt2		MGI:1928380	B4galt6		MGI:2441837	Bai3
			MGI:3044626	Begain		MGI:2684418	BC007180		MGI:2147918	B630019K06Rik		MGI:1353499	Baz1b
			MGI:1338017	Bex2		MGI:2385865	BC018507		MGI:2684418	BC007180		MGI:88145	Bdnf
			MGI:1930001	Bhlhe22		MGI:2384579	BC024479		MGI:2446240	BC030336		MGI:3044626	Begain
			MGI:1095407	Bmpr2		MGI:2446240	BC030336		MGI:2384788	BC031781		MGI:1328321	Bex1
			MGI:1914632	Brd3		MGI:2387648	BC031353		MGI:2676921	BC057079		MGI:1338017	Bex2
			MGI:1924059	Bri3bp		MGI:2384788	BC031781		MGI:894679	Bach2		MGI:1930001	Bhlhe22
			MGI:1890651	Brwd1		MGI:2676921	BC057079		MGI:1914634	Bag4		MGI:1924145	Bicd2
			MGI:1277955	Bsn		MGI:3041259	BC067068		MGI:2685783	Baiap3		MGI:1338938	Bmpr1a
			MGI:2385155	Btbd3		MGI:894679	Bach2		MGI:1917600	Basp1		MGI:1095407	Bmpr2
			MGI:1915378	C030044B11Rik		MGI:1914634	Bag4		MGI:101917	Bcap29		MGI:109326	Bnip3
			MGI:2387350	C1ql3		MGI:1353499	Baz1b		MGI:1929913	Bcl11b		MGI:1914632	Brd3
			MGI:3041217	C230004F18Rik		MGI:108052	Bcl2l2		MGI:108052	Bcl2l2		MGI:1888520	Brd4
			MGI:2444817	C530008M17Rik		MGI:88145	Bdnf		MGI:1933114	Bcl9l		MGI:1890651	Brwd1
			MGI:2441908	C530028O21Rik		MGI:1328321	Bex1		MGI:88179	Bmp3		MGI:1277955	Bsn
			MGI:103013	Cacna1c		MGI:1924145	Bicd2		MGI:1924059	Bri3bp		MGI:2385155	Btbd3
			MGI:88295	Cacna2d1		MGI:88179	Bmp3		MGI:1338871	Btrc		MGI:1917858	Btbd7
			MGI:1859165	Cacng3		MGI:1338938	Bmpr1a		MGI:2685106	C130039O16Rik		MGI:1916625	Btbd9
			MGI:1889272	Cadm1		MGI:109326	Bnip3		MGI:3041217	C230004F18Rik		MGI:1915378	C030044B11Rik
			MGI:2442722	Cadm2		MGI:1888520	Brd4		MGI:2444817	C530008M17Rik		MGI:1913493	C1galt1c1
			MGI:1350922	Cadps		MGI:1917858	Btbd7		MGI:2441908	C530028O21Rik		MGI:2387350	C1ql3
			MGI:101914	Calb2		MGI:1916625	Btbd9		MGI:88293	Cacna1d		MGI:1924672	C330018D20Rik
			MGI:88250	Cald1		MGI:1338871	Btrc		MGI:1859165	Cacng3		MGI:2443658	C330019G07Rik
			MGI:88251	Calm1		MGI:2685106	C130039O16Rik		MGI:1889272	Cadm1		MGI:2148050	C77370
			MGI:2442190	Camk1d		MGI:1913493	C1galt1c1		MGI:2442722	Cadm2		MGI:2145496	C78339
			MGI:88256	Camk2a		MGI:1924672	C330018D20Rik		MGI:1350922	Cadps		MGI:1342294	C80913
			MGI:88259	Camk2g		MGI:2443658	C330019G07Rik		MGI:101914	Calb2		MGI:103013	Cacna1c
			MGI:1913509	Camk2n1		MGI:2148050	C77370		MGI:88250	Cald1		MGI:88295	Cacna2d1
			MGI:2384296	Camkv		MGI:2145496	C78339		MGI:88251	Calm1		MGI:88256	Camk2a
			MGI:1922434	Camsap2		MGI:1342294	C80913		MGI:2442190	Camk1d		MGI:88259	Camk2g
			MGI:2140230	Camta1		MGI:88293	Cacna1d		MGI:1913509	Camk2n1		MGI:2384296	Camkv
			MGI:106222	Capza2		MGI:1261820	Cand1		MGI:1922434	Camsap2		MGI:2140230	Camta1
			MGI:1919855	Car10		MGI:88261	Canx		MGI:1261820	Cand1		MGI:88261	Canx
			MGI:2443129	Casc4		MGI:2384865	Casd1		MGI:106222	Capza2		MGI:2443129	Casc4
			MGI:1098236	Cast		MGI:99851	Cbfb		MGI:1919855	Car10		MGI:2384865	Casd1
			MGI:107571	Cav2		MGI:2154433	Cbln4		MGI:1098236	Cast		MGI:107571	Cav2
			MGI:88282	Cbln2		MGI:108515	Cbx3		MGI:99851	Cbfb		MGI:88282	Cbln2
			MGI:1195985	Cbx4		MGI:1914683	Ccdc127		MGI:1914750	Ccar1		MGI:2154433	Cbln4
			MGI:1914750	Ccar1		MGI:2685477	Ccdc32		MGI:1914683	Ccdc127		MGI:108515	Cbx3
			MGI:2445069	Ccdc85a		MGI:1914751	Ccdc50		MGI:2685477	Ccdc32		MGI:1195985	Cbx4
			MGI:1196990	Cd200		MGI:1925177	Ccdc88a		MGI:1925177	Ccdc88a		MGI:1914751	Ccdc50
			MGI:1328316	Cd83		MGI:1915589	Ccdc88c		MGI:1095734	Ccng2		MGI:2445069	Ccdc85a
			MGI:2177151	Cd99l2		MGI:1095734	Ccng2		MGI:1330281	Cd2ap		MGI:1925177	Ccdc88a
			MGI:1919979	Cdc42se2		MGI:1330281	Cd2ap		MGI:107474	Cd38		MGI:1915589	Ccdc88c
			MGI:2384876	Cdc73		MGI:107474	Cd38		MGI:1328316	Cd83		MGI:1196990	Cd200
			MGI:107436	Cdh10		MGI:96617	Cd47		MGI:1919979	Cdc42se2		MGI:107474	Cd38
			MGI:88355	Cdh2		MGI:99217	Cdh11		MGI:107436	Cdh10		MGI:96617	Cd47
			MGI:97517	Cdk17		MGI:109503	Cdh12		MGI:88355	Cdh2		MGI:2177151	Cd99l2
			MGI:101764	Cdk5r1		MGI:1928330	Cdh24		MGI:1928330	Cdh24		MGI:2384876	Cdc73
			MGI:1332236	Cds2		MGI:99218	Cdh4		MGI:107435	Cdh6		MGI:99217	Cdh11
			MGI:1338822	Celf2		MGI:107435	Cdh6		MGI:2442792	Cdh7		MGI:109503	Cdh12
			MGI:1347085	Cetn2		MGI:2442792	Cdh7		MGI:97517	Cdk17		MGI:99218	Cdh4
			MGI:1097706	Cetn3		MGI:107433	Cdh9		MGI:1925584	Cdk19		MGI:107433	Cdh9
			MGI:1918639	Chd6		MGI:1916812	Cdk13		MGI:1278336	Cdkl5		MGI:1916812	Cdk13
			MGI:1924001	Chd9		MGI:1925584	Cdk19		MGI:1338822	Celf2		MGI:101764	Cdk5r1
			MGI:1344694	Chic1		MGI:1196224	Cdk8		MGI:99700	Cenpc1		MGI:1196224	Cdk8
			MGI:88398	Chrm3		MGI:1278336	Cdkl5		MGI:1915371	Cep70		MGI:104565	Cdkn1b
			MGI:1924219	Chst1		MGI:104565	Cdkn1b		MGI:892979	Chm		MGI:1332236	Cds2
			MGI:1927166	Chst11		MGI:1923046	Cdyl2		MGI:88398	Chrm3		MGI:1923046	Cdyl2
			MGI:105313	Cit		MGI:99700	Cenpc1		MGI:1927166	Chst11		MGI:1915551	Cep57
			MGI:1923957	Clasp1		MGI:1915551	Cep57		MGI:1926173	Chsy3		MGI:2139793	Cept1
			MGI:103555	Clcn3		MGI:1915371	Cep70		MGI:1923957	Clasp1		MGI:1347085	Cetn2
			MGI:1919100	Clip4		MGI:2139793	Cept1		MGI:99486	Clcn5		MGI:1097706	Cetn3
			MGI:1921688	Clvs1		MGI:1098266	Chl1		MGI:1929288	Cldn12		MGI:1918639	Chd6
			MGI:2142888	Cmtm4		MGI:892979	Chm		MGI:1919100	Clip4		MGI:1924001	Chd9
			MGI:2447166	Cmtm7		MGI:88397	Chrm2		MGI:1927155	Clptm1		MGI:1344694	Chic1
			MGI:2661175	Cnksr2		MGI:88399	Chrm4		MGI:1921688	Clvs1		MGI:1098266	Chl1
			MGI:105980	Cntn1		MGI:87888	Chrna4		MGI:2142888	Cmtm4		MGI:88397	Chrm2
			MGI:1095737	Cntn4		MGI:99779	Chrna7		MGI:2144529	Cnot6		MGI:88399	Chrm4
			MGI:1858223	Cntn6		MGI:1926173	Chsy3		MGI:105980	Cntn1		MGI:87888	Chrna4
			MGI:1858201	Cntnap1		MGI:1914256	Cisd2		MGI:99534	Cntn3		MGI:99779	Chrna7
			MGI:1914047	Cntnap2		MGI:99486	Clcn5		MGI:1095737	Cntn4		MGI:1924219	Chst1
			MGI:3643623	Cntnap5a		MGI:1929288	Cldn12		MGI:1858223	Cntn6		MGI:1914256	Cisd2
			MGI:88448	Col12a1		MGI:1927155	Clptm1		MGI:2183572	Cntnap4		MGI:105313	Cit
			MGI:1924268	Col25a1		MGI:1913838	Cmpk1		MGI:3643623	Cntnap5a		MGI:103555	Clcn3
			MGI:2442640	Cpeb2		MGI:2144529	Cnot6		MGI:88448	Col12a1		MGI:1913838	Cmpk1
			MGI:104727	Cplx1		MGI:104615	Cnr1		MGI:107265	Cpd		MGI:2447166	Cmtm7
			MGI:104726	Cplx2		MGI:99534	Cntn3		MGI:2442640	Cpeb2		MGI:2661175	Cnksr2
			MGI:1921270	Cpne4		MGI:3042287	Cntn5		MGI:104726	Cplx2		MGI:104615	Cnr1
			MGI:2385908	Cpne5		MGI:3588199	Cntnap3		MGI:104841	Cpox		MGI:3042287	Cntn5
			MGI:2442695	Creb3l2		MGI:2183572	Cntnap4		MGI:2442695	Creb3l2		MGI:1858201	Cntnap1
			MGI:88497	Crhbp		MGI:1915126	Coq10b		MGI:1354756	Crim1		MGI:1914047	Cntnap2
			MGI:1354756	Crim1		MGI:107265	Cpd		MGI:88508	Crk		MGI:3588199	Cntnap3
			MGI:88508	Crk		MGI:101932	Cpe		MGI:88537	Csk		MGI:1924268	Col25a1
			MGI:1926002	Csgalnact2		MGI:2443075	Cpeb3		MGI:2137383	Csmd1		MGI:1915126	Coq10b
			MGI:2137383	Csmd1		MGI:1914829	Cpeb4		MGI:1352747	Cspg5		MGI:101932	Cpe
			MGI:1352747	Cspg5		MGI:104841	Cpox		MGI:1925021	Csrnp3		MGI:2443075	Cpeb3
			MGI:1925021	Csrnp3		MGI:1861601	Cpsf2		MGI:1932622	Cstf2t		MGI:1914829	Cpeb4
			MGI:1201685	Ctbp1		MGI:88494	Creb1		MGI:88561	Ctsb		MGI:104727	Cplx1
			MGI:1195966	Ctnnd2		MGI:1098280	Crebbp		MGI:107341	Ctss		MGI:1921270	Cpne4
			MGI:88561	Ctsb		MGI:1889385	Crebl2		MGI:1919834	Cul4b		MGI:2385908	Cpne5
			MGI:3576504	Cxx1b		MGI:88537	Csk		MGI:1201679	Cxadr		MGI:1861601	Cpsf2
			MGI:103253	Cyb561		MGI:2386403	Csmd3		MGI:2442112	Cxxc4		MGI:88494	Creb1
			MGI:2149481	Cygb		MGI:1932622	Cstf2t		MGI:103253	Cyb561		MGI:1098280	Crebbp
			MGI:2176159	Cyp26b1		MGI:1196405	Ctdspl2		MGI:1921506	Cyld		MGI:1889385	Crebl2
			MGI:88613	Cyr61		MGI:95537	Ctgf		MGI:106580	D1Bwg0212e		MGI:88497	Crhbp
			MGI:106387	D10Bwg1379e		MGI:1932872	Ctns		MGI:1891740	Dact1		MGI:1926002	Csgalnact2
			MGI:108554	Dab1		MGI:107341	Ctss		MGI:2444462	Dcaf12l1		MGI:2386403	Csmd3
			MGI:2679513	Dbpht2		MGI:2139444	Ctxn2		MGI:102726	Dck		MGI:1201685	Ctbp1
			MGI:94869	Dcc		MGI:1919834	Cul4b		MGI:1917890	Dcp2		MGI:1196405	Ctdspl2
			MGI:2140972	Dcun1d4		MGI:1918023	Cwf19l2		MGI:2150386	Dcun1d1		MGI:95537	Ctgf
			MGI:1277171	Dcx		MGI:1201679	Cxadr		MGI:2140972	Dcun1d4		MGI:1195966	Ctnnd2
			MGI:2148251	Ddx19b		MGI:2442112	Cxxc4		MGI:2148251	Ddx19b		MGI:1932872	Ctns
			MGI:1922004	Dhcr24		MGI:2686925	Cybasc3		MGI:2444273	Dennd5b		MGI:2139444	Ctxn2
			MGI:1920179	Dip2c		MGI:1921506	Cyld		MGI:2151114	Dgcr8		MGI:1918023	Cwf19l2
			MGI:2388733	Disp2		MGI:99444	D0H4S114		MGI:2442474	Dgkb		MGI:3576504	Cxx1b
			MGI:1344351	Dlg2		MGI:106580	D1Bwg0212e		MGI:1889276	Dgke		MGI:2686925	Cybasc3
			MGI:2443181	Dlgap2		MGI:2444825	D230004N17Rik		MGI:2443430	Dgki		MGI:2149481	Cygb
			MGI:94909	Dmd		MGI:106530	D3Bwg0562e		MGI:1922004	Dhcr24		MGI:2176159	Cyp26b1
			MGI:2443926	Dmxl1		MGI:1277991	Dach1		MGI:1919412	Dhx36		MGI:88613	Cyr61
			MGI:1917854	Dnajb14		MGI:1891740	Dact1		MGI:108177	Dhx9		MGI:99444	D0H4S114
			MGI:1914285	Dnajb4		MGI:2444462	Dcaf12l1		MGI:1920179	Dip2c		MGI:106387	D10Bwg1379e
			MGI:2443036	Dnajc27		MGI:1913936	Dcbld1		MGI:2388733	Disp2		MGI:106580	D1Bwg0212e
			MGI:1919935	Dnajc6		MGI:1920629	Dcbld2		MGI:94909	Dmd		MGI:2444825	D230004N17Rik
			MGI:2152889	Dner		MGI:102726	Dck		MGI:2443926	Dmxl1		MGI:106530	D3Bwg0562e
			MGI:109446	Doc2a		MGI:1923151	Dcp1a		MGI:1344381	Dnajb6		MGI:108554	Dab1
			MGI:106321	Dock9		MGI:1917890	Dcp2		MGI:1351618	Dnajb9		MGI:1277991	Dach1
			MGI:3639495	Dok6		MGI:2150386	Dcun1d1		MGI:1353428	Dnajc12		MGI:2679513	Dbpht2
			MGI:1929772	Dpysl5		MGI:1924841	Ddx10		MGI:1919935	Dnajc6		MGI:1913936	Dcbld1
			MGI:94924	Drd2		MGI:2444273	Dennd5b		MGI:2152889	Dner		MGI:1920629	Dcbld2
			MGI:1196281	Dscam		MGI:2151114	Dgcr8		MGI:1341299	Dnm3		MGI:94869	Dcc
			MGI:2150309	Dscaml1		MGI:2442474	Dgkb		MGI:1918006	Dock4		MGI:1923151	Dcp1a
			MGI:1913294	Dtd1		MGI:1889276	Dgke		MGI:106321	Dock9		MGI:1277171	Dcx
			MGI:107743	Dync1i1		MGI:2444188	Dgkh		MGI:3639495	Dok6		MGI:1924841	Ddx10
			MGI:107750	Dync1i2		MGI:2443430	Dgki		MGI:1349763	Dpysl2		MGI:2444188	Dgkh
			MGI:1915347	Dynll2		MGI:1919412	Dhx36		MGI:1196281	Dscam		MGI:2679721	Dixdc1
			MGI:2445015	E130309F12Rik		MGI:108177	Dhx9		MGI:2150309	Dscaml1		MGI:2447771	Dleu7
			MGI:894289	Ebf3		MGI:2679721	Dixdc1		MGI:2442948	Dsel		MGI:1344351	Dlg2
			MGI:2180139	Edem1		MGI:2447771	Dleu7		MGI:1914853	Dusp6		MGI:2443181	Dlgap2
			MGI:1329025	Edil3		MGI:1931882	Dnaja2		MGI:107743	Dync1i1		MGI:1931882	Dnaja2
			MGI:2137092	Eefsec		MGI:1344381	Dnajb6		MGI:107750	Dync1i2		MGI:1917854	Dnajb14
			MGI:1915764	Efha1		MGI:1351618	Dnajb9		MGI:107736	Dync2h1		MGI:1914285	Dnajb4
			MGI:106504	Efhd2		MGI:1914111	Dnajc10		MGI:1915347	Dynll2		MGI:1914111	Dnajc10
			MGI:107444	Efna5		MGI:1353428	Dnajc12		MGI:894289	Ebf3		MGI:2443036	Dnajc27
			MGI:1923990	Efr3a		MGI:109547	Dnm2		MGI:95286	Eed		MGI:109547	Dnm2
			MGI:1932288	Egln3		MGI:1341299	Dnm3		MGI:2137092	Eefsec		MGI:94912	Dnmt1
			MGI:95295	Egr1		MGI:94912	Dnmt1		MGI:1925756	Efha2		MGI:109446	Doc2a
			MGI:99252	Egr4		MGI:1918006	Dock4		MGI:1923990	Efr3a		MGI:2442409	Dpp10
			MGI:2667252	Ehbp1		MGI:2442409	Dpp10		MGI:2141969	Eftud1		MGI:1915685	Dpy19l1
			MGI:1913485	Eif1ax		MGI:1915685	Dpy19l1		MGI:95294	Egfr		MGI:2685869	Dpy19l4
			MGI:1341822	Eif4h		MGI:2685869	Dpy19l4		MGI:1932288	Egln3		MGI:1929772	Dpysl5
			MGI:2442479	Elfn1		MGI:1349763	Dpysl2		MGI:95295	Egr1		MGI:94924	Drd2
			MGI:3608416	Elfn2		MGI:2442948	Dsel		MGI:99252	Egr4		MGI:1913294	Dtd1
			MGI:1858960	Elovl2		MGI:105120	Dusp1		MGI:1913485	Eif1ax		MGI:105120	Dusp1
			MGI:95388	Emx2		MGI:1915926	Dusp22		MGI:1925905	Eif3j		MGI:1915926	Dusp22
			MGI:108360	Enah		MGI:2442191	Dusp4		MGI:1341822	Eif4h		MGI:2442191	Dusp4
			MGI:109610	Enc1		MGI:1914853	Dusp6		MGI:1933735	Eif5a2		MGI:1346051	Dut
			MGI:1919196	Endod1		MGI:1346051	Dut		MGI:107427	Elavl4		MGI:2445015	E130309F12Rik
			MGI:2444896	Enox1		MGI:107736	Dync2h1		MGI:3583900	Elmod1		MGI:2443524	E230016M11Rik
			MGI:1278321	Epc2		MGI:2443524	E230016M11Rik		MGI:95321	Emb		MGI:1096340	E2f3
			MGI:99654	Epha5		MGI:1096340	E2f3		MGI:95388	Emx2		MGI:1859920	Ebag9
			MGI:108034	Epha6		MGI:1859920	Ebag9		MGI:109610	Enc1		MGI:2180139	Edem1
			MGI:1341085	Epm2a		MGI:2442192	Eea1		MGI:2444896	Enox1		MGI:1329025	Edil3
			MGI:104583	Eps15		MGI:95286	Eed		MGI:1933830	Enpp5		MGI:2442192	Eea1
			MGI:2151013	Erc1		MGI:1339998	Efemp1		MGI:1202295	Entpd6		MGI:1339998	Efemp1
			MGI:1098749	Erc2		MGI:1925756	Efha2		MGI:2145369	Epdr1		MGI:1915764	Efha1
			MGI:2387215	Erlin2		MGI:2141969	Eftud1		MGI:99612	Epha3		MGI:106504	Efhd2
			MGI:1261845	Esyt2		MGI:1922990	Egfem1		MGI:108034	Epha6		MGI:107444	Efna5
			MGI:1917428	Fam108c		MGI:95294	Egfr		MGI:107898	Ept1		MGI:1922990	Egfem1
			MGI:1920000	Fam117b		MGI:95296	Egr2		MGI:104771	Erbb4		MGI:95296	Egr2
			MGI:2387687	Fam120c		MGI:1341830	Eif2ak3		MGI:2151013	Erc1		MGI:2667252	Ehbp1
			MGI:1919375	Fam123a		MGI:1925905	Eif3j		MGI:1098749	Erc2		MGI:1341830	Eif2ak3
			MGI:1917613	Fam135b		MGI:1933735	Eif5a2		MGI:1354385	Ero1l		MGI:1100887	Elavl2
			MGI:1889842	Fam13a		MGI:1100887	Elavl2		MGI:1261845	Esyt2		MGI:2442479	Elfn1
			MGI:1918971	Fam13c		MGI:107427	Elavl4		MGI:1350926	Etv3		MGI:3608416	Elfn2
			MGI:2142765	Fam155a		MGI:3583900	Elmod1		MGI:1930079	Fads2		MGI:1858960	Elovl2
			MGI:1914556	Fam164a		MGI:1889642	Elp2		MGI:1917428	Fam108c		MGI:1889642	Elp2
			MGI:2444579	Fam171b		MGI:95321	Emb		MGI:1920000	Fam117b		MGI:2442513	Eml5
			MGI:1914948	Fam174a		MGI:2442513	Eml5		MGI:2446163	Fam120a		MGI:108360	Enah
			MGI:2443695	Fam19a1		MGI:1933830	Enpp5		MGI:1098784	Fam126b		MGI:1919196	Endod1
			MGI:2143691	Fam19a2		MGI:1202295	Entpd6		MGI:1913520	Fam134b		MGI:1859149	Epb4.1l4b
			MGI:107892	Fam3c		MGI:1859149	Epb4.1l4b		MGI:1915437	Fam135a		MGI:1278322	Epc1
			MGI:2443086	Fam63b		MGI:1278322	Epc1		MGI:1917613	Fam135b		MGI:1278321	Epc2
			MGI:3045722	Fam70a		MGI:2145369	Epdr1		MGI:2142765	Fam155a		MGI:98277	Epha4
			MGI:1915465	Fam98b		MGI:99612	Epha3		MGI:2147545	Fam160b1		MGI:99654	Epha5
			MGI:1914180	Fank1		MGI:98277	Epha4		MGI:1914556	Fam164a		MGI:95276	Epha7
			MGI:2446173	Farp1		MGI:95276	Epha7		MGI:2442917	Fam171a1		MGI:1341085	Epm2a
			MGI:109168	Fat1		MGI:1925031	Epm2aip1		MGI:2684313	Fam179b		MGI:1925031	Epm2aip1
			MGI:3045256	Fat4		MGI:104771	Erbb4		MGI:1915771	Fam189b		MGI:104583	Eps15
			MGI:2448488	Fbxl16		MGI:1354385	Ero1l		MGI:1914760	Fam18b		MGI:1098749	Erc2
			MGI:2686937	Fbxo10		MGI:1347056	Esrrg		MGI:1913390	Fam33a		MGI:2387215	Erlin2
			MGI:1914072	Fbxo25		MGI:95456	Ets2		MGI:107892	Fam3c		MGI:1347056	Esrrg
			MGI:1917861	Fbxo33		MGI:1350926	Etv3		MGI:2685790	Fam59a		MGI:95456	Ets2
			MGI:1926188	Fbxo34		MGI:1930079	Fads2		MGI:2443086	Fam63b		MGI:2687281	Fam105a
			MGI:1923041	Fbxw8		MGI:2687281	Fam105a		MGI:1924567	Fam73a		MGI:1917816	Fam108b
			MGI:1335087	Fem1b		MGI:1917816	Fam108b		MGI:109168	Fat1		MGI:1917629	Fam114a2
			MGI:2444737	Fem1c		MGI:1917629	Fam114a2		MGI:2442921	Fbxl21		MGI:2387687	Fam120c
			MGI:109178	Fgf13		MGI:2446163	Fam120a		MGI:1914072	Fbxo25		MGI:1919375	Fam123a
			MGI:109189	Fgf14		MGI:2149839	Fam126a		MGI:1917861	Fbxo33		MGI:2149839	Fam126a
			MGI:1341907	Fjx1		MGI:1098784	Fam126b		MGI:1926188	Fbxo34		MGI:1915402	Fam133b
			MGI:1859252	Fmn2		MGI:1915402	Fam133b		MGI:1923041	Fbxw8		MGI:1889842	Fam13a
			MGI:2444668	Fnip1		MGI:1913520	Fam134b		MGI:1335087	Fem1b		MGI:1918971	Fam13c
			MGI:2683054	Fnip2		MGI:1915437	Fam135a		MGI:2444737	Fem1c		MGI:2444579	Fam171b
			MGI:95575	Fosb		MGI:2147545	Fam160b1		MGI:105917	Fer		MGI:1914948	Fam174a
			MGI:1347464	Foxg1		MGI:2442917	Fam171a1		MGI:109178	Fgf13		MGI:3045354	Fam190a
			MGI:1890081	Foxo3		MGI:2684313	Fam179b		MGI:3603594	Flrt2		MGI:2443695	Fam19a1
			MGI:2676586	Foxo6		MGI:1915771	Fam189b		MGI:1925642	Fnbp1l		MGI:2143691	Fam19a2
			MGI:2385368	Fras1		MGI:1914760	Fam18b		MGI:1919257	Fndc3b		MGI:2444879	Fam65b
			MGI:3646547	Frmpd3		MGI:3045354	Fam190a		MGI:2444668	Fnip1		MGI:3045722	Fam70a
			MGI:1100860	Frs2		MGI:1913390	Fam33a		MGI:2683054	Fnip2		MGI:1919669	Fam72a
			MGI:2443199	Fstl4		MGI:1923520	Fam49b		MGI:102858	Fosl2		MGI:1915059	Fam82a2
			MGI:2442179	Fstl5		MGI:2685790	Fam59a		MGI:1918625	Foxn3		MGI:1915465	Fam98b
			MGI:1890226	Fxyd6		MGI:2444879	Fam65b		MGI:1890077	Foxo1		MGI:1914180	Fank1
			MGI:95613	Gabra1		MGI:1919669	Fam72a		MGI:1919850	Frmd4a		MGI:2446173	Farp1
			MGI:95614	Gabra2		MGI:1924567	Fam73a		MGI:3042378	Frmpd4		MGI:3045256	Fat4
			MGI:95617	Gabra5		MGI:1915059	Fam82a2		MGI:1100860	Frs2		MGI:2448488	Fbxl16
			MGI:95619	Gabrb1		MGI:1919444	Fbxl20		MGI:1890226	Fxyd6		MGI:1919444	Fbxl20
			MGI:103156	Gabrg1		MGI:2442921	Fbxl21		MGI:108476	Fzd3		MGI:2686937	Fbxo10
			MGI:1918935	Galnt14		MGI:2147134	Fbxo11		MGI:108570	Fzd7		MGI:2147134	Fbxo11
			MGI:1913581	Galntl6		MGI:1354696	Fbxo8		MGI:2444298	G2e3		MGI:1354696	Fbxo8
			MGI:2443225	Gatad2b		MGI:105917	Fer		MGI:95613	Gabra1		MGI:109189	Fgf14
			MGI:95678	Gda		MGI:1922546	Fgfr1op		MGI:95614	Gabra2		MGI:1922546	Fgfr1op
			MGI:88151	Glb1		MGI:3603594	Flrt2		MGI:95619	Gabrb1		MGI:1341907	Fjx1
			MGI:2136405	Glce		MGI:1925642	Fnbp1l		MGI:95623	Gabrg2		MGI:1859252	Fmn2
			MGI:3641978	Gm10010		MGI:1196463	Fndc3a		MGI:95624	Gabrg3		MGI:1196463	Fndc3a
			MGI:3704476	Gm10501		MGI:1919257	Fndc3b		MGI:95634	Gad2		MGI:95574	Fos
			MGI:3704332	Gm9830		MGI:95574	Fos		MGI:104990	Gclc		MGI:95575	Fosb
			MGI:3641836	Gm9938		MGI:102858	Fosl2		MGI:95678	Gda		MGI:1347464	Foxg1
			MGI:1345156	Gmcl1		MGI:1918625	Foxn3		MGI:2179717	Glcci1		MGI:1890081	Foxo3
			MGI:2448526	Gmps		MGI:1890077	Foxo1		MGI:95748	Glra2		MGI:2676586	Foxo6
			MGI:95771	Gnai1		MGI:2148705	Foxp2		MGI:95749	Glra3		MGI:2148705	Foxp2
			MGI:95776	Gnaq		MGI:1922790	Fpgt		MGI:95751	Glrb		MGI:1922790	Fpgt
			MGI:95777	Gnas		MGI:1919850	Frmd4a		MGI:3780284	Gm2115		MGI:2385368	Fras1
			MGI:95780	Gnaz		MGI:3042378	Frmpd4		MGI:3647581	Gm5567		MGI:3646547	Frmpd3
			MGI:3643902	Gnptab		MGI:2443895	Fry		MGI:3646940	Gm5908		MGI:2443895	Fry
			MGI:109162	Gpam		MGI:892032	Frzb		MGI:3641836	Gm9938		MGI:892032	Frzb
			MGI:1918667	Gpatch8		MGI:2442443	Fsd1l		MGI:1345156	Gmcl1		MGI:2442443	Fsd1l
			MGI:104903	Gpc3		MGI:1196625	Fzd1		MGI:2448526	Gmps		MGI:2443199	Fstl4
			MGI:104902	Gpc4		MGI:108476	Fzd3		MGI:2448557	Gnl3l		MGI:2442179	Fstl5
			MGI:104898	Gpcpd1		MGI:108570	Fzd7		MGI:2149946	Gopc		MGI:1196625	Fzd1
			MGI:107671	Gpm6a		MGI:2444298	G2e3		MGI:107852	Gp1bb		MGI:95617	Gabra5
			MGI:2685211	Gpr101		MGI:95623	Gabrg2		MGI:104898	Gpcpd1		MGI:103156	Gabrg1
			MGI:101909	Gpr12		MGI:95624	Gabrg3		MGI:2685211	Gpr101		MGI:1918935	Galnt14
			MGI:1918021	Gpr173		MGI:95634	Gad2		MGI:1917963	Gpr137c		MGI:1349449	Galnt7
			MGI:2441758	Gpr26		MGI:1349449	Galnt7		MGI:2441697	Gpr158		MGI:1913581	Galntl6
			MGI:1917418	Gprasp1		MGI:95657	Gas2		MGI:1920260	Gpr22		MGI:95657	Gas2
			MGI:103232	Grb10		MGI:104990	Gclc		MGI:2441758	Gpr26		MGI:2443225	Gatad2b
			MGI:95809	Gria2		MGI:1100870	Gcnt2		MGI:1917418	Gprasp1		MGI:1100870	Gcnt2
			MGI:95813	Grid2		MGI:1334209	Gjd2		MGI:2442071	Gprasp2		MGI:1334209	Gjd2
			MGI:95821	Grin2b		MGI:2179717	Glcci1		MGI:1924785	Gprin3		MGI:88151	Glb1
			MGI:1933206	Grin3a		MGI:95748	Glra2		MGI:3576497	Greb1l		MGI:2136405	Glce
			MGI:1921303	Grip1		MGI:95749	Glra3		MGI:95810	Gria3		MGI:3641978	Gm10010
			MGI:1351340	Grm3		MGI:95751	Glrb		MGI:95812	Grid1		MGI:3642823	Gm10419
			MGI:1351342	Grm5		MGI:3642823	Gm10419		MGI:95821	Grin2b		MGI:3704476	Gm10501
			MGI:2685483	Gsg1l		MGI:3650048	Gm11818		MGI:1351338	Grm1		MGI:3650048	Gm11818
			MGI:1861437	Gsk3b		MGI:3780284	Gm2115		MGI:1351340	Grm3		MGI:3647798	Gm5620
			MGI:2660877	Gucy1a2		MGI:3647581	Gm5567		MGI:1351342	Grm5		MGI:3645749	Gm8098
			MGI:1860604	Gucy1b3		MGI:3647798	Gm5620		MGI:1351345	Grm8		MGI:3704332	Gm9830
			MGI:1261831	Hap1		MGI:3646940	Gm5908		MGI:1861437	Gsk3b		MGI:3701610	Gm9892
			MGI:3036234	Hdac4		MGI:3645749	Gm8098		MGI:2660877	Gucy1a2		MGI:1927133	Gmfb
			MGI:2384768	Hectd1		MGI:3701610	Gm9892		MGI:1926562	Gucy1a3		MGI:95768	Gna13
			MGI:1924696	Heg1		MGI:1927133	Gmfb		MGI:1860604	Gucy1b3		MGI:95771	Gnai1
			MGI:2384589	Herc1		MGI:95768	Gna13		MGI:1096392	Hcn1		MGI:95776	Gnaq
			MGI:1921248	Herc3		MGI:2448557	Gnl3l		MGI:1298209	Hcn4		MGI:95777	Gnas
			MGI:1915393	Herpud2		MGI:2149946	Gopc		MGI:2384768	Hectd1		MGI:95780	Gnaz
			MGI:104876	Hes5		MGI:107852	Gp1bb		MGI:2444115	Hecw1		MGI:3643902	Gnptab
			MGI:1341800	Hey1		MGI:99778	Gpd2		MGI:2685817	Hecw2		MGI:109162	Gpam
			MGI:1314873	Hipk1		MGI:2676315	Gpr135		MGI:2384589	Herc1		MGI:1918667	Gpatch8
			MGI:96100	Hivep1		MGI:1917963	Gpr137c		MGI:103234	Herc2		MGI:104903	Gpc3
			MGI:1338076	Hivep2		MGI:2441697	Gpr158		MGI:1921248	Herc3		MGI:104902	Gpc4
			MGI:106589	Hivep3		MGI:1923456	Gpr165		MGI:1915393	Herpud2		MGI:99778	Gpd2
			MGI:1924384	Hnrnpa0		MGI:1920260	Gpr22		MGI:1196297	Hgsnat		MGI:107671	Gpm6a
			MGI:1919942	Hnrpll		MGI:1202299	Gpr27		MGI:1913881	Hiatl1		MGI:101909	Gpr12
			MGI:1855689	Hpcal1		MGI:2442071	Gprasp2		MGI:1338076	Hivep2		MGI:2676315	Gpr135
			MGI:1201608	Hrk		MGI:1924785	Gprin3		MGI:96159	Hmgcr		MGI:1923456	Gpr165
			MGI:1309463	Hspa13		MGI:2676308	Gramd4		MGI:1347354	Homer2		MGI:1918021	Gpr173
			MGI:96281	Htr2c		MGI:3576497	Greb1l		MGI:1201608	Hrk		MGI:1202299	Gpr27
			MGI:1915822	Ict1		MGI:1344367	Grem2		MGI:1201606	Hs3st1		MGI:2676308	Gramd4
			MGI:96397	Id2		MGI:95810	Gria3		MGI:1354959	Hs6st2		MGI:103232	Grb10
			MGI:1915084	Idh3a		MGI:95811	Gria4		MGI:96274	Htr1b		MGI:1344367	Grem2
			MGI:2140675	Iffo2		MGI:95812	Grid1		MGI:1915822	Ict1		MGI:95809	Gria2
			MGI:2682064	Ift172		MGI:95815	Grik2		MGI:1915084	Idh3a		MGI:95811	Gria4
			MGI:96432	Igf1		MGI:95820	Grin2a		MGI:2140675	Iffo2		MGI:95813	Grid2
			MGI:96439	Igfbp4		MGI:1351338	Grm1		MGI:96433	Igf1r		MGI:95815	Grik2
			MGI:96568	Ina		MGI:1351345	Grm8		MGI:96435	Igf2r		MGI:95820	Grin2a
			MGI:2444159	Ipcef1		MGI:1316727	Gspt2		MGI:96439	Igfbp4		MGI:1933206	Grin3a
			MGI:1921489	Iqce		MGI:1926562	Gucy1a3		MGI:99954	Ighmbp2		MGI:1921303	Grip1
			MGI:2449975	Iqgap2		MGI:1097686	H3f3a		MGI:1926158	Igsf3		MGI:2685483	Gsg1l
			MGI:96608	Itgav		MGI:1096392	Hcn1		MGI:2687319	Il1rapl1		MGI:1316727	Gspt2
			MGI:1309517	Itm2b		MGI:1298209	Hcn4		MGI:1913106	Il1rapl2		MGI:1097686	H3f3a
			MGI:1927594	Itm2c		MGI:1352760	Hdgfrp3		MGI:1098233	Impact		MGI:1261831	Hap1
			MGI:1920723	Iws1		MGI:2442663	Hectd2		MGI:96568	Ina		MGI:3036234	Hdac4
			MGI:2141450	Jazf1		MGI:2444115	Hecw1		MGI:1924315	Ints7		MGI:1352760	Hdgfrp3
			MGI:2144404	Jmjd4		MGI:2685817	Hecw2		MGI:2444159	Ipcef1		MGI:2442663	Hectd2
			MGI:96647	Junb		MGI:1925705	Helz		MGI:1916296	Isca1		MGI:1924696	Heg1
			MGI:96659	Kcna2		MGI:103234	Herc2		MGI:1338035	Itgb8		MGI:1925705	Helz
			MGI:96660	Kcna3		MGI:1196297	Hgsnat		MGI:2443388	Jhdm1d		MGI:104876	Hes5
			MGI:96668	Kcnc2		MGI:1201609	Hiat1		MGI:96647	Junb		MGI:1341800	Hey1
			MGI:102663	Kcnd2		MGI:1913881	Hiatl1		MGI:2384811	Kbtbd2		MGI:1201609	Hiat1
			MGI:1928743	Kcnd3		MGI:1314882	Hipk3		MGI:96660	Kcna3		MGI:1913881	Hiatl1
			MGI:1341721	Kcnh1		MGI:96159	Hmgcr		MGI:96661	Kcna4		MGI:1314873	Hipk1
			MGI:2159566	Kcnh7		MGI:1347354	Homer2		MGI:96666	Kcnb1		MGI:1314882	Hipk3
			MGI:1933131	Kcnip4		MGI:2139279	Hrh3		MGI:102663	Kcnd2		MGI:96100	Hivep1
			MGI:104744	Kcnj2		MGI:1346049	Hs2st1		MGI:1928743	Kcnd3		MGI:106589	Hivep3
			MGI:104743	Kcnj4		MGI:1201606	Hs3st1		MGI:1341721	Kcnh1		MGI:1924384	Hnrnpa0
			MGI:104781	Kcnj6		MGI:1354959	Hs6st2		MGI:2159566	Kcnh7		MGI:1919942	Hnrpll
			MGI:99923	Kcnma1		MGI:1354960	Hs6st3		MGI:1933131	Kcnip4		MGI:1855689	Hpcal1
			MGI:1336181	Kcnq3		MGI:96274	Htr1b		MGI:104744	Kcnj2		MGI:2139279	Hrh3
			MGI:1924937	Kcnq5		MGI:109521	Htr2a		MGI:104742	Kcnj3		MGI:1346049	Hs2st1
			MGI:2448492	Kdm6b		MGI:99414	Id4		MGI:99923	Kcnma1		MGI:1333792	Hs3st4
			MGI:1924730	Kidins220		MGI:96417	Ids		MGI:1336181	Kcnq3		MGI:1354960	Hs6st3
			MGI:108426	Kif1b		MGI:96433	Igf1r		MGI:1924937	Kcnq5		MGI:1309463	Hspa13
			MGI:109188	Kif21a		MGI:96435	Igf2r		MGI:1197011	Kcns2		MGI:109521	Htr2a
			MGI:107688	Kif3b		MGI:99954	Ighmbp2		MGI:1095419	Kdm6a		MGI:96281	Htr2c
			MGI:107566	Kifap3		MGI:1926158	Igsf3		MGI:1098264	Kif13a		MGI:96397	Id2
			MGI:1914953	Kirrel3		MGI:2685354	Igsf9b		MGI:107688	Kif3b		MGI:99414	Id4
			MGI:96677	Kit		MGI:2687319	Il1rapl1		MGI:107566	Kifap3		MGI:96417	Ids
			MGI:96974	Kitl		MGI:1913106	Il1rapl2		MGI:2444786	Klhdc5		MGI:2682064	Ift172
			MGI:107978	Klc1		MGI:1098233	Impact		MGI:2388648	Klhl11		MGI:96432	Igf1
			MGI:2444786	Klhdc5		MGI:1915720	Impad1		MGI:2444855	Klhl20		MGI:2685354	Igsf9b
			MGI:1924363	Klhl2		MGI:1202397	Ints6		MGI:2683536	Klhl23		MGI:1915720	Impad1
			MGI:2683536	Klhl23		MGI:1924315	Ints7		MGI:1923035	Klhl24		MGI:1202397	Ints6
			MGI:1923035	Klhl24		MGI:2443921	Irf2bp2		MGI:1913939	Klhl28		MGI:1921489	Iqce
			MGI:1913939	Klhl28		MGI:109334	Irs2		MGI:103560	Kpna1		MGI:2449975	Iqgap2
			MGI:2180122	Klhl9		MGI:1916296	Isca1		MGI:1100848	Kpna4		MGI:2443921	Irf2bp2
			MGI:1100848	Kpna4		MGI:106419	Itfg1		MGI:96745	Lamp1		MGI:109334	Irs2
			MGI:105051	Ksr1		MGI:102700	Itga7		MGI:2443114	Larp4		MGI:106419	Itfg1
			MGI:3610315	Ksr2		MGI:1338035	Itgb8		MGI:2138281	Lbr		MGI:102700	Itga7
			MGI:96721	L1cam		MGI:96623	Itpr1		MGI:3580376	Lemd3		MGI:96608	Itgav
			MGI:96745	Lamp1		MGI:1338049	Itsn2		MGI:1915442	Leprotl1		MGI:1309517	Itm2b
			MGI:2443114	Larp4		MGI:104813	Jarid2		MGI:1915864	Letmd1		MGI:1927594	Itm2c
			MGI:106330	Larp4b		MGI:1932093	Jdp2		MGI:1891468	Lgr4		MGI:96623	Itpr1
			MGI:1333883	Lats1		MGI:2443388	Jhdm1d		MGI:2145236	Lhfpl2		MGI:1338049	Itsn2
			MGI:2138281	Lbr		MGI:1913096	Jmy		MGI:1289247	Lmbr1l		MGI:1920723	Iws1
			MGI:2675858	Ldoc1l		MGI:2384811	Kbtbd2		MGI:1915671	Lmbrd1		MGI:104813	Jarid2
			MGI:1915864	Letmd1		MGI:2685141	Kbtbd7		MGI:2444173	Lmbrd2		MGI:2141450	Jazf1
			MGI:3057108	Lhfpl4		MGI:96661	Kcna4		MGI:2444736	Lmln		MGI:2144404	Jmjd4
			MGI:96788	Lifr		MGI:96666	Kcnb1		MGI:102810	Lmo3		MGI:1913096	Jmy
			MGI:1330839	Lin7c		MGI:3584508	Kcnh5		MGI:1353586	Lmo7		MGI:2685141	Kbtbd7
			MGI:102810	Lmo3		MGI:104742	Kcnj3		MGI:1918115	Lnp		MGI:96659	Kcna2
			MGI:1920209	Lonrf2		MGI:3521816	Kcnk9		MGI:1920209	Lonrf2		MGI:96668	Kcnc2
			MGI:96820	Lpl		MGI:2153183	Kcnn3		MGI:2443390	Lrch1		MGI:3584508	Kcnh5
			MGI:1933162	Lrba		MGI:1197011	Kcns2		MGI:2147870	Lrch2		MGI:104743	Kcnj4
			MGI:2136810	Lrfn1		MGI:3036273	Kcnt2		MGI:2442989	Lrp11		MGI:104781	Kcnj6
			MGI:2442313	Lrrc1		MGI:2145823	Kctd12		MGI:1918960	Lrrcc1		MGI:3521816	Kcnk9
			MGI:2443542	Lrrc58		MGI:1914659	Kctd16		MGI:1919540	Lsm11		MGI:2153183	Kcnn3
			MGI:2676665	Lrrc7		MGI:2443804	Kctd8		MGI:109347	Lum		MGI:3036273	Kcnt2
			MGI:2141353	Lrrc8b		MGI:1924054	Kdm4c		MGI:2684762	Lzts1		MGI:2145823	Kctd12
			MGI:1918960	Lrrcc1		MGI:2136980	Kdm5a		MGI:1333773	Mab21l1		MGI:1914659	Kctd16
			MGI:1919540	Lsm11		MGI:1918000	Kdsr		MGI:104555	Mafb		MGI:2443804	Kctd8
			MGI:109347	Lum		MGI:1098264	Kif13a		MGI:2148149	Magee1		MGI:1924054	Kdm4c
			MGI:1917332	Lysmd2		MGI:1098268	Kif5b		MGI:1922875	Mageh1		MGI:2136980	Kdm5a
			MGI:2684762	Lzts1		MGI:1101353	Klf10		MGI:1203522	Magi1		MGI:2448492	Kdm6b
			MGI:96904	M6pr		MGI:1342773	Klf3		MGI:1923484	Magi3		MGI:1918000	Kdsr
			MGI:1333773	Mab21l1		MGI:2388648	Klhl11		MGI:1914325	Magt1		MGI:1924730	Kidins220
			MGI:1920149	Macrod2		MGI:2444855	Klhl20		MGI:2146021	Mal2		MGI:108426	Kif1b
			MGI:2148149	Magee1		MGI:2385305	Klhl36		MGI:2389461	Maml3		MGI:109188	Kif21a
			MGI:1922875	Mageh1		MGI:1196453	Klhl7		MGI:104677	Man1a		MGI:1098268	Kif5b
			MGI:1203522	Magi1		MGI:103560	Kpna1		MGI:104676	Man1a2		MGI:1914953	Kirrel3
			MGI:1354953	Magi2		MGI:2384968	L2hgdh		MGI:104669	Man2a1		MGI:96677	Kit
			MGI:1923484	Magi3		MGI:2443335	Lancl3		MGI:96916	Maob		MGI:96974	Kitl
			MGI:1914325	Magt1		MGI:2442564	Lass6		MGI:1346873	Map3k2		MGI:107978	Klc1
			MGI:2389461	Maml3		MGI:1354386	Lats2		MGI:1354946	Mapk6		MGI:1101353	Klf10
			MGI:104677	Man1a		MGI:1923032	Lca5		MGI:1346861	Mapk8		MGI:1342773	Klf3
			MGI:104676	Man1a2		MGI:2443930	Lcor		MGI:1920175	March1		MGI:1924363	Klhl2
			MGI:104669	Man2a1		MGI:3580376	Lemd3		MGI:1913667	Mat2b		MGI:1196453	Klhl7
			MGI:96916	Maob		MGI:2685031	Leo1		MGI:1920102	Mblac2		MGI:2180122	Klhl9
			MGI:1346866	Map2k1		MGI:1915442	Leprotl1		MGI:1928482	Mbnl1		MGI:105051	Ksr1
			MGI:1346877	Map3k7		MGI:1891468	Lgr4		MGI:96930	Mcc		MGI:3610315	Ksr2
			MGI:1920175	March1		MGI:2145236	Lhfpl2		MGI:97051	Mdh1		MGI:96721	L1cam
			MGI:2683550	March4		MGI:2442298	Lingo2		MGI:99918	Mecp2		MGI:2384968	L2hgdh
			MGI:96907	Marcks		MGI:1861746	Lmbr1		MGI:1917458	Med23		MGI:2443335	Lancl3
			MGI:2683541	Mast3		MGI:1289247	Lmbr1l		MGI:2685177	Megf10		MGI:106330	Larp4b
			MGI:1913667	Mat2b		MGI:1915671	Lmbrd1		MGI:1891420	Mesdc1		MGI:2442564	Lass6
			MGI:1920102	Mblac2		MGI:2444173	Lmbrd2		MGI:2681847	Mex3d		MGI:1333883	Lats1
			MGI:1928482	Mbnl1		MGI:2444736	Lmln		MGI:1914782	Mfap1a		MGI:1354386	Lats2
			MGI:2444506	Mbtps2		MGI:1353586	Lmo7		MGI:1922925	Mfsd6		MGI:1923032	Lca5
			MGI:1926021	Mctp1		MGI:1918115	Lnp		MGI:2443157	Mib1		MGI:2443930	Lcor
			MGI:97051	Mdh1		MGI:2387123	Lnpep		MGI:105870	Micall1		MGI:2675858	Ldoc1l
			MGI:99918	Mecp2		MGI:2446186	Lpgat1		MGI:2442317	Mier3		MGI:2685031	Leo1
			MGI:2139916	Med12l		MGI:2443390	Lrch1		MGI:2157910	Mlc1		MGI:3057108	Lhfpl4
			MGI:1917458	Med23		MGI:2147870	Lrch2		MGI:1914718	Mmd		MGI:96788	Lifr
			MGI:99458	Mef2c		MGI:2442989	Lrp11		MGI:1922354	Mmd2		MGI:1330839	Lin7c
			MGI:1891420	Mesdc1		MGI:2443132	Lrp12		MGI:1914324	Mon2		MGI:2442298	Lingo2
			MGI:96968	Mest		MGI:2151136	Lrp1b		MGI:1927167	Morf4l2		MGI:1861746	Lmbr1
			MGI:96969	Met		MGI:1340044	Lrp8		MGI:1927339	Mpp5		MGI:2446186	Lpgat1
			MGI:1924144	Mettl15		MGI:2389177	Lrrtm3		MGI:1923876	Msi2		MGI:96820	Lpl
			MGI:1914782	Mfap1a		MGI:107448	Lyst		MGI:2151172	Mta3		MGI:1933162	Lrba
			MGI:1924068	Mfap3		MGI:104555	Mafb		MGI:1306778	Mtap1b		MGI:2136810	Lrfn1
			MGI:1923824	Mfsd2a		MGI:2146021	Mal2		MGI:1201690	Mtap6		MGI:2443132	Lrp12
			MGI:2662992	Mgat4a		MGI:2444484	Manea		MGI:99445	Mtpn		MGI:2151136	Lrp1b
			MGI:105870	Micall1		MGI:96915	Maoa		MGI:2384818	Mtss1		MGI:1340044	Lrp8
			MGI:1344333	Mid2		MGI:1346873	Map3k2		MGI:97245	Mxi1		MGI:2442313	Lrrc1
			MGI:3050795	Mkl2		MGI:1346875	Map3k4		MGI:1355332	Myadm		MGI:2443542	Lrrc58
			MGI:2157910	Mlc1		MGI:2449952	Map3k9		MGI:96799	Mycl1		MGI:2676665	Lrrc7
			MGI:1914718	Mmd		MGI:1354946	Mapk6		MGI:105976	Myo5a		MGI:2141353	Lrrc8b
			MGI:1922354	Mmd2		MGI:1346861	Mapk8		MGI:2442415	Myst3		MGI:2389177	Lrrtm3
			MGI:1916622	Mocs3		MGI:2442773	March6		MGI:1858746	Myst4		MGI:1917332	Lysmd2
			MGI:2136841	Morc3		MGI:1298379	Matr3		MGI:1100511	Myt1l		MGI:107448	Lyst
			MGI:1927167	Morf4l2		MGI:96930	Mcc		MGI:1924039	Mzt1		MGI:96904	M6pr
			MGI:1923876	Msi2		MGI:2444706	Mdga2		MGI:1914147	Naa16		MGI:1920149	Macrod2
			MGI:2151172	Mta3		MGI:2685177	Megf10		MGI:107563	Nab2		MGI:1354953	Magi2
			MGI:1306778	Mtap1b		MGI:1918264	Megf9		MGI:2444306	Nalcn		MGI:2444484	Manea
			MGI:1201690	Mtap6		MGI:1924140	Memo1		MGI:106654	Nap1l2		MGI:96915	Maoa
			MGI:1917474	Mtap7d2		MGI:2681847	Mex3d		MGI:104562	Napb		MGI:1346866	Map2k1
			MGI:2443034	Mtmr12		MGI:1098644	Mfhas1		MGI:1347075	Nbea		MGI:1346875	Map3k4
			MGI:99445	Mtpn		MGI:1922925	Mfsd6		MGI:97281	Ncam1		MGI:1346877	Map3k7
			MGI:97245	Mxi1		MGI:1914819	Mgat4c		MGI:1347351	Ncdn		MGI:2449952	Map3k9
			MGI:1355332	Myadm		MGI:894701	Mgat5		MGI:2443191	Nceh1		MGI:2683550	March4
			MGI:105976	Myo5a		MGI:1932139	Mgea5		MGI:1276533	Ncoa2		MGI:2442773	March6
			MGI:1858746	Myst4		MGI:2443157	Mib1		MGI:97290	Ndn		MGI:96907	Marcks
			MGI:1100511	Myt1l		MGI:2442317	Mier3		MGI:1916602	Necab1		MGI:2683541	Mast3
			MGI:1924039	Mzt1		MGI:1920740	Mipol1		MGI:2387995	Nek9		MGI:1298379	Matr3
			MGI:2136825	N4bp1		MGI:96995	Mll1		MGI:1097159	Neo1		MGI:2444506	Mbtps2
			MGI:1923772	Naa38		MGI:2682319	Mll2		MGI:1921763	Neto2		MGI:1926021	Mctp1
			MGI:107563	Nab2		MGI:2444959	Mll3		MGI:3643092	Neurl1b		MGI:2444706	Mdga2
			MGI:2444306	Nalcn		MGI:1276107	Mmp16		MGI:106593	Neurod6		MGI:2139916	Med12l
			MGI:1347075	Nbea		MGI:1914324	Mon2		MGI:1916060	Nexn		MGI:99458	Mef2c
			MGI:1196326	Ncald		MGI:1924116	Morn1		MGI:97306	Nf1		MGI:1918264	Megf9
			MGI:97281	Ncam1		MGI:1927339	Mpp5		MGI:108056	Nfia		MGI:1924140	Memo1
			MGI:1347351	Ncdn		MGI:2151839	Mreg		MGI:97317	Nfyb		MGI:96968	Mest
			MGI:1929601	Ndfip1		MGI:97175	Mtap2		MGI:1923447	Nkain2		MGI:96969	Met
			MGI:97290	Ndn		MGI:2384818	Mtss1		MGI:1914300	Nkap		MGI:1924144	Mettl15
			MGI:1933754	Nedd4l		MGI:96799	Mycl1		MGI:1924536	Nkrf		MGI:1924068	Mfap3
			MGI:1858510	Nell2		MGI:2442415	Myst3		MGI:2179435	Nlgn1		MGI:1098644	Mfhas1
			MGI:1097159	Neo1		MGI:1914147	Naa16		MGI:1100525	Nmbr		MGI:1923824	Mfsd2a
			MGI:2180216	Neto1		MGI:106654	Nap1l2		MGI:2441684	Nol4		MGI:2662992	Mgat4a
			MGI:1921763	Neto2		MGI:1859565	Nap1l3		MGI:1917979	Nos1ap		MGI:1914819	Mgat4c
			MGI:1339708	Neurod1		MGI:104562	Napb		MGI:97364	Notch2		MGI:894701	Mgat5
			MGI:106593	Neurod6		MGI:97282	Ncam2		MGI:104296	Nova2		MGI:1932139	Mgea5
			MGI:1916060	Nexn		MGI:2443191	Nceh1		MGI:109232	Npas2		MGI:1344333	Mid2
			MGI:97306	Nf1		MGI:1276533	Ncoa2		MGI:1915213	Npc2		MGI:1920740	Mipol1
			MGI:108056	Nfia		MGI:1929915	Ncoa6		MGI:2384210	Nphp4		MGI:3050795	Mkl2
			MGI:103188	Nfib		MGI:1923523	Ndfip2		MGI:2148811	Npnt		MGI:96995	Mll1
			MGI:97311	Nfix		MGI:1916602	Necab1		MGI:97369	Nppc		MGI:2682319	Mll2
			MGI:105108	Nin		MGI:2387995	Nek9		MGI:108077	Nptn		MGI:2444959	Mll3
			MGI:1924536	Nkrf		MGI:3643092	Neurl1b		MGI:1352454	Nr4a1		MGI:1276107	Mmp16
			MGI:104716	Nnat		MGI:97317	Nfyb		MGI:1352456	Nr4a2		MGI:1916622	Mocs3
			MGI:2441684	Nol4		MGI:1929485	Nif3l1		MGI:1097165	Nrg3		MGI:2136841	Morc3
			MGI:1917979	Nos1ap		MGI:2442058	Nipa1		MGI:106206	Nrp1		MGI:1924116	Morn1
			MGI:97364	Notch2		MGI:1923447	Nkain2		MGI:1096389	Nrxn3		MGI:2151839	Mreg
			MGI:104297	Nova1		MGI:2444830	Nkain3		MGI:104560	Nsf		MGI:97175	Mtap2
			MGI:104296	Nova2		MGI:1914300	Nkap		MGI:1202070	Nsg2		MGI:1917474	Mtap7d2
			MGI:109232	Npas2		MGI:2179435	Nlgn1		MGI:1915751	Nsmce2		MGI:2443034	Mtmr12
			MGI:1915213	Npc2		MGI:1923055	Nln		MGI:2446259	Ntm		MGI:2136825	N4bp1
			MGI:2148811	Npnt		MGI:1100525	Nmbr		MGI:105088	Ntn1		MGI:1923772	Naa38
			MGI:97369	Nppc		MGI:2384210	Nphp4		MGI:1930957	Nudt11		MGI:1859565	Nap1l3
			MGI:108077	Nptn		MGI:1858209	Nptx2		MGI:1915814	Nufip2		MGI:1196326	Ncald
			MGI:107811	Nptx1		MGI:104963	Npy1r		MGI:1916732	Nup35		MGI:97282	Ncam2
			MGI:1920590	Nptxr		MGI:2449205	Nr1d2		MGI:1196365	Nus1		MGI:1276533	Ncoa2
			MGI:97374	Npy		MGI:95824	Nr3c1		MGI:109331	Nxn		MGI:1929915	Ncoa6
			MGI:108418	Npy2r		MGI:1352454	Nr4a1		MGI:1923258	Obfc2a		MGI:1929601	Ndfip1
			MGI:1352466	Nr2c2		MGI:1352456	Nr4a2		MGI:1345183	Odz3		MGI:1923523	Ndfip2
			MGI:1352452	Nr2f2		MGI:1332235	Nrf1		MGI:2387329	Olfm3		MGI:1933754	Nedd4l
			MGI:1352457	Nr4a3		MGI:96083	Nrg1		MGI:106586	Omg		MGI:1858510	Nell2
			MGI:1096389	Nrxn3		MGI:1097165	Nrg3		MGI:97440	Oprl1		MGI:2180216	Neto1
			MGI:104560	Nsf		MGI:1315213	Nrip1		MGI:1921736	Osbpl10		MGI:1339708	Neurod1
			MGI:1202070	Nsg2		MGI:106206	Nrp1		MGI:2655574	Ostm1		MGI:103188	Nfib
			MGI:3513266	Nt5dc3		MGI:1915751	Nsmce2		MGI:2147616	Otub1		MGI:97311	Nfix
			MGI:2446259	Ntm		MGI:105088	Ntn1		MGI:1918448	Otud1		MGI:1929485	Nif3l1
			MGI:1930957	Nudt11		MGI:1328351	Nts		MGI:1098801	Otud4		MGI:105108	Nin
			MGI:1196365	Nus1		MGI:1934811	Nucks1		MGI:2179326	Oxr1		MGI:2442058	Nipa1
			MGI:109331	Nxn		MGI:2147931	Nudt10		MGI:105049	P2ry1		MGI:2444830	Nkain3
			MGI:107492	Nxph1		MGI:1915814	Nufip2		MGI:1339656	Pak3		MGI:1923055	Nln
			MGI:1345184	Odz2		MGI:2143854	Nup107		MGI:97475	Pam		MGI:104716	Nnat
			MGI:1345183	Odz3		MGI:2181182	Nup155		MGI:1917820	Papd5		MGI:104297	Nova1
			MGI:1917405	Ogfrl1		MGI:1916732	Nup35		MGI:2443349	Parm1		MGI:107811	Nptx1
			MGI:2387329	Olfm3		MGI:1914709	Nvl		MGI:1919812	Pcbd2		MGI:1858209	Nptx2
			MGI:106586	Omg		MGI:1923258	Obfc2a		MGI:2442849	Pcdh11x		MGI:1920590	Nptxr
			MGI:97440	Oprl1		MGI:1345185	Odz1		MGI:1891428	Pcdh15		MGI:97374	Npy
			MGI:2443195	Orai2		MGI:2442978	Ogfod1		MGI:1920423	Pcdh18		MGI:104963	Npy1r
			MGI:1921736	Osbpl10		MGI:1914263	Oma1		MGI:2136749	Pcdhb14		MGI:108418	Npy2r
			MGI:2147616	Otub1		MGI:97447	Osbp		MGI:2136756	Pcdhb18		MGI:2449205	Nr1d2
			MGI:2179326	Oxr1		MGI:2655574	Ostm1		MGI:2136757	Pcdhb19		MGI:1352466	Nr2c2
			MGI:105049	P2ry1		MGI:1918448	Otud1		MGI:2136735	Pcdhb2		MGI:1352452	Nr2f2
			MGI:1339656	Pak3		MGI:1098801	Otud4		MGI:2136760	Pcdhb22		MGI:95824	Nr3c1
			MGI:97475	Pam		MGI:2443160	Pag1		MGI:2136737	Pcdhb3		MGI:1352457	Nr4a3
			MGI:2442119	Papolg		MGI:1920334	Pak7		MGI:2136738	Pcdhb4		MGI:1332235	Nrf1
			MGI:2679683	Paqr3		MGI:1860055	Panx1		MGI:2136739	Pcdhb5		MGI:96083	Nrg1
			MGI:108202	Pcbp2		MGI:1917820	Papd5		MGI:2136740	Pcdhb6		MGI:1315213	Nrip1
			MGI:1338042	Pcdh10		MGI:1922802	Paqr9		MGI:2136741	Pcdhb7		MGI:3513266	Nt5dc3
			MGI:2684924	Pcdh17		MGI:2443349	Parm1		MGI:1923505	Pcgf5		MGI:1328351	Nts
			MGI:2443376	Pcdh20		MGI:1919812	Pcbd2		MGI:1891924	Pcnx		MGI:2147931	Nudt10
			MGI:1306800	Pcdh8		MGI:2442849	Pcdh11x		MGI:97511	Pcsk1		MGI:2143854	Nup107
			MGI:2136746	Pcdhb11		MGI:1891428	Pcdh15		MGI:1860764	Pde3a		MGI:2181182	Nup155
			MGI:2136754	Pcdhb17		MGI:1920423	Pcdh18		MGI:99557	Pde4b		MGI:1914709	Nvl
			MGI:2136758	Pcdhb20		MGI:1306801	Pcdh9		MGI:97530	Pdgfra		MGI:107492	Nxph1
			MGI:2136738	Pcdhb4		MGI:2150982	Pcdha1		MGI:2685870	Pdp1		MGI:1345185	Odz1
			MGI:2136739	Pcdhb5		MGI:1298408	Pcdha10		MGI:1338068	Pdpk1		MGI:1345184	Odz2
			MGI:2136740	Pcdhb6		MGI:1298372	Pcdha11		MGI:2140945	Pds5b		MGI:2442978	Ogfod1
			MGI:1935228	Pcdhga11		MGI:1298370	Pcdha12		MGI:1351869	Pdxk		MGI:1917405	Ogfrl1
			MGI:1935229	Pcdhga12		MGI:2681880	Pcdha2		MGI:1922394	Pdzd2		MGI:1914263	Oma1
			MGI:1935215	Pcdhga3		MGI:1298406	Pcdha4		MGI:3608325	Pdzd7		MGI:2443195	Orai2
			MGI:1935221	Pcdhga8		MGI:1298371	Pcdha5		MGI:2677270	Pdzd8		MGI:97447	Osbp
			MGI:1935226	Pcdhga9		MGI:1891442	Pcdhac1		MGI:1933157	Pdzrn3		MGI:2443160	Pag1
			MGI:1935201	Pcdhgc3		MGI:1891443	Pcdhac2		MGI:1918224	Pgm2l1		MGI:1920334	Pak7
			MGI:1935203	Pcdhgc4		MGI:2136747	Pcdhb12		MGI:97567	Pgr		MGI:1860055	Panx1
			MGI:1935205	Pcdhgc5		MGI:2136749	Pcdhb14		MGI:2446138	Phactr2		MGI:2442119	Papolg
			MGI:1923505	Pcgf5		MGI:2136752	Pcdhb16		MGI:98647	Phf1		MGI:2679683	Paqr3
			MGI:97511	Pcsk1		MGI:2136756	Pcdhb18		MGI:1924151	Phf15		MGI:1922802	Paqr9
			MGI:99557	Pde4b		MGI:2136757	Pcdhb19		MGI:1925835	Phf17		MGI:108202	Pcbp2
			MGI:1918878	Pdp2		MGI:2136735	Pcdhb2		MGI:1338034	Phf2		MGI:1338042	Pcdh10
			MGI:1338068	Pdpk1		MGI:2136760	Pcdhb22		MGI:2444412	Phf20l1		MGI:2684924	Pcdh17
			MGI:1351869	Pdxk		MGI:2136737	Pcdhb3		MGI:1932404	Phip		MGI:2685563	Pcdh19
			MGI:1933157	Pdzrn3		MGI:2136741	Pcdhb7		MGI:2444981	Phldb2		MGI:2443376	Pcdh20
			MGI:104748	Peg3		MGI:2136742	Pcdhb8		MGI:2444928	Phlpp2		MGI:1306800	Pcdh8
			MGI:104629	Penk		MGI:2136744	Pcdhb9		MGI:1096566	Pias2		MGI:1306801	Pcdh9
			MGI:1918224	Pgm2l1		MGI:1277958	Pcm1		MGI:1335106	Pikfyve		MGI:2150982	Pcdha1
			MGI:1858305	Pgrmc1		MGI:102722	Pcnt		MGI:1934234	Pip4k2b		MGI:1298408	Pcdha10
			MGI:2446138	Phactr2		MGI:1891924	Pcnx		MGI:2685726	Pitpnm3		MGI:1298372	Pcdha11
			MGI:98647	Phf1		MGI:1859170	Pdcd7		MGI:1101765	Pja1		MGI:1298370	Pcdha12
			MGI:1924151	Phf15		MGI:1860764	Pde3a		MGI:2159342	Pja2		MGI:2681880	Pcdha2
			MGI:1338034	Phf2		MGI:97530	Pdgfra		MGI:97613	Plcb1		MGI:1298406	Pcdha4
			MGI:1932404	Phip		MGI:2685870	Pdp1		MGI:1352756	Plcl2		MGI:1298371	Pcdha5
			MGI:2444928	Phlpp2		MGI:2140945	Pds5b		MGI:1927580	Pldn		MGI:1891442	Pcdhac1
			MGI:1206581	Pik3ca		MGI:97535	Pdyn		MGI:2681164	Plekha8		MGI:1891443	Pcdhac2
			MGI:1934234	Pip4k2b		MGI:1922394	Pdzd2		MGI:1914698	Plxdc2		MGI:2136746	Pcdhb11
			MGI:107930	Pip5k1b		MGI:3608325	Pdzd7		MGI:2179061	Plxna4		MGI:2136747	Pcdhb12
			MGI:2685726	Pitpnm3		MGI:2677270	Pdzd8		MGI:1929600	Pmepa1		MGI:2136752	Pcdhb16
			MGI:1101765	Pja1		MGI:1195265	Per2		MGI:1918941	Pnmal1		MGI:2136754	Pcdhb17
			MGI:2159342	Pja2		MGI:2443342	Pgap1		MGI:3645856	Pnmal2		MGI:2136758	Pcdhb20
			MGI:1099818	Pkd2		MGI:1917514	Pggt1b		MGI:105308	Pnoc		MGI:2136742	Pcdhb8
			MGI:104747	Pkia		MGI:97567	Pgr		MGI:97365	Pnp		MGI:2136744	Pcdhb9
			MGI:97613	Plcb1		MGI:1925835	Phf17		MGI:1914702	Pnpla8		MGI:1935228	Pcdhga11
			MGI:1352756	Plcl2		MGI:2444412	Phf20l1		MGI:1914713	Poc5		MGI:1935229	Pcdhga12
			MGI:3647874	Plcxd2		MGI:1918248	Phf6		MGI:2388280	Polr2b		MGI:1935215	Pcdhga3
			MGI:1927580	Pldn		MGI:2444981	Phldb2		MGI:1914255	Polr3k		MGI:1935221	Pcdhga8
			MGI:104807	Pls3		MGI:1096566	Pias2		MGI:1930153	Popdc3		MGI:1935226	Pcdhga9
			MGI:2179061	Plxna4		MGI:1203729	Pik3c2a		MGI:1890212	Porcn		MGI:1935201	Pcdhgc3
			MGI:1929600	Pmepa1		MGI:109277	Pik3r3		MGI:101898	Pou2f1		MGI:1935203	Pcdhgc4
			MGI:1347357	Pnck		MGI:1335106	Pikfyve		MGI:101894	Pou3f4		MGI:1935205	Pcdhgc5
			MGI:1918941	Pnmal1		MGI:1100874	Plagl1		MGI:1915166	Ppap2b		MGI:1277958	Pcm1
			MGI:3645856	Pnmal2		MGI:2683547	Plch1		MGI:2445173	Ppig		MGI:102722	Pcnt
			MGI:1914713	Poc5		MGI:2442605	Plcxd3		MGI:99878	Ppm1a		MGI:97511	Pcsk1
			MGI:2442117	Pogz		MGI:2442056	Pld5		MGI:2444096	Ppm1e		MGI:1859170	Pdcd7
			MGI:2388280	Polr2b		MGI:1923802	Plekha5		MGI:1918464	Ppm1f		MGI:1918878	Pdp2
			MGI:1914255	Polr3k		MGI:2681164	Plekha8		MGI:2442111	Ppm1k		MGI:97535	Pdyn
			MGI:2137624	Pom121		MGI:1914698	Plxdc2		MGI:2685193	Ppp1r26		MGI:104748	Peg3
			MGI:1890212	Porcn		MGI:2180565	Pnma3		MGI:1321161	Ppp2cb		MGI:104629	Penk
			MGI:1915166	Ppap2b		MGI:105308	Pnoc		MGI:1926334	Ppp2r1a		MGI:1098283	Per1
			MGI:1342774	Ppargc1a		MGI:97365	Pnp		MGI:107163	Ppp3cb		MGI:1195265	Per2
			MGI:99878	Ppm1a		MGI:1914702	Pnpla8		MGI:107172	Ppp3r1		MGI:2443342	Pgap1
			MGI:1858214	Ppm1d		MGI:1924086	Polr3f		MGI:1926075	Pppde1		MGI:1917514	Pggt1b
			MGI:2444096	Ppm1e		MGI:1930153	Popdc3		MGI:2441932	Prepl		MGI:1858305	Pgrmc1
			MGI:1918464	Ppm1f		MGI:2141503	Pot1a		MGI:1916034	Prickle1		MGI:1918248	Phf6
			MGI:1309528	Ppp1r12a		MGI:101898	Pou2f1		MGI:2145955	Prkaa1		MGI:1203729	Pik3c2a
			MGI:2685193	Ppp1r26		MGI:101894	Pou3f4		MGI:97599	Prkce		MGI:1206581	Pik3ca
			MGI:2442401	Ppp1r9a		MGI:2444934	Ppargc1b		MGI:108174	Prkg1		MGI:109277	Pik3r3
			MGI:1321161	Ppp2cb		MGI:2387203	Ppat		MGI:97772	Prox1		MGI:107930	Pip5k1b
			MGI:1926334	Ppp2r1a		MGI:2445173	Ppig		MGI:2179381	Prpf8		MGI:1099818	Pkd2
			MGI:107164	Ppp3ca		MGI:2442111	Ppm1k		MGI:2685214	Prrg3		MGI:104747	Pkia
			MGI:107163	Ppp3cb		MGI:104871	Ppp1cb		MGI:1918215	Psd3		MGI:1100874	Plagl1
			MGI:1926075	Pppde1		MGI:2444211	Ppp1r15b		MGI:1913895	Pspc1		MGI:2683547	Plch1
			MGI:2444593	Pptc7		MGI:107172	Ppp3r1		MGI:1860489	Ptbp2		MGI:3647874	Plcxd2
			MGI:1924880	Prdm8		MGI:2441932	Prepl		MGI:2685233	Ptchd1		MGI:2442605	Plcxd3
			MGI:1916034	Prickle1		MGI:2145955	Prkaa1		MGI:1099792	Ptpn4		MGI:2442056	Pld5
			MGI:1925144	Prickle2		MGI:108174	Prkg1		MGI:97812	Ptprd		MGI:1923802	Plekha5
			MGI:97594	Prkacb		MGI:109584	Prpf4b		MGI:102695	Ptprf		MGI:104807	Pls3
			MGI:97599	Prkce		MGI:1918623	Prr16		MGI:1097152	Ptpro		MGI:1347357	Pnck
			MGI:1920231	Prkrir		MGI:1923703	Prss23		MGI:97816	Ptprz1		MGI:2180565	Pnma3
			MGI:97769	Prnp		MGI:1913895	Pspc1		MGI:1931751	Pum2		MGI:2442117	Pogz
			MGI:97772	Prox1		MGI:1921875	Ptar1		MGI:103079	Pura		MGI:1924086	Polr3f
			MGI:2179381	Prpf8		MGI:1860489	Ptbp2		MGI:1917786	Qpct		MGI:2137624	Pom121
			MGI:2685214	Prrg3		MGI:2685233	Ptchd1		MGI:1914619	Qpctl		MGI:2141503	Pot1a
			MGI:1918215	Psd3		MGI:1099792	Ptpn4		MGI:1922248	Rab11fip2		MGI:1342774	Ppargc1a
			MGI:109284	Psen2		MGI:104574	Ptprj		MGI:102790	Rab18		MGI:2444934	Ppargc1b
			MGI:1918711	Ptk7		MGI:1922279	Purg		MGI:1914545	Rab3c		MGI:2387203	Ppat
			MGI:97812	Ptprd		MGI:1930171	Pvrl3		MGI:1916043	Rab3gap2		MGI:1858214	Ppm1d
			MGI:97813	Ptpre		MGI:1917786	Qpct		MGI:894313	Rab6a		MGI:104871	Ppp1cb
			MGI:102695	Ptprf		MGI:1914619	Qpctl		MGI:107283	Rab6b		MGI:1309528	Ppp1r12a
			MGI:97814	Ptprg		MGI:2138986	Qser1		MGI:2442982	Rab8b		MGI:2444211	Ppp1r15b
			MGI:103310	Ptprk		MGI:102790	Rab18		MGI:2442454	Rab9b		MGI:2442401	Ppp1r9a
			MGI:1097152	Ptpro		MGI:1923235	Rab30		MGI:1925505	Ralgps2		MGI:107164	Ppp3ca
			MGI:97816	Ptprz1		MGI:1916043	Rab3gap2		MGI:894323	Ranbp2		MGI:2444593	Pptc7
			MGI:1931749	Pum1		MGI:2442982	Rab8b		MGI:2683212	Ranbp6		MGI:1924880	Prdm8
			MGI:1931751	Pum2		MGI:2442454	Rab9b		MGI:1919315	Rap2c		MGI:1925144	Prickle2
			MGI:103079	Pura		MGI:2683212	Ranbp6		MGI:2444365	Rapgef5		MGI:97594	Prkacb
			MGI:1919385	Pygo1		MGI:1919315	Rap2c		MGI:2149960	Rasa2		MGI:1920231	Prkrir
			MGI:105066	Rab10		MGI:2149960	Rasa2		MGI:99694	Rasgrf1		MGI:97769	Prnp
			MGI:1922248	Rab11fip2		MGI:109137	Rasgrf2		MGI:1314635	Rasgrp1		MGI:109584	Prpf4b
			MGI:894308	Rab21		MGI:1314635	Rasgrp1		MGI:1926375	Rassf5		MGI:1918623	Prr16
			MGI:105072	Rab22a		MGI:2179722	Rassf3		MGI:2147194	Rbm27		MGI:1923703	Prss23
			MGI:1931295	Rab27b		MGI:1926375	Rassf5		MGI:1343045	Rbmxl1		MGI:109284	Psen2
			MGI:1928750	Rab2a		MGI:894835	Rbbp6		MGI:2685397	Rc3h1		MGI:1921875	Ptar1
			MGI:1914545	Rab3c		MGI:2443205	Rbm15		MGI:2442789	Rc3h2		MGI:1918711	Ptk7
			MGI:2183451	Rab40b		MGI:2147194	Rbm27		MGI:1858220	Rcan3		MGI:97813	Ptpre
			MGI:894313	Rab6a		MGI:1343045	Rbmxl1		MGI:104559	Rcn1		MGI:97814	Ptprg
			MGI:107283	Rab6b		MGI:2442789	Rc3h2		MGI:1349765	Rcn2		MGI:104574	Ptprj
			MGI:1352507	Rabgap1l		MGI:1349765	Rcn2		MGI:1924238	Rdh10		MGI:103310	Ptprk
			MGI:1925505	Ralgps2		MGI:106340	Rcor1		MGI:1098827	Reep1		MGI:1931749	Pum1
			MGI:894323	Ranbp2		MGI:1924238	Rdh10		MGI:1270152	Reep5		MGI:1922279	Purg
			MGI:2444365	Rapgef5		MGI:1098827	Reep1		MGI:1929074	Rev1		MGI:1930171	Pvrl3
			MGI:1924550	Raph1		MGI:1270152	Reep5		MGI:1337131	Rev3l		MGI:1919385	Pygo1
			MGI:99694	Rasgrf1		MGI:97902	Ret		MGI:106582	Rfx3		MGI:2138986	Qser1
			MGI:2685397	Rc3h1		MGI:1929074	Rev1		MGI:1927469	Rgs17		MGI:105066	Rab10
			MGI:1858220	Rcan3		MGI:1347046	Rfwd2		MGI:1929866	Rgs20		MGI:894308	Rab21
			MGI:104559	Rcn1		MGI:106582	Rfx3		MGI:108409	Rgs4		MGI:105072	Rab22a
			MGI:2663511	Reps2		MGI:3045324	Rgag4		MGI:1926007	Rictor		MGI:1931295	Rab27b
			MGI:1916049	Rgmb		MGI:1926007	Rictor		MGI:2152971	Rims1		MGI:1928750	Rab2a
			MGI:108407	Rgs16		MGI:2685449	Rimbp3		MGI:108054	Rit2		MGI:2183451	Rab40b
			MGI:1927469	Rgs17		MGI:108054	Rit2		MGI:1352759	Rnf11		MGI:1352507	Rabgap1l
			MGI:1929866	Rgs20		MGI:1915727	Rmnd5a		MGI:1934919	Rnf111		MGI:1924550	Raph1
			MGI:108409	Rgs4		MGI:1921444	Rnd3		MGI:1929668	Rnf14		MGI:109137	Rasgrf2
			MGI:2179276	Rhbdl3		MGI:1934919	Rnf111		MGI:1344401	Rnf144a		MGI:2179722	Rassf3
			MGI:1098622	Rif1		MGI:1344401	Rnf144a		MGI:1921565	Rnf145		MGI:894835	Rbbp6
			MGI:2443235	Rimbp2		MGI:1921565	Rnf145		MGI:2444521	Rnf165		MGI:2443205	Rbm15
			MGI:2152971	Rims1		MGI:2443787	Rnf152		MGI:1101759	Rnf2		MGI:106340	Rcor1
			MGI:2443331	Rims3		MGI:3610311	Rnf217		MGI:2153340	Rnf34		MGI:2663511	Reps2
			MGI:109483	Rnf103		MGI:1919736	Rnf219		MGI:107926	Rock2		MGI:97902	Ret
			MGI:1352759	Rnf11		MGI:1261771	Rnf24		MGI:1923334	Rod1		MGI:1347046	Rfwd2
			MGI:1929668	Rnf14		MGI:1890110	Robo2		MGI:1343464	Rorb		MGI:3045324	Rgag4
			MGI:2442484	Rnf157		MGI:107926	Rock2		MGI:1915691	Rraga		MGI:1916049	Rgmb
			MGI:2444521	Rnf165		MGI:98084	Rpn1		MGI:2444993	Rsbn1		MGI:108407	Rgs16
			MGI:1101759	Rnf2		MGI:1920336	Rps6ka5		MGI:1922667	Rspo2		MGI:2179276	Rhbdl3
			MGI:2153340	Rnf34		MGI:2444993	Rsbn1		MGI:1933947	Rtn1		MGI:1098622	Rif1
			MGI:1920719	Rnf38		MGI:2682305	Rsf1		MGI:1339970	Rtn3		MGI:2443235	Rimbp2
			MGI:1274781	Robo1		MGI:1922667	Rspo2		MGI:1933169	Sacm1l		MGI:2685449	Rimbp3
			MGI:1923334	Rod1		MGI:1933947	Rtn1		MGI:2444815	Samd5		MGI:2443331	Rims3
			MGI:104661	Rora		MGI:107612	Rtn2		MGI:1914880	Samd8		MGI:1915727	Rmnd5a
			MGI:1343464	Rorb		MGI:104793	Runx1t1		MGI:2443716	Scai		MGI:1921444	Rnd3
			MGI:1915124	Rprm		MGI:1916769	Rwdd2a		MGI:1349480	Scamp1		MGI:109483	Rnf103
			MGI:1915691	Rraga		MGI:1339365	S1pr3		MGI:1928948	Scamp5		MGI:1914139	Rnf128
			MGI:1098604	Rragd		MGI:2444815	Samd5		MGI:103033	Scg2		MGI:2443787	Rnf152
			MGI:1914130	Rsrc1		MGI:1914880	Samd8		MGI:103032	Scg3		MGI:2442484	Rnf157
			MGI:1339970	Rtn3		MGI:1929129	Sap30		MGI:98246	Scn1a		MGI:3610311	Rnf217
			MGI:99685	Ryr2		MGI:2679336	Satb2		MGI:98248	Scn2a1		MGI:1919736	Rnf219
			MGI:1933169	Sacm1l		MGI:2443716	Scai		MGI:106921	Scn2b		MGI:1261771	Rnf24
			MGI:2444518	Samd12		MGI:1349480	Scamp1		MGI:1927654	Scoc		MGI:1920719	Rnf38
			MGI:1921730	Samd4		MGI:103033	Scg2		MGI:1349165	Sdc2		MGI:1274781	Robo1
			MGI:1913647	Sar1b		MGI:98246	Scn1a		MGI:1349635	Sec23a		MGI:1890110	Robo2
			MGI:2384298	Sbno1		MGI:98249	Scn3a		MGI:2450915	Sec23ip		MGI:104661	Rora
			MGI:1928948	Scamp5		MGI:1921866	Scrn3		MGI:107558	Sema3a		MGI:98084	Rpn1
			MGI:103032	Scg3		MGI:1349635	Sec23a		MGI:107556	Sema5a		MGI:1915124	Rprm
			MGI:98248	Scn2a1		MGI:2450915	Sec23ip		MGI:1913565	Senp7		MGI:1920336	Rps6ka5
			MGI:106921	Scn2b		MGI:107558	Sema3a		MGI:1923580	Sephs1		MGI:1098604	Rragd
			MGI:1927654	Scoc		MGI:109252	Sema4c		MGI:1926228	Serinc1		MGI:2682305	Rsf1
			MGI:1349165	Sdc2		MGI:1340055	Sema4f		MGI:101780	Serpine2		MGI:1914130	Rsrc1
			MGI:1924621	Sec24a		MGI:1913565	Senp7		MGI:1194506	Serpini1		MGI:107612	Rtn2
			MGI:1916526	Sec62		MGI:1923580	Sephs1		MGI:1931026	Sertad2		MGI:104793	Runx1t1
			MGI:107557	Sema3c		MGI:1194506	Serpini1		MGI:2443496	Sertad4		MGI:1916769	Rwdd2a
			MGI:1340034	Sema3e		MGI:2443496	Sertad4		MGI:1916262	Sestd1		MGI:99685	Ryr2
			MGI:107556	Sema5a		MGI:892014	Sfrp1		MGI:892014	Sfrp1		MGI:1339365	S1pr3
			MGI:2387661	Sema6d		MGI:108078	Sfrp2		MGI:108078	Sfrp2		MGI:2444518	Samd12
			MGI:1277214	Sept11		MGI:2388820	Sgcz		MGI:1261415	Sgpl1		MGI:1921730	Samd4
			MGI:1335094	Sept7		MGI:2135760	Sgpp1		MGI:1354740	Sh3bgr		MGI:1929129	Sap30
			MGI:1926228	Serinc1		MGI:1919805	Shisa9		MGI:1913066	Sh3rf1		MGI:1913647	Sar1b
			MGI:101780	Serpine2		MGI:1917581	Shprh		MGI:1917581	Shprh		MGI:2679336	Satb2
			MGI:1931026	Sertad2		MGI:2385849	Sirt7		MGI:2446296	Sik3		MGI:2384298	Sbno1
			MGI:1922997	Sesn3		MGI:106203	Skil		MGI:2385849	Sirt7		MGI:98249	Scn3a
			MGI:1916262	Sestd1		MGI:1330284	Slc16a7		MGI:106203	Skil		MGI:1921866	Scrn3
			MGI:1933199	Setbp1		MGI:3039629	Slc17a8		MGI:1330284	Slc16a7		MGI:1924621	Sec24a
			MGI:1935121	Sez6l		MGI:106677	Slc18a2		MGI:2156052	Slc17a6		MGI:1916526	Sec62
			MGI:1346525	Sgcd		MGI:1928761	Slc19a2		MGI:1920211	Slc17a7		MGI:107557	Sema3c
			MGI:1261415	Sgpl1		MGI:97851	Slc20a2		MGI:1928761	Slc19a2		MGI:1340034	Sema3e
			MGI:1354740	Sh3bgr		MGI:1920382	Slc25a16		MGI:101931	Slc1a2		MGI:109252	Sema4c
			MGI:1913066	Sh3rf1		MGI:1914703	Slc25a46		MGI:97851	Slc20a2		MGI:1340055	Sema4f
			MGI:2671987	Shank2		MGI:2146030	Slc2a13		MGI:1923626	Slc24a2		MGI:2387661	Sema6d
			MGI:106179	Shc3		MGI:1345281	Slc30a1		MGI:2137513	Slc24a3		MGI:1277214	Sept11
			MGI:107194	Shroom2		MGI:1332247	Slc33a1		MGI:1915517	Slc25a22		MGI:1335094	Sept7
			MGI:2446296	Sik3		MGI:1345622	Slc35a1		MGI:1345278	Slc29a2		MGI:1922997	Sesn3
			MGI:1862037	Slc12a5		MGI:1921352	Slc35a5		MGI:2146030	Slc2a13		MGI:1933199	Setbp1
			MGI:2156052	Slc17a6		MGI:2139810	Slc35f1		MGI:95757	Slc2a3		MGI:1935121	Sez6l
			MGI:1920211	Slc17a7		MGI:1922538	Slc35f4		MGI:1332247	Slc33a1		MGI:1346525	Sgcd
			MGI:101931	Slc1a2		MGI:1921400	Slc35f5		MGI:1921352	Slc35a5		MGI:2388820	Sgcz
			MGI:1923626	Slc24a2		MGI:2442595	Slc36a4		MGI:2139810	Slc35f1		MGI:2135760	Sgpp1
			MGI:2137513	Slc24a3		MGI:1914515	Slc39a10		MGI:2444426	Slc35f3		MGI:2671987	Shank2
			MGI:1915517	Slc25a22		MGI:1917056	Slc39a11		MGI:2145895	Slc38a1		MGI:106179	Shc3
			MGI:1345278	Slc29a2		MGI:1918949	Slc41a3		MGI:1914515	Slc39a10		MGI:1919805	Shisa9
			MGI:1194488	Slc32a1		MGI:3035141	Slc44a5		MGI:2150150	Slc4a10		MGI:107194	Shroom2
			MGI:2444426	Slc35f3		MGI:2443878	Slc4a7		MGI:2443878	Slc4a7		MGI:1862037	Slc12a5
			MGI:2145895	Slc38a1		MGI:1928745	Slc4a8		MGI:1928745	Slc4a8		MGI:3039629	Slc17a8
			MGI:2147279	Slc39a6		MGI:1858226	Slc5a3		MGI:1347355	Slc7a11		MGI:106677	Slc18a2
			MGI:2150150	Slc4a10		MGI:2143484	Slc6a15		MGI:1355323	Slc7a8		MGI:1920382	Slc25a16
			MGI:1347355	Slc7a11		MGI:2443511	Slc9a6		MGI:107956	Slc8a1		MGI:1914703	Slc25a46
			MGI:3040688	Slc7a14		MGI:1315202	Slit3		MGI:2443511	Slc9a6		MGI:1345281	Slc30a1
			MGI:1355323	Slc7a8		MGI:2679449	Slitrk2		MGI:2444530	Slc9a7		MGI:1194488	Slc32a1
			MGI:107956	Slc8a1		MGI:2442509	Slitrk4		MGI:1315202	Slit3		MGI:1345622	Slc35a1
			MGI:2444530	Slc9a7		MGI:1913910	Sltm		MGI:2679446	Slitrk1		MGI:1922538	Slc35f4
			MGI:1315203	Slit1		MGI:1935127	Smarca1		MGI:2442509	Slitrk4		MGI:1921400	Slc35f5
			MGI:2679446	Slitrk1		MGI:1935129	Smarca5		MGI:1913640	Slmo2		MGI:2442595	Slc36a4
			MGI:2679447	Slitrk3		MGI:95453	Smarcad1		MGI:1935127	Smarca1		MGI:1917056	Slc39a11
			MGI:103241	Slk		MGI:2385088	Smc5		MGI:109490	Sms		MGI:2147279	Slc39a6
			MGI:1913640	Slmo2		MGI:1915984	Smek1		MGI:109132	Snap91		MGI:1918949	Slc41a3
			MGI:1914491	Smc6		MGI:1922877	Snapc1		MGI:1913868	Snrnp27		MGI:3035141	Slc44a5
			MGI:109490	Sms		MGI:1913868	Snrnp27		MGI:98347	Snrpn		MGI:1858226	Slc5a3
			MGI:1916976	Smyd3		MGI:2155664	Snx14		MGI:1921968	Snx16		MGI:2143484	Slc6a15
			MGI:98331	Snap25		MGI:1921968	Snx16		MGI:2142610	Snx25		MGI:3040688	Slc7a14
			MGI:109132	Snap91		MGI:1915054	Snx2		MGI:2385459	Socs5		MGI:1315203	Slit1
			MGI:1277151	Snca		MGI:2142610	Snx25		MGI:98352	Sod2		MGI:2679449	Slitrk2
			MGI:1276549	Snn		MGI:104665	Soat1		MGI:1338015	Sort1		MGI:2679447	Slitrk3
			MGI:1913835	Snrnp40		MGI:1924885	Socs6		MGI:98354	Sos1		MGI:103241	Slk
			MGI:98347	Snrpn		MGI:98352	Sod2		MGI:2687280	Sowaha		MGI:1913910	Sltm
			MGI:1919331	Snx12		MGI:1929666	Sorcs1		MGI:98359	Sox11		MGI:1935129	Smarca5
			MGI:2385459	Socs5		MGI:98354	Sos1		MGI:98371	Sox9		MGI:95453	Smarcad1
			MGI:1338015	Sort1		MGI:107595	Sp4		MGI:107595	Sp4		MGI:2385088	Smc5
			MGI:98355	Sos2		MGI:1918084	Spag9		MGI:1349387	Spag1		MGI:1914491	Smc6
			MGI:2687280	Sowaha		MGI:1913874	Spcs2		MGI:1913874	Spcs2		MGI:1915984	Smek1
			MGI:98359	Sox11		MGI:1914538	Srek1ip1		MGI:1923937	Spcs3		MGI:1916976	Smyd3
			MGI:98364	Sox2		MGI:1201408	Srpk2		MGI:1920152	Spock3		MGI:98331	Snap25
			MGI:98366	Sox4		MGI:2661424	Srsf12		MGI:1345144	Spry4		MGI:1922877	Snapc1
			MGI:98371	Sox9		MGI:2686240	Ssh1		MGI:1914538	Srek1ip1		MGI:1277151	Snca
			MGI:1349387	Spag1		MGI:98328	Sstr2		MGI:1201408	Srpk2		MGI:1276549	Snn
			MGI:1923937	Spcs3		MGI:98304	St3gal1		MGI:98328	Sstr2		MGI:1913835	Snrnp40
			MGI:3513546	Spef1		MGI:108517	St5		MGI:105372	Sstr4		MGI:1919331	Snx12
			MGI:1924879	Sphkap		MGI:1341828	St6galnac3		MGI:1341828	St6galnac3		MGI:2155664	Snx14
			MGI:109242	Spin1		MGI:1927450	St7		MGI:1927450	St7		MGI:1915054	Snx2
			MGI:105371	Spock1		MGI:106019	St8sia3		MGI:106019	St8sia3		MGI:104665	Soat1
			MGI:1891351	Spock2		MGI:106018	St8sia4		MGI:103038	Stat3		MGI:1924885	Socs6
			MGI:1920152	Spock3		MGI:103038	Stat3		MGI:1921301	Steap2		MGI:1929666	Sorcs1
			MGI:1345144	Spry4		MGI:103035	Stat5b		MGI:107476	Stim1		MGI:98355	Sos2
			MGI:2444036	Srcap		MGI:1921301	Steap2		MGI:1922250	Stk38l		MGI:98364	Sox2
			MGI:1933179	Srcin1		MGI:1922250	Stk38l		MGI:1918272	Ston2		MGI:98366	Sox4
			MGI:2152936	Srgap1		MGI:1918272	Ston2		MGI:105124	Stt3a		MGI:1918084	Spag9
			MGI:1916205	Srrm4		MGI:105124	Stt3a		MGI:107363	Stxbp1		MGI:3513546	Spef1
			MGI:105082	Ssr1		MGI:2138563	Sulf1		MGI:2443815	Stxbp5l		MGI:1924879	Sphkap
			MGI:98327	Sstr1		MGI:1859546	Syt10		MGI:1351334	Syn3		MGI:109242	Spin1
			MGI:105372	Sstr4		MGI:2444490	Syt14		MGI:1341881	Syngr3		MGI:105371	Spock1
			MGI:2445190	St6gal2		MGI:98474	Tac1		MGI:1354742	Synrg		MGI:1891351	Spock2
			MGI:2386964	St7l		MGI:1914110	Tanc1		MGI:98467	Syp		MGI:2444036	Srcap
			MGI:107476	Stim1		MGI:1914490	Taok1		MGI:99667	Syt1		MGI:1933179	Srcin1
			MGI:1919399	Strada		MGI:2443456	Tbc1d24		MGI:1859546	Syt10		MGI:2152936	Srgap1
			MGI:109355	Stx1a		MGI:101877	Tcf12		MGI:2444490	Syt14		MGI:1916205	Srrm4
			MGI:107363	Stxbp1		MGI:1195972	Terf2		MGI:101759	Syt4		MGI:2661424	Srsf12
			MGI:2443815	Stxbp5l		MGI:98724	Tgfa		MGI:98476	Tac2		MGI:2686240	Ssh1
			MGI:1919293	Sulf2		MGI:98726	Tgfb2		MGI:1196415	Tada1		MGI:105082	Ssr1
			MGI:3651543	Susd1		MGI:98728	Tgfbr1		MGI:1914110	Tanc1		MGI:98327	Sstr1
			MGI:1927139	Sv2a		MGI:105080	Tgoln1		MGI:2444121	Tanc2		MGI:98304	St3gal1
			MGI:1922459	Sv2c		MGI:1914066	Thap2		MGI:1914490	Taok1		MGI:108517	St5
			MGI:2442392	Sybu		MGI:2139347	Thnsl1		MGI:2443456	Tbc1d24		MGI:2445190	St6gal2
			MGI:1351334	Syn3		MGI:104633	Tle4		MGI:101877	Tcf12		MGI:2386964	St7l
			MGI:3039785	Syngap1		MGI:2137022	Tm2d1		MGI:1195972	Terf2		MGI:106018	St8sia4
			MGI:1341881	Syngr3		MGI:1915309	Tm9sf2		MGI:98724	Tgfa		MGI:103035	Stat5b
			MGI:1354961	Synj1		MGI:1921173	Tmco1		MGI:105080	Tgoln1		MGI:1919399	Strada
			MGI:1354742	Synrg		MGI:2444946	Tmco3		MGI:2139347	Thnsl1		MGI:109355	Stx1a
			MGI:98467	Syp		MGI:1915831	Tmed10		MGI:98743	Thrb		MGI:2138563	Sulf1
			MGI:99667	Syt1		MGI:1913926	Tmed7		MGI:2685683	Thsd7a		MGI:1919293	Sulf2
			MGI:1859547	Syt11		MGI:2444580	Tmem117		MGI:98747	Thy1		MGI:3651543	Susd1
			MGI:2673872	Syt16		MGI:2443061	Tmem132c		MGI:98754	Timp3		MGI:1927139	Sv2a
			MGI:104966	Syt17		MGI:1919559	Tmem158		MGI:2137022	Tm2d1		MGI:1922459	Sv2c
			MGI:101759	Syt4		MGI:1921794	Tmem168		MGI:1915309	Tm9sf2		MGI:2442392	Sybu
			MGI:1859545	Syt7		MGI:3647046	Tmem170b		MGI:1914262	Tm9sf3		MGI:3039785	Syngap1
			MGI:98476	Tac2		MGI:1917634	Tmem185b		MGI:1932411	Tmem108		MGI:1354961	Synj1
			MGI:98475	Tacr1		MGI:1890373	Tmem2		MGI:2444580	Tmem117		MGI:1919253	Synpr
			MGI:1196415	Tada1		MGI:1916046	Tmem214		MGI:3607706	Tmem130		MGI:1859547	Syt11
			MGI:2388097	Taf3		MGI:2685365	Tmem22		MGI:2147713	Tmem151a		MGI:2673872	Syt16
			MGI:2444121	Tanc2		MGI:2445107	Tmem245		MGI:1919559	Tmem158		MGI:104966	Syt17
			MGI:107404	Tbr1		MGI:1915128	Tmem33		MGI:1913324	Tmem167		MGI:1859545	Syt7
			MGI:98742	Thra		MGI:1914814	Tmem35		MGI:1921794	Tmem168		MGI:98474	Tac1
			MGI:98743	Thrb		MGI:1913914	Tmem41a		MGI:1890373	Tmem2		MGI:98475	Tacr1
			MGI:2685683	Thsd7a		MGI:1289225	Tmem41b		MGI:2138365	Tmem237		MGI:2388097	Taf3
			MGI:98747	Thy1		MGI:2140359	Tmem64		MGI:2445107	Tmem245		MGI:107404	Tbr1
			MGI:98753	Timp2		MGI:1919348	Tmem68		MGI:106402	Tmem30a		MGI:98726	Tgfb2
			MGI:98754	Timp3		MGI:2684999	Tmf1		MGI:1915128	Tmem33		MGI:1914066	Thap2
			MGI:1914262	Tm9sf3		MGI:1914057	Tmtc2		MGI:1914814	Tmem35		MGI:98742	Thra
			MGI:1921586	Tmed5		MGI:3036255	Tmtc3		MGI:1289225	Tmem41b		MGI:98753	Timp2
			MGI:1914761	Tmed9		MGI:106558	Tmx4		MGI:1919769	Tmem55a		MGI:104633	Tle4
			MGI:1861735	Tmeff2		MGI:2681523	Tnpo1		MGI:1923195	Tmem56		MGI:1921173	Tmco1
			MGI:1919150	Tmem106b		MGI:2443730	Tnrc6b		MGI:2140359	Tmem64		MGI:2444946	Tmco3
			MGI:1932411	Tmem108		MGI:98791	Top2b		MGI:1914057	Tmtc2		MGI:1915831	Tmed10
			MGI:1913559	Tmem128		MGI:2146189	Topors		MGI:1921050	Tmtc4		MGI:1921586	Tmed5
			MGI:3607706	Tmem130		MGI:2181659	Tox		MGI:2442418	Tmx3		MGI:1913926	Tmed7
			MGI:3609245	Tmem132b		MGI:1341264	Tpbg		MGI:1341087	Tnks		MGI:1914761	Tmed9
			MGI:3044963	Tmem132d		MGI:98824	Trhr		MGI:2146189	Topors		MGI:1861735	Tmeff2
			MGI:2147713	Tmem151a		MGI:2443397	Trib1		MGI:3039593	Tox3		MGI:1919150	Tmem106b
			MGI:2685169	Tmem151b		MGI:1914123	Tril		MGI:1923760	Trappc9		MGI:1913559	Tmem128
			MGI:1913324	Tmem167		MGI:1933161	Trim23		MGI:2443397	Trib1		MGI:3609245	Tmem132b
			MGI:2138365	Tmem237		MGI:97904	Trim27		MGI:2153072	Trim37		MGI:2443061	Tmem132c
			MGI:3648377	Tmem28		MGI:1917057	Trim32		MGI:1927230	Trio		MGI:3044963	Tmem132d
			MGI:106402	Tmem30a		MGI:2153072	Trim37		MGI:1928994	Tro		MGI:2685169	Tmem151b
			MGI:1919769	Tmem55a		MGI:106652	Trove2		MGI:106652	Trove2		MGI:3647046	Tmem170b
			MGI:1923195	Tmem56		MGI:2138319	Trp53bp2		MGI:2138319	Trp53bp2		MGI:1917634	Tmem185b
			MGI:1913396	Tmem57		MGI:109528	Trpc1		MGI:109528	Trpc1		MGI:1916046	Tmem214
			MGI:1915137	Tmem66		MGI:2153272	Trrap		MGI:109525	Trpc4		MGI:2685365	Tmem22
			MGI:1921050	Tmtc4		MGI:109263	Tsn		MGI:1889818	Tspan12		MGI:3648377	Tmem28
			MGI:2442418	Tmx3		MGI:1926264	Tspan6		MGI:1913359	Tspan13		MGI:1913914	Tmem41a
			MGI:2685363	Tnfaip8l3		MGI:2139328	Tspyl3		MGI:1928096	Tspan5		MGI:1913396	Tmem57
			MGI:1341087	Tnks		MGI:2442458	Tspyl5		MGI:2139328	Tspyl3		MGI:1915137	Tmem66
			MGI:99516	Tnr		MGI:1919671	Ttc30b		MGI:106393	Tspyl4		MGI:1919348	Tmem68
			MGI:1349721	Tob1		MGI:1914765	Ttc33		MGI:2442458	Tspyl5		MGI:2684999	Tmf1
			MGI:1915202	Tomm20		MGI:1917113	Ttc39b		MGI:2155779	Ttbk2		MGI:3036255	Tmtc3
			MGI:3039593	Tox3		MGI:3590652	Txlng		MGI:1276539	Ttc3		MGI:106558	Tmx4
			MGI:1920198	Tppp		MGI:1913894	Uba6		MGI:1914765	Ttc33		MGI:2685363	Tnfaip8l3
			MGI:1341834	Trank1		MGI:107411	Ube2e1		MGI:1917113	Ttc39b		MGI:2681523	Tnpo1
			MGI:1923760	Trappc9		MGI:2154580	Ube4a		MGI:107812	Tubb5		MGI:99516	Tnr
			MGI:2442086	Trerf1		MGI:107301	Ubfd1		MGI:3590652	Txlng		MGI:2443730	Tnrc6b
			MGI:2384311	Trhde		MGI:1861099	Ubr2		MGI:1913894	Uba6		MGI:1349721	Tob1
			MGI:2145021	Trib2		MGI:1914836	Ubxn11		MGI:107411	Ube2e1		MGI:1915202	Tomm20
			MGI:2152406	Trim66		MGI:2442310	Ubxn2a		MGI:1917343	Ube2q1		MGI:98791	Top2b
			MGI:1927230	Trio		MGI:1332243	Ugcg		MGI:105098	Ube3a		MGI:2181659	Tox
			MGI:1928994	Tro		MGI:1341908	Uhmk1		MGI:2154580	Ube4a		MGI:1341264	Tpbg
			MGI:109525	Trpc4		MGI:1095412	Unc5c		MGI:107301	Ubfd1		MGI:1920198	Tppp
			MGI:109524	Trpc5		MGI:2652882	Unc80		MGI:1860283	Ubqln2		MGI:2443503	Tram1l1
			MGI:1919283	Tsc22d2		MGI:1928898	Usp14		MGI:1861100	Ubr3		MGI:1341834	Trank1
			MGI:1346031	Tshz1		MGI:1859645	Usp27x		MGI:1915303	Ubxn2b		MGI:2442086	Trerf1
			MGI:2442819	Tshz3		MGI:2159711	Usp33		MGI:1352758	Ulk2		MGI:2384311	Trhde
			MGI:1889818	Tspan12		MGI:101850	Usp45		MGI:1342278	Unc13b		MGI:98824	Trhr
			MGI:1913359	Tspan13		MGI:2445092	Utp14b		MGI:2149021	Unc13c		MGI:2145021	Trib2
			MGI:1928098	Tspan3		MGI:104631	Utrn		MGI:2389364	Unc5d		MGI:1914123	Tril
			MGI:1928096	Tspan5		MGI:1353561	Vapa		MGI:2652882	Unc80		MGI:1933161	Trim23
			MGI:106393	Tspyl4		MGI:1917925	Vcpip1		MGI:1928898	Usp14		MGI:97904	Trim27
			MGI:2155779	Ttbk2		MGI:1313291	Vezf1		MGI:2144157	Usp22		MGI:1917057	Trim32
			MGI:1276539	Ttc3		MGI:98933	Vip		MGI:1859645	Usp27x		MGI:2152406	Trim66
			MGI:1925589	Ttyh3		MGI:1914298	Vma21		MGI:1888998	Usp29		MGI:109524	Trpc5
			MGI:107812	Tubb5		MGI:2444304	Vps13a		MGI:2144475	Usp32		MGI:2153272	Trrap
			MGI:107412	Ube2e3		MGI:1353654	Vps26a		MGI:2159711	Usp33		MGI:1919283	Tsc22d2
			MGI:1858216	Ube2k		MGI:2384826	Vstm2a		MGI:101850	Usp45		MGI:1346031	Tshz1
			MGI:1917343	Ube2q1		MGI:1917810	Wars2		MGI:1347343	Usp5		MGI:2442819	Tshz3
			MGI:105098	Ube3a		MGI:1920428	Wasl		MGI:2445092	Utp14b		MGI:109263	Tsn
			MGI:1860283	Ubqln2		MGI:109568	Wbp4		MGI:104631	Utrn		MGI:1928098	Tspan3
			MGI:1861100	Ubr3		MGI:1096875	Wdfy3		MGI:2135272	Vangl2		MGI:1926264	Tspan6
			MGI:1915303	Ubxn2b		MGI:1917819	Wdr36		MGI:1353561	Vapa		MGI:1919671	Ttc30b
			MGI:2146388	Ubxn7		MGI:1919654	Wdr44		MGI:1917925	Vcpip1		MGI:1925589	Ttyh3
			MGI:1352758	Ulk2		MGI:103569	Xk		MGI:1313291	Vezf1		MGI:107412	Ube2e3
			MGI:3051532	Unc13a		MGI:3528744	Xkr4		MGI:1343180	Vgf		MGI:1858216	Ube2k
			MGI:1342278	Unc13b		MGI:2447765	Xkr6		MGI:1914298	Vma21		MGI:1917343	Ube2q1
			MGI:2149021	Unc13c		MGI:891964	Xrn1		MGI:2444304	Vps13a		MGI:1861099	Ubr2
			MGI:2389364	Unc5d		MGI:1914307	Yaf2		MGI:2444207	Vps13c		MGI:1914836	Ubxn11
			MGI:2684729	Unc79		MGI:1915114	Yipf4		MGI:1890467	Vps35		MGI:2442310	Ubxn2a
			MGI:1923904	Upp2		MGI:1918850	Ythdf3		MGI:1349453	Vsnl1		MGI:2146388	Ubxn7
			MGI:2144157	Usp22		MGI:99150	Yy1		MGI:2384826	Vstm2a		MGI:1914848	Uchl5
			MGI:1888998	Usp29		MGI:1927290	Zbtb33		MGI:1917810	Wars2		MGI:1332243	Ugcg
			MGI:1923429	Usp31		MGI:2442866	Zbtb38		MGI:1920428	Wasl		MGI:1341908	Uhmk1
			MGI:2144475	Usp32		MGI:2444487	Zbtb41		MGI:2137600	Wbscr16		MGI:3051532	Unc13a
			MGI:1347343	Usp5		MGI:2442998	Zbtb6		MGI:1096875	Wdfy3		MGI:1095412	Unc5c
			MGI:2135272	Vangl2		MGI:2442133	Zc3h12b		MGI:1860197	Wdr7		MGI:2684729	Unc79
			MGI:2142534	Vat1l		MGI:2685899	Zcwpw1		MGI:1924462	Wipf2		MGI:1923904	Upp2
			MGI:1343180	Vgf		MGI:1921134	Zdbf2		MGI:1915401	Wls		MGI:1888998	Usp29
			MGI:2444207	Vps13c		MGI:2445110	Zdhhc17		MGI:2445030	Wscd2		MGI:1923429	Usp31
			MGI:1890467	Vps35		MGI:1278334	Zfand5		MGI:107572	Xiap		MGI:2142534	Vat1l
			MGI:1349453	Vsnl1		MGI:99948	Zfhx3		MGI:2447765	Xkr6		MGI:1353654	Vps26a
			MGI:1890563	Wasf1		MGI:99173	Zfp26		MGI:1914307	Yaf2		MGI:1890563	Wasf1
			MGI:1916017	Wash		MGI:1924769	Zfp266		MGI:1915114	Yipf4		MGI:1916017	Wash
			MGI:2137600	Wbscr16		MGI:1350985	Zfp275		MGI:1918850	Ythdf3		MGI:109568	Wbp4
			MGI:1916618	Wdfy1		MGI:1927865	Zfp280b		MGI:108109	Ywhag		MGI:1916618	Wdfy1
			MGI:1860197	Wdr7		MGI:3029290	Zfp281		MGI:2139883	Zbtb10		MGI:1917819	Wdr36
			MGI:103075	Wee1		MGI:2143676	Zfp365		MGI:103222	Zbtb16		MGI:1919654	Wdr44
			MGI:1328355	Wfs1		MGI:1891217	Zfp423		MGI:1927290	Zbtb33		MGI:103075	Wee1
			MGI:1924462	Wipf2		MGI:107690	Zfp462		MGI:2442998	Zbtb6		MGI:1328355	Wfs1
			MGI:1915401	Wls		MGI:95459	Zfp521		MGI:1919943	Zcchc12		MGI:1926153	Wrnip1
			MGI:1926153	Wrnip1		MGI:1919861	Zfp655		MGI:1921134	Zdbf2		MGI:103569	Xk
			MGI:2445030	Wscd2		MGI:2139736	Zfp697		MGI:2445110	Zdhhc17		MGI:3528744	Xkr4
			MGI:107572	Xiap		MGI:2180715	Zfp704		MGI:1344313	Zeb1		MGI:891964	Xrn1
			MGI:2451073	Xylt1		MGI:1915286	Zfp706		MGI:1278334	Zfand5		MGI:2451073	Xylt1
			MGI:1917431	Ythdf1		MGI:1917180	Zfp715		MGI:99948	Zfhx3		MGI:1917431	Ythdf1
			MGI:108109	Ywhag		MGI:2443934	Zfp799		MGI:1929117	Zfp235		MGI:99150	Yy1
			MGI:2139883	Zbtb10		MGI:1196398	Zfp828		MGI:1353609	Zfp238		MGI:2442866	Zbtb38
			MGI:103222	Zbtb16		MGI:3029586	Zfp870		MGI:1924769	Zfp266		MGI:2444487	Zbtb41
			MGI:1925123	Zbtb44		MGI:99210	Zfp9		MGI:1350985	Zfp275		MGI:1925123	Zbtb44
			MGI:2682314	Zc3h4		MGI:2652824	Zfp950		MGI:3029290	Zfp281		MGI:2442133	Zc3h12b
			MGI:1919943	Zcchc12		MGI:1334444	Zfpm2		MGI:2685179	Zfp407		MGI:2682314	Zc3h4
			MGI:1915518	Zdhhc21		MGI:99211	Zfx		MGI:1891217	Zfp423		MGI:2685899	Zcwpw1
			MGI:1344313	Zeb1		MGI:108070	Zik1		MGI:2137896	Zfp451		MGI:1915518	Zdhhc21
			MGI:1924514	Zfp142		MGI:3510405	Zkscan16		MGI:95459	Zfp521		MGI:1924514	Zfp142
			MGI:1929117	Zfp235		MGI:2442284	Zmat1		MGI:1926084	Zfp623		MGI:1306812	Zfp239
			MGI:1353609	Zfp238		MGI:3041170	Zmym5		MGI:1919861	Zfp655		MGI:1919970	Zfp248
			MGI:1306812	Zfp239		MGI:3039616	Znrf3		MGI:2442105	Zfp672		MGI:99173	Zfp26
			MGI:1919970	Zfp248		MGI:1858211	Zranb2		MGI:2139736	Zfp697		MGI:1927865	Zfp280b
			MGI:2141413	Zfp282		MGI:98885	Zrsr1		MGI:2180715	Zfp704		MGI:2141413	Zfp282
			MGI:2685179	Zfp407		MGI:1919830	Zufsp		MGI:1915286	Zfp706		MGI:2143676	Zfp365
			MGI:2137896	Zfp451					MGI:1917180	Zfp715		MGI:107690	Zfp462
			MGI:1926084	Zfp623					MGI:2445100	Zfp770		MGI:1916478	Zfp746
			MGI:1916478	Zfp746					MGI:2443934	Zfp799		MGI:2442949	Zfp804a
			MGI:2445100	Zfp770					MGI:1921793	Zfp871		MGI:1196398	Zfp828
			MGI:2442949	Zfp804a					MGI:99210	Zfp9		MGI:3641861	Zfp831
			MGI:3641861	Zfp831					MGI:3039601	Zfp941		MGI:107780	Zfp84
			MGI:107780	Zfp84					MGI:2445132	Zfp945		MGI:3029586	Zfp870
			MGI:1921793	Zfp871					MGI:1334444	Zfpm2		MGI:2652824	Zfp950
			MGI:3039601	Zfp941					MGI:1341890	Zfr		MGI:99211	Zfx
			MGI:2445132	Zfp945					MGI:106683	Zic1		MGI:3510405	Zkscan16
			MGI:1341890	Zfr					MGI:106679	Zic2		MGI:2442284	Zmat1
			MGI:106683	Zic1					MGI:108070	Zik1		MGI:1196246	Znrf2
			MGI:106679	Zic2					MGI:1195270	Zmat3		MGI:3039616	Znrf3
			MGI:1195270	Zmat3					MGI:1923257	Zmym2		MGI:98885	Zrsr1
			MGI:1923257	Zmym2					MGI:3041170	Zmym5		MGI:1921714	Zswim5
			MGI:1196246	Znrf2					MGI:1858211	Zranb2		MGI:3694898	Zxdb
			MGI:1921714	Zswim5					MGI:1919830	Zufsp		MGI:2444286	Zzef1
			MGI:3694898	Zxdb
			MGI:2444286	Zzef1

## Sheet: biological_process
TermID	Term	Term Min P	Term Max P	Term P ratio	P	logp	abslogpdiff	Q	k	n	K	N	k/n	K/N	k/K	n/N	Query set	group	Symbols
GO:0007268	synaptic transmission	5.94313e-21	8.37418e-05	7.09697e-17	5.94313e-21	-20.226	16.1489	6.48841e-18	60	746	305	15363	0.080429	0.0198529	0.196721	0.0485582	monosomes vs polysomes	top	Accn1,Amph,Apba1,App,Atxn1,C1ql3,Cacna1c,Cadps,Cav2,Cbln2,Chrm3,Cplx1,Cplx2,Crhbp,Dlg2,Dmd,Drd2,Gabra1,Gabra2,Gabra5,Gabrg1,Gria2,Grid2,Grin2b,Grm3,Grm5,Kcnma1,Kif1b,Lin7c,Maob,Mecp2,Mef2c,Myo5a,Npy,Nrxn3,Pcdh8,Ppp3ca,Ptprf,Shc3,Slc12a5,Slc17a6,Slc17a7,Snap25,Snap91,Snca,Sstr4,Stx1a,Stxbp1,Sv2a,Sv2c,Syn3,Syngap1,Synj1,Syp,Syt1,Syt4,Tacr1,Unc13a,Unc13b,Unc13c
GO:0007268	synaptic transmission	5.94313e-21	8.37418e-05	7.09697e-17	8.37418e-05	-4.07706	16.1489	0.00379449	30	711	305	15363	0.0421941	0.0198529	0.0983607	0.04628	monosomes vs polysomes	bot	Ache,Adcyap1,Adnp,Adrb1,Bdnf,Chrna4,Chrna7,Dpysl2,Frmpd4,Gabrg2,Gad2,Gjd2,Glrb,Gria4,Grik2,Grin2a,Grm8,Htr1b,Maoa,Napb,Nlgn1,Nmbr,Nrg1,Pcdhb16,Pnoc,Slc18a2,Sstr2,Ston2,Tac1,Usp14
GO:0070060	'de novo' actin filament nucleation	0.04628	1	0.04628	0.0470611	-1.32734	1.32734	0.166441	1	723	1	15363	0.00138313	6.50915e-05	1	0.0470611	cell compartment	bot	Jmy
GO:0048519	negative regulation of biological process	8.07518e-14	0.00175098	4.6118e-11	0.00175098	-2.75672	10.3361	0.0433582	168	748	2808	15363	0.224599	0.182777	0.0598291	0.0486884	cell compartment	top	A930038C07Rik,Abca5,Acvr1b,Adnp2,Amigo2,Ankrd26,Arhgap6,Arnt2,Atad1,Atp2a2,Bag4,Basp1,Bcl11b,Bcl2l2,Bcl9l,Btrc,Camk2n1,Capza2,Cd38,Cd83,Cdh2,Chst11,Clasp1,Cntn4,Cpeb2,Csk,Ctsb,Cxadr,Cxxc4,Cyld,Dact1,Dgcr8,Dhcr24,Dnajb6,Dscam,Dusp6,Egfr,Egr1,Erbb4,Etv3,Fer,Foxn3,Foxo1,Fzd7,G2e3,Gclc,Grm5,Grm8,Gsk3b,Gucy1a3,Hmgcr,Htr1b,Igf1r,Ighmbp2,Il1rapl1,Impact,Kcnma1,Kifap3,Klhl20,Lemd3,Lgr4,Mafb,Maob,Mapk8,Mc…
GO:0007399	nervous system development	1.05381e-23	3.45308e-08	3.0518e-16	1.05381e-23	-22.9772	15.5154	4.60199e-20	153	746	1368	15363	0.205094	0.0890451	0.111842	0.0485582	monosomes vs polysomes	top	Abi2,Abl2,Adcy1,Adnp2,Akap5,Ambra1,Apc,App,Arnt2,Arx,Atp2b2,Atxn10,Bcl11b,Bhlhe22,Cadm1,Camk1d,Camk2g,Cdh2,Cdk5r1,Cit,Cntn1,Cntn4,Cntnap1,Cntnap2,Cplx2,Cspg5,Dab1,Dcc,Dcx,Dlg2,Dmd,Dner,Dpysl5,Drd2,Dscam,Dscaml1,E130309F12Rik,Efna5,Emx2,Enah,Epha5,Epm2a,Foxg1,Frs2,Gabra5,Gnaq,Gpm6a,Grin3a,Grip1,Grm5,Gsk3b,Hap1,Hectd1,Hes5,Hipk1,Id2,Ift172,Igf1,Ina,Itm2c,Kcnma1,Kidins220,Kirrel3,Kit,L1cam,Lifr,Lrrc…
GO:0007399	nervous system development	1.05381e-23	3.45308e-08	3.0518e-16	3.45308e-08	-7.46179	15.5154	1.14022e-05	107	711	1368	15363	0.150492	0.0890451	0.0782164	0.04628	monosomes vs polysomes	bot	9430031J16Rik,A930038C07Rik,Abt1,Ache,Acsl4,Adcyap1,Adnp,Ahi1,Alk,Apaf1,Aplp2,Atl1,Atp7a,B3gnt2,Bdnf,Bex1,Bmpr1a,Ccdc88a,Cdh4,Chl1,Cnr1,Cntn3,Creb1,Ctns,D0H4S114,D3Bwg0562e,Dact1,Dixdc1,Dnm3,Dpysl2,Dync2h1,Egfr,Egr2,Epha3,Epha4,Epha7,Erbb4,Fos,Foxp2,Frzb,Fzd1,Fzd3,Fzd7,Glrb,Grin2a,Hcn1,Id4,Igf1r,Ighmbp2,Il1rapl1,Irs2,Jhdm1d,Lrp8,Mafb,Mapk8,Mib1,Mpp5,Mtap2,Mtss1,Ncoa6,Nlgn1,Nr4a2,Nrg1,Nrp1,Ntn1,Pc…
GO:0051084	'de novo' posttranslational protein folding	0.553349	1	0.553349	1	0	0.242489	1	0	723	17	15363	0	0.00110655	0	0.0470611	cell compartment	bot
GO:0048523	negative regulation of cellular process	1.7247e-13	0.000369934	4.6622e-10	0.000369934	-3.43188	9.33141	0.0134134	158	748	2529	15363	0.21123	0.164616	0.0624753	0.0486884	cell compartment	top	A930038C07Rik,Abca5,Acvr1b,Adnp2,Amigo2,Arhgap6,Arnt2,Atad1,Bag4,Basp1,Bcl11b,Bcl2l2,Bcl9l,Btrc,Camk2n1,Capza2,Cd38,Cdh2,Chst11,Clasp1,Cntn4,Cpeb2,Csk,Ctsb,Cxadr,Cxxc4,Cyld,Dact1,Dhcr24,Dnajb6,Dscam,Dusp6,Egfr,Egr1,Erbb4,Etv3,Fer,Foxn3,Foxo1,Fzd7,G2e3,Gclc,Grm5,Grm8,Gsk3b,Hmgcr,Htr1b,Igf1r,Ighmbp2,Il1rapl1,Impact,Kifap3,Klhl20,Lemd3,Lgr4,Mafb,Maob,Mapk8,Mcc,Mecp2,Mib1,Mtap1b,Mtap6,Mtss1,Mxi1,Myst…
GO:0022008	neurogenesis	4.89318e-21	1.16488e-06	4.20059e-15	4.89318e-21	-20.3104	14.3767	6.48841e-18	118	746	972	15363	0.158177	0.0632689	0.121399	0.0485582	monosomes vs polysomes	top	Abi2,Abl2,Adcy1,Adnp2,Akap5,Apc,App,Arx,Atp2b2,Atxn10,Bcl11b,Bhlhe22,Camk1d,Cdh2,Cdk5r1,Cit,Cntn1,Cntn4,Cntnap1,Cntnap2,Dab1,Dcc,Dcx,Dlg2,Dmd,Dner,Dpysl5,Drd2,Dscam,Efna5,Emx2,Enah,Epha5,Foxg1,Frs2,Gabra5,Gnaq,Gpm6a,Grin3a,Grm5,Gsk3b,Hap1,Hes5,Hipk1,Id2,Igf1,Itm2c,Kcnma1,Kidins220,Kirrel3,Kit,L1cam,Lifr,Lrrc7,Lzts1,Map2k1,Mecp2,Mef2c,Met,Mtap1b,Nab2,Ncam1,Ncdn,Ndn,Neurod1,Nf1,Nfib,Nptn,Nptx1,Nr2f…
GO:0022008	neurogenesis	4.89318e-21	1.16488e-06	4.20059e-15	1.16488e-06	-5.93372	14.3767	0.000111564	78	711	972	15363	0.109705	0.0632689	0.0802469	0.04628	monosomes vs polysomes	bot	9430031J16Rik,A930038C07Rik,Abt1,Ache,Acsl4,Adcyap1,Adnp,Ahi1,Atl1,Atp7a,B3gnt2,Bdnf,Bex1,Bmpr1a,Ccdc88a,Cdh4,Chl1,Cnr1,Creb1,D0H4S114,D3Bwg0562e,Dact1,Dixdc1,Dpysl2,Egfr,Egr2,Epha3,Epha4,Epha7,Fzd1,Fzd3,Fzd7,Grin2a,Hcn1,Id4,Igf1r,Ighmbp2,Il1rapl1,Lrp8,Mapk8,Mib1,Mpp5,Mtap2,Nlgn1,Nr4a2,Nrg1,Nrp1,Ntn1,Pcdh15,Pcm1,Pcnt,Pias2,Pou3f4,Prkg1,Ret,Robo2,Satb2,Sema3a,Sema4f,Skil,Slc4a7,Slit3,Slitrk2,Slitr…
GO:0006458	'de novo' protein folding	0.553349	1	0.553349	1	0	0.242489	1	0	723	17	15363	0	0.00110655	0	0.0470611	cell compartment	bot
GO:0048522	positive regulation of cellular process	8.50832e-16	3.13746e-07	2.71185e-09	3.13746e-07	-6.50342	8.56673	5.30162e-05	192	748	2832	15363	0.256684	0.184339	0.0677966	0.0486884	cell compartment	top	1500010J02Rik,A930038C07Rik,Abca1,Abl2,Acsl4,Acvr1b,Adam9,Adnp2,Amotl1,Arnt2,Asxl2,Atad1,Atf2,Bag4,Bcl11b,Bcl9l,Bmp3,Btrc,Cadm1,Cadps,Camk1d,Cand1,Cbfb,Ccar1,Cd38,Cd83,Cdh2,Creb3l2,Crk,Csrnp3,Cul4b,Cyld,Dact1,Dgki,Dpysl2,Dscam,Dusp6,Ebf3,Egfr,Egr1,Egr4,Eif5a2,Epha3,Erbb4,Fer,Fgf13,Fndc3b,Fnip2,Fosl2,Foxo1,Frmpd4,Frs2,Fzd7,Gclc,Grin2b,Grm5,Gsk3b,Gucy1a2,Gucy1a3,Hmgcr,Hrk,Igf1r,Igf2r,Igfbp4,Ipcef1,…
GO:0019226	transmission of nerve impulse	1.11189e-18	0.00023133	4.80649e-15	1.11189e-18	-17.9539	14.3182	8.09268e-16	66	746	400	15363	0.0884718	0.0260366	0.165	0.0485582	monosomes vs polysomes	top	Accn1,Amph,Apba1,App,Atxn1,C1ql3,Cacna1c,Cadps,Cav2,Cbln2,Chrm3,Cntnap1,Cplx1,Cplx2,Crhbp,Dlg2,Dmd,Drd2,Gabra1,Gabra2,Gabra5,Gabrg1,Gria2,Grid2,Grin2b,Grm3,Grm5,Hes5,Kcnma1,Kif1b,Lin7c,Maob,Mecp2,Mef2c,Myo5a,Nab2,Nf1,Npy,Nrxn3,Omg,Pcdh8,Ppp3ca,Ptprf,Scn2a1,Shc3,Slc12a5,Slc17a6,Slc17a7,Snap25,Snap91,Snca,Sstr4,Stx1a,Stxbp1,Sv2a,Sv2c,Syn3,Syngap1,Synj1,Syp,Syt1,Syt4,Tacr1,Unc13a,Unc13b,Unc13c
GO:0006103	2-oxoglutarate metabolic process	0.531651	0.55023	0.966235	0.537754	-0.269416	0.00996023	0.653029	1	723	16	15363	0.00138313	0.00104146	0.0625	0.0470611	cell compartment	bot	Stat5b
GO:0010558	negative regulation of macromolecule biosynthetic process	2.94813e-09	0.527331	5.59066e-09	0.527331	-0.277917	8.25254	0.704925	44	748	905	15363	0.0588235	0.0589078	0.0486188	0.0486884	cell compartment	top	Basp1,Btrc,Cd38,Cpeb2,Dnajb6,Egr1,Etv3,Foxn3,Foxo1,Gclc,Gsk3b,Ighmbp2,Lgr4,Mecp2,Mxi1,Myst3,Myst4,Nab2,Ncoa2,Nkap,Nkrf,Plcb1,Pou2f1,Ppm1f,Prickle1,Prox1,Pura,Rfx3,Rnf2,Sfrp1,Sfrp2,Skil,Sox11,Sox9,Thrb,Yaf2,Zbtb10,Zbtb16,Zeb1,Zfhx3,Zfp238,Zfp281,Zfp423,Zfpm2
GO:0019226	transmission of nerve impulse	1.11189e-18	0.00023133	4.80649e-15	0.00023133	-3.63577	14.3182	0.00834287	35	711	400	15363	0.0492264	0.0260366	0.0875	0.04628	monosomes vs polysomes	bot	Ache,Adcyap1,Adnp,Adrb1,Bdnf,Chrna4,Chrna7,Dpysl2,Egr2,Frmpd4,Gabrg2,Gad2,Gjd2,Glrb,Gria4,Grik2,Grin2a,Grm8,Htr1b,Id4,Maoa,Mpp5,Napb,Nlgn1,Nmbr,Nrg1,Pcdhb16,Pnoc,Scn1a,Scn3a,Slc18a2,Sstr2,Ston2,Tac1,Usp14
GO:0048699	generation of neurons	1.67786e-21	3.17005e-07	5.29284e-15	1.67786e-21	-20.7752	14.2763	3.6636e-18	114	746	908	15363	0.152815	0.059103	0.125551	0.0485582	monosomes vs polysomes	top	Abi2,Abl2,Adcy1,Adnp2,Akap5,Apc,App,Arx,Atp2b2,Atxn10,Bcl11b,Bhlhe22,Camk1d,Cdh2,Cdk5r1,Cit,Cntn1,Cntn4,Cntnap1,Cntnap2,Dab1,Dcc,Dcx,Dlg2,Dmd,Dpysl5,Drd2,Dscam,Efna5,Emx2,Enah,Epha5,Foxg1,Frs2,Gabra5,Gnaq,Gpm6a,Grin3a,Grm5,Gsk3b,Hap1,Hes5,Hipk1,Id2,Itm2c,Kcnma1,Kidins220,Kirrel3,Kit,L1cam,Lifr,Lrrc7,Lzts1,Map2k1,Mecp2,Mef2c,Met,Mtap1b,Ncam1,Ncdn,Ndn,Neurod1,Nf1,Nfib,Nptn,Nptx1,Nr2f2,Nr4a3,Ntm,Olf…
GO:0048699	generation of neurons	1.67786e-21	3.17005e-07	5.29284e-15	3.17005e-07	-6.49893	14.2763	3.81674e-05	76	711	908	15363	0.106892	0.059103	0.0837004	0.04628	monosomes vs polysomes	bot	9430031J16Rik,A930038C07Rik,Abt1,Ache,Acsl4,Adcyap1,Adnp,Ahi1,Atl1,Atp7a,B3gnt2,Bdnf,Bex1,Bmpr1a,Ccdc88a,Cdh4,Chl1,Cnr1,Creb1,D0H4S114,D3Bwg0562e,Dact1,Dixdc1,Dpysl2,Egfr,Egr2,Epha3,Epha4,Epha7,Fzd1,Fzd3,Fzd7,Hcn1,Id4,Igf1r,Ighmbp2,Il1rapl1,Lrp8,Mapk8,Mib1,Mtap2,Nlgn1,Nr4a2,Nrg1,Nrp1,Ntn1,Pcdh15,Pcm1,Pcnt,Pias2,Pou3f4,Prkg1,Ret,Robo2,Satb2,Sema3a,Sema4f,Skil,Slc4a7,Slit3,Slitrk2,Slitrk4,Smarca1,S…
GO:0009265	2'-deoxyribonucleotide biosynthetic process	0.282342	1	0.282342	0.286447	-0.542955	0.542955	0.448801	1	723	7	15363	0.00138313	0.00045564	0.142857	0.0470611	cell compartment	bot	Cmpk1
GO:0009889	regulation of biosynthetic process	8.92941e-11	0.0144369	6.18515e-09	0.0144369	-1.84053	8.20865	0.173348	165	748	2903	15363	0.220588	0.18896	0.0568378	0.0486884	cell compartment	top	1500010J02Rik,Abca1,Acvr1b,Adnp2,Arnt2,Arx,Ascc3,Asxl2,Atf2,Bach2,Basp1,Bcl11b,Bcl9l,Bmp3,Btrc,Camk1d,Cand1,Cbfb,Ccar1,Ccdc88a,Cd38,Cnot6,Cpeb2,Creb3l2,Csrnp3,Cyld,Dmd,Dnajb6,Ebf3,Eed,Eefsec,Egfr,Egr1,Egr4,Eif5a2,Erbb4,Etv3,Fer,Fosl2,Foxn3,Foxo1,Fzd3,Fzd7,Gclc,Gmcl1,Grm5,Grm8,Gsk3b,Gucy1a2,Gucy1a3,Hivep2,Htr1b,Igf1r,Ighmbp2,Impact,Jhdm1d,Junb,Kcnh1,Kcnh7,Lgr4,Lmo3,Lum,Mafb,Maml3,Map3k2,Mapk8,Mecp…
GO:0035637	multicellular organismal signaling	2.1651e-18	0.000138667	1.56137e-14	2.1651e-18	-17.6645	13.8065	1.35071e-15	66	746	405	15363	0.0884718	0.026362	0.162963	0.0485582	monosomes vs polysomes	top	Accn1,Amph,Apba1,App,Atxn1,C1ql3,Cacna1c,Cadps,Cav2,Cbln2,Chrm3,Cntnap1,Cplx1,Cplx2,Crhbp,Dlg2,Dmd,Drd2,Gabra1,Gabra2,Gabra5,Gabrg1,Gria2,Grid2,Grin2b,Grm3,Grm5,Hes5,Kcnma1,Kif1b,Lin7c,Maob,Mecp2,Mef2c,Myo5a,Nab2,Nf1,Npy,Nrxn3,Omg,Pcdh8,Ppp3ca,Ptprf,Scn2a1,Shc3,Slc12a5,Slc17a6,Slc17a7,Snap25,Snap91,Snca,Sstr4,Stx1a,Stxbp1,Sv2a,Sv2c,Syn3,Syngap1,Synj1,Syp,Syt1,Syt4,Tacr1,Unc13a,Unc13b,Unc13c
GO:0035637	multicellular organismal signaling	2.1651e-18	0.000138667	1.56137e-14	0.000138667	-3.85803	13.8065	0.00561867	36	711	405	15363	0.0506329	0.026362	0.0888889	0.04628	monosomes vs polysomes	bot	Ache,Adcyap1,Adnp,Adrb1,Bdnf,Chrna4,Chrna7,Cxadr,Dpysl2,Egr2,Frmpd4,Gabrg2,Gad2,Gjd2,Glrb,Gria4,Grik2,Grin2a,Grm8,Htr1b,Id4,Maoa,Mpp5,Napb,Nlgn1,Nmbr,Nrg1,Pcdhb16,Pnoc,Scn1a,Scn3a,Slc18a2,Sstr2,Ston2,Tac1,Usp14
GO:0009394	2'-deoxyribonucleotide metabolic process	0.04796	1	0.04796	0.206747	-0.68456	0.457619	0.385786	2	723	18	15363	0.00276625	0.00117165	0.111111	0.0470611	cell compartment	bot	Cmpk1,Mgea5
GO:0006357	regulation of transcription from RNA polymerase II promoter	7.00437e-09	0.432669	1.61888e-08	0.432669	-0.363845	7.79079	0.647109	58	748	1159	15363	0.0775401	0.075441	0.0500431	0.0486884	cell compartment	top	Acvr1b,Arnt2,Asxl2,Atf2,Bcl11b,Bcl9l,Bmp3,Cand1,Cbfb,Csrnp3,Egr1,Egr4,Etv3,Foxn3,Foxo1,Fzd3,Fzd7,Gsk3b,Ighmbp2,Lum,Mafb,Maml3,Mecp2,Mxi1,Myt1l,Ncoa2,Nfia,Nkap,Npas2,Npnt,Nr4a1,Nr4a2,Pgr,Phip,Pias2,Pou2f1,Prox1,Rbmxl1,Rfx3,Rnf2,Rorb,Sfrp1,Sfrp2,Skil,Sod2,Sox11,Sox9,Sp4,Stat3,Tcf12,Thrb,Tnks,Ube3a,Zbtb10,Zeb1,Zfhx3,Zfp238,Zfpm2
GO:0030182	neuron differentiation	7.553e-19	3.40657e-05	2.21719e-14	7.553e-19	-18.1219	13.6542	6.59679e-16	85	746	612	15363	0.113941	0.039836	0.138889	0.0485582	monosomes vs polysomes	top	Abi2,Adcy1,Adnp2,Apc,App,Arx,Atp2b2,Atxn10,Bcl11b,Bhlhe22,Cdk5r1,Cit,Cntn1,Cntn4,Cntnap1,Cntnap2,Dab1,Dcc,Dcx,Dlg2,Dmd,Dpysl5,Drd2,Dscam,Efna5,Emx2,Enah,Epha5,Foxg1,Gabra5,Gnaq,Gpm6a,Grin3a,Gsk3b,Hes5,Hipk1,Id2,Itm2c,Kcnma1,Kidins220,L1cam,Lifr,Map2k1,Mecp2,Mef2c,Mtap1b,Ncam1,Ncdn,Ndn,Neurod1,Nfib,Nptx1,Nr4a3,Olfm3,Omg,Pak3,Plxna4,Ppp1r9a,Prickle2,Prox1,Psd3,Ptprk,Ptpro,Ptprz1,Rasgrf1,Robo1,Rora,…
GO:0030182	neuron differentiation	7.553e-19	3.40657e-05	2.21719e-14	3.40657e-05	-4.46768	13.6542	0.00175064	51	711	612	15363	0.07173	0.039836	0.0833333	0.04628	monosomes vs polysomes	bot	9430031J16Rik,Abt1,Acsl4,Ahi1,Atl1,Atp7a,B3gnt2,Bdnf,Cdh4,Chl1,Creb1,D3Bwg0562e,Dact1,Egfr,Egr2,Epha4,Epha7,Fzd1,Fzd3,Fzd7,Hcn1,Id4,Igf1r,Ighmbp2,Mapk8,Mtap2,Nr4a2,Nrg1,Nrp1,Ntn1,Pcdh15,Pou3f4,Prkg1,Ret,Robo2,Sema3a,Sema4f,Slc4a7,Slit3,Slitrk2,Slitrk4,Smarca1,Sod2,Stat3,Tbc1d24,Tgfb2,Tgfbr1,Top2b,Uhmk1,Usp33,Vapa
GO:0006666	3-keto-sphinganine metabolic process	0.04628	1	0.04628	0.0470611	-1.32734	1.32734	0.166441	1	723	1	15363	0.00138313	6.50915e-05	1	0.0470611	cell compartment	bot	Kdsr
GO:0009890	negative regulation of biosynthetic process	9.82717e-09	0.568434	1.72881e-08	0.568434	-0.24532	7.76225	0.734494	46	748	960	15363	0.0614973	0.0624878	0.0479167	0.0486884	cell compartment	top	Basp1,Btrc,Cd38,Cpeb2,Dnajb6,Egr1,Etv3,Foxn3,Foxo1,Gclc,Grm8,Gsk3b,Htr1b,Ighmbp2,Lgr4,Mecp2,Mxi1,Myst3,Myst4,Nab2,Ncoa2,Nkap,Nkrf,Plcb1,Pou2f1,Ppm1f,Prickle1,Prox1,Pura,Rfx3,Rnf2,Sfrp1,Sfrp2,Skil,Sox11,Sox9,Thrb,Yaf2,Zbtb10,Zbtb16,Zeb1,Zfhx3,Zfp238,Zfp281,Zfp423,Zfpm2
GO:0048167	regulation of synaptic plasticity	1.36036e-16	0.300904	4.5209e-16	1.36036e-16	-15.8663	11.5735	6.23776e-14	30	746	98	15363	0.0402145	0.00637896	0.306122	0.0485582	monosomes vs polysomes	top	Atp2b2,Camk2a,Cplx2,Ctnnd2,Drd2,Egr1,Grin2b,Grm5,Gsk3b,Kit,Lzts1,Mecp2,Ncdn,Neto1,Nf1,Nptn,Psen2,Rasgrf1,Rims1,Serpine2,Slc24a2,Snca,Stxbp1,Syngap1,Syp,Tnr,Unc13a,Unc13b,Vgf,Ywhag
GO:0048666	neuron development	4.85041e-16	3.22755e-05	1.50282e-11	4.85041e-16	-15.3142	10.8231	1.76514e-13	69	746	484	15363	0.0924933	0.0315043	0.142562	0.0485582	monosomes vs polysomes	top	Abi2,Adcy1,Apc,App,Arx,Atp2b2,Atxn10,Bcl11b,Cdk5r1,Cit,Cntn1,Cntn4,Cntnap1,Cntnap2,Dab1,Dcc,Dcx,Dlg2,Dmd,Dpysl5,Drd2,Dscam,Efna5,Enah,Epha5,Foxg1,Gabra5,Gnaq,Gpm6a,Grin3a,Gsk3b,Kidins220,L1cam,Lifr,Map2k1,Mecp2,Mef2c,Mtap1b,Ncam1,Ncdn,Ndn,Nfib,Nptx1,Nr4a3,Olfm3,Omg,Pak3,Plxna4,Ppp1r9a,Prickle2,Ptprk,Ptpro,Ptprz1,Rasgrf1,Robo1,Rorb,Sema3c,Sema5a,Slit1,Slitrk1,Slitrk3,Snap91,Stxbp1,Syngap1,Tbr1,Thy…
GO:0070935	3'-UTR-mediated mRNA stabilization	0.320043	1	0.320043	0.320043	-0.494791	0.494791	0.47756	1	723	8	15363	0.00138313	0.000520732	0.125	0.0470611	cell compartment	bot	Hnrnpa0
GO:0022610	biological adhesion	4.35506e-09	2.1437e-06	0.00203157	2.1437e-06	-5.66884	2.69217	7.22249e-05	57	723	636	15363	0.0788382	0.0413982	0.0896226	0.0470611	cell compartment	bot	Ache,Angpt1,App,Atp2c1,Btbd9,Cd47,Cd99l2,Cdh11,Cdh12,Cdh4,Cdh9,Cdk5r1,Chl1,Cntn5,Cntnap1,Cntnap2,Ctgf,Ctnnd2,Cyr61,Dab1,Dcbld2,Edil3,Epha4,Fat4,Fndc3a,Hes5,Itga7,Itgav,Kitl,L1cam,Ncam2,Pcdh10,Pcdh17,Pcdh19,Pcdh20,Pcdh8,Pcdh9,Pcdhb11,Pcdhb12,Pcdhb16,Pcdhb17,Pcdhb20,Pcdhb8,Pcdhb9,Pcdhga12,Pcdhgc3,Ptk7,Ptprk,Pvrl3,Ret,Rgmb,Robo1,Robo2,Srcin1,Tgfb2,Thra,Tnr
GO:0048666	neuron development	4.85041e-16	3.22755e-05	1.50282e-11	3.22755e-05	-4.49113	10.8231	0.00170011	43	711	484	15363	0.0604782	0.0315043	0.088843	0.04628	monosomes vs polysomes	bot	9430031J16Rik,Acsl4,Ahi1,Atl1,Atp7a,B3gnt2,Bdnf,Cdh4,Chl1,Creb1,D3Bwg0562e,Dact1,Egfr,Egr2,Epha4,Epha7,Fzd1,Fzd3,Fzd7,Hcn1,Igf1r,Mapk8,Mtap2,Nr4a2,Nrp1,Ntn1,Pcdh15,Prkg1,Ret,Robo2,Sema3a,Sema4f,Slc4a7,Slit3,Slitrk2,Slitrk4,Sod2,Tbc1d24,Tgfb2,Top2b,Uhmk1,Usp33,Vapa
GO:0031175	neuron projection development	2.00611e-16	1.20129e-05	1.66997e-11	2.00611e-16	-15.6976	10.7773	7.96427e-14	60	746	375	15363	0.080429	0.0244093	0.16	0.0485582	monosomes vs polysomes	top	Abi2,Adcy1,Apc,App,Arx,Atxn10,Bcl11b,Cdk5r1,Cit,Cntn1,Cntn4,Cntnap1,Cntnap2,Dab1,Dcc,Dcx,Dmd,Dpysl5,Drd2,Dscam,Efna5,Enah,Epha5,Foxg1,Gpm6a,Grin3a,Gsk3b,Kidins220,L1cam,Lifr,Map2k1,Mecp2,Mtap1b,Ncam1,Ncdn,Ndn,Nfib,Nptx1,Nr4a3,Omg,Pak3,Plxna4,Ppp1r9a,Prickle2,Ptprk,Ptpro,Ptprz1,Rasgrf1,Robo1,Sema3c,Sema5a,Slit1,Slitrk1,Slitrk3,Snap91,Stxbp1,Syngap1,Tbr1,Ulk2,Wee1
GO:0042904	9-cis-retinoic acid biosynthetic process	0.286447	1	0.286447	0.286447	-0.542955	0.542955	0.448801	1	723	7	15363	0.00138313	0.00045564	0.142857	0.0470611	cell compartment	bot	Aldh1a1
GO:0031326	regulation of cellular biosynthetic process	3.02133e-10	0.00944194	3.19991e-08	0.00944194	-2.02494	7.49486	0.137433	165	748	2869	15363	0.220588	0.186747	0.0575113	0.0486884	cell compartment	top	1500010J02Rik,Abca1,Acvr1b,Adnp2,Arnt2,Arx,Ascc3,Asxl2,Atf2,Bach2,Basp1,Bcl11b,Bcl9l,Bmp3,Btrc,Camk1d,Cand1,Cbfb,Ccar1,Ccdc88a,Cd38,Cnot6,Cpeb2,Creb3l2,Csrnp3,Cyld,Dmd,Dnajb6,Ebf3,Eed,Eefsec,Egfr,Egr1,Egr4,Eif5a2,Erbb4,Etv3,Fer,Fosl2,Foxn3,Foxo1,Fzd3,Fzd7,Gclc,Gmcl1,Grm5,Grm8,Gsk3b,Gucy1a2,Gucy1a3,Hivep2,Htr1b,Igf1r,Ighmbp2,Impact,Jhdm1d,Junb,Kcnh1,Kcnh7,Lgr4,Lmo3,Lum,Mafb,Maml3,Map3k2,Mapk8,Mecp…
GO:0031175	neuron projection development	2.00611e-16	1.20129e-05	1.66997e-11	1.20129e-05	-4.92035	10.7773	0.000778804	37	711	375	15363	0.0520394	0.0244093	0.0986667	0.04628	monosomes vs polysomes	bot	9430031J16Rik,Acsl4,Atl1,Atp7a,B3gnt2,Bdnf,Cdh4,Chl1,Creb1,D3Bwg0562e,Dact1,Egfr,Egr2,Epha4,Epha7,Fzd1,Fzd3,Fzd7,Igf1r,Mapk8,Mtap2,Nr4a2,Nrp1,Ntn1,Prkg1,Robo2,Sema3a,Sema4f,Slit3,Slitrk2,Slitrk4,Tbc1d24,Tgfb2,Top2b,Uhmk1,Usp33,Vapa
GO:0006836	neurotransmitter transport	2.44402e-11	0.595047	4.10728e-11	2.44402e-11	-10.6119	10.3864	3.07439e-09	23	746	89	15363	0.0308311	0.00579314	0.258427	0.0485582	monosomes vs polysomes	top	Cadps,Cplx1,Cplx2,Gabra2,Lin7c,Nrxn3,Rims1,Rims3,Slc17a6,Slc17a7,Slc32a1,Snap25,Snap91,Stx1a,Stxbp1,Sv2a,Sv2c,Syn3,Synj1,Syt1,Syt4,Unc13a,Unc13b
GO:0042905	9-cis-retinoic acid metabolic process	0.286447	1	0.286447	0.286447	-0.542955	0.542955	0.448801	1	723	7	15363	0.00138313	0.00045564	0.142857	0.0470611	cell compartment	bot	Aldh1a1
GO:0007420	brain development	1.22302e-10	0.00300706	4.06715e-08	0.00300706	-2.52186	7.39071	0.0627363	32	748	392	15363	0.0427807	0.0255158	0.0816327	0.0486884	cell compartment	top	Aplp2,Arx,Atp2b2,Bcl11b,Dscaml1,Dync2h1,Egfr,Emx2,Erbb4,Frs2,Fzd3,Fzd7,Gsk3b,Igf1r,Mafb,Mecp2,Ncam1,Neurod6,Nf1,Nr4a2,Plcb1,Plxna4,Pou3f4,Prkg1,Prox1,Serpine2,Sfrp1,Sfrp2,Slc1a2,Slc4a7,Smarca1,Zic1
GO:0006836	neurotransmitter transport	2.44402e-11	0.595047	4.10728e-11	0.595047	-0.225449	10.3864	0.711153	4	711	89	15363	0.00562588	0.00579314	0.0449438	0.04628	monosomes vs polysomes	bot	Nlgn1,Slc17a8,Slc18a2,Slc6a15
GO:0044057	regulation of system process	1.42839e-16	2.3035e-06	6.20095e-11	1.42839e-16	-15.8452	10.2075	6.23776e-14	67	746	450	15363	0.0898123	0.0292912	0.148889	0.0485582	monosomes vs polysomes	top	Accn1,Acvr2a,Adra1d,Atp2b2,Bmpr2,Cacna1c,Cald1,Camk2a,Cdh2,Chrm3,Cplx2,Crhbp,Cspg5,Ctnnd2,Drd2,Egr1,Gnai1,Gnas,Gria2,Grin2b,Grm3,Grm5,Gsk3b,Hdac4,Hes5,Htr2c,Igf1,Kcnma1,Kit,Lzts1,Map2k1,Mecp2,Mef2c,Mtpn,Ncam1,Ncdn,Neto1,Neurod1,Nf1,Npnt,Nppc,Nptn,P2ry1,Ppp3ca,Prkce,Psen2,Ptpro,Rasgrf1,Rims1,Ryr2,Serpine2,Slc24a2,Slc8a1,Snca,Stx1a,Stxbp1,Syngap1,Syp,Tacr1,Thra,Thrb,Tnr,Tshz3,Unc13a,Unc13b,Vgf,Ywhag
GO:1900619	acetate ester metabolic process	0.132522	1	0.132522	0.134652	-0.870788	0.870788	0.301209	1	723	3	15363	0.00138313	0.000195274	0.333333	0.0470611	cell compartment	bot	Ache
GO:0019220	regulation of phosphate metabolic process	4.70425e-10	0.010492	4.48365e-08	0.010492	-1.97914	7.34837	0.146311	56	748	841	15363	0.0748663	0.0547419	0.0665874	0.0486884	cell compartment	top	1200011M11Rik,A830018L16Rik,Acvr1b,Adam9,Akap11,Akap6,Aplp2,Bag4,Camk2n1,Ccdc88a,Csk,Csrnp3,Dscam,Dusp6,Egfr,Erbb4,Fgf13,Fnip1,Fnip2,Frs2,Fzd7,Grm1,Grm5,Gsk3b,Hmgcr,Igf1r,Impact,Magi3,Map3k2,Nf1,Npnt,Nptn,Nrp1,Pak3,Pcdh11x,Pdgfra,Pdpk1,Phip,Ppap2b,Ppm1e,Ppm1f,Ppp1r26,Prkce,Prox1,Rap2c,Rictor,Sfrp1,Sfrp2,Socs5,Sox9,Spry4,Taok1,Tgfa,Thy1,Trib1,Vangl2
GO:0044057	regulation of system process	1.42839e-16	2.3035e-06	6.20095e-11	2.3035e-06	-5.63761	10.2075	0.000186672	44	711	450	15363	0.0618847	0.0292912	0.0977778	0.04628	monosomes vs polysomes	bot	Adcyap1,Adnp,Adra1a,Adra1b,Adrb1,Ahr,Atad1,Atp2a2,Bdnf,Cd38,Chrm2,Chrna7,Cnr1,Ctgf,Ctss,Cxadr,Egfr,Eif2ak3,Erbb4,Gria4,Grik2,Grin2a,Grm1,Grm8,Gucy1a3,Hcn4,Hmgcr,Htr1b,Htr2a,Lnpep,Lrp8,Mgea5,Napb,Nlgn1,Npy1r,Rab8b,Sema3a,Shisa9,Slc30a1,Sp4,Sstr2,Tac1,Tgfb2,Vip
GO:0048731	system development	9.10502e-16	1.29731e-06	7.01836e-10	9.10502e-16	-15.0407	9.15376	3.05859e-13	221	746	2758	15363	0.296247	0.179522	0.0801305	0.0485582	monosomes vs polysomes	top	4932438A13Rik,Abi2,Abl2,Acvr1b,Acvr2a,Adcy1,Add2,Adnp2,Agap2,Akap5,Aldh1a1,Ambra1,Apc,App,Ar,Arnt2,Arx,Atp2b2,Atxn10,Basp1,Bcl11b,Bcl9l,Bhlhe22,Bmpr2,Cadm1,Camk1d,Camk2g,Cav2,Cdh2,Cdk5r1,Chst11,Cit,Cntn1,Cntn4,Cntnap1,Cntnap2,Cplx2,Creb3l2,Cspg5,Cyp26b1,Cyr61,Dab1,Dcc,Dcx,Dhcr24,Dlg2,Dmd,Dner,Dpysl5,Drd2,Dscam,Dscaml1,E130309F12Rik,Efna5,Egr1,Emx2,Enah,Epha5,Epm2a,Fbxw8,Fem1b,Foxg1,Foxo3,Foxo6,Fr…
GO:0046356	acetyl-CoA catabolic process	0.308159	1	0.308159	1	0	0.509642	1	0	723	23	15363	0	0.0014971	0	0.0470611	cell compartment	bot
GO:0051174	regulation of phosphorus metabolic process	4.70425e-10	0.010492	4.48365e-08	0.010492	-1.97914	7.34837	0.146311	56	748	841	15363	0.0748663	0.0547419	0.0665874	0.0486884	cell compartment	top	1200011M11Rik,A830018L16Rik,Acvr1b,Adam9,Akap11,Akap6,Aplp2,Bag4,Camk2n1,Ccdc88a,Csk,Csrnp3,Dscam,Dusp6,Egfr,Erbb4,Fgf13,Fnip1,Fnip2,Frs2,Fzd7,Grm1,Grm5,Gsk3b,Hmgcr,Igf1r,Impact,Magi3,Map3k2,Nf1,Npnt,Nptn,Nrp1,Pak3,Pcdh11x,Pdgfra,Pdpk1,Phip,Ppap2b,Ppm1e,Ppm1f,Ppp1r26,Prkce,Prox1,Rap2c,Rictor,Sfrp1,Sfrp2,Socs5,Sox9,Spry4,Taok1,Tgfa,Thy1,Trib1,Vangl2
GO:0048731	system development	9.10502e-16	1.29731e-06	7.01836e-10	1.29731e-06	-5.88695	9.15376	0.000116317	177	711	2758	15363	0.248945	0.179522	0.0641769	0.04628	monosomes vs polysomes	bot	9430031J16Rik,A930038C07Rik,AW551984,Aacs,Abt1,Ache,Acsl4,Acvr1,Acvr2b,Adamts2,Adcyap1,Adnp,Adra1a,Adra1b,Ahi1,Ahr,Alk,Angpt1,Apaf1,Aplp2,Atf2,Atl1,Atp2c1,Atp7a,B3gnt2,Baz1b,Bcl2l2,Bdnf,Bex1,Bmp3,Bmpr1a,Btrc,Cbfb,Ccdc88a,Cdh4,Cdk13,Cdkn1b,Chl1,Chm,Cnr1,Cntn3,Cpe,Creb1,Ctgf,Ctns,Cxadr,D0H4S114,D3Bwg0562e,Dact1,Dixdc1,Dnajb6,Dnm3,Dpysl2,Dync2h1,Egfr,Egr2,Eif2ak3,Epha3,Epha4,Epha7,Erbb4,Fndc3a,Fos,F…
GO:0050804	regulation of synaptic transmission	2.62977e-14	2.55215e-05	1.03041e-09	2.62977e-14	-13.5801	8.98699	7.65613e-12	40	746	204	15363	0.0536193	0.0132787	0.196078	0.0485582	monosomes vs polysomes	top	Atp2b2,Camk2a,Cplx2,Cspg5,Ctnnd2,Drd2,Egr1,Gnai1,Gria2,Grin2b,Grm3,Grm5,Gsk3b,Htr2c,Kit,Lzts1,Mecp2,Mef2c,Ncdn,Neto1,Nf1,Nptn,Ppp3ca,Prkce,Psen2,Rasgrf1,Rims1,Serpine2,Slc24a2,Snca,Stx1a,Stxbp1,Syngap1,Syp,Tacr1,Tnr,Unc13a,Unc13b,Vgf,Ywhag
GO:0006084	acetyl-CoA metabolic process	0.624681	1	0.624681	1	0	0.203313	1	0	723	43	15363	0	0.00279893	0	0.0470611	cell compartment	bot
GO:0006816	calcium ion transport	8.27972e-09	0.134172	6.17099e-08	0.134172	-0.872339	7.20965	0.413768	12	748	172	15363	0.0160428	0.0111957	0.0697674	0.0486884	cell compartment	top	Atp2a2,Atp2b2,Cacna1d,Cacng3,Grin2b,Prkce,Slc24a2,Slc24a3,Slc8a1,Stim1,Trpc1,Trpc4
GO:0050804	regulation of synaptic transmission	2.62977e-14	2.55215e-05	1.03041e-09	2.55215e-05	-4.59309	8.98699	0.00145335	24	711	204	15363	0.0337553	0.0132787	0.117647	0.04628	monosomes vs polysomes	bot	Adcyap1,Adnp,Adra1a,Atad1,Bdnf,Cd38,Chrna7,Cnr1,Egfr,Erbb4,Gria4,Grik2,Grin2a,Grm1,Grm8,Htr1b,Htr2a,Lnpep,Lrp8,Napb,Nlgn1,Shisa9,Slc30a1,Tac1
GO:0030154	cell differentiation	9.56137e-15	2.95138e-06	3.23963e-09	9.56137e-15	-14.0195	8.48951	2.98247e-12	187	746	2245	15363	0.25067	0.14613	0.0832962	0.0485582	monosomes vs polysomes	top	4932438A13Rik,Abi2,Abl2,Adcy1,Adnp2,Agfg1,Akap5,Ambra1,Apc,App,Ar,Arx,Atp2b2,Atxn10,Basp1,Bcl11b,Bcl9l,Bhlhe22,Bmpr2,Cadm1,Camk1d,Camk2g,Cav2,Cdc73,Cdh2,Cdk5r1,Chst11,Cit,Cntn1,Cntn4,Cntnap1,Cntnap2,Cplx2,Creb3l2,Cspg5,Ctbp1,Cyp26b1,Cyr61,Dab1,Dcc,Dcx,Dlg2,Dmd,Dner,Dpysl5,Drd2,Dscam,Efna5,Egr1,Emx2,Enah,Epha5,Fem1b,Foxg1,Foxo3,Frs2,Gabra5,Gmcl1,Gnaq,Gnptab,Gpc3,Gpm6a,Grin3a,Grm5,Gsk3b,Hap1,Hdac4,…
GO:0006581	acetylcholine catabolic process	0.04628	1	0.04628	0.0470611	-1.32734	1.32734	0.166441	1	723	1	15363	0.00138313	6.50915e-05	1	0.0470611	cell compartment	bot	Ache
GO:0031327	negative regulation of cellular biosynthetic process	4.10555e-08	0.51751	7.93326e-08	0.51751	-0.286081	7.10055	0.700397	46	748	943	15363	0.0614973	0.0613812	0.0487805	0.0486884	cell compartment	top	Basp1,Btrc,Cd38,Cpeb2,Dnajb6,Egr1,Etv3,Foxn3,Foxo1,Gclc,Grm8,Gsk3b,Htr1b,Ighmbp2,Lgr4,Mecp2,Mxi1,Myst3,Myst4,Nab2,Ncoa2,Nkap,Nkrf,Plcb1,Pou2f1,Ppm1f,Prickle1,Prox1,Pura,Rfx3,Rnf2,Sfrp1,Sfrp2,Skil,Sox11,Sox9,Thrb,Yaf2,Zbtb10,Zbtb16,Zeb1,Zfhx3,Zfp238,Zfp281,Zfp423,Zfpm2
GO:0030154	cell differentiation	9.56137e-15	2.95138e-06	3.23963e-09	2.95138e-06	-5.52997	8.48951	0.000234663	148	711	2245	15363	0.208158	0.14613	0.0659243	0.04628	monosomes vs polysomes	bot	9430031J16Rik,A930038C07Rik,AW551984,Abt1,Ache,Acsl4,Acvr1,Acvr1c,Acvr2b,Adcyap1,Adnp,Adrb1,Aff4,Ahi1,Ahr,Angpt1,Atf2,Atl1,Atp7a,B3gnt2,Bdnf,Bex1,Bmp3,Bmpr1a,Bnip3,Cand1,Cbfb,Ccdc88a,Cdh4,Chl1,Clptm1,Cnr1,Creb1,Crebbp,Crebl2,Ctgf,Cxadr,D0H4S114,D3Bwg0562e,Dact1,Dixdc1,Dpysl2,Egfr,Egr2,Eif2ak3,Epha3,Epha4,Epha7,Erbb4,Ero1l,Fam82a2,Fer,Fndc3a,Frzb,Fzd1,Fzd3,Fzd7,Gna13,Gopc,Grin2a,Hcn1,Id4,Igf1r,Igh…
GO:0031644	regulation of neurological system process	1.62143e-13	2.66841e-05	6.07639e-09	1.62143e-13	-12.7901	8.21635	3.72673e-11	43	746	245	15363	0.0576408	0.0159474	0.17551	0.0485582	monosomes vs polysomes	top	Atp2b2,Camk2a,Cdh2,Cplx2,Cspg5,Ctnnd2,Drd2,Egr1,Gnai1,Gria2,Grin2b,Grm3,Grm5,Gsk3b,Hes5,Htr2c,Kit,Lzts1,Mecp2,Mef2c,Ncam1,Ncdn,Neto1,Nf1,Nptn,Ppp3ca,Prkce,Psen2,Rasgrf1,Rims1,Serpine2,Slc24a2,Snca,Stx1a,Stxbp1,Syngap1,Syp,Tacr1,Tnr,Unc13a,Unc13b,Vgf,Ywhag
GO:0008291	acetylcholine metabolic process	0.132522	1	0.132522	0.134652	-0.870788	0.870788	0.301209	1	723	3	15363	0.00138313	0.000195274	0.333333	0.0470611	cell compartment	bot	Ache
GO:2000113	negative regulation of cellular macromolecule biosynthetic process	3.86443e-08	0.446436	8.65619e-08	0.446436	-0.350241	7.06267	0.656548	44	748	879	15363	0.0588235	0.0572154	0.0500569	0.0486884	cell compartment	top	Basp1,Btrc,Cd38,Cpeb2,Dnajb6,Egr1,Etv3,Foxn3,Foxo1,Gclc,Gsk3b,Ighmbp2,Lgr4,Mecp2,Mxi1,Myst3,Myst4,Nab2,Ncoa2,Nkap,Nkrf,Plcb1,Pou2f1,Ppm1f,Prickle1,Prox1,Pura,Rfx3,Rnf2,Sfrp1,Sfrp2,Skil,Sox11,Sox9,Thrb,Yaf2,Zbtb10,Zbtb16,Zeb1,Zfhx3,Zfp238,Zfp281,Zfp423,Zfpm2
GO:0031644	regulation of neurological system process	1.62143e-13	2.66841e-05	6.07639e-09	2.66841e-05	-4.57375	8.21635	0.00147651	27	711	245	15363	0.0379747	0.0159474	0.110204	0.04628	monosomes vs polysomes	bot	Adcyap1,Adnp,Adra1a,Atad1,Bdnf,Cd38,Chrna7,Cnr1,Ctss,Egfr,Eif2ak3,Erbb4,Gria4,Grik2,Grin2a,Grm1,Grm8,Htr1b,Htr2a,Lnpep,Lrp8,Napb,Nlgn1,Shisa9,Slc30a1,Tac1,Vip
GO:0007269	neurotransmitter secretion	7.56818e-09	0.870026	8.6988e-09	7.56818e-09	-8.12101	8.06054	6.12042e-07	14	746	43	15363	0.0187668	0.00279893	0.325581	0.0485582	monosomes vs polysomes	top	Cadps,Cplx1,Cplx2,Lin7c,Nrxn3,Snap25,Snap91,Stxbp1,Syn3,Synj1,Syt1,Syt4,Unc13a,Unc13b
GO:0046717	acid secretion	0.618903	1	0.618903	0.618903	-0.208377	0.208377	0.70856	1	723	20	15363	0.00138313	0.00130183	0.05	0.0470611	cell compartment	bot	Drd2
GO:0045595	regulation of cell differentiation	1.05583e-11	0.000115158	9.16859e-08	0.000115158	-3.93871	7.0377	0.00525455	74	748	984	15363	0.0989305	0.06405	0.0752033	0.0486884	cell compartment	top	A930038C07Rik,Abca5,Abl2,Acvr1b,Asxl2,Bcl9l,Camk1d,Ccdc88a,Cd83,Cdh2,Clptm1,Cntn4,Dact1,Dpysl2,Dscam,Dusp6,Epha3,Fndc3b,Fzd7,Grm5,Gsk3b,Il1rapl1,Junb,Lzts1,Mafb,Megf10,Mib1,Mtap1b,Myst3,Nf1,Nkap,Nlgn1,Notch2,Npnt,Nppc,Nptn,Nrp1,Ntm,Ntn1,Omg,Pde3a,Pdgfra,Pias2,Plcb1,Plxna4,Pnp,Prickle1,Prox1,Ptprf,Rc3h1,Rfx3,Rock2,Rod1,Sema3a,Serpine2,Sfrp1,Sfrp2,Skil,Socs5,Sod2,Sox11,Sox9,Stat3,Tcf12,Thrb,Thy1,Tt…
GO:0007269	neurotransmitter secretion	7.56818e-09	0.870026	8.6988e-09	0.870026	-0.0604678	8.06054	0.903917	1	711	43	15363	0.00140647	0.00279893	0.0232558	0.04628	monosomes vs polysomes	bot	Nlgn1
GO:0051649	establishment of localization in cell	2.82341e-09	0.290504	9.71901e-09	2.82341e-09	-8.54923	8.01238	2.46597e-07	84	746	891	15363	0.112601	0.0579965	0.0942761	0.0485582	monosomes vs polysomes	top	Abca1,Actr2,Adrbk2,Agap2,Akap5,Ap1s2,Ap3s1,Apba1,App,Appbp2,Atxn1,Bcap29,Cacna1c,Cadps,Cntnap1,Cplx1,Cplx2,Creb3l2,Crhbp,Doc2a,Dync1i1,Dynll2,Enah,Erc1,Fmn2,Gnptab,Gpam,Gsk3b,Hap1,Kif1b,Klc1,Kpna4,Lin7c,Lrba,M6pr,Map2k1,Mecp2,Mtap1b,Myo5a,Nbea,Neurod1,Notch2,Npc2,Nrxn3,Phip,Pldn,Ppp3ca,Ppp3cb,Prickle1,Rab10,Rab2a,Rab6a,Ranbp2,Rims1,Rims3,Rsrc1,Sar1b,Scamp5,Sec24a,Serpine2,Shroom2,Slit1,Snap25,Sna…
GO:0015800	acidic amino acid transport	0.0119242	0.600058	0.0198718	0.600058	-0.221807	1.69779	0.694079	1	723	19	15363	0.00138313	0.00123674	0.0526316	0.0470611	cell compartment	bot	Slc17a8
GO:0048518	positive regulation of biological process	3.06868e-13	3.3067e-06	9.2802e-08	3.3067e-06	-5.48061	7.03244	0.000335713	203	748	3132	15363	0.27139	0.203866	0.0648148	0.0486884	cell compartment	top	1500010J02Rik,A930038C07Rik,Abca1,Abl2,Acsl4,Acvr1b,Adam9,Adnp2,Amotl1,Arnt2,Arx,Asxl2,Atad1,Atf2,Atp2b2,Atp6ap2,Bag4,Bcl11b,Bcl9l,Bmp3,Btrc,Cadm1,Cadps,Camk1d,Cand1,Cbfb,Ccar1,Cd38,Cd83,Cdh2,Chrm3,Cntn1,Creb3l2,Crk,Csrnp3,Cul4b,Cyld,Dact1,Dgki,Dpysl2,Dscam,Dusp6,Ebf3,Egfr,Egr1,Egr4,Eif5a2,Epha3,Erbb4,Fer,Fgf13,Fndc3b,Fnip2,Fosl2,Foxo1,Frmpd4,Frs2,Fzd7,Gclc,Grin2b,Grm5,Gsk3b,Gucy1a2,Gucy1a3,Hmgcr…
GO:0051649	establishment of localization in cell	2.82341e-09	0.290504	9.71901e-09	0.290504	-0.536848	8.01238	0.500484	45	711	891	15363	0.0632911	0.0579965	0.0505051	0.04628	monosomes vs polysomes	bot	1190002N15Rik,Acvr2b,Ap3s1,Atp2c1,Bdnf,Bicd2,Bnip3,Cbln4,Cep57,Ctgf,Egr2,Eif2ak3,Glrb,Grik2,Hgsnat,Kif13a,Kif5b,Kpna1,Lyst,Mgea5,Napb,Nlgn1,Ntn1,Nup107,Nup155,Pgap1,Pik3c2a,Pikfyve,Pnp,Ppp3r1,Scamp1,Sec23a,Slc18a2,Snx16,Snx2,Spag9,Stat3,Steap2,Ston2,Tgfb2,Tmed10,Tnpo1,Trim27,Vps26a,Zfp828
GO:0051179	localization	4.5294e-14	3.60967e-06	1.25479e-08	4.5294e-14	-13.344	7.90143	1.16352e-11	250	746	3364	15363	0.335121	0.218968	0.0743163	0.0485582	monosomes vs polysomes	top	2610002M06Rik,4932438A13Rik,Aak1,Abca1,Abi2,Accn1,Actr2,Add2,Adrbk2,Agap2,Agfg1,Akap2,Akap5,Amotl1,Amph,Ank2,Ano3,Ap1s2,Ap3s1,Apba1,Apc,App,Appbp2,Arx,Atp11c,Atp13a3,Atp1b1,Atp2b1,Atp2b2,Atp2b4,Atxn1,Bcap29,Cacna1c,Cacna2d1,Cacng3,Cadps,Camk2a,Camk2g,Cav2,Cdc42se2,Cdh2,Cdk5r1,Chst11,Clasp1,Clcn3,Clvs1,Cntnap1,Cntnap2,Cplx1,Cplx2,Creb3l2,Crhbp,Cyb561,Cygb,Cyr61,D10Bwg1379e,Dab1,Dcc,Dcx,Dhcr24,Dlg2…
GO:0001675	acrosome assembly	0.294259	1	0.294259	1	0	0.530274	1	0	723	7	15363	0	0.00045564	0	0.0470611	cell compartment	bot
GO:0007612	learning	9.08764e-09	0.0831132	1.0934e-07	0.0831132	-1.08033	6.96122	0.355934	8	748	93	15363	0.0106952	0.00605351	0.0860215	0.0486884	cell compartment	top	Atad1,Grin2b,Grm5,Hmgcr,Mecp2,Nf1,Slc24a2,Tanc1
GO:0051179	localization	4.5294e-14	3.60967e-06	1.25479e-08	3.60967e-06	-5.44253	7.90143	0.000271628	206	711	3364	15363	0.289733	0.218968	0.0612366	0.04628	monosomes vs polysomes	bot	1190002N15Rik,A930038C07Rik,Abca5,Abca8b,Abcb7,Ache,Acsl4,Acvr1,Acvr1c,Acvr2b,Adcyap1,Adra1a,Ahi1,Akap10,Angpt1,Ap3s1,Asph,Atp1b3,Atp2a2,Atp2c1,Atp6ap1,Atp6v1h,Atp7a,Atp8a1,Bag4,Bdnf,Bicd2,Bnip3,C330018D20Rik,Cacna1d,Cbln4,Ccdc88a,Cd2ap,Cd47,Cdkn1b,Cep57,Chl1,Chrna4,Chrna7,Clcn5,Cpe,Creb1,Ctgf,Ctns,Cxadr,Cybasc3,Dixdc1,Dnm2,Dnm3,Dock4,Dpysl2,Dync2h1,Eea1,Egfr,Egr2,Eif2ak3,Eif5a2,Elmod1,Epha4,Erbb…
GO:0048168	regulation of neuronal synaptic plasticity	2.66796e-13	0.0698671	3.81862e-12	2.66796e-13	-12.5738	7.6009	5.54809e-11	19	746	48	15363	0.0254692	0.00312439	0.395833	0.0485582	monosomes vs polysomes	top	Camk2a,Drd2,Egr1,Grin2b,Grm5,Gsk3b,Kit,Ncdn,Neto1,Nf1,Nptn,Rasgrf1,Rims1,Snca,Syngap1,Syp,Unc13a,Unc13b,Vgf
GO:0007340	acrosome reaction	0.460037	1	0.460037	1	0	0.321023	1	0	723	13	15363	0	0.000846189	0	0.0470611	cell compartment	bot
GO:0031324	negative regulation of cellular metabolic process	2.12452e-08	0.186475	1.1393e-07	0.186475	-0.729379	6.94336	0.461768	62	748	1136	15363	0.0828877	0.0739439	0.0545775	0.0486884	cell compartment	top	Bag4,Basp1,Btrc,Camk2n1,Cd38,Cpeb2,Dnajb6,Dusp6,Egr1,Etv3,Foxn3,Foxo1,Gclc,Grm8,Gsk3b,Htr1b,Ighmbp2,Impact,Lgr4,Mecp2,Mxi1,Myst3,Myst4,Nab2,Ncoa2,Nkap,Nkrf,Nppc,Nxn,Plcb1,Pou2f1,Ppap2b,Ppm1f,Prickle1,Prox1,Ptbp2,Pura,Rbmxl1,Rfx3,Rnf2,Rod1,Serpine2,Sfrp1,Sfrp2,Skil,Socs5,Sox11,Sox9,Sstr4,Terf2,Thrb,Timp3,Trib1,Yaf2,Zbtb10,Zbtb16,Zeb1,Zfhx3,Zfp238,Zfp281,Zfp423,Zfpm2
GO:0048167	regulation of synaptic plasticity	1.36036e-16	0.300904	4.5209e-16	0.300904	-0.521572	7.60056	0.51566	6	711	98	15363	0.00843882	0.00637896	0.0612245	0.04628	monosomes vs polysomes	bot	Bdnf,Cd38,Grik2,Grin2a,Lnpep,Shisa9
GO:0030036	actin cytoskeleton organization	0.0578038	0.262529	0.22018	0.262529	-0.580822	0.657222	0.433774	15	723	264	15363	0.0207469	0.0171841	0.0568182	0.0470611	cell compartment	bot	Add2,Agap2,Akap2,Arhgef18,Atp2c1,Enah,Epb4.1l4b,Fbxo8,Fmn2,Jmy,Ppargc1b,Ppp1r9a,Ptk7,Ssh1,Wash
GO:0010556	regulation of macromolecule biosynthetic process	2.08203e-09	0.0147432	1.4122e-07	0.0147432	-1.83141	6.8501	0.175578	157	748	2750	15363	0.209893	0.179001	0.0570909	0.0486884	cell compartment	top	1500010J02Rik,Acvr1b,Adnp2,Arnt2,Arx,Ascc3,Asxl2,Atf2,Bach2,Basp1,Bcl11b,Bcl9l,Bmp3,Btrc,Camk1d,Cand1,Cbfb,Ccar1,Ccdc88a,Cd38,Cnot6,Cpeb2,Creb3l2,Csrnp3,Cyld,Dmd,Dnajb6,Ebf3,Eed,Eefsec,Egfr,Egr1,Egr4,Eif5a2,Erbb4,Etv3,Fer,Fosl2,Foxn3,Foxo1,Fzd3,Fzd7,Gclc,Gmcl1,Grm5,Gsk3b,Hivep2,Igf1r,Ighmbp2,Impact,Jhdm1d,Junb,Kcnh1,Kcnh7,Lgr4,Lmo3,Lum,Mafb,Maml3,Map3k2,Mapk8,Mecp2,Med23,Mier3,Morf4l2,Mta3,Mtpn,M…
GO:0001505	regulation of neurotransmitter levels	1.62021e-08	0.469981	3.44739e-08	1.62021e-08	-7.79043	7.46251	1.10554e-06	18	746	76	15363	0.0241287	0.00494695	0.236842	0.0485582	monosomes vs polysomes	top	Cadps,Cplx1,Cplx2,Gabra2,Lin7c,Maob,Nrxn3,Slc17a6,Slc17a7,Snap25,Snap91,Stxbp1,Syn3,Synj1,Syt1,Syt4,Unc13a,Unc13b
GO:0001505	regulation of neurotransmitter levels	1.62021e-08	0.469981	3.44739e-08	0.469981	-0.32792	7.46251	0.630082	4	711	76	15363	0.00562588	0.00494695	0.0526316	0.04628	monosomes vs polysomes	bot	Ache,Gad2,Maoa,Nlgn1
GO:0032940	secretion by cell	1.18425e-08	0.313486	3.77767e-08	1.18425e-08	-7.92656	7.42278	9.07299e-07	36	746	259	15363	0.0482574	0.0168587	0.138996	0.0485582	monosomes vs polysomes	top	Abca1,Apba1,Cacna1c,Cadps,Cplx1,Cplx2,Crhbp,Doc2a,Gnptab,Gpam,Lin7c,Mecp2,Myo5a,Neurod1,Notch2,Nrxn3,Pldn,Ppp3cb,Rims1,Rims3,Scamp5,Serpine2,Snap25,Snap91,Srcin1,Stx1a,Stxbp1,Stxbp5l,Syn3,Synj1,Syt1,Syt4,Unc13a,Unc13b,Unc13c,Vgf
GO:0031532	actin cytoskeleton reorganization	0.0703967	0.816268	0.0862421	0.479968	-0.318788	0.32215	0.609619	2	723	34	15363	0.00276625	0.00221311	0.0588235	0.0470611	cell compartment	bot	Atp2c1,Ptk7
GO:0070838	divalent metal ion transport	1.30524e-08	0.0861807	1.51454e-07	0.0861807	-1.06459	6.81972	0.355934	15	748	209	15363	0.0200535	0.0136041	0.0717703	0.0486884	cell compartment	top	Atp2a2,Atp2b2,Cacna1d,Cacng3,Grin2b,Magt1,Prkce,Slc24a2,Slc24a3,Slc39a10,Slc8a1,Stim1,Trpc1,Trpc4,Zdhhc17
GO:0032940	secretion by cell	1.18425e-08	0.313486	3.77767e-08	0.313486	-0.503782	7.42278	0.516232	14	711	259	15363	0.0196906	0.0168587	0.0540541	0.04628	monosomes vs polysomes	bot	Acvr2b,Bdnf,Cbln4,Ctgf,Eif2ak3,Glrb,Lyst,Nlgn1,Pik3c2a,Pnp,Scamp1,Slc18a2,Steap2,Trim27
GO:0051960	regulation of nervous system development	5.13779e-11	0.0011544	4.45063e-08	5.13779e-11	-10.2892	7.35158	5.90441e-09	58	746	470	15363	0.077748	0.030593	0.123404	0.0485582	monosomes vs polysomes	top	Abl2,Accn1,Akap5,App,Camk1d,Cbln2,Cdh2,Cdk5r1,Cit,Cntn4,Dab1,Dcc,Drd2,Dscam,Foxg1,Grm5,Gsk3b,Hap1,Hes5,Id2,Igf1,Itm2c,Kit,Lrrc7,Lzts1,Mecp2,Mef2c,Met,Mtap1b,Neurod1,Nf1,Nptn,Ntm,Omg,Plxna4,Prox1,Ptk7,Ptprf,Ptprg,Robo1,Serpine2,Slit1,Sox11,Sox2,Sox9,Spock1,Srcin1,Syngap1,Synj1,Thy1,Timp2,Tnr,Ttc3,Ulk2,Vangl2,Xylt1,Ywhag,Zeb1
GO:0051017	actin filament bundle assembly	0.17678	1	0.17678	0.764851	-0.116423	0.247143	0.819731	1	723	30	15363	0.00138313	0.00195274	0.0333333	0.0470611	cell compartment	bot	Add2
GO:0010605	negative regulation of macromolecule metabolic process	7.51621e-08	0.486079	1.5463e-07	0.486079	-0.313293	6.81071	0.679272	59	748	1199	15363	0.078877	0.0780447	0.0492077	0.0486884	cell compartment	top	Bag4,Basp1,Btrc,Cd38,Cpeb2,Dgcr8,Dnajb6,Dusp6,Egfr,Egr1,Etv3,Foxn3,Foxo1,Gclc,Gsk3b,Ighmbp2,Impact,Lgr4,Mecp2,Mxi1,Myst3,Myst4,Nab2,Ncoa2,Nkap,Nkrf,Nppc,Nxn,Plcb1,Pou2f1,Ppap2b,Ppm1f,Prickle1,Prox1,Ptbp2,Pura,Rbmxl1,Rfx3,Rnf2,Rod1,Serpine2,Sfrp1,Sfrp2,Skil,Slit3,Sox11,Sox9,Terf2,Thrb,Timp3,Yaf2,Zbtb10,Zbtb16,Zeb1,Zfhx3,Zfp238,Zfp281,Zfp423,Zfpm2
GO:0051960	regulation of nervous system development	5.13779e-11	0.0011544	4.45063e-08	0.0011544	-2.93765	7.35158	0.0235392	37	711	470	15363	0.0520394	0.030593	0.0787234	0.04628	monosomes vs polysomes	bot	A930038C07Rik,Ache,Adcyap1,Adnp,Bdnf,Bex1,Bmpr1a,Ccdc88a,Cdh4,Cnr1,D0H4S114,Dixdc1,Dpysl2,Eif2ak3,Epha3,Epha4,Fzd1,Id4,Il1rapl1,Lrp8,Mib1,Nlgn1,Nrp1,Ntn1,Pcm1,Pias2,Ret,Robo2,Sema3a,Sema4f,Sfrp1,Sfrp2,Skil,Spag9,Ssh1,Tcf12,Trim32
GO:0045664	regulation of neuron differentiation	2.46402e-11	0.000463507	5.31603e-08	2.46402e-11	-10.6084	7.27441	3.07439e-09	49	746	352	15363	0.0656836	0.0229122	0.139205	0.0485582	monosomes vs polysomes	top	Abl2,Akap5,App,Camk1d,Cdh2,Cdk5r1,Cit,Cntn4,Dab1,Dcc,Dscam,Foxg1,Gsk3b,Hap1,Hes5,Id2,Itm2c,Lrrc7,Lzts1,Mef2c,Met,Mtap1b,Neurod1,Nf1,Nptn,Ntm,Omg,Plxna4,Prox1,Ptk7,Ptprf,Ptprg,Robo1,Serpine2,Slit1,Sox11,Sox2,Sox9,Spock1,Srcin1,Syngap1,Thy1,Timp2,Tnr,Ttc3,Ulk2,Xylt1,Ywhag,Zeb1
GO:0051693	actin filament capping	0.289907	1	0.289907	0.653974	-0.184439	0.00840393	0.735004	1	723	22	15363	0.00138313	0.00143201	0.0454545	0.0470611	cell compartment	bot	Add2
GO:0009892	negative regulation of metabolic process	6.10368e-08	0.359955	1.69568e-07	0.359955	-0.443752	6.77066	0.596116	66	748	1293	15363	0.0882353	0.0841632	0.0510441	0.0486884	cell compartment	top	Bag4,Basp1,Btrc,Camk2n1,Cd38,Cpeb2,Dgcr8,Dnajb6,Dusp6,Egfr,Egr1,Etv3,Foxn3,Foxo1,Gclc,Grm8,Gsk3b,Htr1b,Ighmbp2,Impact,Lgr4,Mecp2,Mxi1,Myst3,Myst4,Nab2,Ncoa2,Nkap,Nkrf,Nppc,Nxn,Plcb1,Pou2f1,Ppap2b,Ppm1f,Prickle1,Prkaa1,Prox1,Ptbp2,Pura,Rbmxl1,Rfx3,Rnf2,Rod1,Serpine2,Sfrp1,Sfrp2,Skil,Slit3,Socs5,Sox11,Sox9,Sstr4,Terf2,Thrb,Timp3,Trib1,Yaf2,Zbtb10,Zbtb16,Zeb1,Zfhx3,Zfp238,Zfp281,Zfp423,Zfpm2
GO:0045664	regulation of neuron differentiation	2.46402e-11	0.000463507	5.31603e-08	0.000463507	-3.33394	7.27441	0.0129333	31	711	352	15363	0.0436006	0.0229122	0.0880682	0.04628	monosomes vs polysomes	bot	A930038C07Rik,Ache,Adcyap1,Adnp,Bdnf,Bex1,Ccdc88a,Cdh4,Cnr1,D0H4S114,Dixdc1,Dpysl2,Epha3,Epha4,Id4,Il1rapl1,Lrp8,Mib1,Nlgn1,Nrp1,Ntn1,Pias2,Ret,Robo2,Sema3a,Sema4f,Skil,Spag9,Ssh1,Tcf12,Trim32
GO:0043269	regulation of ion transport	6.91311e-10	0.0101548	6.80776e-08	6.91311e-10	-9.16033	7.167	6.86127e-08	47	746	362	15363	0.0630027	0.0235631	0.129834	0.0485582	monosomes vs polysomes	top	Accn1,Akap5,Akt3,Atp2b2,Cacna1c,Cacna2d1,Cacng3,Clcn3,Cntn1,Crhbp,Drd2,Gnaq,Gnas,Igf1,Itgav,Kcna2,Kcna3,Kcnc2,Kcnd2,Kcnd3,Kcnh1,Kcnh7,Kcnip4,Kcnj2,Kcnj4,Kcnj6,Kcnma1,Kcnq3,Kcnq5,Myo5a,Nalcn,Nedd4l,P2ry1,Pkd2,Plcb1,Ryr2,Scn2a1,Scn2b,Serpine2,Sestd1,Slc8a1,Snap25,Snca,Stim1,Thy1,Trpc4,Wfs1
GO:0007015	actin filament organization	0.0117944	0.404208	0.029179	0.131019	-0.882665	0.627677	0.301209	7	723	90	15363	0.00968188	0.00585823	0.0777778	0.0470611	cell compartment	bot	Add2,Akap2,Enah,Jmy,Ppargc1b,Ppp1r9a,Wash
GO:0048812	neuron projection morphogenesis	8.34667e-12	4.42047e-05	1.88819e-07	4.42047e-05	-4.35453	6.72395	0.00245911	31	748	294	15363	0.0414439	0.0191369	0.105442	0.0486884	cell compartment	top	9430031J16Rik,Arx,B3gnt2,Bcl11b,Dact1,Dmd,Dscam,Egfr,Fzd3,Fzd7,Gsk3b,Igf1r,Mtap1b,Ndn,Nr4a2,Nrp1,Ntn1,Omg,Pak3,Plxna4,Ptpro,Ptprz1,Sema3a,Sema5a,Slit3,Slitrk1,Slitrk4,Snap91,Stxbp1,Ulk2,Usp33
GO:0043269	regulation of ion transport	6.91311e-10	0.0101548	6.80776e-08	0.0101548	-1.99333	7.167	0.102374	27	711	362	15363	0.0379747	0.0235631	0.0745856	0.04628	monosomes vs polysomes	bot	Adcyap1,Adrb1,Asph,Cacna1d,Clcn5,Cnr1,Grin2a,Hcn1,Htr2a,Il1rapl1,Itpr1,Kcna4,Kcnb1,Kcnh5,Kcnj3,Kcnk9,Kcns2,Kcnt2,Mgea5,Nlgn1,Scn1a,Scn3a,Slc30a1,Tgfb2,Trim27,Trpc1,Vip
GO:0050767	regulation of neurogenesis	2.45434e-10	0.00259737	9.44932e-08	2.45434e-10	-9.61007	7.0246	2.55193e-08	53	746	425	15363	0.0710456	0.0276639	0.124706	0.0485582	monosomes vs polysomes	top	Abl2,Akap5,App,Camk1d,Cdh2,Cdk5r1,Cit,Cntn4,Dab1,Dcc,Drd2,Dscam,Foxg1,Grm5,Gsk3b,Hap1,Hes5,Id2,Itm2c,Kit,Lrrc7,Lzts1,Mef2c,Met,Mtap1b,Neurod1,Nf1,Nptn,Ntm,Omg,Plxna4,Prox1,Ptk7,Ptprf,Ptprg,Robo1,Serpine2,Slit1,Sox11,Sox2,Sox9,Spock1,Srcin1,Syngap1,Synj1,Thy1,Timp2,Tnr,Ttc3,Ulk2,Xylt1,Ywhag,Zeb1
GO:0030041	actin filament polymerization	0.377489	1	0.377489	1	0	0.405567	1	0	723	10	15363	0	0.000650915	0	0.0470611	cell compartment	bot
GO:0072511	divalent inorganic cation transport	1.83837e-08	0.0944121	1.94718e-07	0.0944121	-1.02497	6.71059	0.355934	15	748	212	15363	0.0200535	0.0137994	0.0707547	0.0486884	cell compartment	top	Atp2a2,Atp2b2,Cacna1d,Cacng3,Grin2b,Magt1,Prkce,Slc24a2,Slc24a3,Slc39a10,Slc8a1,Stim1,Trpc1,Trpc4,Zdhhc17
GO:0050767	regulation of neurogenesis	2.45434e-10	0.00259737	9.44932e-08	0.00259737	-2.58547	7.0246	0.0414595	33	711	425	15363	0.0464135	0.0276639	0.0776471	0.04628	monosomes vs polysomes	bot	A930038C07Rik,Ache,Adcyap1,Adnp,Bdnf,Bex1,Bmpr1a,Ccdc88a,Cdh4,Cnr1,D0H4S114,Dixdc1,Dpysl2,Epha3,Epha4,Id4,Il1rapl1,Lrp8,Mib1,Nlgn1,Nrp1,Ntn1,Pcm1,Pias2,Ret,Robo2,Sema3a,Sema4f,Skil,Spag9,Ssh1,Tcf12,Trim32
GO:0065008	regulation of biological quality	1.33478e-09	0.00884003	1.50992e-07	1.33478e-09	-8.87459	6.82105	1.26717e-07	147	746	1875	15363	0.197051	0.122046	0.0784	0.0485582	monosomes vs polysomes	top	Aak1,Abca1,Accn1,Add2,Adra1d,Aldh1a1,Apc,App,Atp2b2,Atp6ap2,Atxn1,Bmpr2,Brwd1,C1ql3,Cacna1c,Cadps,Camk2a,Capza2,Cbln2,Cdc42se2,Cdc73,Cit,Clasp1,Cntnap1,Cplx1,Cplx2,Crhbp,Ctnnd2,Cyp26b1,Dmd,Drd2,Dscam,Egr1,Foxo3,Gabra2,Gnaq,Gnas,Gpam,Gpr12,Grid2,Grin2b,Grm5,Gsk3b,Heg1,Hes5,Hnrnpa0,Htr2c,Id2,Igf1,Itgav,Kcnc2,Kcnd2,Kcnj6,Kcnma1,Kcnq3,Kit,Lats1,Lin7c,Lpl,Lzts1,Magt1,Maob,Mecp2,Mef2c,Met,Morc3,Mtap1b,…
GO:0030048	actin filament-based movement	0.739497	1	0.739497	1	0	0.130499	1	0	723	27	15363	0	0.00175747	0	0.0470611	cell compartment	bot
GO:0045597	positive regulation of cell differentiation	2.33428e-09	0.0113134	2.0633e-07	0.0113134	-1.94641	6.68544	0.15113	35	748	480	15363	0.0467914	0.0312439	0.0729167	0.0486884	cell compartment	top	Acvr1b,Asxl2,Bcl9l,Cd83,Dact1,Dscam,Fndc3b,Grm5,Junb,Mtap1b,Nkap,Notch2,Npnt,Nppc,Nptn,Ntn1,Pde3a,Pias2,Plcb1,Pnp,Prox1,Ptprf,Rfx3,Serpine2,Sfrp1,Sfrp2,Skil,Socs5,Sox11,Sox9,Tcf12,Thrb,Zbtb16,Zeb1,Zfhx3
GO:0065008	regulation of biological quality	1.33478e-09	0.00884003	1.50992e-07	0.00884003	-2.05355	6.82105	0.0943085	108	711	1875	15363	0.151899	0.122046	0.0576	0.04628	monosomes vs polysomes	bot	1500010J02Rik,Aacs,Abcb7,Ache,Acvr2b,Adcyap1,Adnp,Adra1a,Adra1b,Adrb1,Ahr,Angpt1,Anxa7,Aplp2,Arhgef18,Atp2a2,Atp2c1,Atp7a,Bag4,Bdnf,Bicd2,Bnip3,Btrc,Ccdc88c,Cd38,Cdh4,Cep57,Chrna4,Chrna7,Cnr1,Cpe,Creb1,Crebl2,Ctss,Cxadr,Dhx9,Dnajc10,Egr2,Eif2ak3,Erbb4,Fer,Fgfr1op,Frmpd4,Gad2,Gas2,Gclc,Gjd2,Glrb,Gna13,Gp1bb,Grik2,Grin2a,Gucy1a3,Hrh3,Htr2a,Id4,Itpr1,Jmy,Lnp,Lnpep,Lyst,Maoa,Mex3d,Mpp5,Ncoa2,Nlgn1,Np…
GO:0030029	actin filament-based process	0.0594437	0.350183	0.16975	0.350183	-0.455705	0.770189	0.502734	15	723	282	15363	0.0207469	0.0183558	0.0531915	0.0470611	cell compartment	bot	Add2,Agap2,Akap2,Arhgef18,Atp2c1,Enah,Epb4.1l4b,Fbxo8,Fmn2,Jmy,Ppargc1b,Ppp1r9a,Ptk7,Ssh1,Wash
GO:0055082	cellular chemical homeostasis	2.87524e-08	0.122724	2.34284e-07	0.122724	-0.911069	6.63026	0.413768	32	748	530	15363	0.0427807	0.0344985	0.0603774	0.0486884	cell compartment	top	Anxa7,Aplp2,Atp2a2,Atp2b2,Cd38,Glrb,Grin2b,Kcnd2,Kcnma1,Kcnq3,Mecp2,Mpp5,Myo5a,Nab2,Ndn,Nf1,Nlgn1,Nptn,Omg,Oprl1,P2ry1,Pdgfra,Prkce,Scn1a,Scn2a1,Slc17a7,Slc24a2,Slc24a3,Slc8a1,Sod2,Tgfa,Trpc1
GO:0048169	regulation of long-term neuronal synaptic plasticity	1.44838e-08	0.0586183	2.47086e-07	1.44838e-08	-7.83912	6.60715	1.00398e-06	12	746	32	15363	0.0160858	0.00208293	0.375	0.0485582	monosomes vs polysomes	top	Drd2,Egr1,Grin2b,Grm5,Kit,Neto1,Nf1,Nptn,Rims1,Snca,Syngap1,Syp
GO:0048169	regulation of long-term neuronal synaptic plasticity	1.44838e-08	0.0586183	2.47086e-07	0.0586183	-1.23197	6.60715	0.255447	4	711	32	15363	0.00562588	0.00208293	0.125	0.04628	monosomes vs polysomes	bot	Bdnf,Grik2,Grin2a,Lnpep
GO:0046903	secretion	6.42351e-08	0.179443	3.57969e-07	6.42351e-08	-7.19223	6.44615	4.12521e-06	40	746	326	15363	0.0536193	0.0212198	0.122699	0.0485582	monosomes vs polysomes	top	Abca1,Apba1,Atp2b2,Cacna1c,Cadps,Cplx1,Cplx2,Crhbp,Doc2a,Drd2,Gnptab,Gpam,Kcnma1,Lin7c,Mecp2,Myo5a,Neurod1,Notch2,Nrxn3,Pldn,Ppp3cb,Rims1,Rims3,Scamp5,Serpine2,Snap25,Snap91,Srcin1,Stx1a,Stxbp1,Stxbp5l,Syn3,Synj1,Syt1,Syt4,Trpc4,Unc13a,Unc13b,Unc13c,Vgf
GO:0045010	actin nucleation	0.0120576	0.181003	0.0666159	0.012455	-1.90465	1.16234	0.0770871	2	723	4	15363	0.00276625	0.000260366	0.5	0.0470611	cell compartment	bot	Jmy,Wash
GO:0060255	regulation of macromolecule metabolic process	3.26662e-10	0.00131938	2.47588e-07	0.00131938	-2.87963	6.60627	0.0346881	216	748	3709	15363	0.28877	0.241424	0.0582367	0.0486884	cell compartment	top	1200011M11Rik,1500010J02Rik,Acvr1b,Adam9,Adnp2,Aplp2,Arnt2,Arx,Ascc3,Asxl2,Atad1,Atf2,Atp6ap2,Bach2,Bag4,Basp1,Bcl11b,Bcl9l,Bmp3,Btrc,Camk1d,Cand1,Cbfb,Ccar1,Ccdc88a,Cd38,Cnot6,Cntn1,Cpeb2,Creb3l2,Csk,Csrnp3,Cul4b,Cyld,Dact1,Dgcr8,Dhx9,Dmd,Dnajb6,Dusp6,Ebf3,Eed,Eefsec,Egfr,Egr1,Egr4,Eif5a2,Emx2,Erbb4,Etv3,Fem1b,Fer,Fgf13,Fnip1,Fnip2,Fosl2,Foxn3,Foxo1,Frs2,Fzd3,Fzd7,Gclc,Gmcl1,Gria3,Grm1,Grm5,Gsk3…
GO:0046903	secretion	6.42351e-08	0.179443	3.57969e-07	0.179443	-0.746073	6.44615	0.405455	19	711	326	15363	0.0267229	0.0212198	0.0582822	0.04628	monosomes vs polysomes	bot	Acvr2b,Adcyap1,Bdnf,Cbln4,Creb1,Ctgf,Eif2ak3,Erbb4,Glrb,Lyst,Nlgn1,Pik3c2a,Pnp,Scamp1,Slc18a2,Stat5b,Steap2,Trim27,Trpc1
GO:0008104	protein localization	1.23462e-08	0.0295641	4.1761e-07	1.23462e-08	-7.90846	6.37923	9.25782e-07	94	746	1073	15363	0.126005	0.0698431	0.0876048	0.0485582	monosomes vs polysomes	top	2610002M06Rik,Abca1,Accn1,Adrbk2,Akap2,Akap5,Ank2,Ap1s2,Ap3s1,Apba1,Appbp2,Bcap29,Cadps,Clasp1,Cntnap1,Cntnap2,Dhcr24,Dlg2,Drd2,Eps15,Erc1,Fras1,Gnptab,Gpam,Gria2,Grid2,Grin2b,Grip1,Gsk3b,Hap1,Kifap3,Klc1,Kpna4,Lats1,Lin7c,Lrba,M6pr,Magi2,Mecp2,Mlc1,Morc3,Mzt1,Nbea,Nin,Notch2,Npnt,Nsf,Phip,Pkd2,Pldn,Pom121,Ppp3ca,Prickle1,Psen2,Ptprk,Pygo1,Rab10,Rab21,Rab22a,Rab27b,Rab2a,Rab3c,Rab40b,Rab6a,Rab6b,…
GO:0008154	actin polymerization or depolymerization	0.201553	0.592001	0.34046	0.580283	-0.236361	0.425927	0.680693	1	723	18	15363	0.00138313	0.00117165	0.0555556	0.0470611	cell compartment	bot	Enah
GO:0022610	biological adhesion	4.35506e-09	2.1437e-06	0.00203157	4.35506e-09	-8.36101	2.69217	2.52656e-06	66	748	636	15363	0.0882353	0.0413982	0.103774	0.0486884	cell compartment	top	Adam23,Adam9,Amigo2,Arhgap6,Cadm1,Cd2ap,Cdh10,Cdh2,Cdh24,Cdh6,Cdh7,Cntn1,Cntn4,Cntn6,Cntnap4,Cntnap5a,Col12a1,Cxadr,Dnajb6,Dscam,Dscaml1,Efr3a,Egfr,Emb,Epdr1,Fat1,Fer,Fzd7,Gp1bb,Itgb8,Lmln,Lmo7,Megf10,Ncam1,Nlgn1,Npnt,Nptn,Nrp1,Nrxn3,Ntm,Ntn1,Omg,Pcdh11x,Pcdh15,Pcdh18,Pcdhb14,Pcdhb18,Pcdhb19,Pcdhb2,Pcdhb22,Pcdhb3,Pcdhb4,Pcdhb5,Pcdhb6,Pcdhb7,Pdgfra,Pdpk1,Plcb1,Ppap2b,Prkce,Ptprf,Sfrp1,Sox9,Stxbp1,…
GO:0008104	protein localization	1.23462e-08	0.0295641	4.1761e-07	0.0295641	-1.52924	6.37923	0.200981	63	711	1073	15363	0.0886076	0.0698431	0.0587139	0.04628	monosomes vs polysomes	bot	Ahi1,Akap10,Angpt1,Ap3s1,Bag4,Bicd2,Cbln4,Cep57,Cpe,Dnm2,Dync2h1,Egr2,Eif5a2,Fgfr1op,Gopc,Grik2,Grin2a,Hcn1,Id4,Kif13a,Kpna1,Lats2,Lca5,Lyst,Mgea5,Mon2,Mpp5,Napb,Nlgn1,Nup107,Nup155,Pcm1,Pgap1,Pikfyve,Plekha8,Pnp,Ppp3r1,Rab18,Rab30,Rab8b,Rab9b,Ranbp6,Reep1,Scamp1,Sec23a,Snx14,Snx16,Snx2,Snx25,Stat3,Ston2,Terf2,Tgfb2,Tmed10,Tnpo1,Topors,Trim27,Vapa,Vps13a,Vps26a,Wasl,Zdhhc17,Zfp828
GO:0021537	telencephalon development	2.97684e-07	0.479793	6.20442e-07	2.97684e-07	-6.52625	6.2073	1.49423e-05	23	746	141	15363	0.0308311	0.00917789	0.163121	0.0485582	monosomes vs polysomes	top	Arx,Bcl11b,Cdk5r1,Dab1,Drd2,Emx2,Epha5,Gsk3b,Hes5,Id2,Neurod1,Neurod6,Nf1,Nfib,Nr4a3,Plcb1,Plxna4,Prox1,Robo1,Slc1a2,Slit1,Sox2,Tnr
GO:0070358	actin polymerization-dependent cell motility	0.0904211	1	0.0904211	0.0919104	-1.03664	1.03664	0.240989	1	723	2	15363	0.00138313	0.000130183	0.5	0.0470611	cell compartment	bot	Jmy
GO:0007155	cell adhesion	2.96909e-09	1.59256e-06	0.00186436	2.96909e-09	-8.52738	2.72947	2.4115e-06	66	748	630	15363	0.0882353	0.0410076	0.104762	0.0486884	cell compartment	top	Adam23,Adam9,Amigo2,Arhgap6,Cadm1,Cd2ap,Cdh10,Cdh2,Cdh24,Cdh6,Cdh7,Cntn1,Cntn4,Cntn6,Cntnap4,Cntnap5a,Col12a1,Cxadr,Dnajb6,Dscam,Dscaml1,Efr3a,Egfr,Emb,Epdr1,Fat1,Fer,Fzd7,Gp1bb,Itgb8,Lmln,Lmo7,Megf10,Ncam1,Nlgn1,Npnt,Nptn,Nrp1,Nrxn3,Ntm,Ntn1,Omg,Pcdh11x,Pcdh15,Pcdh18,Pcdhb14,Pcdhb18,Pcdhb19,Pcdhb2,Pcdhb22,Pcdhb3,Pcdhb4,Pcdhb5,Pcdhb6,Pcdhb7,Pdgfra,Pdpk1,Plcb1,Ppap2b,Prkce,Ptprf,Sfrp1,Sox9,Stxbp1,…
GO:0021537	telencephalon development	2.97684e-07	0.479793	6.20442e-07	0.479793	-0.318946	6.2073	0.634139	7	711	141	15363	0.00984529	0.00917789	0.0496454	0.04628	monosomes vs polysomes	bot	Dixdc1,Egfr,Erbb4,Foxp2,Id4,Lrp8,Pcnt
GO:0007190	activation of adenylate cyclase activity	0.00708629	1	0.00708629	0.00708629	-2.14958	2.14958	0.0504027	4	723	17	15363	0.0055325	0.00110655	0.235294	0.0470611	cell compartment	bot	Adcy1,Adcy2,Adcy9,Adcyap1
GO:0031323	regulation of cellular metabolic process	3.43257e-12	6.15045e-06	5.581e-07	6.15045e-06	-5.21109	6.25329	0.000542978	240	748	3855	15363	0.320856	0.250928	0.0622568	0.0486884	cell compartment	top	1200011M11Rik,1500010J02Rik,A830018L16Rik,Abca1,Acsl4,Acvr1b,Adam9,Adnp2,Agfg1,Akap11,Akap6,Ankrd26,Aplp2,Arhgap12,Arhgap23,Arhgap32,Arhgap6,Arnt2,Arx,Ascc3,Asxl2,Atad1,Atf2,Bach2,Bag4,Basp1,Bcl11b,Bcl9l,Bmp3,Btrc,Camk1d,Camk2n1,Cand1,Cbfb,Ccar1,Ccdc88a,Cd38,Cnot6,Cpeb2,Creb3l2,Crk,Csk,Csrnp3,Cyld,Dgki,Dmd,Dnajb6,Dock4,Dscam,Dusp6,Ebf3,Eed,Eefsec,Egfr,Egr1,Egr4,Eif5a2,Elmod1,Epha3,Erbb4,Etv3,Fem1…
GO:0006887	exocytosis	4.78972e-07	0.748713	6.39727e-07	4.78972e-07	-6.31969	6.19401	2.35019e-05	22	746	134	15363	0.0294906	0.00872225	0.164179	0.0485582	monosomes vs polysomes	top	Cacna1c,Cadps,Cplx1,Cplx2,Crhbp,Doc2a,Lin7c,Myo5a,Pldn,Ppp3cb,Rims1,Rims3,Scamp5,Srcin1,Stx1a,Stxbp1,Stxbp5l,Synj1,Syt1,Unc13a,Unc13b,Unc13c
GO:0006887	exocytosis	4.78972e-07	0.748713	6.39727e-07	0.748713	-0.125684	6.19401	0.813918	5	711	134	15363	0.00703235	0.00872225	0.0373134	0.04628	monosomes vs polysomes	bot	Glrb,Nlgn1,Pik3c2a,Scamp1,Steap2
GO:0097202	activation of cysteine-type endopeptidase activity	0.190414	1	0.190414	0.190414	-0.720302	0.720302	0.36905	5	723	65	15363	0.00691563	0.00423094	0.0769231	0.0470611	cell compartment	bot	Apaf1,Cdkn1b,Eif2ak3,Robo1,Snca
GO:0007411	axon guidance	6.05639e-08	0.0929812	6.51356e-07	0.0929812	-1.0316	6.18618	0.355934	11	748	144	15363	0.0147059	0.00937317	0.0763889	0.0486884	cell compartment	top	Arx,B3gnt2,Fzd3,Nrp1,Ntn1,Plxna4,Ptpro,Sema3a,Sema5a,Slit3,Usp33
GO:0048812	neuron projection morphogenesis	8.34667e-12	4.42047e-05	1.88819e-07	2.35171e-11	-10.6286	5.85305	3.07439e-09	44	746	294	15363	0.0589812	0.0191369	0.14966	0.0485582	monosomes vs polysomes	top	Adcy1,Apc,App,Arx,Bcl11b,Cdk5r1,Cntnap1,Dcc,Dcx,Dmd,Dpysl5,Drd2,Dscam,Efna5,Enah,Epha5,Foxg1,Gpm6a,Gsk3b,Kidins220,L1cam,Lifr,Map2k1,Mtap1b,Ndn,Nfib,Nptx1,Nr4a3,Omg,Pak3,Plxna4,Ptpro,Ptprz1,Robo1,Sema3c,Sema5a,Slit1,Slitrk1,Slitrk3,Snap91,Stxbp1,Tbr1,Ulk2,Wee1
GO:0048812	neuron projection morphogenesis	8.34667e-12	4.42047e-05	1.88819e-07	1.67663e-05	-4.77556	5.85305	0.00102396	31	711	294	15363	0.0436006	0.0191369	0.105442	0.04628	monosomes vs polysomes	bot	9430031J16Rik,Atl1,Atp7a,B3gnt2,Bdnf,Cdh4,Chl1,Creb1,D3Bwg0562e,Dact1,Egfr,Egr2,Epha4,Epha7,Fzd1,Fzd3,Fzd7,Igf1r,Mtap2,Nr4a2,Nrp1,Ntn1,Robo2,Sema3a,Sema4f,Slit3,Slitrk2,Slitrk4,Tgfb2,Top2b,Usp33
GO:0006919	activation of cysteine-type endopeptidase activity involved in apoptotic process	0.190414	1	0.190414	0.190414	-0.720302	0.720302	0.36905	5	723	65	15363	0.00691563	0.00423094	0.0769231	0.0470611	cell compartment	bot	Apaf1,Cdkn1b,Eif2ak3,Robo1,Snca
GO:0050793	regulation of developmental process	8.3893e-10	0.00126737	6.61943e-07	0.00126737	-2.89709	6.17918	0.0343121	92	748	1386	15363	0.122995	0.0902168	0.0663781	0.0486884	cell compartment	top	A930038C07Rik,Abca5,Abl2,Acvr1b,Adam9,Anxa7,Asxl2,Bcl9l,Camk1d,Ccdc88a,Cd83,Cdc42se2,Cdh2,Clptm1,Cntn4,Cxadr,Dact1,Dpysl2,Dscam,Dusp6,Egr1,Epha3,Erbb4,Fndc3b,Frs2,Fzd7,Grm5,Gsk3b,Hmgcr,Il1rapl1,Junb,Larp4,Lgr4,Lzts1,Mafb,Mapk8,Mecp2,Megf10,Mib1,Mtap1b,Myst3,Nab2,Ncam1,Nf1,Nkap,Nlgn1,Notch2,Npnt,Nppc,Nptn,Nrp1,Ntm,Ntn1,Omg,Pde3a,Pdgfra,Pdzd8,Phip,Pias2,Plcb1,Plxna4,Pnp,Prickle1,Prox1,Ptprf,Rc3h1,R…
GO:0003001	generation of a signal involved in cell-cell signaling	9.39005e-07	0.64272	1.46099e-06	9.39005e-07	-6.02733	5.83535	4.31646e-05	20	746	118	15363	0.0268097	0.00768079	0.169492	0.0485582	monosomes vs polysomes	top	Apba1,Cacna1c,Cadps,Cplx1,Cplx2,Lin7c,Myo5a,Neurod1,Nrxn3,Snap25,Snap91,Stxbp1,Syn3,Synj1,Syt1,Syt4,Trpc4,Unc13a,Unc13b,Vgf
GO:0003001	generation of a signal involved in cell-cell signaling	9.39005e-07	0.64272	1.46099e-06	0.64272	-0.191978	5.83535	0.744086	5	711	118	15363	0.00703235	0.00768079	0.0423729	0.04628	monosomes vs polysomes	bot	Acvr2b,Bdnf,Eif2ak3,Nlgn1,Slc18a2
GO:0023061	signal release	9.39005e-07	0.64272	1.46099e-06	9.39005e-07	-6.02733	5.83535	4.31646e-05	20	746	118	15363	0.0268097	0.00768079	0.169492	0.0485582	monosomes vs polysomes	top	Apba1,Cacna1c,Cadps,Cplx1,Cplx2,Lin7c,Myo5a,Neurod1,Nrxn3,Snap25,Snap91,Stxbp1,Syn3,Synj1,Syt1,Syt4,Trpc4,Unc13a,Unc13b,Vgf
GO:0008635	activation of cysteine-type endopeptidase activity involved in apoptotic process by cytochrome c	0.247503	1	0.247503	0.251194	-0.599991	0.599991	0.419687	1	723	6	15363	0.00138313	0.000390549	0.166667	0.0470611	cell compartment	bot	Apaf1
GO:2000112	regulation of cellular macromolecule biosynthetic process	4.27784e-09	0.00611054	7.00075e-07	0.00611054	-2.21392	6.15486	0.104704	157	748	2683	15363	0.209893	0.17464	0.0585166	0.0486884	cell compartment	top	1500010J02Rik,Acvr1b,Adnp2,Arnt2,Arx,Ascc3,Asxl2,Atf2,Bach2,Basp1,Bcl11b,Bcl9l,Bmp3,Btrc,Camk1d,Cand1,Cbfb,Ccar1,Ccdc88a,Cd38,Cnot6,Cpeb2,Creb3l2,Csrnp3,Cyld,Dmd,Dnajb6,Ebf3,Eed,Eefsec,Egfr,Egr1,Egr4,Eif5a2,Erbb4,Etv3,Fer,Fosl2,Foxn3,Foxo1,Fzd3,Fzd7,Gclc,Gmcl1,Grm5,Gsk3b,Hivep2,Igf1r,Ighmbp2,Impact,Jhdm1d,Junb,Kcnh1,Kcnh7,Lgr4,Lmo3,Lum,Mafb,Maml3,Map3k2,Mapk8,Mecp2,Med23,Mier3,Morf4l2,Mta3,Mtpn,M…
GO:0023061	signal release	9.39005e-07	0.64272	1.46099e-06	0.64272	-0.191978	5.83535	0.744086	5	711	118	15363	0.00703235	0.00768079	0.0423729	0.04628	monosomes vs polysomes	bot	Acvr2b,Bdnf,Eif2ak3,Nlgn1,Slc18a2
GO:0051234	establishment of localization	5.14391e-10	0.000346533	1.48439e-06	5.14391e-10	-9.28871	5.82845	5.22406e-08	200	746	2758	15363	0.268097	0.179522	0.0725163	0.0485582	monosomes vs polysomes	top	2610002M06Rik,Aak1,Abca1,Accn1,Actr2,Add2,Adrbk2,Agap2,Agfg1,Akap5,Amph,Ano3,Ap1s2,Ap3s1,Apba1,App,Appbp2,Atp11c,Atp13a3,Atp1b1,Atp2b1,Atp2b2,Atp2b4,Atxn1,Bcap29,Cacna1c,Cacna2d1,Cacng3,Cadps,Camk2a,Camk2g,Cav2,Cdc42se2,Clcn3,Clvs1,Cntnap1,Cplx1,Cplx2,Creb3l2,Crhbp,Cyb561,Cygb,D10Bwg1379e,Doc2a,Drd2,Dync1i1,Dync1i2,Dynll2,Enah,Enox1,Eps15,Erc1,Fmn2,Fras1,Fxyd6,Gabra1,Gabra2,Gabra5,Gabrb1,Gabrg1,G…
GO:0002253	activation of immune response	0.877618	0.986614	0.889525	0.877618	-0.0566946	0.0390923	0.907594	4	723	133	15363	0.0055325	0.00865716	0.0300752	0.0470611	cell compartment	bot	Cd38,Mef2c,Psen2,Tril
GO:0007268	synaptic transmission	5.94313e-21	8.37418e-05	7.09697e-17	1.06552e-08	-7.97244	6.1336	3.19342e-06	40	748	305	15363	0.0534759	0.0198529	0.131148	0.0486884	cell compartment	top	Cadps,Chrm3,Cplx2,Dmd,Dpysl2,Frmpd4,Gabra1,Gabra2,Gabrg2,Gad2,Glrb,Grin2b,Grm3,Grm5,Grm8,Htr1b,Kcnma1,Maob,Mecp2,Myo5a,Napb,Nlgn1,Nmbr,Nrxn3,Pnoc,Ptprf,Slc17a6,Slc17a7,Snap91,Sstr2,Sstr4,Ston2,Stxbp1,Syn3,Syp,Syt1,Syt4,Unc13b,Unc13c,Usp14
GO:0051234	establishment of localization	5.14391e-10	0.000346533	1.48439e-06	0.000346533	-3.46026	5.82845	0.0108767	163	711	2758	15363	0.229255	0.179522	0.0591008	0.04628	monosomes vs polysomes	bot	1190002N15Rik,Abca5,Abca8b,Abcb7,Ache,Acsl4,Acvr2b,Adcyap1,Adra1a,Ahi1,Ap3s1,Asph,Atp1b3,Atp2a2,Atp2c1,Atp6ap1,Atp6v1h,Atp7a,Atp8a1,Bdnf,Bicd2,Bnip3,C330018D20Rik,Cacna1d,Cbln4,Cd47,Cdkn1b,Cep57,Chrna4,Chrna7,Clcn5,Creb1,Ctgf,Ctns,Cxadr,Cybasc3,Dnm2,Dnm3,Dpysl2,Eea1,Egr2,Eif2ak3,Eif5a2,Elmod1,Erbb4,Ero1l,Fads2,Fnbp1l,Gabrg2,Gabrg3,Glra2,Glra3,Glrb,Gopc,Gria3,Gria4,Grid1,Grik2,Grin2a,Hcn1,Hcn4,Hgs…
GO:0030030	cell projection organization	8.4327e-11	3.91316e-05	2.15496e-06	8.4327e-11	-10.074	5.66656	9.44246e-09	65	746	567	15363	0.0871314	0.0369069	0.114638	0.0485582	monosomes vs polysomes	top	Abi2,Adcy1,Apc,App,Arhgap26,Arx,Atp2b2,Atxn10,Bcl11b,Cdk5r1,Cit,Cntn1,Cntn4,Cntnap1,Cntnap2,Dab1,Dcc,Dcx,Dmd,Dpysl5,Drd2,Dscam,Efna5,Enah,Epha5,Foxg1,Gpm6a,Grin3a,Gsk3b,Ift172,Kidins220,L1cam,Lifr,Map2k1,Mecp2,Mtap1b,Ncam1,Ncdn,Ndn,Nfib,Nptx1,Nr4a3,Omg,Pak3,Plxna4,Ppp1r9a,Prickle2,Ptprk,Ptpro,Ptprz1,Rasgrf1,Robo1,Sema3c,Sema5a,Slit1,Slitrk1,Slitrk3,Snap91,Stxbp1,Syngap1,Tbr1,Tmem237,Ulk2,Vangl2,W…
GO:0002218	activation of innate immune response	0.835173	0.850291	0.98222	0.840232	-0.0756006	0.00516828	0.877028	1	723	38	15363	0.00138313	0.00247348	0.0263158	0.0470611	cell compartment	bot	Tril
GO:0007409	axonogenesis	4.30162e-10	0.000467058	9.21003e-07	0.000467058	-3.33063	6.03574	0.0159985	25	748	248	15363	0.0334225	0.0161427	0.100806	0.0486884	cell compartment	top	Arx,B3gnt2,Bcl11b,Fzd3,Fzd7,Gsk3b,Igf1r,Mtap1b,Ndn,Nr4a2,Nrp1,Ntn1,Pak3,Plxna4,Ptpro,Ptprz1,Sema3a,Sema5a,Slit3,Slitrk1,Slitrk4,Snap91,Stxbp1,Ulk2,Usp33
GO:0030030	cell projection organization	8.4327e-11	3.91316e-05	2.15496e-06	3.91316e-05	-4.40747	5.66656	0.00198675	48	711	567	15363	0.0675105	0.0369069	0.0846561	0.04628	monosomes vs polysomes	bot	9430031J16Rik,Acsl4,Ahi1,Atl1,Atp7a,B3gnt2,Bag4,Bdnf,Ccdc88a,Cdh4,Chl1,Creb1,D3Bwg0562e,Dact1,Dnm3,Dync2h1,Egfr,Egr2,Epha4,Epha7,Fzd1,Fzd3,Fzd7,Igf1r,Mapk8,Mtap2,Mtss1,Nr4a2,Nrp1,Ntn1,Pcdh15,Pcm1,Pcnt,Prkg1,Rfx3,Robo2,Sema3a,Sema4f,Slit3,Slitrk2,Slitrk4,Tbc1d24,Tgfb2,Top2b,Ttc30b,Uhmk1,Usp33,Vapa
GO:0006810	transport	9.20916e-10	0.00039129	2.35354e-06	9.20916e-10	-9.03578	5.62828	8.93698e-08	196	746	2706	15363	0.262735	0.176137	0.0724316	0.0485582	monosomes vs polysomes	top	2610002M06Rik,Aak1,Abca1,Accn1,Actr2,Add2,Adrbk2,Agap2,Agfg1,Akap5,Amph,Ano3,Ap1s2,Ap3s1,Apba1,App,Appbp2,Atp11c,Atp13a3,Atp1b1,Atp2b1,Atp2b2,Atp2b4,Atxn1,Bcap29,Cacna1c,Cacna2d1,Cacng3,Cadps,Camk2a,Camk2g,Cav2,Cdc42se2,Clcn3,Clvs1,Cntnap1,Cplx1,Cplx2,Creb3l2,Crhbp,Cyb561,Cygb,D10Bwg1379e,Doc2a,Drd2,Dync1i1,Dync1i2,Dynll2,Enah,Enox1,Eps15,Erc1,Fras1,Fxyd6,Gabra1,Gabra2,Gabra5,Gabrb1,Gabrg1,Gnptab…
GO:0007257	activation of JUN kinase activity	0.69443	1	0.69443	0.700631	-0.154511	0.154511	0.770814	1	723	25	15363	0.00138313	0.00162729	0.04	0.0470611	cell compartment	bot	Spag9
GO:0007167	enzyme linked receptor protein signaling pathway	3.18837e-09	0.00323419	9.85833e-07	0.00323419	-2.49024	6.0062	0.0666702	31	748	378	15363	0.0414439	0.0246046	0.0820106	0.0486884	cell compartment	top	Acvr1b,Adam9,Akap2,Alk,Crk,Egfr,Egr1,Epha3,Epha6,Erbb4,Fer,Foxo1,Frs2,Igf1r,Ndn,Nppc,Nrp1,Pdgfra,Phip,Plcb1,Rnf111,Sgpl1,Skil,Socs5,Sort1,Sos1,Sox9,Stat3,Tgfa,Zcchc12,Zfand5
GO:0006810	transport	9.20916e-10	0.00039129	2.35354e-06	0.00039129	-3.4075	5.62828	0.0116943	160	711	2706	15363	0.225035	0.176137	0.0591279	0.04628	monosomes vs polysomes	bot	1190002N15Rik,Abca5,Abca8b,Abcb7,Ache,Acsl4,Acvr2b,Adcyap1,Adra1a,Ahi1,Ap3s1,Asph,Atp1b3,Atp2a2,Atp2c1,Atp6ap1,Atp6v1h,Atp7a,Atp8a1,Bdnf,Bicd2,Bnip3,C330018D20Rik,Cacna1d,Cbln4,Cd47,Cdkn1b,Cep57,Chrna4,Chrna7,Clcn5,Creb1,Ctgf,Ctns,Cxadr,Cybasc3,Dnm2,Dnm3,Dpysl2,Eea1,Egr2,Eif2ak3,Eif5a2,Elmod1,Erbb4,Ero1l,Fads2,Fnbp1l,Gabrg2,Gabrg3,Glra2,Glra3,Glrb,Gopc,Gria3,Gria4,Grid1,Grik2,Grin2a,Hcn1,Hcn4,Hgs…
GO:0000187	activation of MAPK activity	0.225777	0.617504	0.365628	0.225777	-0.646321	0.436961	0.400358	6	723	87	15363	0.00829876	0.00566296	0.0689655	0.0470611	cell compartment	bot	Chrna7,Kit,Map2k1,Map3k7,Met,Spag9
GO:0065009	regulation of molecular function	2.30127e-09	0.00222699	1.03335e-06	0.00222699	-2.65228	5.98575	0.0513854	115	748	1831	15363	0.153743	0.119182	0.0628072	0.0486884	cell compartment	top	1200011M11Rik,A830018L16Rik,Abl2,Adam9,Agfg1,Akap6,Aph1b,Aplp2,Arhgap12,Arhgap23,Arhgap32,Arhgap6,Bag4,Cacna1d,Cacng3,Cald1,Calm1,Camk1d,Cand1,Cast,Ccdc88a,Crim1,Crk,Csk,Csrnp3,Ctsb,Cyld,Dgki,Dhcr24,Dnajb6,Dock4,Dusp6,Egfr,Elmod1,Epha3,Erbb4,Fem1b,Fer,Foxn3,Foxo1,Frs2,Grm1,Grm5,Gsk3b,Hmgcr,Igf1r,Il1rapl1,Magi3,Map3k2,Mapk8,Mat2b,Mon2,Mtpn,Myo5a,Ncoa2,Nf1,Nlgn1,Npnt,Nr4a1,Nr4a2,P2ry1,Pak3,Parm1,Pc…
GO:0007275	multicellular organismal development	3.88695e-13	1.48542e-07	2.61674e-06	3.88695e-13	-12.4104	5.58224	7.28621e-11	244	746	3319	15363	0.327078	0.216039	0.0735161	0.0485582	monosomes vs polysomes	top	4932438A13Rik,AI597479,Abi2,Abl2,Acvr1b,Acvr2a,Adcy1,Add2,Adnp2,Agap2,Agfg1,Akap5,Aldh1a1,Ambra1,Apba1,Apc,App,Ar,Arnt2,Arx,Atp2b2,Atxn10,Basp1,Bcl11b,Bcl9l,Bhlhe22,Bmpr2,Cadm1,Camk1d,Camk2g,Cav2,Cdc73,Cdh2,Cdk5r1,Chst11,Cit,Cntn1,Cntn4,Cntnap1,Cntnap2,Cplx2,Creb3l2,Cspg5,Ctnnd2,Cyp26b1,Cyr61,Dab1,Dcc,Dcx,Dhcr24,Dlg2,Dmd,Dner,Dpysl5,Drd2,Dscam,Dscaml1,E130309F12Rik,Ebf3,Edil3,Efna5,Egr1,Emx2,Enah…
GO:0007275	multicellular organismal development	3.88695e-13	1.48542e-07	2.61674e-06	1.48542e-07	-6.82815	5.58224	1.89683e-05	211	711	3319	15363	0.296765	0.216039	0.0635734	0.04628	monosomes vs polysomes	bot	9430031J16Rik,A930038C07Rik,AW551984,Aacs,Abt1,Ache,Acsl4,Acvr1,Acvr1c,Acvr2b,Adamts2,Adcyap1,Adnp,Adra1a,Adra1b,Ahi1,Ahr,Alk,Angpt1,Apaf1,Aplp2,Asph,Atf2,Atl1,Atp2c1,Atp7a,B3gnt2,Baz1b,Bcl2l2,Bdnf,Bex1,Bmp3,Bmpr1a,Brd4,Btrc,Cbfb,Ccdc88a,Cdh4,Cdk13,Cdkn1b,Chl1,Chm,Cisd2,Clptm1,Cnr1,Cntn3,Cpe,Creb1,Ctgf,Ctns,Cxadr,D0H4S114,D3Bwg0562e,Dach1,Dact1,Dixdc1,Dnajb6,Dnm3,Dpysl2,Dusp1,Dusp4,Dusp6,Dync2h1,…
GO:0030001	metal ion transport	1.62804e-09	0.000619914	2.62624e-06	1.62804e-09	-8.78833	5.58067	1.51269e-07	56	746	487	15363	0.075067	0.0316995	0.11499	0.0485582	monosomes vs polysomes	top	Accn1,Atp1b1,Atp2b1,Atp2b2,Atp2b4,Cacna1c,Cacna2d1,Cacng3,Camk2a,Camk2g,Drd2,Gpm6a,Grin2b,Grin3a,Htr2c,Itgav,Kcna2,Kcna3,Kcnc2,Kcnd2,Kcnd3,Kcnh1,Kcnh7,Kcnip4,Kcnj2,Kcnj4,Kcnj6,Kcnma1,Kcnq3,Kcnq5,Magt1,Nalcn,Nsf,Pkd2,Ppp3ca,Prkce,Psen2,Ryr2,Scn2a1,Scn2b,Slc12a5,Slc17a6,Slc17a7,Slc1a2,Slc24a2,Slc24a3,Slc38a1,Slc39a6,Slc4a10,Slc8a1,Slc9a7,Snap25,Stim1,Tmem66,Trpc4,Trpc5
GO:0000186	activation of MAPKK activity	0.0043173	0.893887	0.0048298	0.355913	-0.448656	0.309365	0.506462	3	723	45	15363	0.00414938	0.00292912	0.0666667	0.0470611	cell compartment	bot	Map3k4,Map3k7,Map3k9
GO:0006873	cellular ion homeostasis	1.0158e-07	0.0801391	1.26755e-06	0.0801391	-1.09616	5.89704	0.355934	32	748	507	15363	0.0427807	0.0330014	0.0631164	0.0486884	cell compartment	top	Anxa7,Aplp2,Atp2a2,Atp2b2,Cd38,Glrb,Grin2b,Kcnd2,Kcnma1,Kcnq3,Mecp2,Mpp5,Myo5a,Nab2,Ndn,Nf1,Nlgn1,Nptn,Omg,Oprl1,P2ry1,Pdgfra,Prkce,Scn1a,Scn2a1,Slc17a7,Slc24a2,Slc24a3,Slc8a1,Sod2,Tgfa,Trpc1
GO:0030001	metal ion transport	1.62804e-09	0.000619914	2.62624e-06	0.000619914	-3.20767	5.58067	0.0157369	39	711	487	15363	0.0548523	0.0316995	0.0800821	0.04628	monosomes vs polysomes	bot	Adra1a,Asph,Atp1b3,Atp2a2,Atp2c1,Atp7a,Cacna1d,Cdkn1b,Chrna4,Chrna7,Ctgf,Dnm2,Grin2a,Hcn1,Htr2a,Itpr1,Kcna4,Kcnb1,Kcnh5,Kcnj3,Kcnk9,Kcnn3,Kcns2,Kcnt2,Nipa1,Panx1,Scn1a,Scn3a,Slc17a8,Slc20a2,Slc30a1,Slc39a10,Slc39a11,Slc4a8,Slc5a3,Slc6a15,Slc9a6,Trpc1,Zdhhc17
GO:0044260	cellular macromolecule metabolic process	3.51754e-08	0.0133075	2.64328e-06	0.0133075	-1.8759	5.57786	0.0923907	253	746	4637	15363	0.339142	0.301829	0.0545611	0.0485582	monosomes vs polysomes	top	0610009D07Rik,Aak1,Abca1,Abi2,Abl2,Acvr1b,Acvr2a,Adarb2,Adnp2,Adrbk2,Akt3,Alg2,App,Ar,Arnt2,Arx,Atxn1,Atxn7l3,Bcl11b,Bcl9l,Bhlhe22,Bmpr2,Brwd1,Camk1d,Camk2a,Camk2g,Camkv,Camta1,Cbx4,Ccar1,Cdc73,Cdk17,Cdk5r1,Celf2,Cetn2,Chd9,Chst11,Cit,Creb3l2,Csgalnact2,Csrnp3,Ctbp1,Ctnnd2,Dhcr24,Dmd,Dnajb14,Dnajb4,Dnajc27,Dnajc6,Dner,Drd2,Ebf3,Edem1,Eefsec,Egln3,Egr1,Egr4,Eif1ax,Eif4h,Epc2,Epha5,Epha6,Epm2a,Erc1…
GO:0000185	activation of MAPKKK activity	0.220355	1	0.220355	1	0	0.655826	1	0	723	5	15363	0	0.000325457	0	0.0470611	cell compartment	bot
GO:0019725	cellular homeostasis	2.13159e-07	0.127601	1.67051e-06	0.127601	-0.894145	5.77715	0.413768	36	748	607	15363	0.0481283	0.0395105	0.0593081	0.0486884	cell compartment	top	Anxa7,Aplp2,Atp2a2,Atp2b2,Cd38,Dmd,Gclc,Glrb,Grin2b,Kcnd2,Kcnma1,Kcnq3,Magt1,Mecp2,Mpp5,Myo5a,Nab2,Ndn,Nf1,Nlgn1,Nptn,Omg,Oprl1,P2ry1,Pdgfra,Prkce,Scn1a,Scn2a1,Slc17a7,Slc24a2,Slc24a3,Slc8a1,Sod2,Tgfa,Tmx3,Trpc1
GO:0044260	cellular macromolecule metabolic process	3.51754e-08	0.0133075	2.64328e-06	3.51754e-08	-7.45376	5.57786	1.14022e-05	281	711	4637	15363	0.395218	0.301829	0.0605995	0.04628	monosomes vs polysomes	bot	1200011M11Rik,1500010J02Rik,2610101N10Rik,A930038C07Rik,Abt1,Ache,Acvr1,Acvr1c,Acvr2b,Adam9,Adrb1,Aff2,Aff4,Agbl4,Ahr,Alk,Alkbh8,Apaf1,Ascc3,Asph,Asxl3,Ate1,Atf2,Atp7a,Atr,B3galnt1,B3galt1,B3galt2,B3galt6,B3gnt2,Bach2,Baz1b,Bmpr1a,Bnip3,Brd4,Btrc,C77370,C80913,Cand1,Canx,Ccdc88a,Cd2ap,Cdk13,Cdk19,Cdk8,Cdkl5,Chrna4,Chrna7,Cnot6,Cpsf2,Creb1,Crebbp,Crebl2,Csk,Cstf2t,Cul4b,Cyld,Dach1,Dcp1a,Dcp2,Dgcr8…
GO:0007612	learning	9.08764e-09	0.0831132	1.0934e-07	8.42928e-08	-7.07421	5.52218	5.14636e-06	19	746	93	15363	0.0254692	0.00605351	0.204301	0.0485582	monosomes vs polysomes	top	Amph,App,Atxn1,Cacna1c,Ctnnd2,Drd2,Gabra5,Grin2b,Grm5,Kit,Mecp2,Neto1,Nf1,Slc12a5,Slc24a2,Syngap1,Synj1,Tacr1,Tnr
GO:0090427	activation of meiosis	0.0947616	1	0.0947616	1	0	1.02223	1	0	723	2	15363	0	0.000130183	0	0.0470611	cell compartment	bot
GO:0065008	regulation of biological quality	1.33478e-09	0.00884003	1.50992e-07	0.00351952	-2.45352	5.7718	0.0690471	116	748	1875	15363	0.15508	0.122046	0.0618667	0.0486884	cell compartment	top	1500010J02Rik,Abca1,Anxa7,Aplp2,Atp2a2,Atp2b2,Atp6ap2,Bag4,Btrc,Cadps,Capza2,Cd38,Cdc42se2,Clasp1,Cplx2,Ctss,Cxadr,Dhx9,Dmd,Dscam,Egr1,Erbb4,Fer,Frmpd4,Gabra2,Gad2,Gclc,Glrb,Gp1bb,Grin2b,Grm5,Gsk3b,Gucy1a3,Kcnd2,Kcnma1,Kcnq3,Lnp,Lzts1,Magt1,Maob,Mecp2,Mex3d,Mpp5,Mtap1b,Myo5a,Nab2,Ncdn,Ncoa2,Ndn,Neo1,Nf1,Nlgn1,Npc2,Nppc,Nptn,Nrp1,Nrxn3,Nsmce2,Ntn1,Omg,Oprl1,P2ry1,Pak3,Pcsk1,Pde3a,Pdgfra,Plcb1,Pldn…
GO:0007612	learning	9.08764e-09	0.0831132	1.0934e-07	0.0280526	-1.55203	5.52218	0.196209	9	711	93	15363	0.0126582	0.00605351	0.0967742	0.04628	monosomes vs polysomes	bot	Adra1b,Atad1,Chrna7,Foxp2,Grin2a,Hmgcr,Hrh3,Tac1,Tanc1
GO:0044237	cellular metabolic process	8.45714e-07	0.158147	5.34765e-06	0.158147	-0.80094	5.27184	0.363679	328	746	6473	15363	0.439678	0.421337	0.050672	0.0485582	monosomes vs polysomes	top	0610009D07Rik,Aak1,Abca1,Abi2,Abl2,Acvr1b,Acvr2a,Adarb2,Adcy1,Adcy2,Adcy5,Adcy9,Adnp2,Adrbk2,Agap2,Ak4,Akap2,Akt3,Aldh1a1,Alg2,Ambra1,App,Ar,Arnt2,Arx,Asah2,Atl3,Atp11c,Atp13a3,Atp1b1,Atp2b2,Atp2b4,Atxn1,Atxn7l3,Azin1,B4galt6,Bcl11b,Bcl9l,Bhlhe22,Bmpr2,Brwd1,Camk1d,Camk2a,Camk2g,Camkv,Camta1,Cbx4,Ccar1,Cdc73,Cdk17,Cdk5r1,Cds2,Celf2,Cetn2,Chd9,Chst1,Chst11,Cit,Cnksr2,Creb3l2,Csgalnact2,Csrnp3,Ctbp…
GO:0060466	activation of meiosis involved in egg activation	0.0947616	1	0.0947616	1	0	1.02223	1	0	723	2	15363	0	0.000130183	0	0.0470611	cell compartment	bot
GO:0051960	regulation of nervous system development	5.13779e-11	0.0011544	4.45063e-08	0.000219742	-3.65809	5.75729	0.00866382	41	748	470	15363	0.0548128	0.030593	0.087234	0.0486884	cell compartment	top	A930038C07Rik,Abl2,Camk1d,Ccdc88a,Cdh2,Cntn4,Dpysl2,Dscam,Epha3,Grm5,Gsk3b,Il1rapl1,Lzts1,Mecp2,Mib1,Mtap1b,Nf1,Nlgn1,Nptn,Nrp1,Ntm,Ntn1,Omg,Pias2,Plxna4,Prox1,Ptprf,Sema3a,Serpine2,Sfrp1,Sfrp2,Skil,Sox11,Sox9,Tcf12,Thy1,Ttc3,Ulk2,Vangl2,Ywhag,Zeb1
GO:0044237	cellular metabolic process	8.45714e-07	0.158147	5.34765e-06	8.45714e-07	-6.07278	5.27184	8.28799e-05	362	711	6473	15363	0.509142	0.421337	0.0559246	0.04628	monosomes vs polysomes	bot	1200011M11Rik,1500010J02Rik,2610101N10Rik,5430411K18Rik,A930038C07Rik,Aacs,Abca5,Abca8b,Abcb7,Abt1,Ache,Acsl4,Acvr1,Acvr1c,Acvr2b,Adam9,Adcyap1,Adrb1,Aff2,Aff4,Agbl4,Ahr,Alk,Alkbh8,Angpt1,Apaf1,Ascc3,Asph,Asxl3,Ate1,Atf2,Atl1,Atl2,Atp1b3,Atp2a2,Atp2c1,Atp6ap1,Atp6v1h,Atp7a,Atp8a1,Atr,B3galnt1,B3galt1,B3galt2,B3galt6,B3galtl,B3gnt2,Bach2,Baz1b,Bdnf,Bmpr1a,Bnip3,Brd4,Btrc,C330018D20Rik,C77370,C8091…
GO:0043412	macromolecule modification	7.03739e-09	0.00128625	5.47126e-06	0.00128625	-2.89068	5.26191	0.0189312	115	746	1807	15363	0.154155	0.11762	0.0636414	0.0485582	monosomes vs polysomes	top	Aak1,Abca1,Abi2,Abl2,Acvr1b,Acvr2a,Adrbk2,Akt3,Alg2,App,Atxn7l3,Bmpr2,Camk1d,Camk2a,Camk2g,Camkv,Cdc73,Cdk17,Cdk5r1,Cit,Dnajc6,Egln3,Epha5,Epha6,Epm2a,Erc1,Fbxo25,Fem1b,Fnip2,Frs2,Gnaq,Gnas,Grm5,Gsk3b,Hdac4,Hectd1,Herc3,Hipk1,Kdm6b,Kit,Klhl9,Ksr1,Ksr2,Lats1,Man2a1,Map2k1,Map3k7,March1,March4,Mast3,Mecp2,Met,Mocs3,Morc3,Myst4,Nedd4l,Otub1,Pak3,Pdp2,Pdpk1,Pdzrn3,Phf15,Phf2,Phlpp2,Pik3ca,Pja2,Pnck,P…
GO:0007250	activation of NF-kappaB-inducing kinase activity	0.490923	1	0.490923	0.490923	-0.308987	0.308987	0.613619	1	723	14	15363	0.00138313	0.00091128	0.0714286	0.0470611	cell compartment	bot	Map3k7
GO:0019229	regulation of vasoconstriction	1.23159e-06	0.674352	1.82633e-06	0.674352	-0.171114	5.73842	0.800275	2	748	47	15363	0.0026738	0.0030593	0.0425532	0.0486884	cell compartment	top	Cd38,Chrm3
GO:0043412	macromolecule modification	7.03739e-09	0.00128625	5.47126e-06	7.03739e-09	-8.15259	5.26191	3.65067e-06	135	711	1807	15363	0.189873	0.11762	0.0747095	0.04628	monosomes vs polysomes	bot	A930038C07Rik,Acvr1,Acvr1c,Acvr2b,Adam9,Agbl4,Alk,Alkbh8,Ascc3,Asph,Ate1,Atp7a,Atr,B3galnt1,B3galt1,B3galt2,B3galt6,B3gnt2,Baz1b,Bmpr1a,Brd4,Btrc,Cand1,Cdk13,Cdk19,Cdk8,Cdkl5,Chrna7,Creb1,Crebbp,Csk,Cyld,Dnmt1,Dusp1,Dusp22,Dusp4,Dusp6,Eed,Efemp1,Egfr,Eif2ak3,Eif5a2,Epc1,Epha3,Epha4,Epha7,Erbb4,Ero1l,Fbxo11,Fer,G2e3,Galnt7,Grm1,Hectd2,Hecw1,Hecw2,Herc2,Hipk3,Igf1r,Jhdm1d,Kdm4c,Klhl20,Klhl7,Lats2,L…
GO:0007202	activation of phospholipase C activity	0.122492	0.477504	0.256525	0.122492	-0.911893	0.59087	0.30043	2	723	13	15363	0.00276625	0.000846189	0.153846	0.0470611	cell compartment	bot	Adra1a,Gnaq
GO:0032268	regulation of cellular protein metabolic process	7.79435e-08	0.0395253	1.97199e-06	0.0395253	-1.40312	5.7051	0.281516	63	748	1037	15363	0.0842246	0.0674998	0.0607522	0.0486884	cell compartment	top	1200011M11Rik,Acvr1b,Adam9,Aplp2,Bag4,Btrc,Ccdc88a,Cpeb2,Csk,Dusp6,Eefsec,Egfr,Egr1,Eif5a2,Erbb4,Fem1b,Fgf13,Fnip1,Fnip2,Frs2,Gclc,Grm1,Grm5,Gsk3b,Hmgcr,Igf1r,Impact,Magi3,Map3k2,Mapk8,Mecp2,Nf1,Nptn,Nrp1,Nxn,Pak3,Pdpk1,Phip,Ppap2b,Ppm1e,Ppm1f,Prickle1,Prkce,Prox1,Pum2,Rap2c,Rictor,Rnf111,Serpine2,Sfrp1,Sfrp2,Socs5,Sox9,Spry4,Taok1,Tgfa,Thy1,Timp3,Trib1,Tspyl5,Usp14,Usp5,Vangl2
GO:0017157	regulation of exocytosis	4.44763e-06	0.780083	5.70148e-06	4.44763e-06	-5.35187	5.24401	0.000170375	16	746	88	15363	0.0214477	0.00572805	0.181818	0.0485582	monosomes vs polysomes	top	Cadps,Doc2a,Myo5a,Ncam1,Nsf,Pdpk1,Plcb1,Rab27b,Rab3c,Scamp5,Snca,Stx1a,Stxbp1,Syt1,Syt4,Syt7
GO:0017157	regulation of exocytosis	4.44763e-06	0.780083	5.70148e-06	0.780083	-0.107859	5.24401	0.83768	3	711	88	15363	0.00421941	0.00572805	0.0340909	0.04628	monosomes vs polysomes	bot	Il1rapl1,Napb,Nlgn1
GO:0006464	cellular protein modification process	2.00005e-09	0.000303846	6.58246e-06	0.000303846	-3.51735	5.18161	0.00584536	114	746	1720	15363	0.152815	0.111957	0.0662791	0.0485582	monosomes vs polysomes	top	Aak1,Abca1,Abi2,Abl2,Acvr1b,Acvr2a,Adrbk2,Akt3,Alg2,App,Atxn7l3,Bmpr2,Camk1d,Camk2a,Camk2g,Camkv,Cdc73,Cdk17,Cdk5r1,Cit,Dnajc6,Egln3,Epha5,Epha6,Epm2a,Erc1,Fbxo25,Fem1b,Fnip2,Frs2,Gnaq,Grm5,Gsk3b,Hdac4,Hectd1,Herc3,Hipk1,Kdm6b,Kit,Klhl9,Ksr1,Ksr2,Lats1,Man2a1,Map2k1,Map3k7,March1,March4,Mast3,Mecp2,Met,Mocs3,Morc3,Myst4,Nedd4l,Otub1,Pak3,Pdp2,Pdpk1,Pdzrn3,Phf15,Phf2,Phlpp2,Pik3ca,Pja2,Pnck,Polr2b…
GO:0031584	activation of phospholipase D activity	0.172677	1	0.172677	0.175384	-0.75601	0.75601	0.347075	1	723	4	15363	0.00138313	0.000260366	0.25	0.0470611	cell compartment	bot	Gna13
GO:0045892	negative regulation of transcription, DNA-dependent	5.19499e-07	0.250773	2.07159e-06	0.250773	-0.600719	5.6837	0.515765	43	748	793	15363	0.0574866	0.0516175	0.0542245	0.0486884	cell compartment	top	Basp1,Btrc,Cd38,Dnajb6,Egr1,Etv3,Foxn3,Foxo1,Gclc,Gsk3b,Ighmbp2,Lgr4,Mecp2,Mxi1,Myst3,Myst4,Nab2,Ncoa2,Nkap,Nkrf,Plcb1,Pou2f1,Ppm1f,Prickle1,Prox1,Pura,Rfx3,Rnf2,Sfrp1,Sfrp2,Skil,Sox11,Sox9,Thrb,Yaf2,Zbtb10,Zbtb16,Zeb1,Zfhx3,Zfp238,Zfp281,Zfp423,Zfpm2
GO:0006464	cellular protein modification process	2.00005e-09	0.000303846	6.58246e-06	2.00005e-09	-8.69896	5.18161	2.10706e-06	132	711	1720	15363	0.185654	0.111957	0.0767442	0.04628	monosomes vs polysomes	bot	A930038C07Rik,Acvr1,Acvr1c,Acvr2b,Adam9,Agbl4,Alk,Asph,Ate1,Atp7a,Atr,B3galnt1,B3galt1,B3galt2,B3galt6,B3gnt2,Baz1b,Bmpr1a,Brd4,Btrc,Cand1,Cdk13,Cdk19,Cdk8,Cdkl5,Chrna7,Creb1,Crebbp,Csk,Cyld,Dusp1,Dusp22,Dusp4,Dusp6,Eed,Efemp1,Egfr,Eif2ak3,Eif5a2,Epc1,Epha3,Epha4,Epha7,Erbb4,Ero1l,Fbxo11,Fer,G2e3,Galnt7,Grm1,Hectd2,Hecw1,Hecw2,Herc2,Hipk3,Igf1r,Jhdm1d,Kdm4c,Klhl20,Klhl7,Lats2,Leo1,Map3k2,Map3k4,M…
GO:0060520	activation of prostate induction by androgen receptor signaling pathway	0.0470611	1	0.0470611	0.0470611	-1.32734	1.32734	0.166441	1	723	1	15363	0.00138313	6.50915e-05	1	0.0470611	cell compartment	bot	Ar
GO:0010646	regulation of cell communication	2.02258e-12	8.80165e-07	2.29796e-06	8.80165e-07	-6.05544	5.63866	0.000119145	105	748	1353	15363	0.140374	0.0880687	0.0776053	0.0486884	cell compartment	top	Acvr1b,Asxl2,Atad1,Atp2b2,Bag4,Bcl9l,Cd38,Cdh2,Chst11,Cplx2,Crk,Csk,Cspg5,Cxxc4,Cyld,Dact1,Dgki,Dpysl2,Dusp6,Egfr,Egr1,Erbb4,Foxo1,Frs2,Grin2b,Grm1,Grm3,Grm5,Grm8,Gsk3b,Hmgcr,Htr1b,Igf1r,Igfbp4,Lemd3,Lzts1,Maob,Mcc,Mecp2,Napb,Ncam1,Ncdn,Ncoa2,Nf1,Nlgn1,Notch2,Npnt,Nptn,Nxn,P2ry1,Pdgfra,Pdpk1,Pias2,Plcb1,Ppm1a,Ppp2cb,Ppp3cb,Prickle1,Prkaa1,Prkce,Ptprf,Ptpro,Rab8b,Rasa2,Rasgrf1,Rfx3,Rgs17,Rgs20,Rgs…
GO:0036211	protein modification process	2.00005e-09	0.000303846	6.58246e-06	0.000303846	-3.51735	5.18161	0.00584536	114	746	1720	15363	0.152815	0.111957	0.0662791	0.0485582	monosomes vs polysomes	top	Aak1,Abca1,Abi2,Abl2,Acvr1b,Acvr2a,Adrbk2,Akt3,Alg2,App,Atxn7l3,Bmpr2,Camk1d,Camk2a,Camk2g,Camkv,Cdc73,Cdk17,Cdk5r1,Cit,Dnajc6,Egln3,Epha5,Epha6,Epm2a,Erc1,Fbxo25,Fem1b,Fnip2,Frs2,Gnaq,Grm5,Gsk3b,Hdac4,Hectd1,Herc3,Hipk1,Kdm6b,Kit,Klhl9,Ksr1,Ksr2,Lats1,Man2a1,Map2k1,Map3k7,March1,March4,Mast3,Mecp2,Met,Mocs3,Morc3,Myst4,Nedd4l,Otub1,Pak3,Pdp2,Pdpk1,Pdzrn3,Phf15,Phf2,Phlpp2,Pik3ca,Pja2,Pnck,Polr2b…
GO:0036211	protein modification process	2.00005e-09	0.000303846	6.58246e-06	2.00005e-09	-8.69896	5.18161	2.10706e-06	132	711	1720	15363	0.185654	0.111957	0.0767442	0.04628	monosomes vs polysomes	bot	A930038C07Rik,Acvr1,Acvr1c,Acvr2b,Adam9,Agbl4,Alk,Asph,Ate1,Atp7a,Atr,B3galnt1,B3galt1,B3galt2,B3galt6,B3gnt2,Baz1b,Bmpr1a,Brd4,Btrc,Cand1,Cdk13,Cdk19,Cdk8,Cdkl5,Chrna7,Creb1,Crebbp,Csk,Cyld,Dusp1,Dusp22,Dusp4,Dusp6,Eed,Efemp1,Egfr,Eif2ak3,Eif5a2,Epc1,Epha3,Epha4,Epha7,Erbb4,Ero1l,Fbxo11,Fer,G2e3,Galnt7,Grm1,Hectd2,Hecw1,Hecw2,Herc2,Hipk3,Igf1r,Jhdm1d,Kdm4c,Klhl20,Klhl7,Lats2,Leo1,Map3k2,Map3k4,M…
GO:0006816	calcium ion transport	8.27972e-09	0.134172	6.17099e-08	2.42276e-07	-6.61569	5.0762	1.25955e-05	26	746	172	15363	0.0348525	0.0111957	0.151163	0.0485582	monosomes vs polysomes	top	Atp2b1,Atp2b2,Atp2b4,Cacna1c,Cacna2d1,Cacng3,Camk2a,Camk2g,Drd2,Gpm6a,Grin2b,Grin3a,Htr2c,Itgav,Pkd2,Ppp3ca,Prkce,Psen2,Ryr2,Slc24a2,Slc24a3,Slc8a1,Stim1,Tmem66,Trpc4,Trpc5
GO:0032147	activation of protein kinase activity	0.00730568	0.347678	0.0210128	0.00850935	-2.0701	1.61128	0.058572	16	723	175	15363	0.02213	0.011391	0.0914286	0.0470611	cell compartment	bot	Acvr2b,Adnp,Angpt1,Ccdc88a,Chrna7,Drd2,Kit,Map2k1,Map3k4,Map3k7,Map3k9,Met,Nrg1,Spag9,Strada,Tgfb2
GO:0051172	negative regulation of nitrogen compound metabolic process	2.05029e-07	0.0843247	2.43142e-06	0.0843247	-1.07405	5.61414	0.355934	53	748	899	15363	0.0708556	0.0585172	0.0589544	0.0486884	cell compartment	top	Bag4,Basp1,Btrc,Cd38,Cpeb2,Dnajb6,Egr1,Etv3,Foxn3,Foxo1,Gclc,Grm8,Gsk3b,Htr1b,Ighmbp2,Lgr4,Mecp2,Mxi1,Myst3,Myst4,Nab2,Ncoa2,Nkap,Nkrf,Nppc,Plcb1,Pou2f1,Ppm1f,Prickle1,Prox1,Ptbp2,Pura,Rbmxl1,Rfx3,Rnf2,Rod1,Sfrp1,Sfrp2,Skil,Sox11,Sox9,Sstr4,Terf2,Thrb,Yaf2,Zbtb10,Zbtb16,Zeb1,Zfhx3,Zfp238,Zfp281,Zfp423,Zfpm2
GO:0006816	calcium ion transport	8.27972e-09	0.134172	6.17099e-08	0.0288739	-1.53949	5.0762	0.199467	14	711	172	15363	0.0196906	0.0111957	0.0813953	0.04628	monosomes vs polysomes	bot	Adra1a,Asph,Atp2a2,Atp2c1,Cacna1d,Chrna4,Chrna7,Ctgf,Grin2a,Htr2a,Itpr1,Panx1,Slc30a1,Trpc1
GO:0032148	activation of protein kinase B activity	0.14651	0.502011	0.291846	0.490923	-0.308987	0.525147	0.613619	1	723	14	15363	0.00138313	0.00091128	0.0714286	0.0470611	cell compartment	bot	Ccdc88a
GO:0031399	regulation of protein modification process	4.48471e-08	0.0144666	3.10005e-06	0.0144666	-1.83963	5.50863	0.173348	54	748	820	15363	0.0721925	0.053375	0.0658537	0.0486884	cell compartment	top	1200011M11Rik,Acvr1b,Adam9,Aplp2,Bag4,Ccdc88a,Csk,Dusp6,Egfr,Egr1,Erbb4,Fem1b,Fgf13,Fnip1,Fnip2,Frs2,Gclc,Grm1,Grm5,Gsk3b,Hmgcr,Igf1r,Impact,Magi3,Map3k2,Mapk8,Mecp2,Nf1,Nptn,Nrp1,Nxn,Pak3,Pdpk1,Phip,Ppap2b,Ppm1e,Ppm1f,Prickle1,Prkce,Prox1,Rap2c,Rictor,Rnf111,Sfrp1,Sfrp2,Socs5,Sox9,Spry4,Taok1,Tgfa,Thy1,Trib1,Tspyl5,Vangl2
GO:0060284	regulation of cell development	4.13838e-09	0.000472259	8.76295e-06	4.13838e-09	-8.38317	5.05735	3.54359e-07	57	746	513	15363	0.0764075	0.0333919	0.111111	0.0485582	monosomes vs polysomes	top	Abl2,Akap5,App,Bcl9l,Camk1d,Cdh2,Cdk5r1,Cit,Cntn4,Dab1,Dcc,Drd2,Dscam,Foxg1,Grm5,Gsk3b,Hap1,Hdac4,Hes5,Id2,Itm2c,Kit,Lrrc7,Lzts1,Mef2c,Met,Mtap1b,Neurod1,Nf1,Nptn,Ntm,Omg,Plcb1,Plxna4,Prox1,Ptk7,Ptprf,Ptprg,Robo1,Serpine2,Slit1,Sox11,Sox2,Sox9,Spock1,Srcin1,Syngap1,Synj1,Thra,Thy1,Timp2,Tnr,Ttc3,Ulk2,Xylt1,Ywhag,Zeb1
GO:0060284	regulation of cell development	4.13838e-09	0.000472259	8.76295e-06	0.000472259	-3.32582	5.05735	0.012941	41	711	513	15363	0.0576653	0.0333919	0.079922	0.04628	monosomes vs polysomes	bot	A930038C07Rik,Ache,Adcyap1,Adnp,Adrb1,Bdnf,Bex1,Bmpr1a,Ccdc88a,Cdh4,Cnr1,D0H4S114,Dixdc1,Dpysl2,Epha3,Epha4,Frzb,Id4,Il1rapl1,Lrp8,Mib1,Nlgn1,Nrp1,Ntn1,Pcm1,Pde3a,Pias2,Ret,Rfx3,Robo2,Sema3a,Sema4f,Sfrp1,Sfrp2,Skil,Spag9,Ssh1,Tcf12,Tgfb2,Trim32,Zfhx3
GO:0060255	regulation of macromolecule metabolic process	3.26662e-10	0.00131938	2.47588e-07	0.000351056	-3.45462	5.01207	0.00658283	220	746	3709	15363	0.294906	0.241424	0.0593152	0.0485582	monosomes vs polysomes	top	Aak1,Acvr1b,Acvr2a,Adnp2,Adrbk2,Agap2,Akap5,Apba1,Apc,App,Ar,Arnt2,Arx,Atp6ap2,Atxn1,Atxn7l3,Basp1,Bcl11b,Bcl9l,Bhlhe22,Bmpr2,Brwd1,Camk1d,Camk2a,Camta1,Cbx4,Ccar1,Cdc73,Cdk5r1,Chd9,Cntn1,Cpeb2,Creb3l2,Csrnp3,Ctbp1,Ctnnd2,Cyp26b1,Cyr61,Dab1,Dcc,Dmd,Drd2,Ebf3,Eefsec,Efna5,Egr1,Egr4,Emx2,Epc2,Epha5,Fem1b,Fgf13,Fnip1,Fnip2,Fosb,Foxg1,Foxo3,Foxo6,Frs2,Gatad2b,Gmcl1,Gnaq,Gnas,Gpc3,Grb10,Gria2,Grm5,Gsk…
GO:0032863	activation of Rac GTPase activity	0.361166	1	0.361166	1	0	0.441348	1	0	723	9	15363	0	0.000585823	0	0.0470611	cell compartment	bot
GO:0048858	cell projection morphogenesis	2.57645e-10	8.08336e-05	3.18735e-06	8.08336e-05	-4.09241	5.49657	0.00415526	36	748	375	15363	0.0481283	0.0244093	0.096	0.0486884	cell compartment	top	9430031J16Rik,Arx,B3gnt2,Bcl11b,Dact1,Dmd,Dscam,Dync2h1,Egfr,Fzd3,Fzd7,Gsk3b,Igf1r,Mtap1b,Ndn,Nr4a2,Nrp1,Ntn1,Omg,Pak3,Pcdh15,Plxna4,Ptpro,Ptprz1,Rfx3,Sema3a,Sema5a,Slit3,Slitrk1,Slitrk4,Snap91,Stxbp1,Tmem237,Ulk2,Usp33,Vangl2
GO:0060255	regulation of macromolecule metabolic process	3.26662e-10	0.00131938	2.47588e-07	3.4143e-09	-8.4667	5.01207	2.78691e-06	239	711	3709	15363	0.336146	0.241424	0.0644379	0.04628	monosomes vs polysomes	bot	1200011M11Rik,1500010J02Rik,Abt1,Ache,Acvr1,Acvr2b,Adam9,Adnp,Adra1b,Aff2,Aff4,Ahi1,Ahr,Angpt1,Aplp2,Ascc3,Asxl2,Asxl3,Atad1,Atf2,Atp7a,Atr,Bach2,Bag4,Baz1b,Bex1,Bmp3,Bmpr1a,Bnip3,Brd4,Btrc,C80913,Cand1,Cbfb,Cbx3,Ccdc88a,Ccdc88c,Cd38,Cdk13,Cdk8,Cdkn1b,Chrna7,Cnot6,Cpeb3,Creb1,Crebbp,Crebl2,Csk,Ctgf,Cul4b,Cyld,Dach1,Dact1,Dcp1a,Dgcr8,Dhx9,Dnajb6,Dnajc10,Dnmt1,Dusp1,Dusp22,Dusp4,Dusp6,E2f3,Eed,Efem…
GO:0060291	long-term synaptic potentiation	1.09375e-05	1	1.09375e-05	1.09375e-05	-4.96108	4.96108	0.000379081	8	746	24	15363	0.0107239	0.00156219	0.333333	0.0485582	monosomes vs polysomes	top	Mecp2,Nptn,Rims1,Serpine2,Slc24a2,Snca,Tnr,Unc13a
GO:0032856	activation of Ras GTPase activity	0.630708	1	0.630708	1	0	0.199477	1	0	723	20	15363	0	0.00130183	0	0.0470611	cell compartment	bot
GO:0008306	associative learning	5.33105e-07	0.166842	3.19527e-06	0.166842	-0.777695	5.49549	0.453127	5	748	60	15363	0.00668449	0.00390549	0.0833333	0.0486884	cell compartment	top	Grin2b,Hmgcr,Mecp2,Nf1,Tanc1
GO:0060291	long-term synaptic potentiation	1.09375e-05	1	1.09375e-05	1	0	4.96108	1	0	711	24	15363	0	0.00156219	0	0.04628	monosomes vs polysomes	bot
GO:0034765	regulation of ion transmembrane transport	1.68084e-07	0.0148484	1.132e-05	1.68084e-07	-6.77447	4.94615	9.29145e-06	32	746	238	15363	0.0428954	0.0154918	0.134454	0.0485582	monosomes vs polysomes	top	Accn1,Cacna1c,Cacna2d1,Cacng3,Clcn3,Crhbp,Drd2,Igf1,Itgav,Kcna2,Kcna3,Kcnc2,Kcnd2,Kcnd3,Kcnh1,Kcnh7,Kcnip4,Kcnj2,Kcnj4,Kcnj6,Kcnma1,Kcnq3,Kcnq5,Myo5a,Nalcn,Pkd2,Plcb1,Scn2a1,Scn2b,Sestd1,Snap25,Stim1
GO:0032862	activation of Rho GTPase activity	0.549243	1	0.549243	1	0	0.259456	1	0	723	16	15363	0	0.00104146	0	0.0470611	cell compartment	bot
GO:0051239	regulation of multicellular organismal process	7.85685e-12	2.29387e-06	3.42515e-06	2.29387e-06	-5.63943	5.46532	0.000251768	126	748	1738	15363	0.168449	0.113129	0.0724971	0.0486884	cell compartment	top	A930038C07Rik,Abl2,Acvr1b,Ankrd26,Atad1,Atf2,Atp2a2,Atp2b2,Atp6ap2,Atrn,Bcl9l,Cadm1,Cald1,Camk1d,Ccdc88a,Cd38,Cd83,Cdh2,Chrm3,Clptm1,Cntn4,Cplx2,Csk,Cspg5,Ctss,Cxadr,Dpysl2,Dscam,Dusp6,Egfr,Egr1,Epha3,Erbb4,Frs2,Fzd7,Grin2b,Grm1,Grm3,Grm5,Grm8,Gsk3b,Gucy1a3,Hcn4,Hmgcr,Htr1b,Il1rapl1,Kcnma1,Lgr4,Lzts1,Mafb,Mapk8,Mcc,Mecp2,Megf10,Mib1,Mtap1b,Mtpn,Nab2,Napb,Ncam1,Ncdn,Nf1,Nkap,Nlgn1,Notch2,Npnt,Nppc…
GO:0034765	regulation of ion transmembrane transport	1.68084e-07	0.0148484	1.132e-05	0.0148484	-1.82832	4.94615	0.130629	19	711	238	15363	0.0267229	0.0154918	0.0798319	0.04628	monosomes vs polysomes	bot	Adrb1,Asph,Cacna1d,Clcn5,Grin2a,Hcn1,Il1rapl1,Kcna4,Kcnb1,Kcnh5,Kcnj3,Kcnk9,Kcns2,Kcnt2,Nlgn1,Scn1a,Scn3a,Slc30a1,Trim27
GO:0048489	synaptic vesicle transport	3.53325e-06	0.30765	1.14847e-05	3.53325e-06	-5.45183	4.93988	0.000139007	11	746	42	15363	0.0147453	0.00273384	0.261905	0.0485582	monosomes vs polysomes	top	Amph,Cadps,Cplx1,Cplx2,Snca,Stxbp1,Synj1,Syt1,Syt4,Unc13a,Unc13b
GO:0032237	activation of store-operated calcium channel activity	0.180554	1	0.180554	1	0	0.742315	1	0	723	4	15363	0	0.000260366	0	0.0470611	cell compartment	bot
GO:0042325	regulation of phosphorylation	4.55498e-08	0.012122	3.75761e-06	0.012122	-1.91642	5.42509	0.156776	51	748	759	15363	0.0681818	0.0494044	0.0671937	0.0486884	cell compartment	top	1200011M11Rik,A830018L16Rik,Acvr1b,Adam9,Akap11,Aplp2,Bag4,Camk2n1,Ccdc88a,Csk,Dscam,Dusp6,Egfr,Erbb4,Fgf13,Fnip1,Fnip2,Frs2,Fzd7,Grm1,Grm5,Gsk3b,Hmgcr,Igf1r,Impact,Magi3,Map3k2,Nf1,Nptn,Nrp1,Pak3,Pdgfra,Pdpk1,Phip,Ppap2b,Ppm1e,Ppm1f,Prkce,Prox1,Rap2c,Rictor,Sfrp1,Sfrp2,Socs5,Sox9,Spry4,Taok1,Tgfa,Thy1,Trib1,Vangl2
GO:0048489	synaptic vesicle transport	3.53325e-06	0.30765	1.14847e-05	0.30765	-0.511944	4.93988	0.516232	3	711	42	15363	0.00421941	0.00273384	0.0714286	0.04628	monosomes vs polysomes	bot	Dpysl2,Nlgn1,Slc18a2
GO:0023051	regulation of signaling	1.90593e-13	1.62231e-08	1.17483e-05	1.90593e-13	-12.7199	4.93003	4.1616e-11	153	746	1761	15363	0.205094	0.114626	0.0868825	0.0485582	monosomes vs polysomes	top	Aak1,Acvr1b,Acvr2a,Adrbk2,Agap2,Agfg1,Akap11,Akap5,Apc,App,Ar,Arhgap6,Atp2b2,Atp6ap2,Atxn1,Bcl9l,Bmpr2,Cacng3,Camk2a,Cav2,Cdc42se2,Cdh2,Cdk5r1,Chst11,Cnksr2,Cplx2,Crhbp,Crk,Cspg5,Ctnnd2,Cyr61,D10Bwg1379e,Dab1,Dcc,Drd2,Efna5,Egr1,Epha5,Fam123a,Frs2,Gnai1,Gpc3,Grb10,Gria2,Grin2b,Grm3,Grm5,Gsk3b,Hes5,Hey1,Hipk1,Htr2c,Igf1,Igfbp4,Iqgap2,Itgav,Kit,Kitl,Ksr1,Ksr2,L1cam,Lats1,Lzts1,Magi2,Magi3,Maob,Map2…
GO:0007171	activation of transmembrane receptor protein tyrosine kinase activity	0.0283353	1	0.0283353	0.0292384	-1.53405	1.53405	0.138496	2	723	6	15363	0.00276625	0.000390549	0.333333	0.0470611	cell compartment	bot	Angpt1,Nrg1
GO:0003025	regulation of systemic arterial blood pressure by baroreceptor feedback	4.41873e-06	1	4.41873e-06	1	0	5.3547	1	0	748	7	15363	0	0.00045564	0	0.0486884	cell compartment	top
GO:0023051	regulation of signaling	1.90593e-13	1.62231e-08	1.17483e-05	1.62231e-08	-7.78987	4.93003	6.21491e-06	131	711	1761	15363	0.184248	0.114626	0.0743896	0.04628	monosomes vs polysomes	bot	Aacs,Ache,Acvr1,Acvr1c,Acvr2b,Adcyap1,Adnp,Adra1a,Adra1b,Akap10,Akap6,Angpt1,Aplp2,Arhgef18,Asph,Asxl2,Atad1,Atp2c1,Atr,Bag4,Baz1b,Bdnf,Bmpr1a,Btrc,Cd38,Chrna4,Chrna7,Cnr1,Creb1,Csk,Ctgf,Cxxc4,Cyld,D0H4S114,Dact1,Dgki,Dixdc1,Dock4,Dpysl2,Dusp1,Dusp22,Dusp4,Dusp6,Egfr,Eif2ak3,Elp2,Epha3,Epha4,Epha7,Erbb4,Fam72a,Fbxo8,Fer,Foxo1,Frzb,Fzd1,Gria3,Gria4,Grik2,Grin2a,Grm1,Grm8,Hipk3,Hmgcr,Hrh3,Htr1b,Htr…
GO:0043170	macromolecule metabolic process	1.25692e-06	0.101933	1.23308e-05	0.101933	-0.991686	4.90901	0.28849	269	746	5199	15363	0.36059	0.33841	0.0517407	0.0485582	monosomes vs polysomes	top	0610009D07Rik,Aak1,Abca1,Abi2,Abl2,Acvr1b,Acvr2a,Adamts3,Adarb2,Adnp2,Adrbk2,Akt3,Alg2,App,Ar,Arnt2,Arx,Atp6ap2,Atxn1,Atxn7l3,Bcl11b,Bcl9l,Bhlhe22,Bmpr2,Brwd1,Camk1d,Camk2a,Camk2g,Camkv,Camta1,Cast,Cbx4,Ccar1,Cdc73,Cdk17,Cdk5r1,Celf2,Cetn2,Chd9,Chst1,Chst11,Cit,Cntnap5a,Creb3l2,Csgalnact2,Csrnp3,Ctbp1,Ctnnd2,Ctsb,Dhcr24,Dmd,Dnajb14,Dnajb4,Dnajc27,Dnajc6,Dner,Drd2,Ebf3,Edem1,Eefsec,Egln3,Egr1,Egr4…
GO:0006924	activation-induced cell death of T cells	0.282342	1	0.282342	0.286447	-0.542955	0.542955	0.448801	1	723	7	15363	0.00138313	0.00045564	0.142857	0.0470611	cell compartment	bot	Tgfb2
GO:0050767	regulation of neurogenesis	2.45434e-10	0.00259737	9.44932e-08	0.000456586	-3.34048	5.34242	0.0159845	37	748	425	15363	0.0494652	0.0276639	0.0870588	0.0486884	cell compartment	top	A930038C07Rik,Abl2,Camk1d,Ccdc88a,Cdh2,Cntn4,Dpysl2,Dscam,Epha3,Grm5,Gsk3b,Il1rapl1,Lzts1,Mib1,Mtap1b,Nf1,Nlgn1,Nptn,Nrp1,Ntm,Ntn1,Omg,Pias2,Plxna4,Prox1,Ptprf,Sema3a,Serpine2,Skil,Sox11,Sox9,Tcf12,Thy1,Ttc3,Ulk2,Ywhag,Zeb1
GO:0043170	macromolecule metabolic process	1.25692e-06	0.101933	1.23308e-05	1.25692e-06	-5.90069	4.90901	0.000116317	300	711	5199	15363	0.421941	0.33841	0.0577034	0.04628	monosomes vs polysomes	bot	1200011M11Rik,1500010J02Rik,2610101N10Rik,A930038C07Rik,Aasdhppt,Abt1,Ache,Acvr1,Acvr1c,Acvr2b,Adam23,Adam9,Adamts2,Adrb1,Aff2,Aff4,Agbl3,Agbl4,Ahr,Alk,Alkbh8,Angpt1,Apaf1,Aph1b,Ascc3,Asph,Asxl3,Ate1,Atf2,Atp7a,Atr,B3galnt1,B3galt1,B3galt2,B3galt6,B3gnt2,Bach2,Baz1b,Bmpr1a,Bnip3,Brd4,Btrc,C77370,C80913,Cand1,Canx,Ccdc88a,Cd2ap,Cdk13,Cdk19,Cdk8,Cdkl5,Chrna4,Chrna7,Cnot6,Cpd,Cpe,Cpsf2,Creb1,Crebbp,…
GO:0032924	activin receptor signaling pathway	0.0166029	0.45074	0.0368347	0.0166029	-1.77982	1.43374	0.0939363	3	723	12	15363	0.00414938	0.000781097	0.25	0.0470611	cell compartment	bot	Acvr1,Acvr2a,Acvr2b
GO:0032844	regulation of homeostatic process	8.52269e-07	0.185306	4.59924e-06	0.185306	-0.73211	5.33731	0.460049	15	748	238	15363	0.0200535	0.0154918	0.0630252	0.0486884	cell compartment	top	Acvr1b,Cd38,Cdh2,Csk,Gclc,Hmgcr,Mafb,Nf1,Ppp3cb,Prkaa1,Prkce,Terf2,Thy1,Tnks,Trpc1
GO:0010556	regulation of macromolecule biosynthetic process	2.08203e-09	0.0147432	1.4122e-07	0.00481442	-2.31746	4.90313	0.0483324	161	746	2750	15363	0.215818	0.179001	0.0585455	0.0485582	monosomes vs polysomes	top	Acvr1b,Adnp2,Agap2,App,Ar,Arnt2,Arx,Atxn1,Atxn7l3,Basp1,Bcl11b,Bcl9l,Bhlhe22,Bmpr2,Brwd1,Camk1d,Camk2a,Camta1,Cbx4,Ccar1,Cdc73,Cdk5r1,Chd9,Cpeb2,Creb3l2,Csrnp3,Ctbp1,Ctnnd2,Cyr61,Dmd,Drd2,Ebf3,Eefsec,Egr1,Egr4,Epc2,Epha5,Fosb,Foxg1,Foxo3,Foxo6,Gatad2b,Gmcl1,Grb10,Grm5,Gsk3b,Hdac4,Hes5,Hey1,Hipk1,Hivep1,Hivep2,Hivep3,Id2,Ift172,Igf1,Itgav,Itm2b,Jazf1,Junb,Kcnh1,Kcnh7,Kdm6b,Kit,Kitl,Lmo3,Lum,Maml3,…
GO:0010556	regulation of macromolecule biosynthetic process	2.08203e-09	0.0147432	1.4122e-07	6.01747e-08	-7.22059	4.90313	1.40876e-05	183	711	2750	15363	0.257384	0.179001	0.0665455	0.04628	monosomes vs polysomes	bot	1500010J02Rik,Abt1,Acvr1,Acvr2b,Aff4,Ahi1,Ahr,Ascc3,Asxl2,Asxl3,Atf2,Atr,Bach2,Baz1b,Bex1,Bmp3,Bmpr1a,Brd4,Btrc,C80913,Cand1,Cbfb,Cbx3,Ccdc88a,Cd38,Cdk13,Cdk8,Cdkn1b,Cnot6,Cpeb3,Creb1,Crebbp,Crebl2,Ctgf,Cyld,Dach1,Dcp1a,Dnajb6,Dnmt1,Dusp22,E2f3,Eed,Efemp1,Egfr,Egr2,Eif2ak3,Eif5a2,Elp2,Epc1,Erbb4,Esrrg,Ets2,Etv3,Fer,Fos,Fosl2,Foxn3,Foxo1,Foxp2,Frzb,Fzd1,Fzd3,Fzd7,Gclc,Hipk3,Id4,Igf1r,Ighmbp2,Impac…
GO:0065009	regulation of molecular function	2.30127e-09	0.00222699	1.03335e-06	1.0269e-08	-7.98847	4.86527	8.00801e-07	141	746	1831	15363	0.189008	0.119182	0.0770071	0.0485582	monosomes vs polysomes	top	A830018L16Rik,Abl2,Acvr2a,Adcy1,Adcy2,Adcy9,Add2,Agap2,Agfg1,Amph,Apc,App,Ar,Arhgap12,Arhgap23,Arhgap32,Arhgap6,Cacna1c,Cacna2d1,Cacng3,Cald1,Calm1,Camk1d,Camk2a,Cast,Cdk5r1,Cit,Crhbp,Crim1,Crk,Csrnp3,Ctsb,Cyr61,D10Bwg1379e,Dab1,Dhcr24,Dlg2,Drd2,Efna5,Elfn1,Elfn2,Epha5,Farp1,Fem1b,Foxg1,Foxo3,Foxo6,Frs2,Gnaq,Gnaz,Gpc3,Grm5,Gsk3b,Hdac4,Hey1,Hipk1,Id2,Igf1,Iqgap2,Itgav,Kidins220,Kit,Kitl,Lats1,Magi…
GO:0031032	actomyosin structure organization	0.610646	0.888455	0.687312	0.880453	-0.0552938	0.139404	0.909686	1	723	44	15363	0.00138313	0.00286402	0.0227273	0.0470611	cell compartment	bot	Epb4.1l4b
GO:0000122	negative regulation of transcription from RNA polymerase II promoter	4.59484e-06	0.937512	4.9011e-06	0.937512	-0.028023	5.30971	0.969503	19	748	529	15363	0.0254011	0.0344334	0.0359168	0.0486884	cell compartment	top	Egr1,Etv3,Foxn3,Foxo1,Ighmbp2,Mecp2,Mxi1,Ncoa2,Nkap,Prox1,Rnf2,Skil,Sox11,Thrb,Zbtb10,Zeb1,Zfhx3,Zfp238,Zfpm2
GO:0065009	regulation of molecular function	2.30127e-09	0.00222699	1.03335e-06	0.000753001	-3.1232	4.86527	0.0179274	113	711	1831	15363	0.158931	0.119182	0.0617149	0.04628	monosomes vs polysomes	bot	1200011M11Rik,Acvr2b,Adam9,Adcyap1,Adnp,Adra1a,Adrb1,Akap6,Angpt1,Apaf1,Aph1b,Aplp2,Arhgef18,Asph,Atp7a,Atr,Bag4,Baz1b,Bex1,Brd4,C80913,Cacna1d,Cand1,Ccdc88a,Cdkn1b,Chrm4,Chrna7,Cnr1,Crebbp,Csk,Ctgf,Cyld,Dgki,Dnajb6,Dnajc10,Dock4,Dusp1,Dusp4,Dusp6,Egfr,Eif2ak3,Elmod1,Epha3,Epha4,Epha7,Erbb4,Fam72a,Fbxo8,Fer,Fgfr1op,Foxn3,Foxo1,Foxp2,Fzd1,Gna13,Grm1,Hipk3,Hmgcr,Hrh3,Htr2a,Igf1r,Il1rapl1,Irs2,Jmy,L…
GO:0051239	regulation of multicellular organismal process	7.85685e-12	2.29387e-06	3.42515e-06	1.06384e-11	-10.9731	4.85034	1.49865e-09	146	746	1738	15363	0.19571	0.113129	0.0840046	0.0485582	monosomes vs polysomes	top	Abl2,Accn1,Acvr1b,Acvr2a,Adra1d,Agap2,Akap5,Ankrd26,Apc,App,Ar,Atp2b2,Atp6ap2,Bcl9l,Bmpr2,Cacna1c,Cadm1,Cald1,Camk1d,Camk2a,Cbln2,Cd83,Cdh2,Cdk5r1,Chrm3,Cit,Cntn4,Cplx2,Crhbp,Cspg5,Ctnnd2,Cyr61,Dab1,Dcc,Drd2,Dscam,Egr1,Foxg1,Foxo3,Foxo6,Frs2,Gnai1,Gnas,Gpam,Gria2,Grin2b,Grm3,Grm5,Gsk3b,Hap1,Hdac4,Hes5,Hey1,Htr2c,Id2,Igf1,Itgav,Itm2c,Kcnma1,Kit,Kitl,Lrrc7,Lzts1,Map2k1,Map3k7,Mecp2,Mef2c,Met,Mkl2,M…
GO:0002526	acute inflammatory response	0.690471	1	0.690471	0.914782	-0.0386826	0.00336958	0.937803	1	723	51	15363	0.00138313	0.00331966	0.0196078	0.0470611	cell compartment	bot	Stat5b
GO:0051179	localization	4.5294e-14	3.60967e-06	1.25479e-08	3.26374e-07	-6.48628	5.30884	5.30162e-05	221	748	3364	15363	0.295455	0.218968	0.0656956	0.0486884	cell compartment	top	1190002N15Rik,4932438A13Rik,A930038C07Rik,Abca1,Abca5,Abi2,Acsl4,Actr2,Agfg1,Akap2,Amotl1,Ap3s1,Arx,Atp13a3,Atp1b1,Atp1b3,Atp2a2,Atp2b2,Atp6ap1,Atp6v1h,Bag4,Bcap29,Cacna1d,Cacng3,Cadps,Ccdc88a,Cd2ap,Cdc42se2,Cdh2,Chst11,Clasp1,Clcn5,Clvs1,Cplx2,Creb3l2,Cxadr,Cyb561,Dhcr24,Dnm3,Dock4,Dpysl2,Dync1i1,Dync1i2,Dync2h1,Dynll2,Egfr,Eif5a2,Elmod1,Emx2,Enox1,Erbb4,Erc1,Ero1l,Fads2,Fnbp1l,Fxyd6,Fzd3,Gabra1…
GO:0051239	regulation of multicellular organismal process	7.85685e-12	2.29387e-06	3.42515e-06	7.53733e-07	-6.12278	4.85034	7.94058e-05	123	711	1738	15363	0.172996	0.113129	0.070771	0.04628	monosomes vs polysomes	bot	A930038C07Rik,Ache,Acvr1,Acvr1c,Acvr2b,Adcyap1,Adnp,Adra1a,Adra1b,Adrb1,Ahi1,Ahr,Atad1,Atf2,Atp2a2,Atrn,Bdnf,Bex1,Bmpr1a,Ccdc88a,Cd38,Cdh4,Cdkn1b,Chrm2,Chrna7,Clptm1,Cnr1,Creb1,Csk,Ctgf,Ctss,Cxadr,D0H4S114,Dixdc1,Dpysl2,Dusp6,Efemp1,Egfr,Egr2,Eif2ak3,Epha3,Epha4,Erbb4,Foxp2,Frzb,Fzd1,Fzd7,Gria4,Grik2,Grin2a,Grm1,Grm8,Gucy1a3,Hcn4,Hmgcr,Htr1b,Htr2a,Id4,Il1rapl1,Klf10,Lgr4,Lnpep,Lrp8,Mafb,Mapk8,Mcc…
GO:0044267	cellular protein metabolic process	1.46252e-07	0.00947841	1.543e-05	0.00947841	-2.02326	4.81163	0.0749859	132	746	2244	15363	0.176944	0.146065	0.0588235	0.0485582	monosomes vs polysomes	top	Aak1,Abca1,Abi2,Abl2,Acvr1b,Acvr2a,Adrbk2,Akt3,Alg2,App,Atxn7l3,Bmpr2,Camk1d,Camk2a,Camk2g,Camkv,Cdc73,Cdk17,Cdk5r1,Cit,Dnajb14,Dnajb4,Dnajc27,Dnajc6,Dner,Edem1,Eefsec,Egln3,Eif1ax,Eif4h,Epha5,Epha6,Epm2a,Erc1,Erlin2,Fbxo25,Fbxw8,Fem1b,Fnip2,Frs2,Gnaq,Grm5,Gsk3b,Hdac4,Hectd1,Herc3,Hipk1,Ict1,Kdm6b,Kit,Klhl9,Ksr1,Ksr2,Lats1,Man2a1,Map2k1,Map3k7,March1,March4,Mast3,Mecp2,Met,Mocs3,Morc3,Myst4,Nedd4…
GO:0006953	acute-phase response	0.407447	1	0.407447	0.764851	-0.116423	0.00662914	0.819731	1	723	30	15363	0.00138313	0.00195274	0.0333333	0.0470611	cell compartment	bot	Stat5b
GO:0040011	locomotion	1.01934e-06	0.205681	4.95591e-06	0.205681	-0.686806	5.30488	0.485668	39	748	698	15363	0.052139	0.0454338	0.0558739	0.0486884	cell compartment	top	A930038C07Rik,Abi2,Amotl1,Arx,Atp2b2,B3gnt2,Ccdc88a,Cd2ap,Cdh2,Cmtm4,Cxadr,Dock4,Egfr,Emx2,Erbb4,Fer,Fzd3,Gsk3b,Myo5a,Ndn,Nr4a1,Nr4a2,Nrp1,Ntn1,Pdgfra,Plxna4,Prkg1,Prox1,Ptpro,Rfx3,Scg2,Sema3a,Sema5a,Sgpl1,Slit3,Sstr4,Usp33,Vangl2,Zfand5
GO:0044267	cellular protein metabolic process	1.46252e-07	0.00947841	1.543e-05	1.46252e-07	-6.8349	4.81163	1.89683e-05	154	711	2244	15363	0.216596	0.146065	0.0686275	0.04628	monosomes vs polysomes	bot	A930038C07Rik,Acvr1,Acvr1c,Acvr2b,Adam9,Agbl4,Alk,Asph,Ate1,Atp7a,Atr,B3galnt1,B3galt1,B3galt2,B3galt6,B3gnt2,Baz1b,Bmpr1a,Bnip3,Brd4,Btrc,C80913,Cand1,Canx,Cd2ap,Cdk13,Cdk19,Cdk8,Cdkl5,Chrna7,Creb1,Crebbp,Csk,Cul4b,Cyld,Dnaja2,Dnajb6,Dnajb9,Dnajc10,Dnajc12,Dusp1,Dusp22,Dusp4,Dusp6,Eed,Efemp1,Eftud1,Egfr,Eif2ak3,Eif3j,Eif5a2,Epc1,Epha3,Epha4,Epha7,Erbb4,Ero1l,Fbxo11,Fbxo8,Fer,G2e3,Galnt7,Grm1,Gsp…
GO:0010975	regulation of neuron projection development	1.2706e-08	0.000772936	1.64385e-05	1.2706e-08	-7.89599	4.78414	9.25782e-07	33	746	225	15363	0.0442359	0.0146456	0.146667	0.0485582	monosomes vs polysomes	top	Abl2,Akap5,Camk1d,Cdh2,Cdk5r1,Cit,Dab1,Dcc,Dscam,Gsk3b,Hap1,Itm2c,Lrrc7,Lzts1,Met,Mtap1b,Nptn,Ntm,Omg,Plxna4,Ptk7,Ptprf,Ptprg,Robo1,Serpine2,Slit1,Spock1,Srcin1,Syngap1,Thy1,Tnr,Ulk2,Xylt1
GO:0006637	acyl-CoA metabolic process	0.741004	1	0.741004	0.741004	-0.130179	0.130179	0.800554	1	723	28	15363	0.00138313	0.00182256	0.0357143	0.0470611	cell compartment	bot	Gpam
GO:0032990	cell part morphogenesis	9.00901e-10	0.000168697	5.34034e-06	0.000168697	-3.77289	5.27243	0.00706268	36	748	389	15363	0.0481283	0.0253206	0.092545	0.0486884	cell compartment	top	9430031J16Rik,Arx,B3gnt2,Bcl11b,Dact1,Dmd,Dscam,Dync2h1,Egfr,Fzd3,Fzd7,Gsk3b,Igf1r,Mtap1b,Ndn,Nr4a2,Nrp1,Ntn1,Omg,Pak3,Pcdh15,Plxna4,Ptpro,Ptprz1,Rfx3,Sema3a,Sema5a,Slit3,Slitrk1,Slitrk4,Snap91,Stxbp1,Tmem237,Ulk2,Usp33,Vangl2
GO:0010975	regulation of neuron projection development	1.2706e-08	0.000772936	1.64385e-05	0.000772936	-3.11186	4.78414	0.0179933	22	711	225	15363	0.0309423	0.0146456	0.0977778	0.04628	monosomes vs polysomes	bot	A930038C07Rik,Ache,Adcyap1,Adnp,Ccdc88a,Cdh4,Cnr1,Dixdc1,Epha3,Epha4,Il1rapl1,Lrp8,Nlgn1,Nrp1,Ntn1,Pias2,Ret,Robo2,Sema3a,Sema4f,Skil,Ssh1
GO:0046463	acylglycerol biosynthetic process	0.138638	1	0.138638	0.138638	-0.858119	0.858119	0.305575	2	723	14	15363	0.00276625	0.00091128	0.142857	0.0470611	cell compartment	bot	Gpam,Lpl
GO:0010468	regulation of gene expression	7.35759e-08	0.012711	5.78836e-06	0.012711	-1.89582	5.23744	0.162325	169	748	2970	15363	0.225936	0.193322	0.0569024	0.0486884	cell compartment	top	Acvr1b,Adnp2,Arnt2,Arx,Ascc3,Asxl2,Atf2,Bach2,Basp1,Bcl11b,Bcl9l,Bmp3,Btrc,Camk1d,Cand1,Cbfb,Ccar1,Cd38,Cnot6,Cntn1,Cpeb2,Creb3l2,Csrnp3,Cyld,Dgcr8,Dhx9,Dmd,Dnajb6,Ebf3,Eed,Eefsec,Egr1,Egr4,Eif5a2,Emx2,Erbb4,Etv3,Fer,Fosl2,Foxn3,Foxo1,Fzd3,Fzd7,Gclc,Gmcl1,Grm5,Gsk3b,Hivep2,Ighmbp2,Impact,Jhdm1d,Junb,Kcnh1,Kcnh7,Lgr4,Lmo3,Lum,Mafb,Maml3,Map3k2,Mapk8,Mbnl1,Mecp2,Med23,Mex3d,Mier3,Morf4l2,Mta3,Mtpn,…
GO:0016192	vesicle-mediated transport	1.87709e-06	0.111943	1.67683e-05	1.87709e-06	-5.72651	4.77551	7.73326e-05	62	746	689	15363	0.0831099	0.044848	0.0899855	0.0485582	monosomes vs polysomes	top	Aak1,Abca1,Adrbk2,Agap2,Amph,Ap1s2,Ap3s1,App,Bcap29,Cacna1c,Cadps,Cav2,Cdc42se2,Cplx1,Cplx2,Creb3l2,Crhbp,D10Bwg1379e,Doc2a,Drd2,Eps15,Erc1,Gria2,Itgav,Lin7c,Lrba,Mlc1,Myo5a,Nbea,Nsf,Pldn,Ppp3cb,Rab22a,Rab27b,Rab2a,Rab6a,Rab6b,Rims1,Rims3,Rtn3,Sar1b,Scamp5,Sec24a,Snap25,Snap91,Snca,Sort1,Srcin1,Stx1a,Stxbp1,Stxbp5l,Synj1,Synrg,Syp,Syt1,Syt4,Tmed9,Ube3a,Unc13a,Unc13b,Unc13c,Wash
GO:0016192	vesicle-mediated transport	1.87709e-06	0.111943	1.67683e-05	0.111943	-0.951004	4.77551	0.346095	39	711	689	15363	0.0548523	0.044848	0.0566038	0.04628	monosomes vs polysomes	bot	1190002N15Rik,Ache,Ahi1,Ap3s1,Atp6v1h,Cd47,Chrna7,Clcn5,Dnm2,Dnm3,Dpysl2,Eea1,Elmod1,Fnbp1l,Glrb,Htr1b,Kif13a,Lmbr1l,Lrp11,Lrp12,Lrp1b,Lrp8,Lyst,Megf10,Mon2,Napb,Nlgn1,Pik3c2a,Pikfyve,Scamp1,Sec23a,Slc18a2,Snx16,Spag9,Steap2,Ston2,Tmed10,Usp33,Vps26a
GO:0031345	negative regulation of cell projection organization	3.84364e-06	0.206037	1.86551e-05	3.84364e-06	-5.41526	4.7292	0.000148542	14	746	68	15363	0.0187668	0.00442622	0.205882	0.0485582	monosomes vs polysomes	top	Cit,Dab1,Gsk3b,Itm2c,Ntm,Ptprf,Ptprg,Slit1,Spock1,Syngap1,Thy1,Tnr,Ulk2,Xylt1
GO:0046464	acylglycerol catabolic process	0.439354	1	0.439354	0.439354	-0.357185	0.357185	0.573812	1	723	12	15363	0.00138313	0.000781097	0.0833333	0.0470611	cell compartment	bot	Lpl
GO:0045934	negative regulation of nucleobase-containing compound metabolic process	4.73601e-07	0.0692235	6.84161e-06	0.0692235	-1.15975	5.16484	0.334663	53	748	886	15363	0.0708556	0.057671	0.0598194	0.0486884	cell compartment	top	Bag4,Basp1,Btrc,Cd38,Cpeb2,Dnajb6,Egr1,Etv3,Foxn3,Foxo1,Gclc,Grm8,Gsk3b,Htr1b,Ighmbp2,Lgr4,Mecp2,Mxi1,Myst3,Myst4,Nab2,Ncoa2,Nkap,Nkrf,Nppc,Plcb1,Pou2f1,Ppm1f,Prickle1,Prox1,Ptbp2,Pura,Rbmxl1,Rfx3,Rnf2,Rod1,Sfrp1,Sfrp2,Skil,Sox11,Sox9,Sstr4,Terf2,Thrb,Yaf2,Zbtb10,Zbtb16,Zeb1,Zfhx3,Zfp238,Zfp281,Zfp423,Zfpm2
GO:0031345	negative regulation of cell projection organization	3.84364e-06	0.206037	1.86551e-05	0.206037	-0.686055	4.7292	0.428664	5	711	68	15363	0.00703235	0.00442622	0.0735294	0.04628	monosomes vs polysomes	bot	Epha4,Nrp1,Ntn1,Sema3a,Sema4f
GO:0006639	acylglycerol metabolic process	0.552532	0.952681	0.579975	0.552532	-0.257643	0.23659	0.668718	3	723	61	15363	0.00414938	0.00397058	0.0491803	0.0470611	cell compartment	bot	Dgkh,Gpam,Lpl
GO:0032502	developmental process	1.08727e-11	1.29951e-06	8.36683e-06	1.29951e-06	-5.88622	5.07744	0.000164915	234	748	3667	15363	0.312834	0.23869	0.0638124	0.0486884	cell compartment	top	4932438A13Rik,9430031J16Rik,A930038C07Rik,Abi2,Abl2,Acsl4,Acvr1b,Adnp2,Agfg1,Alk,Aplp2,Arnt2,Arx,Atf2,Atp2b2,Atxn10,B3gnt2,Basp1,Bcl11b,Bcl2l2,Bcl9l,Bmp3,Btrc,Cadm1,Camk1d,Cand1,Cbfb,Ccdc88a,Cdh2,Chm,Chst11,Clptm1,Cntn1,Cntn3,Cntn4,Cplx2,Creb3l2,Cspg5,Cxadr,Dact1,Dhcr24,Dmd,Dnajb6,Dner,Dnm3,Dpysl2,Dscam,Dscaml1,Dusp6,Dync2h1,Ebf3,Egfr,Egr1,Emx2,Enc1,Epha3,Erbb4,Ero1l,Fam3c,Fbxw8,Fem1b,Fer,Foxn3,F…
GO:2000112	regulation of cellular macromolecule biosynthetic process	4.27784e-09	0.00611054	7.00075e-07	0.00236706	-2.62579	4.72205	0.0287938	160	746	2683	15363	0.214477	0.17464	0.0596347	0.0485582	monosomes vs polysomes	top	Acvr1b,Adnp2,Agap2,App,Ar,Arnt2,Arx,Atxn1,Atxn7l3,Basp1,Bcl11b,Bcl9l,Bhlhe22,Bmpr2,Brwd1,Camk1d,Camk2a,Camta1,Cbx4,Ccar1,Cdc73,Cdk5r1,Chd9,Cpeb2,Creb3l2,Csrnp3,Ctbp1,Ctnnd2,Cyr61,Dmd,Drd2,Ebf3,Eefsec,Egr1,Egr4,Epc2,Epha5,Fosb,Foxg1,Foxo3,Foxo6,Gatad2b,Gmcl1,Grb10,Grm5,Gsk3b,Hdac4,Hes5,Hey1,Hipk1,Hivep1,Hivep2,Hivep3,Id2,Ift172,Igf1,Itm2b,Jazf1,Junb,Kcnh1,Kcnh7,Kdm6b,Kit,Kitl,Lmo3,Lum,Maml3,Map2k1…
GO:2000112	regulation of cellular macromolecule biosynthetic process	4.27784e-09	0.00611054	7.00075e-07	4.48908e-08	-7.34784	4.72205	1.26113e-05	180	711	2683	15363	0.253165	0.17464	0.0670891	0.04628	monosomes vs polysomes	bot	1500010J02Rik,Abt1,Acvr1,Acvr2b,Aff4,Ahi1,Ahr,Ascc3,Asxl2,Asxl3,Atf2,Atr,Bach2,Baz1b,Bex1,Bmp3,Bmpr1a,Brd4,Btrc,C80913,Cand1,Cbfb,Cbx3,Ccdc88a,Cd38,Cdk13,Cdk8,Cdkn1b,Cnot6,Cpeb3,Creb1,Crebbp,Crebl2,Cyld,Dach1,Dcp1a,Dnajb6,Dnmt1,Dusp22,E2f3,Eed,Efemp1,Egfr,Egr2,Eif2ak3,Eif5a2,Elp2,Epc1,Erbb4,Esrrg,Ets2,Etv3,Fer,Fos,Fosl2,Foxn3,Foxo1,Foxp2,Frzb,Fzd1,Fzd3,Fzd7,Gclc,Hipk3,Id4,Igf1r,Ighmbp2,Impact,Irf…
GO:0007267	cell-cell signaling	9.22151e-17	0.00206512	4.46536e-14	9.22151e-17	-16.0352	4.67328	5.03379e-14	69	746	469	15363	0.0924933	0.0305279	0.147122	0.0485582	monosomes vs polysomes	top	Accn1,Amph,Apba1,App,Atxn1,C1ql3,Cacna1c,Cadps,Cav2,Cbln2,Chrm3,Cplx1,Cplx2,Crhbp,Dlg2,Dlgap2,Dmd,Drd2,Frs2,Gabra1,Gabra2,Gabra5,Gabrg1,Gria2,Grid2,Grin2b,Grm3,Grm5,Hipk1,Kcnma1,Kif1b,Lin7c,Maob,Mecp2,Mef2c,Met,Myo5a,Neurod1,Npy,Nrxn3,Pcdh8,Ppp3ca,Ptprf,Shc3,Slc12a5,Slc17a6,Slc17a7,Snap25,Snap91,Snca,Sox2,Sox9,Sstr4,Stx1a,Stxbp1,Sv2a,Sv2c,Syn3,Syngap1,Synj1,Syp,Syt1,Syt4,Tacr1,Trpc4,Unc13a,Unc13b…
GO:0023058	adaptation of signaling pathway	0.0791636	0.630555	0.125546	0.259739	-0.585464	0.0210356	0.429796	2	723	21	15363	0.00276625	0.00136692	0.0952381	0.0470611	cell compartment	bot	Adrbk2,Drd2
GO:0051051	negative regulation of transport	6.06502e-06	0.692866	8.75353e-06	0.692866	-0.159351	5.05782	0.817232	12	748	275	15363	0.0160428	0.0179001	0.0436364	0.0486884	cell compartment	top	Csk,Cyld,Gsk3b,Hmgcr,Il1rapl1,Maob,Mtap1b,Nf1,P2ry1,Scamp5,Serpine2,Sfrp1
GO:0045595	regulation of cell differentiation	1.05583e-11	0.000115158	9.16859e-08	1.40607e-10	-9.85199	4.67192	1.53508e-08	94	746	984	15363	0.126005	0.06405	0.0955285	0.0485582	monosomes vs polysomes	top	Abl2,Acvr1b,Acvr2a,Akap5,Apc,App,Ar,Bcl9l,Bmpr2,Camk1d,Cd83,Cdc73,Cdh2,Cdk5r1,Cit,Cntn4,Cyp26b1,Cyr61,Dab1,Dcc,Drd2,Dscam,Foxg1,Foxo3,Foxo6,Gnaq,Gnas,Grm5,Gsk3b,Hap1,Hdac4,Hes5,Hey1,Id2,Igf1,Itgav,Itm2c,Junb,Kit,Kitl,Lpl,Lrrc7,Lzts1,Map2k1,Mef2c,Met,Mtap1b,Ndfip1,Neurod1,Nf1,Notch2,Npnt,Nppc,Nptn,Ntm,Omg,Plcb1,Plxna4,Prickle1,Prox1,Ptk7,Ptprf,Ptprg,Rc3h1,Rif1,Robo1,Rod1,Serpine2,Slit1,Socs5,Sox11…
GO:0002250	adaptive immune response	0.967072	1	0.967072	0.967072	-0.0145414	0.0145414	0.980418	2	723	109	15363	0.00276625	0.00709497	0.0183486	0.0470611	cell compartment	bot	Lyst,Mef2c
GO:0048878	chemical homeostasis	1.20162e-06	0.122232	9.83069e-06	0.122232	-0.912816	5.00742	0.413768	42	748	717	15363	0.0561497	0.0466706	0.0585774	0.0486884	cell compartment	top	Abca1,Anxa7,Aplp2,Atp2a2,Atp2b2,Cd38,Erbb4,Glrb,Grin2b,Kcnd2,Kcnma1,Kcnq3,Mecp2,Mpp5,Myo5a,Nab2,Ndn,Neo1,Nf1,Nlgn1,Npc2,Nptn,Omg,Oprl1,P2ry1,Pdgfra,Prkaa1,Prkce,Scn1a,Scn2a1,Slc17a7,Slc24a2,Slc24a3,Slc4a10,Slc8a1,Slc9a7,Sod2,Stat3,Steap2,Tgfa,Trpc1,Vgf
GO:0045595	regulation of cell differentiation	1.05583e-11	0.000115158	9.16859e-08	6.60587e-06	-5.18007	4.67192	0.000463952	76	711	984	15363	0.106892	0.06405	0.0772358	0.04628	monosomes vs polysomes	bot	A930038C07Rik,Abca5,Ache,Acvr1,Acvr2b,Adcyap1,Adnp,Adrb1,Ahi1,Asxl2,Bdnf,Bex1,Bmpr1a,Ccdc88a,Cdh4,Clptm1,Cnr1,Creb1,Crebbp,Crebl2,Ctgf,D0H4S114,Dact1,Dixdc1,Dpysl2,Dusp6,Efemp1,Epc1,Epha3,Epha4,Fndc3b,Frzb,Fzd7,Id4,Il1rapl1,Jdp2,Klf10,Leo1,Lrp8,Mafb,Megf10,Mib1,Myst3,Nkap,Nlgn1,Nrg1,Nrp1,Ntn1,Pcm1,Pde3a,Pdgfra,Pias2,Pnp,Ppargc1b,Rbm15,Rcor1,Ret,Rfx3,Robo2,Rock2,Sema3a,Sema4f,Sfrp1,Sfrp2,Skil,Sod2…
GO:0051969	regulation of transmission of nerve impulse	2.98537e-14	4.25691e-05	7.01301e-10	2.98537e-14	-13.525	4.67037	8.1482e-12	42	746	224	15363	0.0563003	0.0145805	0.1875	0.0485582	monosomes vs polysomes	top	Atp2b2,Camk2a,Cdh2,Cplx2,Cspg5,Ctnnd2,Drd2,Egr1,Gnai1,Gria2,Grin2b,Grm3,Grm5,Gsk3b,Hes5,Htr2c,Kit,Lzts1,Mecp2,Mef2c,Ncdn,Neto1,Nf1,Nptn,Ppp3ca,Prkce,Psen2,Rasgrf1,Rims1,Serpine2,Slc24a2,Snca,Stx1a,Stxbp1,Syngap1,Syp,Tacr1,Tnr,Unc13a,Unc13b,Vgf,Ywhag
GO:0002460	adaptive immune response based on somatic recombination of immune receptors built from immunoglobulin superfamily domains	0.956272	1	0.956272	0.956272	-0.0194187	0.0194187	0.971667	2	723	102	15363	0.00276625	0.00663933	0.0196078	0.0470611	cell compartment	bot	Lyst,Mef2c
GO:0031175	neuron projection development	2.00611e-16	1.20129e-05	1.66997e-11	5.74108e-08	-7.24101	4.98596	1.05975e-05	44	748	375	15363	0.0588235	0.0244093	0.117333	0.0486884	cell compartment	top	9430031J16Rik,Abi2,Acsl4,Arx,Atxn10,B3gnt2,Bcl11b,Cntn1,Cntn4,Dact1,Dmd,Dscam,Egfr,Fzd3,Fzd7,Gsk3b,Igf1r,Mapk8,Mecp2,Mtap1b,Ncam1,Ncdn,Ndn,Nr4a2,Nrp1,Ntn1,Omg,Pak3,Plxna4,Prkg1,Ptpro,Ptprz1,Rasgrf1,Sema3a,Sema5a,Slit3,Slitrk1,Slitrk4,Snap91,Stxbp1,Tbc1d24,Ulk2,Usp33,Vapa
GO:0033036	macromolecule localization	6.69134e-07	0.0304061	2.20066e-05	6.69134e-07	-6.17449	4.65745	3.21111e-05	99	746	1250	15363	0.132708	0.0813643	0.0792	0.0485582	monosomes vs polysomes	top	2610002M06Rik,4932438A13Rik,Abca1,Accn1,Adrbk2,Akap2,Akap5,Ank2,Ap1s2,Ap3s1,Apba1,Appbp2,Atp11c,Bcap29,Cadps,Chst11,Clasp1,Cntnap1,Cntnap2,Dhcr24,Dlg2,Drd2,Eps15,Erc1,Fras1,Gnptab,Gpam,Gria2,Grid2,Grin2b,Grip1,Gsk3b,Hap1,Kifap3,Klc1,Kpna4,Lats1,Lin7c,Lrba,M6pr,Magi2,Mecp2,Mlc1,Morc3,Mzt1,Nbea,Nin,Notch2,Npc2,Npnt,Nsf,Osbpl10,Phip,Pkd2,Pldn,Pom121,Ppp3ca,Prickle1,Psen2,Ptprk,Pygo1,Rab10,Rab21,Rab2…
GO:0033036	macromolecule localization	6.69134e-07	0.0304061	2.20066e-05	0.0304061	-1.51704	4.65745	0.202419	72	711	1250	15363	0.101266	0.0813643	0.0576	0.04628	monosomes vs polysomes	bot	Abca5,Acsl4,Acvr1c,Ahi1,Akap10,Angpt1,Ap3s1,Atp8a1,Bag4,Bicd2,Cbln4,Cep57,Cpe,Dnm2,Dync2h1,Egr2,Eif5a2,Fgfr1op,Gopc,Grik2,Grin2a,Hcn1,Id4,Kif13a,Kpna1,Lats2,Lca5,Lyst,Mgea5,Mon2,Mpp5,Napb,Nlgn1,Nrip1,Nup107,Nup155,Osbp,Pcm1,Pgap1,Pikfyve,Plekha8,Pnp,Ppp3r1,Rab18,Rab30,Rab8b,Rab9b,Ranbp6,Reep1,Scamp1,Sec23a,Snx14,Snx16,Snx2,Snx25,Soat1,Stat3,Stat5b,Ston2,Terf2,Tgfb2,Tmed10,Tnpo1,Topors,Trim27,Vapa…
GO:1900542	regulation of purine nucleotide metabolic process	8.42598e-06	0.367345	2.29375e-05	8.42598e-06	-5.07438	4.63945	0.000306636	40	746	394	15363	0.0536193	0.025646	0.101523	0.0485582	monosomes vs polysomes	top	Abca1,Adcy1,Adcy2,Adcy9,Agap2,Agfg1,Akap5,Amph,Arhgap12,Arhgap23,Arhgap32,Arhgap6,Cpeb2,Crk,Drd2,Efna5,Epha5,Gnaq,Gnas,Gsk3b,Gucy1a2,Ipcef1,Iqgap2,Map2k1,Nf1,Nppc,Pkd2,Plcb1,Rab6a,Rabgap1l,Rasgrf1,Rgs16,Rgs17,Rgs20,Rgs4,Srgap1,Sstr4,Syngap1,Thy1,Timp2
GO:0015853	adenine transport	0.0485582	1	0.0485582	1	0	1.31257	1	0	723	1	15363	0	6.50915e-05	0	0.0470611	cell compartment	bot
GO:0010629	negative regulation of gene expression	6.02974e-06	0.546693	1.10295e-05	0.546693	-0.262256	4.95745	0.71964	45	748	932	15363	0.0601604	0.0606652	0.0482833	0.0486884	cell compartment	top	Basp1,Btrc,Cd38,Dgcr8,Dnajb6,Egr1,Etv3,Foxn3,Foxo1,Gclc,Gsk3b,Ighmbp2,Lgr4,Mecp2,Mxi1,Myst3,Myst4,Nab2,Ncoa2,Nkap,Nkrf,Plcb1,Pou2f1,Ppm1f,Prickle1,Prox1,Pura,Rfx3,Rnf2,Sfrp1,Sfrp2,Skil,Slit3,Sox11,Sox9,Thrb,Yaf2,Zbtb10,Zbtb16,Zeb1,Zfhx3,Zfp238,Zfp281,Zfp423,Zfpm2
GO:1900542	regulation of purine nucleotide metabolic process	8.42598e-06	0.367345	2.29375e-05	0.367345	-0.434926	4.63945	0.562894	20	711	394	15363	0.0281294	0.025646	0.0507614	0.04628	monosomes vs polysomes	bot	Adcyap1,Adnp,Adrb1,Dgki,Dnajb6,Dnajc10,Dock4,Elmod1,Epha3,Epha4,Grm8,Gucy1a3,Hrh3,Htr1b,Prkg1,Rab3gap2,Rasa2,Rictor,Tbc1d24,Vip
GO:0016082	synaptic vesicle priming	2.65201e-05	1	2.65201e-05	2.65201e-05	-4.57643	4.57643	0.000798711	4	746	5	15363	0.00536193	0.000325457	0.8	0.0485582	monosomes vs polysomes	top	Cadps,Synj1,Unc13a,Unc13b
GO:0021984	adenohypophysis development	0.155209	1	0.155209	0.155209	-0.809084	0.809084	0.333249	2	723	15	15363	0.00276625	0.000976372	0.133333	0.0470611	cell compartment	bot	Drd2,Sox2
GO:0048667	cell morphogenesis involved in neuron differentiation	1.25047e-09	0.000112998	1.10664e-05	0.000112998	-3.94693	4.956	0.00521458	29	748	281	15363	0.0387701	0.0182907	0.103203	0.0486884	cell compartment	top	Arx,Atp2b2,B3gnt2,Bcl11b,Dact1,Dscam,Fzd3,Fzd7,Gsk3b,Igf1r,Mtap1b,Ndn,Nr4a2,Nrp1,Ntn1,Pak3,Pcdh15,Plxna4,Ptpro,Ptprz1,Sema3a,Sema5a,Slit3,Slitrk1,Slitrk4,Snap91,Stxbp1,Ulk2,Usp33
GO:0016082	synaptic vesicle priming	2.65201e-05	1	2.65201e-05	1	0	4.57643	1	0	711	5	15363	0	0.000325457	0	0.04628	monosomes vs polysomes	bot
GO:0006140	regulation of nucleotide metabolic process	1.07142e-05	0.384606	2.78577e-05	1.07142e-05	-4.97004	4.55505	0.000374312	40	746	398	15363	0.0536193	0.0259064	0.100503	0.0485582	monosomes vs polysomes	top	Abca1,Adcy1,Adcy2,Adcy9,Agap2,Agfg1,Akap5,Amph,Arhgap12,Arhgap23,Arhgap32,Arhgap6,Cpeb2,Crk,Drd2,Efna5,Epha5,Gnaq,Gnas,Gsk3b,Gucy1a2,Ipcef1,Iqgap2,Map2k1,Nf1,Nppc,Pkd2,Plcb1,Rab6a,Rabgap1l,Rasgrf1,Rgs16,Rgs17,Rgs20,Rgs4,Srgap1,Sstr4,Syngap1,Thy1,Timp2
GO:0001973	adenosine receptor signaling pathway	0.286447	1	0.286447	0.286447	-0.542955	0.542955	0.448801	1	723	7	15363	0.00138313	0.00045564	0.142857	0.0470611	cell compartment	bot	Adcy5
GO:0051094	positive regulation of developmental process	1.91633e-07	0.015882	1.20661e-05	0.015882	-1.7991	4.91843	0.185869	45	748	665	15363	0.0601604	0.0432858	0.0676692	0.0486884	cell compartment	top	Acvr1b,Adam9,Asxl2,Bcl9l,Cd83,Dact1,Dscam,Erbb4,Fndc3b,Frs2,Grm5,Hmgcr,Junb,Lgr4,Mapk8,Mecp2,Mtap1b,Ncam1,Nkap,Nlgn1,Notch2,Npnt,Nppc,Nptn,Ntn1,Pde3a,Pias2,Plcb1,Pnp,Prox1,Ptprf,Rfx3,Serpine2,Sfrp1,Sfrp2,Skil,Socs5,Sox11,Sox9,Tcf12,Thrb,Zbtb16,Zeb1,Zfhx3,Zfpm2
GO:0006140	regulation of nucleotide metabolic process	1.07142e-05	0.384606	2.78577e-05	0.384606	-0.414984	4.55505	0.573303	20	711	398	15363	0.0281294	0.0259064	0.0502513	0.04628	monosomes vs polysomes	bot	Adcyap1,Adnp,Adrb1,Dgki,Dnajb6,Dnajc10,Dock4,Elmod1,Epha3,Epha4,Grm8,Gucy1a3,Hrh3,Htr1b,Prkg1,Rab3gap2,Rasa2,Rictor,Tbc1d24,Vip
GO:0017158	regulation of calcium ion-dependent exocytosis	2.89977e-05	1	2.89977e-05	2.89977e-05	-4.53764	4.53764	0.000867348	8	746	27	15363	0.0107239	0.00175747	0.296296	0.0485582	monosomes vs polysomes	top	Cadps,Doc2a,Plcb1,Scamp5,Stxbp1,Syt1,Syt4,Syt7
GO:0007191	adenylate cyclase-activating dopamine receptor signaling pathway	0.0639137	1	0.0639137	0.0639137	-1.19441	1.19441	0.20457	2	723	9	15363	0.00276625	0.000585823	0.222222	0.0470611	cell compartment	bot	Adcy5,Gnas
GO:0009653	anatomical structure morphogenesis	3.59561e-09	0.000292301	1.23011e-05	0.000292301	-3.53417	4.91006	0.0109125	106	748	1571	15363	0.141711	0.102259	0.0674729	0.0486884	cell compartment	top	9430031J16Rik,Agfg1,Arx,Atf2,Atp2b2,B3gnt2,Bcl11b,Btrc,Cadm1,Cdh2,Chst11,Dact1,Dmd,Dnajb6,Dscam,Dscaml1,Dync2h1,Egfr,Erbb4,Fem1b,Fer,Frs2,Fzd3,Fzd7,Gsk3b,Hcn1,Hectd1,Igf1r,Junb,Lgr4,Lnp,Mafb,Mib1,Mpp5,Mtap1b,Mtss1,Myo5a,Nab2,Ndn,Neo1,Nf1,Notch2,Npnt,Nppc,Nr4a1,Nr4a2,Nrg3,Nrp1,Nrxn3,Ntn1,Nus1,Olfm3,Omg,Pak3,Pcdh15,Pdgfra,Pgr,Plxna4,Pou2f1,Pou3f4,Ppap2b,Ppp3r1,Prickle1,Prox1,Ptpro,Ptprz1,Rdh10,Rfx3…
GO:0017158	regulation of calcium ion-dependent exocytosis	2.89977e-05	1	2.89977e-05	1	0	4.53764	1	0	711	27	15363	0	0.00175747	0	0.04628	monosomes vs polysomes	bot
GO:0007189	adenylate cyclase-activating G-protein coupled receptor signaling pathway	0.0146885	0.883434	0.0166266	0.0146885	-1.83302	1.7792	0.0866044	6	723	43	15363	0.00829876	0.00279893	0.139535	0.0470611	cell compartment	bot	Adcy5,Adcyap1,Adrb1,Gna13,Gnaq,Gnas
GO:0019226	transmission of nerve impulse	1.11189e-18	0.00023133	4.80649e-15	5.26109e-08	-7.27892	4.89657	1.01739e-05	46	748	400	15363	0.0614973	0.0260366	0.115	0.0486884	cell compartment	top	Cadps,Chrm3,Cplx2,Dmd,Dpysl2,Frmpd4,Gabra1,Gabra2,Gabrg2,Gad2,Glrb,Grin2b,Grm3,Grm5,Grm8,Htr1b,Kcnma1,Maob,Mecp2,Mpp5,Myo5a,Nab2,Napb,Nf1,Nlgn1,Nmbr,Nrxn3,Omg,Pnoc,Ptprf,Scn1a,Scn2a1,Slc17a6,Slc17a7,Snap91,Sstr2,Sstr4,Ston2,Stxbp1,Syn3,Syp,Syt1,Syt4,Unc13b,Unc13c,Usp14
GO:0050794	regulation of cellular process	2.56408e-08	0.000878157	2.91985e-05	2.56408e-08	-7.59107	4.53464	1.72267e-06	469	746	8167	15363	0.628686	0.531602	0.0574262	0.0485582	monosomes vs polysomes	top	4932438A13Rik,A830018L16Rik,Aak1,Abca1,Abl2,Accn1,Acvr1b,Acvr2a,Adcy1,Adcy2,Adcy5,Adcy9,Add2,Adnp2,Adra1d,Adrbk2,Agap2,Agfg1,Akap11,Akap2,Akap5,Akt3,Aldh1a1,Ambra1,Amigo2,Amotl1,Amph,Ank2,Ankrd26,Apc,App,Ar,Arhgap12,Arhgap23,Arhgap26,Arhgap32,Arhgap6,Arl5c,Arl8b,Arnt2,Arx,Atp2b1,Atp2b2,Atp6ap2,Atxn1,Atxn7l3,Baiap3,Basp1,Bcl11b,Bcl9l,Bex2,Bhlhe22,Bmpr2,Brwd1,C1ql3,Cacna1c,Cacna2d1,Cacng3,Cadm1,Cad…
GO:0050794	regulation of cellular process	2.56408e-08	0.000878157	2.91985e-05	0.000878157	-3.05643	4.53464	0.0193746	419	711	8167	15363	0.589311	0.531602	0.051304	0.04628	monosomes vs polysomes	bot	1200011M11Rik,1500010J02Rik,9430031J16Rik,A930038C07Rik,Aacs,Abca5,Abt1,Ache,Acsl4,Acvr1,Acvr1c,Acvr2b,Adam23,Adam9,Adamts2,Adcyap1,Adnp,Adra1a,Adra1b,Adrb1,Aff2,Aff4,Ahi1,Ahr,Akap10,Akap6,Alk,Angpt1,Anxa7,Apaf1,Aph1b,Aplp2,Appl1,Arhgef18,Ascc3,Asph,Asxl2,Asxl3,Atad1,Atf2,Atp2a2,Atp2c1,Atp7a,Atr,Atrnl1,Bach2,Bag4,Baz1b,Bcl2l2,Bdnf,Bex1,Bmp3,Bmpr1a,Bnip3,Brd4,Btrc,C77370,C80913,Cacna1d,Cand1,Cbfb,…
GO:0051130	positive regulation of cellular component organization	1.11025e-08	0.00131709	8.4296e-06	0.000351225	-3.45441	4.50016	0.00658283	41	746	482	15363	0.0549598	0.0313741	0.0850622	0.0485582	monosomes vs polysomes	top	Abl2,Accn1,Akap5,Amph,Apc,Ar,Bcl9l,Camk1d,Cbln2,Ctbp1,Dcc,Drd2,Dscam,Gpc3,Gsk3b,Hap1,Hrk,Igf1,Kit,Lrrc7,Magi2,Mecp2,Met,Mtap1b,Nptn,Pdpk1,Ppm1e,Ppm1f,Prkce,Prox1,Ptk7,Ptprf,Robo1,Serpine2,Snca,Synj1,Tacr1,Tmed9,Tnks,Tppp,Wash
GO:0007195	adenylate cyclase-inhibiting dopamine receptor signaling pathway	0.020114	1	0.020114	0.020114	-1.6965	1.6965	0.108071	2	723	5	15363	0.00276625	0.000325457	0.4	0.0470611	cell compartment	bot	Adcy5,Drd2
GO:0043271	negative regulation of ion transport	8.56473e-06	0.674352	1.27007e-05	0.674352	-0.171114	4.89617	0.800275	2	748	47	15363	0.0026738	0.0030593	0.0425532	0.0486884	cell compartment	top	Il1rapl1,Serpine2
GO:0051130	positive regulation of cellular component organization	1.11025e-08	0.00131709	8.4296e-06	1.11025e-08	-7.95458	4.50016	4.67861e-06	52	711	482	15363	0.0731364	0.0313741	0.107884	0.04628	monosomes vs polysomes	bot	A930038C07Rik,Ache,Adam9,Adcyap1,Adnp,Ahi1,Ahr,Angpt1,Atad1,Bag4,Bnip3,Cand1,Cd47,Cdh4,Cdkn1b,Cnr1,Creb1,Ctgf,Dixdc1,Dnmt1,Eif5a2,Epha3,Epha4,Fer,Frmpd4,Jarid2,Jdp2,Jmy,Lrp8,Mapk8,Mgea5,Mib1,Nlgn1,Nsmce2,Ntn1,Pias2,Pot1a,Ptprj,Rab8b,Ret,Rictor,Robo2,Rock2,Rps6ka5,Skil,Smc5,Tac1,Terf2,Tgfa,Tgfb2,Tgfbr1,Wasl
GO:0048168	regulation of neuronal synaptic plasticity	2.66796e-13	0.0698671	3.81862e-12	0.0698671	-1.15573	4.49352	0.286728	5	711	48	15363	0.00703235	0.00312439	0.104167	0.04628	monosomes vs polysomes	bot	Bdnf,Grik2,Grin2a,Lnpep,Shisa9
GO:0007197	adenylate cyclase-inhibiting G-protein coupled acetylcholine receptor signaling pathway	0.04628	1	0.04628	0.0470611	-1.32734	1.32734	0.166441	1	723	1	15363	0.00138313	6.50915e-05	1	0.0470611	cell compartment	bot	Chrm4
GO:0051253	negative regulation of RNA metabolic process	1.97839e-06	0.142726	1.38614e-05	0.142726	-0.845496	4.85819	0.419401	47	748	823	15363	0.0628342	0.0535703	0.0571081	0.0486884	cell compartment	top	Bag4,Basp1,Btrc,Cd38,Dnajb6,Egr1,Etv3,Foxn3,Foxo1,Gclc,Gsk3b,Ighmbp2,Lgr4,Mecp2,Mxi1,Myst3,Myst4,Nab2,Ncoa2,Nkap,Nkrf,Plcb1,Pou2f1,Ppm1f,Prickle1,Prox1,Ptbp2,Pura,Rbmxl1,Rfx3,Rnf2,Rod1,Sfrp1,Sfrp2,Skil,Sox11,Sox9,Thrb,Yaf2,Zbtb10,Zbtb16,Zeb1,Zfhx3,Zfp238,Zfp281,Zfp423,Zfpm2
GO:0035970	peptidyl-threonine dephosphorylation	1.31992e-05	0.315571	4.18263e-05	1.31992e-05	-4.87945	4.37855	0.00044339	5	746	8	15363	0.00670241	0.000520732	0.625	0.0485582	monosomes vs polysomes	top	Pdp2,Ppm1a,Ppm1d,Ppm1e,Ppm1f
GO:0007196	adenylate cyclase-inhibiting G-protein coupled glutamate receptor signaling pathway	0.0422333	1	0.0422333	1	0	1.37435	1	0	723	7	15363	0	0.00045564	0	0.0470611	cell compartment	bot
GO:0051252	regulation of RNA metabolic process	4.74887e-08	0.00341253	1.3916e-05	0.00341253	-2.46692	4.85649	0.0686053	151	748	2529	15363	0.201872	0.164616	0.0597074	0.0486884	cell compartment	top	Acvr1b,Adnp2,Arnt2,Arx,Ascc3,Asxl2,Atf2,Bach2,Bag4,Basp1,Bcl11b,Bcl9l,Bmp3,Btrc,Camk1d,Cand1,Cbfb,Ccar1,Cd38,Cnot6,Creb3l2,Csrnp3,Cyld,Dmd,Dnajb6,Ebf3,Eed,Egr1,Egr4,Erbb4,Etv3,Fer,Fosl2,Foxn3,Foxo1,Fzd3,Fzd7,Gclc,Gmcl1,Grm5,Gsk3b,Hivep2,Ighmbp2,Jhdm1d,Junb,Kcnh1,Kcnh7,Lgr4,Lmo3,Lum,Mafb,Maml3,Map3k2,Mapk8,Mbnl1,Mecp2,Med23,Mier3,Morf4l2,Mta3,Mtpn,Mxi1,Mycl1,Myst3,Myst4,Myt1l,Nab2,Ncoa2,Ndn,Neo1,N…
GO:0035970	peptidyl-threonine dephosphorylation	1.31992e-05	0.315571	4.18263e-05	0.315571	-0.500903	4.37855	0.516232	1	711	8	15363	0.00140647	0.000520732	0.125	0.04628	monosomes vs polysomes	bot	Pdp1
GO:0006813	potassium ion transport	2.14726e-06	0.0486919	4.40989e-05	2.14726e-06	-5.66812	4.35557	8.76364e-05	21	746	135	15363	0.0281501	0.00878735	0.155556	0.0485582	monosomes vs polysomes	top	Atp1b1,Kcna2,Kcna3,Kcnc2,Kcnd2,Kcnd3,Kcnh1,Kcnh7,Kcnip4,Kcnj2,Kcnj4,Kcnj6,Kcnma1,Kcnq3,Kcnq5,Nsf,Pkd2,Slc12a5,Slc24a3,Slc9a7,Snap25
GO:0007193	adenylate cyclase-inhibiting G-protein coupled receptor signaling pathway	0.00536769	0.0886543	0.0605464	0.00536769	-2.27021	1.21791	0.0429511	6	723	35	15363	0.00829876	0.0022782	0.171429	0.0470611	cell compartment	bot	Adcy5,Chrm4,Drd2,Gnai1,Gnaz,S1pr3
GO:0051130	positive regulation of cellular component organization	1.11025e-08	0.00131709	8.4296e-06	0.00131709	-2.88038	4.83257	0.0346881	39	748	482	15363	0.052139	0.0313741	0.0809129	0.0486884	cell compartment	top	A930038C07Rik,Abl2,Adam9,Atad1,Bag4,Bcl9l,Camk1d,Cand1,Dscam,Eif5a2,Epha3,Fer,Frmpd4,Gsk3b,Hrk,Mapk8,Mecp2,Mib1,Mtap1b,Nlgn1,Nptn,Nsmce2,Ntn1,Pdpk1,Pias2,Ppm1e,Ppm1f,Prkce,Prox1,Ptprf,Rab8b,Rictor,Rock2,Serpine2,Skil,Terf2,Tgfa,Tnks,Wasl
GO:0006813	potassium ion transport	2.14726e-06	0.0486919	4.40989e-05	0.0486919	-1.31254	4.35557	0.226222	11	711	135	15363	0.0154712	0.00878735	0.0814815	0.04628	monosomes vs polysomes	bot	Atp1b3,Cdkn1b,Hcn1,Kcna4,Kcnb1,Kcnh5,Kcnj3,Kcnk9,Kcnn3,Kcns2,Kcnt2
GO:0065007	biological regulation	1.56732e-06	0.0354843	4.41693e-05	1.56732e-06	-5.80484	4.35488	6.71027e-05	502	746	9085	15363	0.672922	0.591356	0.0552559	0.0485582	monosomes vs polysomes	top	4932438A13Rik,A830018L16Rik,Aak1,Abca1,Abl2,Accn1,Acvr1b,Acvr2a,Adcy1,Adcy2,Adcy5,Adcy9,Add2,Adnp2,Adra1d,Adrbk2,Agap2,Agfg1,Akap11,Akap2,Akap5,Akt3,Aldh1a1,Ambra1,Amigo2,Amotl1,Amph,Ank2,Ankrd26,Apba1,Apc,App,Ar,Arhgap12,Arhgap23,Arhgap26,Arhgap32,Arhgap6,Arl5c,Arl8b,Arnt2,Arx,Atp2b1,Atp2b2,Atp6ap2,Atxn1,Atxn7l3,Baiap3,Basp1,Bcl11b,Bcl9l,Bex2,Bhlhe22,Bmpr2,Brwd1,C1ql3,Cacna1c,Cacna2d1,Cacng3,Cad…
GO:0007188	adenylate cyclase-modulating G-protein coupled receptor signaling pathway	0.000153308	0.325384	0.00047116	0.000153308	-3.81444	3.32683	0.00280397	14	723	96	15363	0.0193638	0.00624878	0.145833	0.0470611	cell compartment	bot	Adcy2,Adcy5,Adcyap1,Adrb1,Chrm4,Cnr1,Drd2,Gna13,Gnai1,Gnaq,Gnas,Gnaz,Prkacb,S1pr3
GO:0016043	cellular component organization	3.31253e-09	0.000224906	1.47285e-05	0.000224906	-3.648	4.83184	0.00878214	179	748	2894	15363	0.239305	0.188375	0.0618521	0.0486884	cell compartment	top	1500010J02Rik,9430031J16Rik,A930038C07Rik,Abca1,Abca5,Abi2,Abl2,Acsl4,Actr2,Agfg1,Akap2,Anxa7,Aplp2,Arhgap6,Arl8b,Arx,Atp2b2,Atxn10,B3gnt2,Bag4,Bcl11b,Cadm1,Cadps,Cald1,Capza2,Ccdc88a,Ccng2,Cd2ap,Cdh2,Celf2,Cenpc1,Clasp1,Clvs1,Cntn1,Cntn4,Cxadr,Dact1,Dhcr24,Dmd,Dnajb6,Dnm3,Dpysl2,Dscam,Dync2h1,Eed,Eftud1,Egfr,Erbb4,Fam33a,Fat1,Fer,Fzd3,Fzd7,Glrb,Gopc,Grin2b,Gsk3b,Hgsnat,Ict1,Igf1r,Ighmbp2,Ina,Jhd…
GO:0065007	biological regulation	1.56732e-06	0.0354843	4.41693e-05	0.0354843	-1.44996	4.35488	0.224687	444	711	9085	15363	0.624473	0.591356	0.0488718	0.04628	monosomes vs polysomes	bot	1200011M11Rik,1500010J02Rik,9430031J16Rik,A930038C07Rik,Aacs,Abca5,Abcb7,Abt1,Ache,Acsl4,Acvr1,Acvr1c,Acvr2b,Adam23,Adam9,Adamts2,Adcyap1,Adnp,Adra1a,Adra1b,Adrb1,Aff2,Aff4,Ahi1,Ahr,Akap10,Akap6,Alk,Angpt1,Anxa7,Apaf1,Aph1b,Aplp2,Appl1,Arhgef18,Ascc3,Asph,Asxl2,Asxl3,Atad1,Atf2,Atp2a2,Atp2c1,Atp7a,Atr,Atrn,Atrnl1,Bach2,Bag4,Baz1b,Bcl2l2,Bdnf,Bex1,Bicd2,Bmp3,Bmpr1a,Bnip3,Brd4,Btrc,C77370,C80913,Ca…
GO:0009187	cyclic nucleotide metabolic process	3.19851e-05	0.700703	4.56471e-05	3.19851e-05	-4.49505	4.34059	0.000931192	11	746	52	15363	0.0147453	0.00338476	0.211538	0.0485582	monosomes vs polysomes	top	Adcy1,Adcy2,Adcy5,Adcy9,Atp2b2,Gucy1a2,Gucy1b3,Htr2c,Nppc,Pde4b,Rora
GO:0009187	cyclic nucleotide metabolic process	3.19851e-05	0.700703	4.56471e-05	0.700703	-0.154466	4.34059	0.783642	2	711	52	15363	0.00281294	0.00338476	0.0384615	0.04628	monosomes vs polysomes	bot	Gucy1a3,Pde3a
GO:0034332	adherens junction organization	0.406318	1	0.406318	1	0	0.374063	1	0	723	11	15363	0	0.000716006	0	0.0470611	cell compartment	bot
GO:2001141	regulation of RNA biosynthetic process	7.88e-08	0.0046707	1.68711e-05	0.0046707	-2.33062	4.77286	0.0866106	147	748	2474	15363	0.196524	0.161036	0.0594179	0.0486884	cell compartment	top	Acvr1b,Adnp2,Arnt2,Arx,Ascc3,Asxl2,Atf2,Bach2,Basp1,Bcl11b,Bcl9l,Bmp3,Btrc,Camk1d,Cand1,Cbfb,Ccar1,Cd38,Cnot6,Creb3l2,Csrnp3,Cyld,Dmd,Dnajb6,Ebf3,Eed,Egr1,Egr4,Erbb4,Etv3,Fer,Fosl2,Foxn3,Foxo1,Fzd3,Fzd7,Gclc,Gmcl1,Grm5,Gsk3b,Hivep2,Ighmbp2,Jhdm1d,Junb,Kcnh1,Kcnh7,Lgr4,Lmo3,Lum,Mafb,Maml3,Map3k2,Mapk8,Mecp2,Med23,Mier3,Morf4l2,Mta3,Mtpn,Mxi1,Mycl1,Myst3,Myst4,Myt1l,Nab2,Ncoa2,Ndn,Neo1,Neurod6,Nfia…
GO:0051129	negative regulation of cellular component organization	2.00361e-05	0.437932	4.57516e-05	2.00361e-05	-4.69819	4.33959	0.000624983	31	746	283	15363	0.041555	0.0184209	0.109541	0.0485582	monosomes vs polysomes	top	Add2,Apc,Ar,Arhgap6,Capza2,Cit,Clasp1,Ctbp1,Dab1,Gsk3b,Igf1,Itm2c,Mecp2,Mtap1b,Mtap6,Ntm,Ppm1a,Ptprf,Ptprg,Scamp5,Shroom2,Slit1,Snca,Spock1,Syngap1,Thra,Thy1,Tnr,Ttc3,Ulk2,Xylt1
GO:0051129	negative regulation of cellular component organization	2.00361e-05	0.437932	4.57516e-05	0.437932	-0.358593	4.33959	0.608199	14	711	283	15363	0.0196906	0.0184209	0.04947	0.04628	monosomes vs polysomes	bot	Bnip3,Csk,Dnmt1,Epha4,Jarid2,Nrp1,Ntn1,Oma1,Pot1a,Sema3a,Sema4f,Sfrp1,Sfrp2,Terf2
GO:0060612	adipose tissue development	0.180785	0.537754	0.336185	0.537754	-0.269416	0.471609	0.653029	1	723	16	15363	0.00138313	0.00104146	0.0625	0.0470611	cell compartment	bot	Id2
GO:0042592	homeostatic process	2.40203e-06	0.129863	1.84967e-05	0.129863	-0.886516	4.73291	0.413768	57	748	1007	15363	0.0762032	0.0655471	0.0566038	0.0486884	cell compartment	top	1500010J02Rik,Abca1,Anxa7,Aplp2,Atp2a2,Atp2b2,Cd38,Ctss,Cxadr,Dmd,Erbb4,Gclc,Glrb,Grin2b,Kcnd2,Kcnma1,Kcnq3,Magt1,Mecp2,Mpp5,Myo5a,Nab2,Ncdn,Ndn,Neo1,Nf1,Nlgn1,Npc2,Nptn,Nsmce2,Omg,Oprl1,P2ry1,Pdgfra,Plcb1,Ppp3cb,Prkaa1,Prkce,Rod1,Scn1a,Scn2a1,Skil,Slc17a7,Slc24a2,Slc24a3,Slc4a10,Slc8a1,Slc9a7,Sod2,Sox9,Stat3,Steap2,Terf2,Tgfa,Tmx3,Trpc1,Vgf
GO:0050789	regulation of biological process	1.01456e-06	0.0217055	4.67421e-05	1.01456e-06	-5.99372	4.33029	4.61519e-05	486	746	8719	15363	0.651475	0.567532	0.0557403	0.0485582	monosomes vs polysomes	top	4932438A13Rik,A830018L16Rik,Aak1,Abca1,Abl2,Accn1,Acvr1b,Acvr2a,Adcy1,Adcy2,Adcy5,Adcy9,Add2,Adnp2,Adra1d,Adrbk2,Agap2,Agfg1,Akap11,Akap2,Akap5,Akt3,Aldh1a1,Ambra1,Amigo2,Amotl1,Amph,Ank2,Ankrd26,Apba1,Apc,App,Ar,Arhgap12,Arhgap23,Arhgap26,Arhgap32,Arhgap6,Arl5c,Arl8b,Arnt2,Arx,Atp2b1,Atp2b2,Atp6ap2,Atxn1,Atxn7l3,Baiap3,Basp1,Bcl11b,Bcl9l,Bex2,Bhlhe22,Bmpr2,Brwd1,C1ql3,Cacna1c,Cacna2d1,Cacng3,Cad…
GO:0050789	regulation of biological process	1.01456e-06	0.0217055	4.67421e-05	0.0217055	-1.66343	4.33029	0.166524	430	711	8719	15363	0.604782	0.567532	0.0493176	0.04628	monosomes vs polysomes	bot	1200011M11Rik,1500010J02Rik,9430031J16Rik,A930038C07Rik,Aacs,Abca5,Abt1,Ache,Acsl4,Acvr1,Acvr1c,Acvr2b,Adam23,Adam9,Adamts2,Adcyap1,Adnp,Adra1a,Adra1b,Adrb1,Aff2,Aff4,Ahi1,Ahr,Akap10,Akap6,Alk,Angpt1,Anxa7,Apaf1,Aph1b,Aplp2,Appl1,Arhgef18,Ascc3,Asph,Asxl2,Asxl3,Atad1,Atf2,Atp2a2,Atp2c1,Atp7a,Atr,Atrn,Atrnl1,Bach2,Bag4,Baz1b,Bcl2l2,Bdnf,Bex1,Bmp3,Bmpr1a,Bnip3,Brd4,Btrc,C77370,C80913,Cacna1d,Cand1,…
GO:0030325	adrenal gland development	0.201553	0.592001	0.34046	0.580283	-0.236361	0.425927	0.680693	1	723	18	15363	0.00138313	0.00117165	0.0555556	0.0470611	cell compartment	bot	Nr3c1
GO:0030003	cellular cation homeostasis	5.58311e-06	0.298674	1.8693e-05	0.298674	-0.524803	4.72832	0.549078	17	748	301	15363	0.0227273	0.0195925	0.0564784	0.0486884	cell compartment	top	Anxa7,Aplp2,Atp2a2,Atp2b2,Cd38,Kcnma1,Ndn,Nptn,Oprl1,P2ry1,Pdgfra,Prkce,Slc24a2,Slc24a3,Slc8a1,Tgfa,Trpc1
GO:0060341	regulation of cellular localization	1.72108e-07	0.0041922	4.10544e-05	2.04708e-07	-6.68886	4.31131	1.10366e-05	56	746	559	15363	0.075067	0.0363861	0.100179	0.0485582	monosomes vs polysomes	top	Acvr2a,Akap5,Apc,Ar,Cadm1,Cadps,Camk2a,Cdk5r1,Crhbp,Doc2a,Drd2,Efna5,Epha5,Gnaq,Gpam,Grin2b,Gsk3b,Htr2c,Igf1,Maob,Map2k1,Mlc1,Mtap1b,Myo5a,Ncam1,Nf1,Nnat,Nsf,P2ry1,Pcsk1,Pdpk1,Pkd2,Pkia,Plcb1,Ppp1r12a,Ppp3ca,Ppp3cb,Prkce,Rab27b,Rab3c,Ryr2,Scamp5,Snap25,Snca,Sox11,Sox4,Srcin1,Stx1a,Stxbp1,Syt1,Syt4,Syt7,Tacr1,Thra,Tmem30a,Zic1
GO:0060341	regulation of cellular localization	1.72108e-07	0.0041922	4.10544e-05	0.0041922	-2.37756	4.31131	0.0579211	40	711	559	15363	0.0562588	0.0363861	0.0715564	0.04628	monosomes vs polysomes	bot	Aacs,Acvr1c,Adam9,Adcyap1,Appl1,Bmpr1a,Cd38,Chrna4,Chrna7,Cnr1,Creb1,Cyld,Dpysl2,Egfr,Erbb4,Fzd1,Fzd7,Grm8,Hmgcr,Hrh3,Htr1b,Htr2a,Il1rapl1,Irs2,Mgea5,Napb,Nlgn1,Npy1r,Nr3c1,Panx1,Rab8b,Rfx3,Sfrp1,Sfrp2,Slc30a1,Tac1,Tgfb2,Tgfbr1,Trim27,Uhmk1
GO:0071875	adrenergic receptor signaling pathway	0.0384681	1	0.0384681	0.0396735	-1.4015	1.4015	0.166441	2	723	7	15363	0.00276625	0.00045564	0.285714	0.0470611	cell compartment	bot	Adra1a,Adrb1
GO:0071842	cellular component organization at cellular level	1.93371e-09	9.76696e-05	1.97985e-05	9.76696e-05	-4.01024	4.70337	0.00481779	152	748	2351	15363	0.203209	0.15303	0.0646533	0.0486884	cell compartment	top	1500010J02Rik,9430031J16Rik,A930038C07Rik,Abca1,Abi2,Abl2,Acsl4,Actr2,Agfg1,Akap2,Aplp2,Arhgap6,Arl8b,Arx,Atp2b2,Atxn10,B3gnt2,Bag4,Bcl11b,Cadm1,Cadps,Cald1,Capza2,Ccdc88a,Ccng2,Cd2ap,Cdh2,Celf2,Cenpc1,Clasp1,Clvs1,Cntn1,Cntn4,Cxadr,Dact1,Dmd,Dnajb6,Dnm3,Dpysl2,Dscam,Dync2h1,Eed,Eftud1,Egfr,Fam33a,Fat1,Fer,Fzd3,Fzd7,Gopc,Gsk3b,Ict1,Igf1r,Ina,Jhdm1d,Kdm6a,Kif13a,Kif3b,Larp4,Lmln,Lrrcc1,Man2a1,Mapk…
GO:0051966	regulation of synaptic transmission, glutamatergic	6.1515e-06	0.110998	5.54198e-05	0.110998	-0.954684	4.25634	0.307445	4	746	38	15363	0.00536193	0.00247348	0.105263	0.0485582	monosomes vs polysomes	top	Drd2,Gria2,Serpine2,Tnr
GO:0030534	adult behavior	0.000157256	0.230069	0.000683519	0.000157256	-3.80339	3.16525	0.00286449	16	723	120	15363	0.02213	0.00781097	0.133333	0.0470611	cell compartment	bot	Adra1b,App,Atxn1,Cacna1c,Chl1,Chrna4,Chrna7,Crhbp,Dab1,Drd2,Epha4,Htr2c,Met,Npy,Nr4a3,Snca
GO:0045776	negative regulation of blood pressure	1.87142e-05	0.877451	2.13279e-05	0.877451	-0.056777	4.67105	0.927467	1	748	42	15363	0.0013369	0.00273384	0.0238095	0.0486884	cell compartment	top	Sod2
GO:0051966	regulation of synaptic transmission, glutamatergic	6.1515e-06	0.110998	5.54198e-05	6.1515e-06	-5.21102	4.25634	0.000439363	10	711	38	15363	0.0140647	0.00247348	0.263158	0.04628	monosomes vs polysomes	bot	Adcyap1,Atad1,Cnr1,Egfr,Gria4,Grik2,Grm1,Htr1b,Htr2a,Nlgn1
GO:0007616	long-term memory	3.95598e-05	0.630555	6.2738e-05	3.95598e-05	-4.40275	4.20247	0.0011218	7	746	21	15363	0.00938338	0.00136692	0.333333	0.0485582	monosomes vs polysomes	top	Adcy1,Drd2,Mecp2,Pja2,Slc17a7,Snap25,Tacr1
GO:0007616	long-term memory	3.95598e-05	0.630555	6.2738e-05	0.630555	-0.200277	4.20247	0.732605	1	711	21	15363	0.00140647	0.00136692	0.047619	0.04628	monosomes vs polysomes	bot	Tac1
GO:0008343	adult feeding behavior	0.38257	1	0.38257	0.38257	-0.417289	0.417289	0.524892	1	723	10	15363	0.00138313	0.000650915	0.1	0.0470611	cell compartment	bot	Npy
GO:0001978	regulation of systemic arterial blood pressure by carotid sinus baroreceptor feedback	2.34208e-05	1	2.34208e-05	1	0	4.6304	1	0	748	5	15363	0	0.000325457	0	0.0486884	cell compartment	top
GO:0016079	synaptic vesicle exocytosis	3.95598e-05	0.630555	6.2738e-05	3.95598e-05	-4.40275	4.20247	0.0011218	7	746	21	15363	0.00938338	0.00136692	0.333333	0.0485582	monosomes vs polysomes	top	Cadps,Cplx1,Cplx2,Synj1,Syt1,Unc13a,Unc13b
GO:0016079	synaptic vesicle exocytosis	3.95598e-05	0.630555	6.2738e-05	0.630555	-0.200277	4.20247	0.732605	1	711	21	15363	0.00140647	0.00136692	0.047619	0.04628	monosomes vs polysomes	bot	Nlgn1
GO:0007512	adult heart development	0.119129	1	0.119129	0.122492	-0.911893	0.911893	0.30043	2	723	13	15363	0.00276625	0.000846189	0.153846	0.0470611	cell compartment	bot	Adra1a,Adra1b
GO:0030900	forebrain development	9.56268e-07	0.0393792	2.42836e-05	0.0393792	-1.40473	4.61469	0.281516	19	748	252	15363	0.0254011	0.016403	0.0753968	0.0486884	cell compartment	top	Aplp2,Arx,Bcl11b,Dync2h1,Egfr,Emx2,Erbb4,Frs2,Gsk3b,Ncam1,Neurod6,Nf1,Nr4a2,Plcb1,Plxna4,Pou3f4,Prkg1,Prox1,Slc1a2
GO:0045598	regulation of fat cell differentiation	2.25623e-05	0.355141	6.35304e-05	0.355141	-0.449599	4.19702	0.539851	4	746	62	15363	0.00536193	0.00403567	0.0645161	0.0485582	monosomes vs polysomes	top	Id2,Igf1,Trib2,Zbtb16
GO:0008344	adult locomotory behavior	0.0341671	0.193957	0.176158	0.0341671	-1.46639	0.754098	0.155592	8	723	80	15363	0.011065	0.00520732	0.1	0.0470611	cell compartment	bot	App,Atxn1,Cacna1c,Chl1,Dab1,Drd2,Epha4,Snca
GO:0001974	blood vessel remodeling	2.52274e-05	1	2.52274e-05	1	0	4.59813	1	0	748	35	15363	0	0.0022782	0	0.0486884	cell compartment	top
GO:0045598	regulation of fat cell differentiation	2.25623e-05	0.355141	6.35304e-05	2.25623e-05	-4.64662	4.19702	0.00130243	12	711	62	15363	0.0168776	0.00403567	0.193548	0.04628	monosomes vs polysomes	bot	Asxl2,Creb1,Crebl2,Dact1,Fndc3b,Frzb,Id4,Jdp2,Sfrp1,Sfrp2,Sod2,Zfpm2
GO:0007519	skeletal muscle tissue development	4.33853e-05	0.627695	6.91185e-05	4.33853e-05	-4.36266	4.16041	0.00119914	17	746	116	15363	0.0227882	0.00755061	0.146552	0.0485582	monosomes vs polysomes	top	App,Bcl9l,Cav2,Dmd,Dner,Gsk3b,Igf1,Mbnl1,Mef2c,Met,Neo1,Nf1,Nr2f2,Pdzrn3,Ppp3ca,Sort1,Zfp238
GO:0007519	skeletal muscle tissue development	4.33853e-05	0.627695	6.91185e-05	0.627695	-0.202252	4.16041	0.732605	5	711	116	15363	0.00703235	0.00755061	0.0431034	0.04628	monosomes vs polysomes	bot	Foxp2,Lemd3,Megf10,Skil,Utrn
GO:0007527	adult somatic muscle development	0.0904211	1	0.0904211	1	0	1.02223	1	0	723	2	15363	0	0.000130183	0	0.0470611	cell compartment	bot
GO:0015672	monovalent inorganic cation transport	5.46948e-06	0.216781	2.52305e-05	5.46948e-06	-5.26205	4.59807	0.000504808	36	748	331	15363	0.0481283	0.0215453	0.108761	0.0486884	cell compartment	top	Atp1b1,Atp1b3,Atp6ap1,Atp6v1h,Hcn1,Kcna3,Kcna4,Kcnb1,Kcnd2,Kcnd3,Kcnh1,Kcnh7,Kcnip4,Kcnj2,Kcnj3,Kcnma1,Kcnq3,Kcnq5,Kcns2,Nalcn,Nsf,Scn1a,Scn2a1,Scn2b,Slc17a6,Slc17a7,Slc1a2,Slc20a2,Slc24a3,Slc35a5,Slc38a1,Slc4a10,Slc4a8,Slc8a1,Slc9a6,Slc9a7
GO:0009653	anatomical structure morphogenesis	3.59561e-09	0.000292301	1.23011e-05	6.93619e-09	-8.15888	4.15749	5.82507e-07	126	746	1571	15363	0.168901	0.102259	0.0802037	0.0485582	monosomes vs polysomes	top	AI597479,Acvr2a,Adcy1,Agfg1,Aldh1a1,Apc,App,Ar,Arx,Atp2b2,Bcl11b,Bhlhe22,Bmpr2,Cadm1,Cdc73,Cdh2,Cdk5r1,Chst11,Cntnap1,Ctnnd2,Cyp26b1,Cyr61,Dab1,Dcc,Dcx,Dmd,Dpysl5,Drd2,Dscam,Dscaml1,Efna5,Enah,Epha5,Fem1b,Foxg1,Fras1,Frs2,Gnaq,Gnas,Gpc3,Gpm6a,Gsk3b,Hectd1,Heg1,Hey1,Hipk1,Id2,Ift172,Igf1,Itgav,Junb,Kidins220,L1cam,Lifr,Map2k1,Map3k7,Mef2c,Met,Mkl2,Mtap1b,Myo5a,Nab2,Ndn,Neo1,Neurod1,Nf1,Nfib,Notch2…
GO:0009653	anatomical structure morphogenesis	3.59561e-09	0.000292301	1.23011e-05	9.96811e-05	-4.00139	4.15749	0.00437559	104	711	1571	15363	0.146273	0.102259	0.0661999	0.04628	monosomes vs polysomes	bot	9430031J16Rik,Acvr1,Acvr2b,Ahi1,Ahr,Angpt1,Apaf1,Asph,Atf2,Atl1,Atp7a,B3gnt2,Baz1b,Bdnf,Bmpr1a,Btrc,Cdh4,Chl1,Cpe,Creb1,Ctgf,D3Bwg0562e,Dact1,Dnajb6,Dusp1,Dusp4,Dync2h1,Egfr,Egr2,Epha4,Epha7,Erbb4,Fer,Frzb,Fzd1,Fzd3,Fzd7,Gna13,Hcn1,Hs2st1,Igf1r,Impad1,Itga7,Leo1,Lgr4,Lmbr1,Lnp,Lrp8,Mafb,Mib1,Mpp5,Mtap2,Mtss1,Npy1r,Nr3c1,Nr4a1,Nr4a2,Nrg1,Nrg3,Nrp1,Ntn1,Pcdh15,Pcm1,Pcnt,Pdgfra,Pgr,Pou2f1,Pou3f4,Ppa…
GO:0007628	adult walking behavior	0.076706	0.0886543	0.865226	0.080484	-1.09429	0.0419899	0.240989	4	723	35	15363	0.0055325	0.0022782	0.114286	0.0470611	cell compartment	bot	Cacna1c,Dab1,Drd2,Epha4
GO:2000026	regulation of multicellular organismal development	7.01638e-08	0.00275421	2.54751e-05	0.00275421	-2.56	4.59388	0.0601337	73	748	1083	15363	0.0975936	0.070494	0.0674054	0.0486884	cell compartment	top	A930038C07Rik,Abl2,Acvr1b,Bcl9l,Camk1d,Ccdc88a,Cd83,Cdh2,Clptm1,Cntn4,Cxadr,Dpysl2,Dscam,Dusp6,Egr1,Epha3,Erbb4,Frs2,Fzd7,Grm5,Gsk3b,Hmgcr,Il1rapl1,Lgr4,Lzts1,Mafb,Mapk8,Mecp2,Megf10,Mib1,Mtap1b,Nab2,Ncam1,Nf1,Nkap,Nlgn1,Notch2,Nptn,Nrp1,Ntm,Ntn1,Omg,Pias2,Plcb1,Plxna4,Pnp,Prickle1,Prox1,Ptprf,Rc3h1,Rfx3,Rock2,Sema3a,Serpine2,Sfrp1,Sfrp2,Skil,Socs5,Sox11,Sox9,Tcf12,Thrb,Thy1,Tspan12,Ttc3,Txlng,Ul…
GO:0008306	associative learning	5.33105e-07	0.166842	3.19527e-06	4.67466e-06	-5.33025	4.0954	0.000177515	13	746	60	15363	0.0174263	0.00390549	0.216667	0.0485582	monosomes vs polysomes	top	App,Atxn1,Cacna1c,Drd2,Gabra5,Grin2b,Kit,Mecp2,Neto1,Nf1,Syngap1,Tacr1,Tnr
GO:0008306	associative learning	5.33105e-07	0.166842	3.19527e-06	0.058231	-1.23485	4.0954	0.254285	6	711	60	15363	0.00843882	0.00390549	0.1	0.04628	monosomes vs polysomes	bot	Adra1b,Chrna7,Grin2a,Hmgcr,Tac1,Tanc1
GO:0009060	aerobic respiration	0.448301	1	0.448301	1	0	0.347087	1	0	723	31	15363	0	0.00201784	0	0.0470611	cell compartment	bot
GO:0007613	memory	2.07244e-06	0.0762675	2.71734e-05	0.0762675	-1.11766	4.56586	0.355934	7	748	76	15363	0.00935829	0.00494695	0.0921053	0.0486884	cell compartment	top	Atad1,Grin2b,Mecp2,Pja2,Plcb1,Slc17a7,Slc24a2
GO:0009888	tissue development	2.5392e-07	0.00297441	8.53683e-05	2.5392e-07	-6.5953	4.0687	1.30455e-05	87	746	1032	15363	0.116622	0.0671744	0.0843023	0.0485582	monosomes vs polysomes	top	4932438A13Rik,Acvr1b,Acvr2a,Aldh1a1,Apc,App,Ar,Atp2b2,Basp1,Bcl11b,Bcl9l,Bmpr2,Cav2,Cdc73,Chst11,Creb3l2,Cyr61,Dhcr24,Dmd,Dner,Egr1,Enah,Fem1b,Foxg1,Foxo3,Foxo6,Fras1,Frs2,Gnas,Gpc3,Gsk3b,Hectd1,Heg1,Hes5,Hey1,Id2,Ift172,Igf1,Junb,Kitl,Lats1,Map2k1,Map3k7,Mbnl1,Mef2c,Met,Mkl2,Myo5a,Neo1,Nf1,Nfib,Notch2,Npnt,Nppc,Nr2f2,Nr4a3,Pcdh8,Pdzrn3,Pkd2,Ppp3ca,Prickle1,Prox1,Psen2,Ptk7,Ptpro,Robo1,Ryr2,Sema3…
GO:0009888	tissue development	2.5392e-07	0.00297441	8.53683e-05	0.00297441	-2.5266	4.0687	0.045525	67	711	1032	15363	0.0942335	0.0671744	0.0649225	0.04628	monosomes vs polysomes	bot	AW551984,Acvr1,Acvr2b,Adamts2,Ahi1,Ahr,Angpt1,Apaf1,Atf2,Atp2c1,Atp7a,Bmp3,Bmpr1a,Btrc,Ctgf,Cxadr,Dusp1,Dusp4,Egfr,Eif2ak3,Erbb4,Foxn3,Foxo1,Foxp2,Frzb,Fzd1,Fzd3,Fzd7,Gna13,Hs2st1,Igf1r,Impad1,Klf10,Lats2,Lemd3,Leo1,Lgr4,Megf10,Mib1,Mreg,Mtss1,Nr3c1,Nrg1,Nrp1,Ntn1,Pcdh15,Pdgfra,Pgr,Ppp3r1,Rbm15,Rdh10,Ret,Rock2,Rspo2,Satb2,Sema3a,Sema4c,Sfrp1,Sfrp2,Skil,Sulf1,Tgfb2,Tgfbr1,Utrn,Vezf1,Zfand5,Zfpm2
GO:0007571	age-dependent general metabolic decline	0.132522	1	0.132522	1	0	0.856743	1	0	723	3	15363	0	0.000195274	0	0.0470611	cell compartment	bot
GO:0046883	regulation of hormone secretion	8.99042e-06	0.32189	2.79301e-05	0.32189	-0.492292	4.55393	0.57121	9	748	152	15363	0.0120321	0.0098939	0.0592105	0.0486884	cell compartment	top	Cd38,Hmgcr,P2ry1,Ppp3cb,Prkce,Rab8b,Rfx3,Sfrp1,Sox11
GO:0048869	cellular developmental process	9.50605e-14	1.51943e-05	6.25633e-09	9.50605e-14	-13.022	4.03914	2.30627e-11	189	746	2332	15363	0.253351	0.151793	0.0810463	0.0485582	monosomes vs polysomes	top	4932438A13Rik,Abi2,Abl2,Adcy1,Adnp2,Agfg1,Akap5,Ambra1,Apc,App,Ar,Arx,Atp2b2,Atxn10,Basp1,Bcl11b,Bcl9l,Bhlhe22,Bmpr2,Cadm1,Camk1d,Camk2g,Cav2,Cdc73,Cdh2,Cdk5r1,Chst11,Cit,Cntn1,Cntn4,Cntnap1,Cntnap2,Cplx2,Creb3l2,Cspg5,Ctbp1,Cyp26b1,Cyr61,Dab1,Dcc,Dcx,Dlg2,Dmd,Dner,Dpysl5,Drd2,Dscam,Efna5,Egr1,Emx2,Enah,Epha5,Fem1b,Foxg1,Foxo3,Frs2,Gabra5,Gmcl1,Gnaq,Gnptab,Gpc3,Gpm6a,Grin3a,Grm5,Gsk3b,Hap1,Hdac4,…
GO:0007215	glutamate receptor signaling pathway	1.20094e-06	0.013086	9.17731e-05	1.20094e-06	-5.92048	4.03728	5.35155e-05	10	746	31	15363	0.0134048	0.00201784	0.322581	0.0485582	monosomes vs polysomes	top	App,Camk2a,Cdk5r1,Gnaq,Gria2,Grin2b,Grin3a,Grm3,Plcb1,Sstr1
GO:0001306	age-dependent response to oxidative stress	0.132522	1	0.132522	1	0	0.856743	1	0	723	3	15363	0	0.000195274	0	0.0470611	cell compartment	bot
GO:0003013	circulatory system process	1.4668e-05	0.508019	2.88729e-05	0.508019	-0.29412	4.53951	0.692536	11	748	220	15363	0.0147059	0.0143201	0.05	0.0486884	cell compartment	top	Atp6ap2,Cxadr,Gclc,Gucy1a3,Kcnma1,Mecp2,Nppc,Pde3a,Ptpro,Sod2,Tac2
GO:0007215	glutamate receptor signaling pathway	1.20094e-06	0.013086	9.17731e-05	0.013086	-1.88319	4.03728	0.120957	5	711	31	15363	0.00703235	0.00201784	0.16129	0.04628	monosomes vs polysomes	bot	Gria3,Gria4,Grin2a,Grm8,Homer2
GO:0060627	regulation of vesicle-mediated transport	3.18259e-05	0.337628	9.42631e-05	3.18259e-05	-4.49722	4.02566	0.000931192	26	746	223	15363	0.0348525	0.0145154	0.116592	0.0485582	monosomes vs polysomes	top	Aak1,Amph,Cadps,Camk1d,Doc2a,Drd2,Gpc3,Itgav,Magi2,Map2k1,Myo5a,Ncam1,Nsf,Pdpk1,Plcb1,Rab27b,Rab3c,Scamp5,Snap91,Snca,Stx1a,Stxbp1,Synj1,Syt1,Syt4,Syt7
GO:0001315	age-dependent response to reactive oxygen species	0.04628	1	0.04628	1	0	1.31257	1	0	723	1	15363	0	6.50915e-05	0	0.0470611	cell compartment	bot
GO:0044093	positive regulation of molecular function	1.55821e-06	0.0536093	2.90661e-05	0.0536093	-1.27076	4.53661	0.288119	58	748	963	15363	0.0775401	0.0626831	0.0602285	0.0486884	cell compartment	top	Abl2,Adam9,Agfg1,Akap6,Aph1b,Arhgap12,Arhgap23,Arhgap32,Arhgap6,Cald1,Calm1,Camk1d,Ccdc88a,Csk,Dnajb6,Dock4,Egfr,Elmod1,Erbb4,Fer,Frs2,Grm1,Grm5,Gsk3b,Magi3,Map3k2,Mapk8,Mtpn,Ncoa2,Nf1,Npnt,Nr4a2,Pak3,Parm1,Pdgfra,Pdpk1,Plcb1,Ppap2b,Ppm1f,Prkce,Prox1,Rab3gap2,Rab6a,Rasa2,Rasgrf1,Rgs17,Rgs20,Rgs4,Serinc1,Sfrp2,Stim1,Syngr3,Tbc1d24,Tgfa,Thy1,Trib1,Vangl2,Zcchc12
GO:0060627	regulation of vesicle-mediated transport	3.18259e-05	0.337628	9.42631e-05	0.337628	-0.471561	4.02566	0.540585	12	711	223	15363	0.0168776	0.0145154	0.0538117	0.04628	monosomes vs polysomes	bot	Ahi1,Angpt1,Atad1,Cd2ap,Cd47,Csk,Il1rapl1,Mib1,Napb,Nlgn1,Prkaa1,Ston2
GO:0009889	regulation of biosynthetic process	8.92941e-11	0.0144369	6.18515e-09	0.000615862	-3.21052	3.98378	0.0106303	176	746	2903	15363	0.235925	0.18896	0.0606269	0.0485582	monosomes vs polysomes	top	Abca1,Acvr1b,Adcy1,Adcy2,Adcy9,Adnp2,Agap2,Akap5,App,Ar,Arnt2,Arx,Atxn1,Atxn7l3,Basp1,Bcl11b,Bcl9l,Bhlhe22,Bmpr2,Brwd1,Camk1d,Camk2a,Camta1,Cbx4,Ccar1,Cdc73,Cdk5r1,Chd9,Cpeb2,Creb3l2,Csrnp3,Ctbp1,Ctnnd2,Cyr61,Dcc,Dmd,Drd2,Ebf3,Eefsec,Egr1,Egr4,Epc2,Epha5,Fosb,Foxg1,Foxo3,Foxo6,Gatad2b,Gmcl1,Gnas,Gpam,Grb10,Grm5,Gsk3b,Gucy1a2,Hdac4,Hes5,Hey1,Hipk1,Hivep1,Hivep2,Hivep3,Id2,Ift172,Igf1,Itgav,Itm2b,J…
GO:0002118	aggressive behavior	0.0396735	1	0.0396735	0.0396735	-1.4015	1.4015	0.166441	2	723	7	15363	0.00276625	0.00045564	0.285714	0.0470611	cell compartment	bot	Crhbp,Tacr1
GO:0007155	cell adhesion	2.96909e-09	1.59256e-06	0.00186436	1.59256e-06	-5.79791	2.72947	5.48941e-05	57	723	630	15363	0.0788382	0.0410076	0.0904762	0.0470611	cell compartment	bot	Ache,Angpt1,App,Atp2c1,Btbd9,Cd47,Cd99l2,Cdh11,Cdh12,Cdh4,Cdh9,Cdk5r1,Chl1,Cntn5,Cntnap1,Cntnap2,Ctgf,Ctnnd2,Cyr61,Dab1,Dcbld2,Edil3,Epha4,Fat4,Fndc3a,Hes5,Itga7,Itgav,Kitl,L1cam,Ncam2,Pcdh10,Pcdh17,Pcdh19,Pcdh20,Pcdh8,Pcdh9,Pcdhb11,Pcdhb12,Pcdhb16,Pcdhb17,Pcdhb20,Pcdhb8,Pcdhb9,Pcdhga12,Pcdhgc3,Ptk7,Ptprk,Pvrl3,Ret,Rgmb,Robo1,Robo2,Srcin1,Tgfb2,Thra,Tnr
GO:0009889	regulation of biosynthetic process	8.92941e-11	0.0144369	6.18515e-09	6.39304e-08	-7.19429	3.98378	1.41791e-05	191	711	2903	15363	0.268636	0.18896	0.065794	0.04628	monosomes vs polysomes	bot	1500010J02Rik,Abt1,Acvr1,Acvr2b,Adcyap1,Adnp,Adrb1,Aff4,Ahi1,Ahr,Ascc3,Asxl2,Asxl3,Atf2,Atr,Bach2,Baz1b,Bex1,Bmp3,Bmpr1a,Brd4,Btrc,C80913,Cand1,Cbfb,Cbx3,Ccdc88a,Cd38,Cdk13,Cdk8,Cdkn1b,Cnot6,Cpeb3,Creb1,Crebbp,Crebl2,Ctgf,Cyld,Dach1,Dcp1a,Dnajb6,Dnmt1,Dusp22,E2f3,Eed,Efemp1,Egfr,Egr2,Eif2ak3,Eif5a2,Elp2,Epc1,Erbb4,Esrrg,Ets2,Etv3,Fer,Fos,Fosl2,Foxn3,Foxo1,Foxp2,Frzb,Fzd1,Fzd3,Fzd7,Gclc,Grm8,Gucy1…
GO:0007568	aging	0.00111897	0.652763	0.00171421	0.00111897	-2.95118	2.76594	0.0132313	12	723	91	15363	0.0165975	0.00592332	0.131868	0.0470611	cell compartment	bot	Adra1a,Adra1d,Atr,Cisd2,Cnr1,Id2,Map2k1,Morc3,Slc18a2,Smc5,Smc6,Xrn1
GO:0048168	regulation of neuronal synaptic plasticity	2.66796e-13	0.0698671	3.81862e-12	2.24262e-06	-5.64924	4.49352	0.000251768	12	748	48	15363	0.0160428	0.00312439	0.25	0.0486884	cell compartment	top	Egr1,Grin2b,Grm5,Gsk3b,Ncdn,Nf1,Nptn,Rasgrf1,Rims1,Syp,Unc13b,Vgf
GO:0016199	axon midline choice point recognition	0.000103817	1	0.000103817	0.000114058	-3.94288	3.94288	0.00259422	3	746	3	15363	0.00402145	0.000195274	1	0.0485582	monosomes vs polysomes	top	App,Foxg1,Robo1
GO:0016199	axon midline choice point recognition	0.000103817	1	0.000103817	1	0	3.94288	1	0	711	3	15363	0	0.000195274	0	0.04628	monosomes vs polysomes	bot
GO:0045600	positive regulation of fat cell differentiation	1.5036e-05	0.129941	0.000115714	0.129941	-0.886253	3.93661	0.332222	3	746	26	15363	0.00402145	0.00169238	0.115385	0.0485582	monosomes vs polysomes	top	Id2,Igf1,Zbtb16
GO:0032328	alanine transport	0.282342	1	0.282342	0.286447	-0.542955	0.542955	0.448801	1	723	7	15363	0.00138313	0.00045564	0.142857	0.0470611	cell compartment	bot	Slc36a4
GO:0080090	regulation of primary metabolic process	1.13538e-09	3.43888e-05	3.3016e-05	3.43888e-05	-4.46358	4.48128	0.00202396	233	748	3812	15363	0.311497	0.248129	0.0611228	0.0486884	cell compartment	top	1200011M11Rik,1500010J02Rik,Abca1,Acsl4,Acvr1b,Adam9,Adnp2,Agfg1,Ankrd26,Aplp2,Arhgap12,Arhgap23,Arhgap32,Arhgap6,Arnt2,Arx,Ascc3,Asxl2,Atf2,Atp6ap2,Bach2,Bag4,Basp1,Bcl11b,Bcl9l,Bmp3,Btrc,Camk1d,Cand1,Cbfb,Ccar1,Ccdc88a,Cd38,Cnot6,Cpeb2,Creb3l2,Crk,Csk,Csrnp3,Cul4b,Cyld,Dact1,Dgki,Dmd,Dnajb6,Dock4,Dusp6,Ebf3,Eed,Eefsec,Egfr,Egr1,Egr4,Eif5a2,Elmod1,Epha3,Erbb4,Etv3,Fem1b,Fer,Fgf13,Fnip1,Fnip2,Fos…
GO:0045600	positive regulation of fat cell differentiation	1.5036e-05	0.129941	0.000115714	1.5036e-05	-4.82287	3.93661	0.000941599	8	711	26	15363	0.0112518	0.00169238	0.307692	0.04628	monosomes vs polysomes	bot	Asxl2,Creb1,Crebl2,Dact1,Fndc3b,Frzb,Sfrp1,Sfrp2
GO:0035556	intracellular signal transduction	1.68153e-06	0.0136412	0.000123268	1.68153e-06	-5.7743	3.90915	7.06079e-05	78	746	935	15363	0.104558	0.0608605	0.0834225	0.0485582	monosomes vs polysomes	top	Abca1,Adcy1,Adcy5,Adcy9,Agap2,Amotl1,Arhgap32,Arl5c,Arl8b,Cit,Cnksr2,Dab1,Dcx,Dhcr24,Dnajc27,Drd2,Epha5,Erc1,Fgf13,Fgf14,Fnip2,Foxo3,Gsk3b,Gucy1b3,Hdac4,Hipk1,Htr2c,Igf1,Iqgap2,Itgav,Kifap3,Kit,Ksr1,Ksr2,Lats1,Map2k1,Map3k7,Mef2c,Neurod1,Nf1,Pak3,Pik3ca,Pkd2,Plcb1,Plcl2,Ppm1f,Ppp1r9a,Ppp3ca,Prkce,Psd3,Psen2,Rab10,Rab21,Rab22a,Rab27b,Rab2a,Rab3c,Rab40b,Rab6a,Rab6b,Ralgps2,Rapgef5,Rasgrf1,Rcan3,Ryr…
GO:0046165	alcohol biosynthetic process	0.214377	0.968314	0.221392	0.224169	-0.649425	0.635441	0.398411	5	723	69	15363	0.00691563	0.00449131	0.0724638	0.0470611	cell compartment	bot	Atp7a,Fpgt,Gpd2,Snca,Tgfb2
GO:0051171	regulation of nitrogen compound metabolic process	1.41028e-09	4.24833e-05	3.31961e-05	4.24833e-05	-4.37178	4.47891	0.00239617	190	748	3012	15363	0.254011	0.196055	0.063081	0.0486884	cell compartment	top	1500010J02Rik,Abca1,Acvr1b,Adnp2,Agfg1,Arhgap12,Arhgap23,Arhgap32,Arhgap6,Arnt2,Arx,Ascc3,Asxl2,Atf2,Bach2,Bag4,Basp1,Bcl11b,Bcl9l,Bmp3,Btrc,Camk1d,Cand1,Cbfb,Ccar1,Ccdc88a,Cd38,Cnot6,Cpeb2,Creb3l2,Crk,Csrnp3,Cyld,Dgki,Dmd,Dnajb6,Dock4,Ebf3,Eed,Egfr,Egr1,Egr4,Elmod1,Epha3,Erbb4,Etv3,Fer,Fosl2,Foxn3,Foxo1,Fzd3,Fzd7,Gclc,Gmcl1,Grm5,Grm8,Gsk3b,Gucy1a2,Gucy1a3,Hivep2,Htr1b,Igf1r,Ighmbp2,Ipcef1,Jhdm1d…
GO:0035556	intracellular signal transduction	1.68153e-06	0.0136412	0.000123268	0.0136412	-1.86515	3.90915	0.123621	58	711	935	15363	0.0815752	0.0608605	0.0620321	0.04628	monosomes vs polysomes	bot	9430031J16Rik,Adrb1,Arhgef18,Cacna1d,Ccdc88a,Csk,Ctgf,Dgkb,Dgke,Dnajc10,Dusp1,Egfr,Eif2ak3,Fer,Gna13,Grm1,Gucy1a3,Htr2a,Igf1r,Itpr1,Lats2,Map3k4,Mapk8,Mll3,Nrg1,Nrg3,Pag1,Pde3a,Pdgfra,Pik3c2a,Pikfyve,Plch1,Plcxd3,Rab18,Rab30,Rab8b,Rab9b,Rap2c,Rasgrf2,Rasgrp1,Rassf5,Ret,Rit2,Rnd3,Rock2,Rps6ka5,Scg2,Socs6,Sos1,Spag9,Srpk2,Stat3,Stat5b,Stk38l,Tgfa,Topors,Trib1,Trim23
GO:0046164	alcohol catabolic process	0.874054	1	0.874054	0.874054	-0.0584615	0.0584615	0.904326	2	723	75	15363	0.00276625	0.00488186	0.0266667	0.0470611	cell compartment	bot	Glb1,Maoa
GO:0072503	cellular divalent inorganic cation homeostasis	5.93742e-06	0.173106	3.42994e-05	0.173106	-0.761689	4.46471	0.453127	15	748	235	15363	0.0200535	0.0152965	0.0638298	0.0486884	cell compartment	top	Anxa7,Atp2a2,Atp2b2,Cd38,Ndn,Nptn,Oprl1,P2ry1,Pdgfra,Prkce,Slc24a2,Slc24a3,Slc8a1,Tgfa,Trpc1
GO:0070838	divalent metal ion transport	1.30524e-08	0.0861807	1.51454e-07	1.06336e-06	-5.97332	3.9004	4.78733e-05	28	746	209	15363	0.0375335	0.0136041	0.133971	0.0485582	monosomes vs polysomes	top	Atp2b1,Atp2b2,Atp2b4,Cacna1c,Cacna2d1,Cacng3,Camk2a,Camk2g,Drd2,Gpm6a,Grin2b,Grin3a,Htr2c,Itgav,Magt1,Pkd2,Ppp3ca,Prkce,Psen2,Ryr2,Slc24a2,Slc24a3,Slc39a6,Slc8a1,Stim1,Tmem66,Trpc4,Trpc5
GO:0070838	divalent metal ion transport	1.30524e-08	0.0861807	1.51454e-07	0.00845441	-2.07292	3.9004	0.0914055	18	711	209	15363	0.0253165	0.0136041	0.0861244	0.04628	monosomes vs polysomes	bot	Adra1a,Asph,Atp2a2,Atp2c1,Cacna1d,Chrna4,Chrna7,Ctgf,Grin2a,Htr2a,Itpr1,Nipa1,Panx1,Slc30a1,Slc39a10,Slc39a11,Trpc1,Zdhhc17
GO:0006066	alcohol metabolic process	0.125674	0.996689	0.126091	0.125674	-0.900755	0.899315	0.301209	25	723	416	15363	0.0345781	0.027078	0.0600962	0.0470611	cell compartment	bot	Ache,App,Atp7a,B3galtl,Cept1,Chst1,Drd2,Fpgt,Glb1,Gpd2,Grin2a,Kcnj6,Maoa,Mbtps2,Mgea5,Npy1r,Oma1,Pik3ca,Ppat,Sgpp1,Slc5a3,Snca,Soat1,St6gal2,Tgfb2
GO:0051098	regulation of binding	2.11228e-05	0.610105	3.46216e-05	0.610105	-0.214596	4.46065	0.758155	8	748	173	15363	0.0106952	0.0112608	0.0462428	0.0486884	cell compartment	top	Aplp2,Cald1,Calm1,Gsk3b,Mapk8,P2ry1,Sox11,Tnks
GO:0044092	negative regulation of molecular function	3.54554e-06	0.0926778	3.82567e-05	9.20017e-06	-5.0362	3.89464	0.000329321	58	746	662	15363	0.077748	0.0430905	0.0876133	0.0485582	monosomes vs polysomes	top	Apc,App,Cast,Crhbp,Crim1,Csrnp3,Dhcr24,Dlg2,Drd2,Elfn1,Elfn2,Farp1,Gnaq,Gpc3,Gsk3b,Hdac4,Hey1,Id2,Igf1,Itgav,Lats1,Ndfip1,Nf1,Nfib,Nr2f2,P2ry1,Pdpk1,Pkd2,Pkia,Ppm1e,Ppm1f,Ppp1r12a,Ppp1r26,Prnp,Prox1,Psen2,Rimbp2,Serpine2,Sh3rf1,Slc7a14,Snca,Socs5,Sort1,Sox11,Spock1,Spock3,Spry4,Srcin1,Taf3,Thra,Thy1,Timp2,Timp3,Tmem132d,Tnks,Trib2,Wfs1,Xiap
GO:0044092	negative regulation of molecular function	3.54554e-06	0.0926778	3.82567e-05	0.0721839	-1.14156	3.89464	0.291922	39	711	662	15363	0.0548523	0.0430905	0.0589124	0.04628	monosomes vs polysomes	bot	Adcyap1,Adnp,Atp7a,Bag4,C80913,Cand1,Cdkn1b,Cnr1,Csk,Cyld,Dnajb6,Dusp1,Dusp4,Dusp6,Fam72a,Fgfr1op,Hipk3,Hmgcr,Hrh3,Igf1r,Il1rapl1,Irs2,Lats2,Mapk8,Ndfip2,Nr4a1,Pcdh11x,Pot1a,Ptprj,Rsf1,Serpini1,Sfrp1,Sfrp2,Spag9,Tgfb2,Trib1,Trim27,Usp14,Zfp462
GO:0019400	alditol metabolic process	0.747275	0.76516	0.976627	0.753215	-0.123081	0.00683311	0.811141	1	723	29	15363	0.00138313	0.00188765	0.0344828	0.0470611	cell compartment	bot	Gpd2
GO:0006355	regulation of transcription, DNA-dependent	1.35643e-07	0.00361025	3.75717e-05	0.00361025	-2.44246	4.42514	0.0704867	147	748	2457	15363	0.196524	0.15993	0.0598291	0.0486884	cell compartment	top	Acvr1b,Adnp2,Arnt2,Arx,Ascc3,Asxl2,Atf2,Bach2,Basp1,Bcl11b,Bcl9l,Bmp3,Btrc,Camk1d,Cand1,Cbfb,Ccar1,Cd38,Cnot6,Creb3l2,Csrnp3,Cyld,Dmd,Dnajb6,Ebf3,Eed,Egr1,Egr4,Erbb4,Etv3,Fer,Fosl2,Foxn3,Foxo1,Fzd3,Fzd7,Gclc,Gmcl1,Grm5,Gsk3b,Hivep2,Ighmbp2,Jhdm1d,Junb,Kcnh1,Kcnh7,Lgr4,Lmo3,Lum,Mafb,Maml3,Map3k2,Mapk8,Mecp2,Med23,Mier3,Morf4l2,Mta3,Mtpn,Mxi1,Mycl1,Myst3,Myst4,Myt1l,Nab2,Ncoa2,Ndn,Neo1,Neurod6,Nfia…
GO:0031344	regulation of cell projection organization	9.2663e-08	0.000701856	0.000132026	9.2663e-08	-7.03309	3.87934	5.54328e-06	35	746	268	15363	0.0469169	0.0174445	0.130597	0.0485582	monosomes vs polysomes	top	Abl2,Akap5,Apc,Camk1d,Cdh2,Cdk5r1,Cit,Dab1,Dcc,Dscam,Gsk3b,Hap1,Itm2c,Kit,Lrrc7,Lzts1,Met,Mtap1b,Nptn,Ntm,Omg,Plxna4,Ptk7,Ptprf,Ptprg,Robo1,Serpine2,Slit1,Spock1,Srcin1,Syngap1,Thy1,Tnr,Ulk2,Xylt1
GO:0031344	regulation of cell projection organization	9.2663e-08	0.000701856	0.000132026	0.000701856	-3.15375	3.87934	0.0171955	25	711	268	15363	0.0351617	0.0174445	0.0932836	0.04628	monosomes vs polysomes	bot	A930038C07Rik,Ache,Adcyap1,Adnp,Ccdc88a,Cdh4,Cnr1,Dixdc1,Epha3,Epha4,Fer,Il1rapl1,Lrp8,Nlgn1,Nrp1,Ntn1,Pias2,Rab8b,Ret,Robo2,Sema3a,Sema4f,Skil,Ssh1,Tgfbr1
GO:0060538	skeletal muscle organ development	9.20882e-05	0.678589	0.000135705	9.20882e-05	-4.0358	3.8674	0.00215053	17	746	123	15363	0.0227882	0.00800625	0.138211	0.0485582	monosomes vs polysomes	top	App,Bcl9l,Cav2,Dmd,Dner,Gsk3b,Igf1,Mbnl1,Mef2c,Met,Neo1,Nf1,Nr2f2,Pdzrn3,Ppp3ca,Sort1,Zfp238
GO:0000255	allantoin metabolic process	0.210975	1	0.210975	0.214201	-0.669178	0.669178	0.385786	1	723	5	15363	0.00138313	0.000325457	0.2	0.0470611	cell compartment	bot	Stat5b
GO:0044092	negative regulation of molecular function	3.54554e-06	0.0926778	3.82567e-05	0.0926778	-1.03302	4.41729	0.355934	40	748	662	15363	0.0534759	0.0430905	0.060423	0.0486884	cell compartment	top	Bag4,Cand1,Cast,Crim1,Csk,Csrnp3,Cyld,Dhcr24,Dnajb6,Dusp6,Gsk3b,Hmgcr,Igf1r,Il1rapl1,Mapk8,Nf1,Nr4a1,P2ry1,Pcdh11x,Pdpk1,Ppm1e,Ppm1f,Ppp1r26,Prox1,Serpine2,Serpini1,Sfrp1,Sfrp2,Sh3rf1,Socs5,Sort1,Sox11,Spock3,Spry4,Thy1,Timp3,Tnks,Trib1,Usp14,Xiap
GO:0060538	skeletal muscle organ development	9.20882e-05	0.678589	0.000135705	0.678589	-0.168393	3.8674	0.767976	5	711	123	15363	0.00703235	0.00800625	0.0406504	0.04628	monosomes vs polysomes	bot	Foxp2,Lemd3,Megf10,Skil,Utrn
GO:0072511	divalent inorganic cation transport	1.83837e-08	0.0944121	1.94718e-07	1.41932e-06	-5.84792	3.83576	6.22735e-05	28	746	212	15363	0.0375335	0.0137994	0.132075	0.0485582	monosomes vs polysomes	top	Atp2b1,Atp2b2,Atp2b4,Cacna1c,Cacna2d1,Cacng3,Camk2a,Camk2g,Drd2,Gpm6a,Grin2b,Grin3a,Htr2c,Itgav,Magt1,Pkd2,Ppp3ca,Prkce,Psen2,Ryr2,Slc24a2,Slc24a3,Slc39a6,Slc8a1,Stim1,Tmem66,Trpc4,Trpc5
GO:0097113	alpha-amino-3-hydroxy-5-methyl-4-isoxazole propionate receptor clustering	0.132522	1	0.132522	1	0	0.856743	1	0	723	3	15363	0	0.000195274	0	0.0470611	cell compartment	bot
GO:0035637	multicellular organismal signaling	2.1651e-18	0.000138667	1.56137e-14	2.83533e-08	-7.5474	4.40609	6.77311e-06	47	748	405	15363	0.0628342	0.026362	0.116049	0.0486884	cell compartment	top	Cadps,Chrm3,Cplx2,Cxadr,Dmd,Dpysl2,Frmpd4,Gabra1,Gabra2,Gabrg2,Gad2,Glrb,Grin2b,Grm3,Grm5,Grm8,Htr1b,Kcnma1,Maob,Mecp2,Mpp5,Myo5a,Nab2,Napb,Nf1,Nlgn1,Nmbr,Nrxn3,Omg,Pnoc,Ptprf,Scn1a,Scn2a1,Slc17a6,Slc17a7,Snap91,Sstr2,Sstr4,Ston2,Stxbp1,Syn3,Syp,Syt1,Syt4,Unc13b,Unc13c,Usp14
GO:0072511	divalent inorganic cation transport	1.83837e-08	0.0944121	1.94718e-07	0.00972396	-2.01216	3.83576	0.100928	18	711	212	15363	0.0253165	0.0137994	0.0849057	0.04628	monosomes vs polysomes	bot	Adra1a,Asph,Atp2a2,Atp2c1,Cacna1d,Chrna4,Chrna7,Ctgf,Grin2a,Htr2a,Itpr1,Nipa1,Panx1,Slc30a1,Slc39a10,Slc39a11,Trpc1,Zdhhc17
GO:0044238	primary metabolic process	7.79558e-05	0.532037	0.000146523	0.532037	-0.274058	3.83409	0.671505	320	746	6602	15363	0.428954	0.429734	0.0484702	0.0485582	monosomes vs polysomes	top	0610009D07Rik,4932438A13Rik,Aak1,Abca1,Abi2,Abl2,Acvr1b,Acvr2a,Adamts3,Adarb2,Adcy1,Adcy2,Adcy5,Adcy9,Adnp2,Adrbk2,Agap2,Ak4,Akt3,Aldh1a1,Alg2,App,Ar,Arnt2,Arx,Asah2,Atl3,Atp11c,Atp13a3,Atp1b1,Atp2b2,Atp2b4,Atp6ap2,Atxn1,Atxn7l3,B4galt5,B4galt6,Bcl11b,Bcl9l,Bhlhe22,Bmpr2,Brwd1,Camk1d,Camk2a,Camk2g,Camkv,Camta1,Cast,Cbx4,Ccar1,Cdc73,Cdk17,Cdk5r1,Cds2,Celf2,Cetn2,Chd9,Chst1,Chst11,Cit,Cntnap5a,Creb…
GO:0046631	alpha-beta T cell activation	0.84282	0.857598	0.982768	0.84777	-0.071722	0.00500597	0.883044	1	723	39	15363	0.00138313	0.00253857	0.025641	0.0470611	cell compartment	bot	Atp7a
GO:0001932	regulation of protein phosphorylation	9.46065e-07	0.0229617	4.12018e-05	0.0229617	-1.639	4.38508	0.227989	45	748	681	15363	0.0601604	0.0443273	0.0660793	0.0486884	cell compartment	top	1200011M11Rik,Acvr1b,Adam9,Aplp2,Bag4,Ccdc88a,Csk,Dusp6,Egfr,Erbb4,Fgf13,Fnip1,Fnip2,Frs2,Grm1,Grm5,Gsk3b,Hmgcr,Igf1r,Impact,Magi3,Map3k2,Nf1,Nptn,Nrp1,Pak3,Pdpk1,Phip,Ppap2b,Ppm1e,Ppm1f,Prkce,Prox1,Rap2c,Rictor,Sfrp1,Sfrp2,Socs5,Sox9,Spry4,Taok1,Tgfa,Thy1,Trib1,Vangl2
GO:0044238	primary metabolic process	7.79558e-05	0.532037	0.000146523	7.79558e-05	-4.10815	3.83409	0.00360995	355	711	6602	15363	0.499297	0.429734	0.0537716	0.04628	monosomes vs polysomes	bot	1200011M11Rik,1500010J02Rik,2610101N10Rik,A930038C07Rik,Aacs,Abca5,Abca8b,Abcb7,Abt1,Acsl4,Acvr1,Acvr1c,Acvr2b,Adam23,Adam9,Adamts2,Adcyap1,Adrb1,Aff2,Aff4,Agbl3,Agbl4,Ahr,Alk,Alkbh8,Angpt1,Apaf1,Aph1b,Aplp2,Ascc3,Asph,Asxl3,Ate1,Atf2,Atl1,Atl2,Atp1b3,Atp2a2,Atp2c1,Atp6ap1,Atp6v1h,Atp7a,Atp8a1,Atr,B3galnt1,B3galt1,B3galt2,B3galt6,B3galtl,B3gnt2,Bach2,Baz1b,Bmpr1a,Bnip3,Brd4,Btrc,C77370,C80913,Can…
GO:0021543	pallium development	5.5152e-05	0.357823	0.000154132	5.5152e-05	-4.25844	3.81211	0.00144221	14	746	85	15363	0.0187668	0.00553277	0.164706	0.0485582	monosomes vs polysomes	top	Arx,Cdk5r1,Dab1,Emx2,Epha5,Gsk3b,Neurod1,Neurod6,Nf1,Nr4a3,Plcb1,Prox1,Robo1,Sox2
GO:0002287	alpha-beta T cell activation involved in immune response	0.508901	1	0.508901	0.514903	-0.288275	0.288275	0.63439	1	723	15	15363	0.00138313	0.000976372	0.0666667	0.0470611	cell compartment	bot	Atp7a
GO:0050801	ion homeostasis	2.54138e-06	0.057554	4.41565e-05	0.057554	-1.23992	4.35501	0.298121	36	748	563	15363	0.0481283	0.0366465	0.0639432	0.0486884	cell compartment	top	Anxa7,Aplp2,Atp2a2,Atp2b2,Cd38,Glrb,Grin2b,Kcnd2,Kcnma1,Kcnq3,Mecp2,Mpp5,Myo5a,Nab2,Ndn,Neo1,Nf1,Nlgn1,Nptn,Omg,Oprl1,P2ry1,Pdgfra,Prkce,Scn1a,Scn2a1,Slc17a7,Slc24a2,Slc24a3,Slc4a10,Slc8a1,Slc9a7,Sod2,Steap2,Tgfa,Trpc1
GO:0021543	pallium development	5.5152e-05	0.357823	0.000154132	0.357823	-0.446332	3.81211	0.551927	5	711	85	15363	0.00703235	0.00553277	0.0588235	0.04628	monosomes vs polysomes	bot	Dixdc1,Egfr,Foxp2,Id4,Lrp8
GO:0044265	cellular macromolecule catabolic process	9.44039e-05	0.587094	0.000160799	0.587094	-0.231292	3.79372	0.716339	18	746	382	15363	0.0241287	0.0248649	0.0471204	0.0485582	monosomes vs polysomes	top	Edem1,Erlin2,Fbxw8,Hectd1,Herc3,Nedd4l,Pcbp2,Ppp2cb,Rc3h1,Rnf103,Rnf11,Ttc3,Ube3a,Ubr3,Usp22,Usp29,Usp5,Wfs1
GO:0046632	alpha-beta T cell differentiation	0.780827	0.797879	0.978628	0.786505	-0.104299	0.00623585	0.836338	1	723	32	15363	0.00138313	0.00208293	0.03125	0.0470611	cell compartment	bot	Atp7a
GO:0035235	ionotropic glutamate receptor signaling pathway	1.00227e-05	0.217627	4.60545e-05	0.217627	-0.662288	4.33673	0.485668	2	748	18	15363	0.0026738	0.00117165	0.111111	0.0486884	cell compartment	top	Gria3,Grin2b
GO:0044265	cellular macromolecule catabolic process	9.44039e-05	0.587094	0.000160799	9.44039e-05	-4.02501	3.79372	0.00419419	35	711	382	15363	0.0492264	0.0248649	0.091623	0.04628	monosomes vs polysomes	bot	1200011M11Rik,Apaf1,Ate1,Bnip3,Btrc,C77370,Cd2ap,Cul4b,Cyld,Dcp1a,Dcp2,Dnajb9,Dnajc10,Fbxo8,Gspt2,Hectd2,Hecw1,Hecw2,Herc2,Klhl20,Mex3d,Oma1,Papd5,Rbbp6,Rnf111,Sfrp1,Topors,Trim32,Uba6,Ubr2,Usp14,Usp27x,Usp33,Usp45,Xrn1
GO:0007632	visual behavior	1.95217e-05	0.120068	0.00016259	1.95217e-05	-4.70948	3.78891	0.00061332	10	746	41	15363	0.0134048	0.00266875	0.243902	0.0485582	monosomes vs polysomes	top	App,Atxn1,Cacna1c,Drd2,Kit,Mecp2,Neto1,Nf1,Slc1a2,Syngap1
GO:0002293	alpha-beta T cell differentiation involved in immune response	0.485047	1	0.485047	0.490923	-0.308987	0.308987	0.613619	1	723	14	15363	0.00138313	0.00091128	0.0714286	0.0470611	cell compartment	bot	Atp7a
GO:0045664	regulation of neuron differentiation	2.46402e-11	0.000463507	5.31603e-08	2.13712e-05	-4.67017	4.33511	0.00142276	36	748	352	15363	0.0481283	0.0229122	0.102273	0.0486884	cell compartment	top	A930038C07Rik,Abl2,Camk1d,Ccdc88a,Cdh2,Cntn4,Dpysl2,Dscam,Epha3,Gsk3b,Il1rapl1,Lzts1,Mib1,Mtap1b,Nf1,Nlgn1,Nptn,Nrp1,Ntm,Ntn1,Omg,Pias2,Plxna4,Prox1,Ptprf,Sema3a,Serpine2,Skil,Sox11,Sox9,Tcf12,Thy1,Ttc3,Ulk2,Ywhag,Zeb1
GO:0007632	visual behavior	1.95217e-05	0.120068	0.00016259	0.120068	-0.920574	3.78891	0.355246	4	711	41	15363	0.00562588	0.00266875	0.097561	0.04628	monosomes vs polysomes	bot	Adra1b,Grin2a,Hmgcr,Tanc1
GO:0000380	alternative nuclear mRNA splicing, via spliceosome	0.0292384	1	0.0292384	0.0292384	-1.53405	1.53405	0.138496	2	723	6	15363	0.00276625	0.000390549	0.333333	0.0470611	cell compartment	bot	Cdk13,Rsrc1
GO:0051246	regulation of protein metabolic process	5.99699e-06	0.128594	4.66351e-05	0.128594	-0.890779	4.33129	0.413768	68	748	1218	15363	0.0909091	0.0792814	0.0558292	0.0486884	cell compartment	top	1200011M11Rik,Acvr1b,Adam9,Aplp2,Atp6ap2,Bag4,Btrc,Ccdc88a,Cpeb2,Csk,Cul4b,Dact1,Dusp6,Eefsec,Egfr,Egr1,Eif5a2,Erbb4,Fem1b,Fgf13,Fnip1,Fnip2,Frs2,Gclc,Grm1,Grm5,Gsk3b,Hmgcr,Igf1r,Impact,Magi3,Map3k2,Mapk8,Mecp2,Mtpn,Nf1,Nptn,Nrp1,Nxn,Pak3,Pdpk1,Phip,Ppap2b,Ppm1e,Ppm1f,Prickle1,Prkce,Prox1,Pum2,Rap2c,Rictor,Rnf111,Serpine2,Serpini1,Sfrp1,Sfrp2,Socs5,Sox9,Spry4,Taok1,Tgfa,Thy1,Timp3,Trib1,Tspyl5,Us…
GO:0010959	regulation of metal ion transport	1.69808e-05	0.136421	0.000124474	1.69808e-05	-4.77004	3.78369	0.000549297	24	746	190	15363	0.0321716	0.0123674	0.126316	0.0485582	monosomes vs polysomes	top	Akap5,Akt3,Atp2b2,Cacna1c,Cacna2d1,Cntn1,Drd2,Gnaq,Gnas,Igf1,Itgav,Myo5a,Nedd4l,Pkd2,Plcb1,Ryr2,Serpine2,Sestd1,Slc8a1,Snca,Stim1,Thy1,Trpc4,Wfs1
GO:0010959	regulation of metal ion transport	1.69808e-05	0.136421	0.000124474	0.103193	-0.986351	3.78369	0.325189	13	711	190	15363	0.0182841	0.0123674	0.0684211	0.04628	monosomes vs polysomes	bot	Adcyap1,Adrb1,Asph,Cacna1d,Htr2a,Il1rapl1,Itpr1,Mgea5,Slc30a1,Tgfb2,Trim27,Trpc1,Vip
GO:0035881	amacrine cell differentiation	0.134652	1	0.134652	0.134652	-0.870788	0.870788	0.301209	1	723	3	15363	0.00138313	0.000195274	0.333333	0.0470611	cell compartment	bot	Neurod1
GO:0006874	cellular calcium ion homeostasis	5.90892e-06	0.125282	4.7165e-05	0.125282	-0.902111	4.32638	0.413768	15	748	222	15363	0.0200535	0.0144503	0.0675676	0.0486884	cell compartment	top	Anxa7,Atp2a2,Atp2b2,Cd38,Ndn,Nptn,Oprl1,P2ry1,Pdgfra,Prkce,Slc24a2,Slc24a3,Slc8a1,Tgfa,Trpc1
GO:0009190	cyclic nucleotide biosynthetic process	0.000139992	0.790992	0.000176983	0.000139992	-3.8539	3.75207	0.0031351	8	746	33	15363	0.0107239	0.00214802	0.242424	0.0485582	monosomes vs polysomes	top	Adcy1,Adcy2,Adcy5,Adcy9,Gucy1a2,Gucy1b3,Htr2c,Nppc
GO:0009190	cyclic nucleotide biosynthetic process	0.000139992	0.790992	0.000176983	0.790992	-0.101828	3.75207	0.844927	1	711	33	15363	0.00140647	0.00214802	0.030303	0.04628	monosomes vs polysomes	bot	Gucy1a3
GO:0019538	protein metabolic process	2.20415e-05	0.121438	0.000181503	0.121438	-0.915644	3.74112	0.326151	147	746	2770	15363	0.197051	0.180303	0.0530686	0.0485582	monosomes vs polysomes	top	Aak1,Abca1,Abi2,Abl2,Acvr1b,Acvr2a,Adamts3,Adrbk2,Akt3,Alg2,App,Atp6ap2,Atxn7l3,Bmpr2,Camk1d,Camk2a,Camk2g,Camkv,Cast,Cdc73,Cdk17,Cdk5r1,Cit,Cntnap5a,Ctsb,Dhcr24,Dnajb14,Dnajb4,Dnajc27,Dnajc6,Dner,Edem1,Eefsec,Egln3,Eif1ax,Eif4h,Epha5,Epha6,Epm2a,Erc1,Erlin2,Fbxo25,Fbxw8,Fem1b,Fnip2,Frs2,Gnaq,Grm5,Gsk3b,Hdac4,Hectd1,Herc3,Hipk1,Ict1,Ift172,Kdm6b,Kit,Klhl9,Ksr1,Ksr2,Lats1,Man2a1,Map2k1,Map3k7,Marc…
GO:0001667	ameboidal cell migration	0.439052	0.478248	0.918043	0.451858	-0.344998	0.0246507	0.587744	4	723	73	15363	0.0055325	0.00475168	0.0547945	0.0470611	cell compartment	bot	Acvr1,Kitl,Ret,Sema3c
GO:0001505	regulation of neurotransmitter levels	1.62021e-08	0.469981	3.44739e-08	3.14941e-06	-5.50177	4.32215	0.000327943	15	748	76	15363	0.0200535	0.00494695	0.197368	0.0486884	cell compartment	top	Cadps,Cplx2,Gabra2,Gad2,Maob,Nlgn1,Nrxn3,Slc17a6,Slc17a7,Snap91,Stxbp1,Syn3,Syt1,Syt4,Unc13b
GO:0019538	protein metabolic process	2.20415e-05	0.121438	0.000181503	2.20415e-05	-4.65676	3.74112	0.00129004	171	711	2770	15363	0.240506	0.180303	0.0617329	0.04628	monosomes vs polysomes	bot	A930038C07Rik,Acvr1,Acvr1c,Acvr2b,Adam23,Adam9,Adamts2,Agbl3,Agbl4,Alk,Aph1b,Asph,Ate1,Atp7a,Atr,B3galnt1,B3galt1,B3galt2,B3galt6,B3gnt2,Baz1b,Bmpr1a,Bnip3,Brd4,Btrc,C80913,Cand1,Canx,Cd2ap,Cdk13,Cdk19,Cdk8,Cdkl5,Chrna7,Cpd,Cpe,Creb1,Crebbp,Csk,Ctss,Cul4b,Cyld,Dnaja2,Dnajb6,Dnajb9,Dnajc10,Dnajc12,Dpp10,Dusp1,Dusp22,Dusp4,Dusp6,Dync2h1,Eed,Efemp1,Eftud1,Egfr,Eif2ak3,Eif3j,Eif5a2,Epc1,Epha3,Epha4,E…
GO:0048858	cell projection morphogenesis	2.57645e-10	8.08336e-05	3.18735e-06	2.22809e-09	-8.65207	3.73172	1.98572e-07	47	746	375	15363	0.0630027	0.0244093	0.125333	0.0485582	monosomes vs polysomes	top	Adcy1,Apc,App,Arx,Bcl11b,Cdk5r1,Cntnap1,Dcc,Dcx,Dmd,Dpysl5,Drd2,Dscam,Efna5,Enah,Epha5,Foxg1,Gpm6a,Gsk3b,Ift172,Kidins220,L1cam,Lifr,Map2k1,Mtap1b,Ndn,Nfib,Nptx1,Nr4a3,Omg,Pak3,Plxna4,Ptpro,Ptprz1,Robo1,Sema3c,Sema5a,Slit1,Slitrk1,Slitrk3,Snap91,Stxbp1,Tbr1,Tmem237,Ulk2,Vangl2,Wee1
GO:0009309	amine biosynthetic process	0.474703	0.932865	0.508866	0.817227	-0.087657	0.0711013	0.858414	4	723	119	15363	0.0055325	0.00774588	0.0336134	0.0470611	cell compartment	bot	Atp7a,Azin1,Snca,Tgfb2
GO:0060284	regulation of cell development	4.13838e-09	0.000472259	8.76295e-06	0.000190689	-3.71967	4.31389	0.00774387	44	748	513	15363	0.0588235	0.0333919	0.08577	0.0486884	cell compartment	top	A930038C07Rik,Abl2,Bcl9l,Camk1d,Ccdc88a,Cdh2,Cntn4,Dpysl2,Dscam,Epha3,Grm5,Gsk3b,Il1rapl1,Lzts1,Mib1,Mtap1b,Nf1,Nlgn1,Nptn,Nrp1,Ntm,Ntn1,Omg,Pde3a,Pias2,Plcb1,Plxna4,Prox1,Ptprf,Rfx3,Sema3a,Serpine2,Sfrp1,Sfrp2,Skil,Sox11,Sox9,Tcf12,Thy1,Ttc3,Ulk2,Ywhag,Zeb1,Zfhx3
GO:0048858	cell projection morphogenesis	2.57645e-10	8.08336e-05	3.18735e-06	1.20129e-05	-4.92035	3.73172	0.000778804	37	711	375	15363	0.0520394	0.0244093	0.0986667	0.04628	monosomes vs polysomes	bot	9430031J16Rik,Ahi1,Atl1,Atp7a,B3gnt2,Bdnf,Cdh4,Chl1,Creb1,D3Bwg0562e,Dact1,Dync2h1,Egfr,Egr2,Epha4,Epha7,Fzd1,Fzd3,Fzd7,Igf1r,Mtap2,Nr4a2,Nrp1,Ntn1,Pcdh15,Pcm1,Pcnt,Rfx3,Robo2,Sema3a,Sema4f,Slit3,Slitrk2,Slitrk4,Tgfb2,Top2b,Usp33
GO:0010604	positive regulation of macromolecule metabolic process	7.79688e-09	4.67815e-05	0.000166666	4.185e-05	-4.3783	3.72977	0.00117153	107	746	1516	15363	0.143432	0.0986786	0.0705805	0.0485582	monosomes vs polysomes	top	Acvr1b,Acvr2a,Adrbk2,Agap2,Akap5,Apc,App,Ar,Arnt2,Atxn1,Atxn7l3,Bcl11b,Bcl9l,Bmpr2,Cdc73,Cdk5r1,Cntn1,Creb3l2,Csrnp3,Ctbp1,Cyp26b1,Cyr61,Drd2,Ebf3,Efna5,Egr1,Egr4,Fgf13,Foxg1,Foxo3,Foxo6,Gpc3,Gsk3b,Hdac4,Hes5,Hivep3,Hnrpll,Id2,Igf1,Kit,Kitl,Lats1,Lum,Magi2,Maml3,Map2k1,Mecp2,Mef2c,Met,Mkl2,Mtpn,Myst4,Myt1l,Ndfip1,Neurod1,Nfia,Nfib,Nfix,Npas2,Npnt,Nptn,Nr2c2,Nr2f2,Nr4a3,Nsf,Phf2,Phip,Pik3ca,Pkd2,P…
GO:0009310	amine catabolic process	0.548954	0.98507	0.557274	0.562373	-0.249976	0.243443	0.670746	4	723	84	15363	0.0055325	0.00546768	0.047619	0.0470611	cell compartment	bot	Ache,Dtd1,Maoa,Ppat
GO:0071248	cellular response to metal ion	4.37181e-05	0.899689	4.85925e-05	0.899689	-0.0459075	4.31343	0.943849	1	748	46	15363	0.0013369	0.00299421	0.0217391	0.0486884	cell compartment	top	Junb
GO:0010604	positive regulation of macromolecule metabolic process	7.79688e-09	4.67815e-05	0.000166666	7.79688e-09	-8.10808	3.72977	3.65067e-06	118	711	1516	15363	0.165963	0.0986786	0.0778364	0.04628	monosomes vs polysomes	bot	1500010J02Rik,Acvr1,Adam9,Adnp,Adra1b,Ahi1,Ahr,Angpt1,Asxl2,Atad1,Atf2,Bag4,Baz1b,Bex1,Bmp3,Bmpr1a,Brd4,Btrc,Cand1,Cbfb,Cd38,Creb1,Crebbp,Crebl2,Ctgf,Cul4b,Dact1,Dcp1a,Dnmt1,E2f3,Egfr,Egr2,Eif5a2,Epc1,Erbb4,Esrrg,Ets2,Fos,Fosl2,Foxo1,Fzd1,Fzd7,Gclc,Id4,Igf1r,Irs2,Jarid2,Jdp2,Jhdm1d,Kdm5a,Leo1,Lgr4,Mafb,Map3k2,Mapk8,Mgea5,Mll1,Mll2,Myst3,Ncoa2,Ncoa6,Ndfip2,Nfyb,Nif3l1,Nr3c1,Nr4a1,Nr4a2,Nrg1,Nrip1,…
GO:0009308	amine metabolic process	0.262756	0.96671	0.271804	0.262756	-0.580448	0.565744	0.433988	25	723	462	15363	0.0345781	0.0300723	0.0541126	0.0470611	cell compartment	bot	Ache,Angpt1,Atp7a,Azin1,B3galt6,Cept1,Chst1,Ctns,Dnmt1,Drd2,Dtd1,Glce,Grin2a,Hs2st1,Impad1,Kcnj6,Kdsr,Maoa,Ppat,Sgpp1,Snca,Spock2,Stat5b,Tgfb2,Xylt1
GO:0060341	regulation of cellular localization	1.72108e-07	0.0041922	4.10544e-05	0.00350223	-2.45566	4.30854	0.0690471	42	748	559	15363	0.0561497	0.0363861	0.0751342	0.0486884	cell compartment	top	Adam9,Cadm1,Cadps,Cd38,Cyld,Dpysl2,Egfr,Erbb4,Fzd7,Grin2b,Grm8,Gsk3b,Hmgcr,Htr1b,Il1rapl1,Maob,Mlc1,Mtap1b,Myo5a,Napb,Ncam1,Nf1,Nlgn1,Nsf,P2ry1,Pcsk1,Pdpk1,Plcb1,Ppp3cb,Prkce,Rab3c,Rab8b,Rfx3,Scamp5,Sfrp1,Sfrp2,Sox11,Stxbp1,Syt1,Syt4,Tmem30a,Zic1
GO:0050905	neuromuscular process	7.17687e-05	0.376389	0.000190677	7.17687e-05	-4.14407	3.7197	0.0017707	14	746	87	15363	0.0187668	0.00566296	0.16092	0.0485582	monosomes vs polysomes	top	Adcy5,App,Atp2b2,Cntnap1,Drd2,Grid2,Grin2b,Grin3a,Kcnma1,Mecp2,Myo5a,Nr4a3,Sox2,Tnr
GO:0050905	neuromuscular process	7.17687e-05	0.376389	0.000190677	0.376389	-0.424364	3.7197	0.562894	5	711	87	15363	0.00703235	0.00566296	0.0574713	0.04628	monosomes vs polysomes	bot	Aplp2,Glrb,Grin2a,Pcdh15,Scn1a
GO:0051276	chromosome organization	0.000131031	0.634096	0.000206642	0.634096	-0.197845	3.68478	0.746991	26	746	563	15363	0.0348525	0.0366465	0.0461812	0.0485582	monosomes vs polysomes	top	Apc,Atxn7l3,Cbx4,Cdc73,Chd9,Cit,Ctbp1,Epc2,Hdac4,Kdm6b,Lats1,Map3k7,Mecp2,Morf4l2,Myst4,Phf1,Phf15,Phf2,Pogz,Rnf2,Smc6,Smyd3,Sox9,Tada1,Tspyl4,Usp22
GO:0015837	amine transport	0.00635575	0.442099	0.0143763	0.108072	-0.966287	0.201359	0.273909	10	723	136	15363	0.0138313	0.00885244	0.0735294	0.0470611	cell compartment	bot	Adcyap1,Apba1,Ctns,Slc17a8,Slc18a2,Slc32a1,Slc36a4,Slc6a15,Slc7a14,Xk
GO:0006511	ubiquitin-dependent protein catabolic process	1.11739e-05	0.218343	5.1176e-05	1.11739e-05	-4.95179	4.29093	0.000856473	28	748	235	15363	0.0374332	0.0152965	0.119149	0.0486884	cell compartment	top	Ate1,Btrc,Cd2ap,Cul4b,Cyld,Dnajb9,Fbxw8,Hectd1,Hecw1,Hecw2,Herc2,Herc3,Klhl20,Ppp2cb,Rnf11,Rnf111,Topors,Ttc3,Uba6,Ube3a,Ubr3,Usp14,Usp22,Usp27x,Usp29,Usp33,Usp45,Usp5
GO:0051276	chromosome organization	0.000131031	0.634096	0.000206642	0.000131031	-3.88263	3.68478	0.00536081	46	711	563	15363	0.0646976	0.0366465	0.0817052	0.04628	monosomes vs polysomes	bot	1500010J02Rik,Baz1b,Bnip3,Brd4,Cenpc1,Crebbp,Dnmt1,Eed,Epc1,Jarid2,Jhdm1d,Kdm4c,Kdm5a,Leo1,Mgea5,Mll1,Mll2,Mll3,Myst3,Nap1l2,Nap1l3,Ncoa2,Nr3c1,Nsmce2,Pds5b,Phf17,Pot1a,Prkaa1,Rcor1,Rps6ka5,Rsf1,Satb2,Shprh,Smarca1,Smarca5,Smarcad1,Smc5,Terf2,Top2b,Trrap,Tspyl5,Ube2e1,Ubr2,Xrn1,Yy1,Zfp828
GO:0030900	forebrain development	9.56268e-07	0.0393792	2.42836e-05	5.28197e-06	-5.2772	3.68076	0.000198848	30	746	252	15363	0.0402145	0.016403	0.119048	0.0485582	monosomes vs polysomes	top	App,Arx,Bcl11b,Cdk5r1,Dab1,Drd2,Emx2,Epha5,Foxg1,Frs2,Gnaq,Gsk3b,Hes5,Id2,Ncam1,Neurod1,Neurod6,Nf1,Nfib,Nr2f2,Nr4a3,Plcb1,Plxna4,Prox1,Psen2,Robo1,Slc1a2,Slit1,Sox2,Tnr
GO:0043038	amino acid activation	0.870026	1	0.870026	1	0	0.0538258	1	0	723	43	15363	0	0.00279893	0	0.0470611	cell compartment	bot
GO:0008015	blood circulation	3.2881e-05	0.616393	5.33442e-05	0.616393	-0.210143	4.27291	0.761768	10	748	217	15363	0.013369	0.0141248	0.0460829	0.0486884	cell compartment	top	Atp6ap2,Gclc,Gucy1a3,Kcnma1,Mecp2,Nppc,Pde3a,Ptpro,Sod2,Tac2
GO:0030900	forebrain development	9.56268e-07	0.0393792	2.42836e-05	0.0253253	-1.59644	3.68076	0.185925	19	711	252	15363	0.0267229	0.016403	0.0753968	0.04628	monosomes vs polysomes	bot	Apaf1,Aplp2,Atp7a,Bmpr1a,Creb1,Dixdc1,Dync2h1,Egfr,Erbb4,Foxp2,Id4,Lrp8,Nr4a2,Pcm1,Pcnt,Pgap1,Pou3f4,Prkg1,Top2b
GO:0008152	metabolic process	0.000143819	0.669779	0.000214726	0.669779	-0.174069	3.66811	0.772407	377	746	7874	15363	0.505362	0.51253	0.0478791	0.0485582	monosomes vs polysomes	top	0610009D07Rik,2310001A20Rik,4932438A13Rik,Aak1,Abca1,Abhd13,Abhd3,Abi2,Abl2,Acvr1b,Acvr2a,Adamts3,Adarb2,Adcy1,Adcy2,Adcy5,Adcy9,Adnp2,Adrbk2,Agap2,Ak4,Akap2,Akt3,Aldh1a1,Alg2,Ambra1,App,Ar,Arnt2,Arx,Asah2,Atl3,Atp11c,Atp13a3,Atp1b1,Atp2b2,Atp2b4,Atp6ap2,Atxn1,Atxn7l3,Azin1,B4galt5,B4galt6,Bcl11b,Bcl9l,Bhlhe22,Bmpr2,Brwd1,Camk1d,Camk2a,Camk2g,Camkv,Camta1,Cast,Cbx4,Ccar1,Cdc73,Cdk17,Cdk5r1,Cds2,C…
GO:0043090	amino acid import	0.0818166	1	0.0818166	1	0	1.08513	1	0	723	10	15363	0	0.000650915	0	0.0470611	cell compartment	bot
GO:2000021	regulation of ion homeostasis	4.09051e-05	0.693812	5.89571e-05	0.693812	-0.158758	4.22946	0.817635	5	748	119	15363	0.00668449	0.00774588	0.0420168	0.0486884	cell compartment	top	Cdh2,Gclc,Prkce,Thy1,Trpc1
GO:0008152	metabolic process	0.000143819	0.669779	0.000214726	0.000143819	-3.84218	3.66811	0.00566405	412	711	7874	15363	0.579466	0.51253	0.0523241	0.04628	monosomes vs polysomes	bot	1200011M11Rik,1500010J02Rik,2610101N10Rik,4833424O15Rik,5430411K18Rik,A930038C07Rik,Aacs,Aasdhppt,Abca5,Abca8b,Abcb7,Abt1,Ache,Acsl4,Acvr1,Acvr1c,Acvr2b,Acyp1,Adam23,Adam9,Adamts2,Adcyap1,Ado,Adrb1,Aff2,Aff4,Agbl3,Agbl4,Ahr,Alg10b,Alg11,Alk,Alkbh8,Angpt1,Apaf1,Aph1b,Aplp2,Ascc3,Asph,Asxl3,Atad1,Ate1,Atf2,Atl1,Atl2,Atp1b3,Atp2a2,Atp2c1,Atp6ap1,Atp6v1h,Atp7a,Atp8a1,Atr,B3galnt1,B3galt1,B3galt2,B3ga…
GO:0002028	regulation of sodium ion transport	0.000217739	1	0.000217739	0.000217739	-3.66206	3.66206	0.00454959	8	746	35	15363	0.0107239	0.0022782	0.228571	0.0485582	monosomes vs polysomes	top	Akt3,Cntn1,Drd2,Gnas,Nedd4l,Plcb1,Serpine2,Slc8a1
GO:0003333	amino acid transmembrane transport	0.0123452	0.915265	0.0134881	0.709566	-0.149007	1.25232	0.779496	2	723	52	15363	0.00276625	0.00338476	0.0384615	0.0470611	cell compartment	bot	Ctns,Slc7a14
GO:0072507	divalent inorganic cation homeostasis	1.31103e-05	0.215329	6.08851e-05	0.215329	-0.666898	4.21549	0.485668	15	748	245	15363	0.0200535	0.0159474	0.0612245	0.0486884	cell compartment	top	Anxa7,Atp2a2,Atp2b2,Cd38,Ndn,Nptn,Oprl1,P2ry1,Pdgfra,Prkce,Slc24a2,Slc24a3,Slc8a1,Tgfa,Trpc1
GO:0002028	regulation of sodium ion transport	0.000217739	1	0.000217739	1	0	3.66206	1	0	711	35	15363	0	0.0022782	0	0.04628	monosomes vs polysomes	bot
GO:0007270	neuron-neuron synaptic transmission	1.76229e-05	0.0749919	0.000234998	1.76229e-05	-4.75392	3.62894	0.000561747	11	746	49	15363	0.0147453	0.00318948	0.22449	0.0485582	monosomes vs polysomes	top	Crhbp,Drd2,Gabra1,Grid2,Grm3,Kif1b,Shc3,Slc17a7,Snca,Unc13a,Unc13b
GO:0006865	amino acid transport	0.00212351	0.450168	0.00471715	0.0786231	-1.10445	0.276402	0.239667	8	723	95	15363	0.011065	0.00618369	0.0842105	0.0470611	cell compartment	bot	Apba1,Ctns,Slc17a8,Slc32a1,Slc36a4,Slc6a15,Slc7a14,Xk
GO:0035295	tube development	4.97163e-06	0.0720585	6.89943e-05	0.0720585	-1.14231	4.16119	0.340267	27	748	412	15363	0.0360963	0.0268177	0.065534	0.0486884	cell compartment	top	Btrc,Fzd3,Hectd1,Lgr4,Man1a2,Man2a1,Mib1,Mtss1,Npnt,Nrp1,Ntn1,Pdgfra,Pgr,Ppp3r1,Prickle1,Rdh10,Rock2,Rspo2,Sema5a,Sfrp1,Sfrp2,Slc8a1,Sox11,Sox9,Vangl2,Zfpm2,Zic2
GO:0007270	neuron-neuron synaptic transmission	1.76229e-05	0.0749919	0.000234998	0.0749919	-1.12499	3.62894	0.296064	5	711	49	15363	0.00703235	0.00318948	0.102041	0.04628	monosomes vs polysomes	bot	Gabrg2,Glrb,Grik2,Grm8,Napb
GO:0006040	amino sugar metabolic process	0.399099	1	0.399099	0.399099	-0.398919	0.398919	0.544403	2	723	29	15363	0.00276625	0.00188765	0.0689655	0.0470611	cell compartment	bot	Mgea5,St6gal2
GO:0045859	regulation of protein kinase activity	3.55952e-06	0.0506428	7.02869e-05	0.0506428	-1.29548	4.15313	0.287235	30	748	450	15363	0.040107	0.0292912	0.0666667	0.0486884	cell compartment	top	1200011M11Rik,Adam9,Aplp2,Ccdc88a,Csk,Dusp6,Egfr,Frs2,Grm1,Grm5,Gsk3b,Hmgcr,Igf1r,Magi3,Map3k2,Nf1,Pak3,Pdpk1,Ppm1e,Ppm1f,Prox1,Rap2c,Sfrp1,Sfrp2,Socs5,Spry4,Tgfa,Thy1,Trib1,Vangl2
GO:0031326	regulation of cellular biosynthetic process	3.02133e-10	0.00944194	3.19991e-08	0.000476187	-3.32222	3.61614	0.00852258	175	746	2869	15363	0.234584	0.186747	0.0609969	0.0485582	monosomes vs polysomes	top	Abca1,Acvr1b,Adcy1,Adcy2,Adcy9,Adnp2,Agap2,Akap5,App,Ar,Arnt2,Arx,Atxn1,Atxn7l3,Basp1,Bcl11b,Bcl9l,Bhlhe22,Bmpr2,Brwd1,Camk1d,Camk2a,Camta1,Cbx4,Ccar1,Cdc73,Cdk5r1,Chd9,Cpeb2,Creb3l2,Csrnp3,Ctbp1,Ctnnd2,Cyr61,Dcc,Dmd,Drd2,Ebf3,Eefsec,Egr1,Egr4,Epc2,Epha5,Fosb,Foxg1,Foxo3,Foxo6,Gatad2b,Gmcl1,Gnas,Gpam,Grb10,Grm5,Gsk3b,Gucy1a2,Hdac4,Hes5,Hey1,Hipk1,Hivep1,Hivep2,Hivep3,Id2,Ift172,Igf1,Itm2b,Jazf1,J…
GO:0031326	regulation of cellular biosynthetic process	3.02133e-10	0.00944194	3.19991e-08	1.1525e-07	-6.93836	3.61614	1.73451e-05	188	711	2869	15363	0.264416	0.186747	0.0655281	0.04628	monosomes vs polysomes	bot	1500010J02Rik,Abt1,Acvr1,Acvr2b,Adcyap1,Adnp,Adrb1,Aff4,Ahi1,Ahr,Ascc3,Asxl2,Asxl3,Atf2,Atr,Bach2,Baz1b,Bex1,Bmp3,Bmpr1a,Brd4,Btrc,C80913,Cand1,Cbfb,Cbx3,Ccdc88a,Cd38,Cdk13,Cdk8,Cdkn1b,Cnot6,Cpeb3,Creb1,Crebbp,Crebl2,Cyld,Dach1,Dcp1a,Dnajb6,Dnmt1,Dusp22,E2f3,Eed,Efemp1,Egfr,Egr2,Eif2ak3,Eif5a2,Elp2,Epc1,Erbb4,Esrrg,Ets2,Etv3,Fer,Fos,Fosl2,Foxn3,Foxo1,Foxp2,Frzb,Fzd1,Fzd3,Fzd7,Gclc,Grm8,Gucy1a3,Hi…
GO:0006023	aminoglycan biosynthetic process	0.040586	0.753117	0.0538906	0.040586	-1.39162	1.26849	0.166441	4	723	28	15363	0.0055325	0.00182256	0.142857	0.0470611	cell compartment	bot	Angpt1,B3galt6,Glce,Xylt1
GO:0045669	positive regulation of osteoblast differentiation	1.61467e-05	0.225223	7.16923e-05	0.225223	-0.647388	4.14453	0.491472	4	748	50	15363	0.00534759	0.00325457	0.08	0.0486884	cell compartment	top	Npnt,Nppc,Sfrp2,Sox11
GO:0010646	regulation of cell communication	2.02258e-12	8.80165e-07	2.29796e-06	1.73086e-11	-10.7617	3.61158	2.36208e-09	121	746	1353	15363	0.162198	0.0880687	0.0894309	0.0485582	monosomes vs polysomes	top	Aak1,Acvr1b,Acvr2a,Adrbk2,Agap2,Akap5,Apc,Ar,Atp2b2,Atxn1,Bcl9l,Bmpr2,Camk2a,Cav2,Cdh2,Chst11,Cplx2,Crhbp,Crk,Cspg5,Ctnnd2,Cyr61,Dab1,Dcc,Drd2,Efna5,Egr1,Epha5,Fam123a,Frs2,Gnai1,Gpc3,Grb10,Gria2,Grin2b,Grm3,Grm5,Gsk3b,Hes5,Hey1,Htr2c,Igf1,Igfbp4,Itgav,Kit,Kitl,Ksr1,Ksr2,L1cam,Lats1,Lzts1,Magi2,Maob,Map2k1,Map3k7,Mecp2,Mef2c,Ncam1,Ncdn,Ndfip1,Neto1,Neurod1,Nf1,Nnat,Notch2,Npnt,Nptn,Nxn,P2ry1,Pdpk…
GO:0010646	regulation of cell communication	2.02258e-12	8.80165e-07	2.29796e-06	7.07685e-08	-7.15016	3.61158	1.49109e-05	105	711	1353	15363	0.147679	0.0880687	0.0776053	0.04628	monosomes vs polysomes	bot	Aacs,Acvr1,Acvr1c,Acvr2b,Adcyap1,Adnp,Adra1a,Adra1b,Akap10,Angpt1,Asxl2,Atad1,Atp2c1,Atr,Bag4,Bdnf,Bmpr1a,Cd38,Chrna4,Chrna7,Cnr1,Creb1,Csk,Ctgf,Cxxc4,Cyld,Dact1,Dgki,Dixdc1,Dpysl2,Dusp1,Dusp22,Dusp4,Dusp6,Egfr,Eif2ak3,Erbb4,Fam72a,Foxo1,Frzb,Fzd1,Gria4,Grik2,Grin2a,Grm1,Grm8,Hmgcr,Hrh3,Htr1b,Htr2a,Igf1r,Irs2,Lats2,Lemd3,Lnpep,Lrp8,Mcc,Mgea5,Mll2,Napb,Ncoa2,Ndfip2,Nlgn1,Npy1r,Nr3c1,Nrg1,Pdgfra,Pi…
GO:0006022	aminoglycan metabolic process	0.0180462	0.678577	0.0265942	0.0180462	-1.74361	1.57521	0.100242	8	723	71	15363	0.011065	0.00462149	0.112676	0.0470611	cell compartment	bot	Angpt1,B3galt6,Chst1,Glce,Hs2st1,Impad1,Spock2,Xylt1
GO:0019941	modification-dependent protein catabolic process	1.79177e-05	0.245967	7.2846e-05	1.79177e-05	-4.74672	4.13759	0.00121273	28	748	241	15363	0.0374332	0.015687	0.116183	0.0486884	cell compartment	top	Ate1,Btrc,Cd2ap,Cul4b,Cyld,Dnajb9,Fbxw8,Hectd1,Hecw1,Hecw2,Herc2,Herc3,Klhl20,Ppp2cb,Rnf11,Rnf111,Topors,Ttc3,Uba6,Ube3a,Ubr3,Usp14,Usp22,Usp27x,Usp29,Usp33,Usp45,Usp5
GO:0007154	cell communication	5.22098e-05	0.204617	0.000255159	5.22098e-05	-4.28225	3.59319	0.00138182	263	746	4425	15363	0.352547	0.28803	0.059435	0.0485582	monosomes vs polysomes	top	A830018L16Rik,Abca1,Abl2,Accn1,Acvr1b,Acvr2a,Adcy1,Adcy2,Adcy5,Adcy9,Adnp2,Adra1d,Adrbk2,Agap2,Akap2,Akap5,Akt3,Amotl1,Amph,Ank2,Apba1,Apc,App,Ar,Arhgap12,Arhgap23,Arhgap26,Arhgap32,Arhgap6,Arl5c,Arl8b,Arnt2,Atxn1,Baiap3,Bcl9l,Bmpr2,C1ql3,Cacna1c,Cadps,Camk2a,Cav2,Cbln2,Cdk5r1,Cds2,Chrm3,Cit,Cnksr2,Cntn1,Cntn6,Cntnap1,Cntnap2,Cntnap5a,Cplx1,Cplx2,Crhbp,Crk,Cyp26b1,Dab1,Dcc,Dcx,Dhcr24,Dlg2,Dlgap2,…
GO:0007154	cell communication	5.22098e-05	0.204617	0.000255159	0.204617	-0.689058	3.59319	0.428664	215	711	4425	15363	0.302391	0.28803	0.0485876	0.04628	monosomes vs polysomes	bot	9430031J16Rik,Ache,Acvr1,Acvr1c,Acvr2b,Adam23,Adam9,Adamts2,Adcyap1,Adnp,Adra1a,Adra1b,Adrb1,Ahi1,Ahr,Alk,Angpt1,Aph1b,Arhgef18,Atp2a2,Atp2c1,Atp7a,Atrnl1,Bdnf,Bex1,Bmpr1a,Btrc,Cacna1d,Ccdc88a,Ccdc88c,Cd38,Cd47,Cep57,Chrm2,Chrm4,Chrna4,Chrna7,Cnr1,Cntnap4,Creb1,Csk,Ctgf,Cxxc4,Cyld,Dact1,Dcp1a,Dgkb,Dgke,Dgkh,Dixdc1,Dnajc10,Dpysl2,Dusp1,Dusp22,Efemp1,Egfr,Egr2,Eif2ak3,Enpp5,Epha3,Epha4,Epha7,Erbb4,…
GO:0051641	cellular localization	4.34041e-12	0.152023	2.8551e-11	4.34041e-12	-11.3625	3.57872	6.31819e-10	107	746	1114	15363	0.143432	0.0725119	0.0960503	0.0485582	monosomes vs polysomes	top	4932438A13Rik,Abca1,Actr2,Adrbk2,Agap2,Akap5,Ank2,Ap1s2,Ap3s1,Apba1,App,Appbp2,Atxn1,Bcap29,Cacna1c,Cadps,Clasp1,Cntnap1,Cntnap2,Cplx1,Cplx2,Creb3l2,Crhbp,Dab1,Dlg2,Doc2a,Dync1i1,Dynll2,Enah,Erc1,Fmn2,Gnptab,Gpam,Grid2,Grin2b,Gsk3b,Hap1,Kif1b,Klc1,Kpna4,Lats1,Lin7c,Lrba,M6pr,Magi2,Map2k1,Mecp2,Morc3,Mtap1b,Myo5a,Mzt1,Nbea,Neurod1,Nin,Notch2,Npc2,Nrxn3,Phip,Pkd2,Pldn,Ppp3ca,Ppp3cb,Prickle1,Ptprk,P…
GO:0021541	ammon gyrus development	0.04628	1	0.04628	0.0470611	-1.32734	1.32734	0.166441	1	723	1	15363	0.00138313	6.50915e-05	1	0.0470611	cell compartment	bot	Lrp8
GO:0055074	calcium ion homeostasis	1.14223e-05	0.153718	7.43069e-05	0.153718	-0.813276	4.12897	0.436232	15	748	230	15363	0.0200535	0.014971	0.0652174	0.0486884	cell compartment	top	Anxa7,Atp2a2,Atp2b2,Cd38,Ndn,Nptn,Oprl1,P2ry1,Pdgfra,Prkce,Slc24a2,Slc24a3,Slc8a1,Tgfa,Trpc1
GO:0032990	cell part morphogenesis	9.00901e-10	0.000168697	5.34034e-06	7.31087e-09	-8.13603	3.56706	6.02388e-07	47	746	389	15363	0.0630027	0.0253206	0.120823	0.0485582	monosomes vs polysomes	top	Adcy1,Apc,App,Arx,Bcl11b,Cdk5r1,Cntnap1,Dcc,Dcx,Dmd,Dpysl5,Drd2,Dscam,Efna5,Enah,Epha5,Foxg1,Gpm6a,Gsk3b,Ift172,Kidins220,L1cam,Lifr,Map2k1,Mtap1b,Ndn,Nfib,Nptx1,Nr4a3,Omg,Pak3,Plxna4,Ptpro,Ptprz1,Robo1,Sema3c,Sema5a,Slit1,Slitrk1,Slitrk3,Snap91,Stxbp1,Tbr1,Tmem237,Ulk2,Vangl2,Wee1
GO:0032990	cell part morphogenesis	9.00901e-10	0.000168697	5.34034e-06	2.69794e-05	-4.56897	3.56706	0.00147651	37	711	389	15363	0.0520394	0.0253206	0.0951157	0.04628	monosomes vs polysomes	bot	9430031J16Rik,Ahi1,Atl1,Atp7a,B3gnt2,Bdnf,Cdh4,Chl1,Creb1,D3Bwg0562e,Dact1,Dync2h1,Egfr,Egr2,Epha4,Epha7,Fzd1,Fzd3,Fzd7,Igf1r,Mtap2,Nr4a2,Nrp1,Ntn1,Pcdh15,Pcm1,Pcnt,Rfx3,Robo2,Sema3a,Sema4f,Slit3,Slitrk2,Slitrk4,Tgfb2,Top2b,Usp33
GO:0015696	ammonium transport	0.251194	1	0.251194	0.251194	-0.599991	0.599991	0.419687	1	723	6	15363	0.00138313	0.000390549	0.166667	0.0470611	cell compartment	bot	Slc12a5
GO:0007417	central nervous system development	3.53441e-08	0.000468805	7.53919e-05	0.000468805	-3.32901	4.12268	0.0159985	43	748	519	15363	0.0574866	0.0337825	0.0828516	0.0486884	cell compartment	top	Aplp2,Arnt2,Arx,Atp2b2,Bcl11b,Dscaml1,Dync2h1,Egfr,Emx2,Erbb4,Frs2,Fzd3,Fzd7,Gsk3b,Igf1r,Ighmbp2,Mafb,Mecp2,Ncam1,Ndn,Neurod6,Nf1,Nr4a2,Omg,Plcb1,Plxna4,Pou3f4,Prkg1,Prox1,Serpine2,Sfrp1,Sfrp2,Slc1a2,Slc4a7,Smarca1,Sox11,Sox9,Stat3,Trp53bp2,Zbtb16,Zeb1,Zic1,Zic2
GO:0051049	regulation of transport	4.00433e-13	0.000178767	2.23997e-09	4.00433e-13	-12.3975	3.56686	7.28621e-11	103	746	1015	15363	0.13807	0.0660678	0.101478	0.0485582	monosomes vs polysomes	top	Aak1,Abca1,Accn1,Acvr2a,Akap5,Akt3,Amph,Atp2b2,Cacna1c,Cacna2d1,Cacng3,Cadm1,Cadps,Camk1d,Camk2a,Cdk5r1,Clcn3,Cntn1,Crhbp,Doc2a,Drd2,Efna5,Epha5,Gnaq,Gnas,Gpam,Gpc3,Grb10,Grin2b,Gsk3b,Htr2c,Igf1,Itgav,Kcna2,Kcna3,Kcnc2,Kcnd2,Kcnd3,Kcnh1,Kcnh7,Kcnip4,Kcnj2,Kcnj4,Kcnj6,Kcnma1,Kcnq3,Kcnq5,Lats1,Magi2,Maob,Map2k1,Met,Mlc1,Mtap1b,Myo5a,Nalcn,Ncam1,Ndfip1,Nedd4l,Nf1,Nnat,Nsf,P2ry1,Pcsk1,Pdpk1,Pkd2,Pkia…
GO:0042987	amyloid precursor protein catabolic process	0.0639137	0.361953	0.17658	0.0639137	-1.19441	0.753058	0.20457	2	723	9	15363	0.00276625	0.000585823	0.222222	0.0470611	cell compartment	bot	Psen2,Tmed10
GO:0045667	regulation of osteoblast differentiation	3.05559e-05	0.404233	7.55897e-05	0.404233	-0.393368	4.12154	0.631868	6	748	105	15363	0.00802139	0.0068346	0.0571429	0.0486884	cell compartment	top	Npnt,Nppc,Pias2,Sfrp1,Sfrp2,Sox11
GO:0007169	transmembrane receptor protein tyrosine kinase signaling pathway	1.56481e-06	0.00554587	0.000282158	0.00554587	-2.25603	3.54951	0.0531115	21	746	236	15363	0.0281501	0.0153616	0.0889831	0.0485582	monosomes vs polysomes	top	Bmpr2,Cdk5r1,Crk,Efna5,Epha5,Epha6,Foxo3,Foxo6,Frs2,Grb10,Igf1,Kit,Met,Ndn,Phip,Plcb1,Sgpl1,Socs5,Sort1,Sox9,Sulf2
GO:0007169	transmembrane receptor protein tyrosine kinase signaling pathway	1.56481e-06	0.00554587	0.000282158	1.56481e-06	-5.80554	3.54951	0.000137377	29	711	236	15363	0.0407876	0.0153616	0.122881	0.04628	monosomes vs polysomes	bot	Ahi1,Alk,Angpt1,Bex1,Cep57,Ctgf,Efemp1,Egfr,Eif2ak3,Epha3,Epha4,Epha7,Erbb4,Fer,Foxo1,Igf1r,Irs2,Nrg1,Nrp1,Pdgfra,Pik3r3,Ptprj,Ret,Sos1,Stat3,Stat5b,Sulf1,Tgfa,Zfand5
GO:0042982	amyloid precursor protein metabolic process	0.0918115	0.422608	0.21725	0.0918115	-1.0371	0.66304	0.240989	2	723	11	15363	0.00276625	0.000716006	0.181818	0.0470611	cell compartment	bot	Psen2,Tmed10
GO:0000902	cell morphogenesis	4.57669e-08	0.000549469	8.3293e-05	0.000549469	-3.26006	4.07939	0.0177095	43	748	523	15363	0.0574866	0.0340428	0.082218	0.0486884	cell compartment	top	9430031J16Rik,Arx,Atp2b2,B3gnt2,Bcl11b,Cadm1,Dact1,Dmd,Dscam,Dync2h1,Egfr,Fer,Fzd3,Fzd7,Gsk3b,Igf1r,Mtap1b,Ndn,Nr4a2,Nrp1,Ntn1,Omg,Pak3,Pcdh15,Plxna4,Ppp3r1,Prox1,Ptpro,Ptprz1,Rfx3,Sema3a,Sema5a,Sfrp1,Slit3,Slitrk1,Slitrk4,Snap91,Sox9,Stxbp1,Tmem237,Ulk2,Usp33,Vangl2
GO:0048468	cell development	2.79807e-13	7.37283e-06	3.79511e-08	2.79807e-13	-12.5531	3.54648	5.55417e-11	105	746	1038	15363	0.140751	0.0675649	0.101156	0.0485582	monosomes vs polysomes	top	Abi2,Adcy1,Agfg1,Apc,App,Arx,Atp2b2,Atxn10,Bcl11b,Bcl9l,Cav2,Cdc73,Cdk5r1,Chst11,Cit,Cntn1,Cntn4,Cntnap1,Cntnap2,Cyr61,Dab1,Dcc,Dcx,Dlg2,Dmd,Dner,Dpysl5,Drd2,Dscam,Efna5,Enah,Epha5,Fem1b,Foxg1,Foxo3,Gabra5,Gnaq,Gpm6a,Grin3a,Gsk3b,Hdac4,Heg1,Hes5,Hey1,Id2,Igf1,Kcnma1,Kidins220,Kit,Kitl,L1cam,Lifr,Map2k1,Mecp2,Mef2c,Msi2,Mtap1b,Ncam1,Ncdn,Ndn,Nf1,Nfib,Nptx1,Nr4a3,Olfm3,Omg,Pak3,Pdpk1,Pdzrn3,Plcb1,P…
GO:0051969	regulation of transmission of nerve impulse	2.98537e-14	4.25691e-05	7.01301e-10	4.25691e-05	-4.37091	3.54561	0.00213555	25	711	224	15363	0.0351617	0.0145805	0.111607	0.04628	monosomes vs polysomes	bot	Adcyap1,Adnp,Adra1a,Atad1,Bdnf,Cd38,Chrna7,Cnr1,Egfr,Eif2ak3,Erbb4,Gria4,Grik2,Grin2a,Grm1,Grm8,Htr1b,Htr2a,Lnpep,Lrp8,Napb,Nlgn1,Shisa9,Slc30a1,Tac1
GO:0042640	anagen	0.0918115	0.422608	0.21725	0.0918115	-1.0371	0.66304	0.240989	2	723	11	15363	0.00276625	0.000716006	0.181818	0.0470611	cell compartment	bot	Mreg,Psen2
GO:0019219	regulation of nucleobase-containing compound metabolic process	2.69423e-09	3.18393e-05	8.46196e-05	3.18393e-05	-4.49704	4.07253	0.00190146	189	748	2979	15363	0.252674	0.193907	0.0634441	0.0486884	cell compartment	top	1500010J02Rik,Abca1,Acvr1b,Adnp2,Agfg1,Arhgap12,Arhgap23,Arhgap32,Arhgap6,Arnt2,Arx,Ascc3,Asxl2,Atf2,Bach2,Bag4,Basp1,Bcl11b,Bcl9l,Bmp3,Btrc,Camk1d,Cand1,Cbfb,Ccar1,Ccdc88a,Cd38,Cnot6,Cpeb2,Creb3l2,Crk,Csrnp3,Cyld,Dgki,Dmd,Dnajb6,Dock4,Ebf3,Eed,Egfr,Egr1,Egr4,Elmod1,Epha3,Erbb4,Etv3,Fer,Fosl2,Foxn3,Foxo1,Fzd3,Fzd7,Gclc,Gmcl1,Grm5,Grm8,Gsk3b,Gucy1a2,Gucy1a3,Hivep2,Htr1b,Igf1r,Ighmbp2,Ipcef1,Jhdm1d…
GO:0080090	regulation of primary metabolic process	1.13538e-09	3.43888e-05	3.3016e-05	1.38047e-05	-4.85997	3.54145	0.000456705	235	746	3812	15363	0.315013	0.248129	0.0616474	0.0485582	monosomes vs polysomes	top	Abca1,Acvr1b,Acvr2a,Adcy1,Adcy2,Adcy9,Adnp2,Adrbk2,Agap2,Agfg1,Akap5,Amph,Ankrd26,Apc,App,Ar,Arhgap12,Arhgap23,Arhgap32,Arhgap6,Arnt2,Arx,Atp6ap2,Atxn1,Atxn7l3,Basp1,Bcl11b,Bcl9l,Bhlhe22,Bmpr2,Brwd1,Camk1d,Camk2a,Camta1,Cbx4,Ccar1,Cdc73,Cdk5r1,Chd9,Cpeb2,Creb3l2,Crk,Csrnp3,Ctbp1,Ctnnd2,Cyr61,Dab1,Dcc,Dmd,Drd2,Ebf3,Eefsec,Efna5,Egr1,Egr4,Epc2,Epha5,Fem1b,Fgf13,Fnip1,Fnip2,Fosb,Foxg1,Foxo3,Foxo6,Fr…
GO:0080090	regulation of primary metabolic process	1.13538e-09	3.43888e-05	3.3016e-05	3.96807e-09	-8.40142	3.54145	2.78691e-06	244	711	3812	15363	0.343179	0.248129	0.0640084	0.04628	monosomes vs polysomes	bot	1200011M11Rik,1500010J02Rik,Abt1,Acsl4,Acvr1,Acvr2b,Adam9,Adcyap1,Adnp,Adra1b,Adrb1,Aff2,Aff4,Ahi1,Ahr,Angpt1,Aplp2,Ascc3,Asxl2,Asxl3,Atf2,Atr,Bach2,Bag4,Baz1b,Bex1,Bmp3,Bmpr1a,Brd4,Btrc,C80913,Cand1,Cbfb,Cbx3,Ccdc88a,Ccdc88c,Cd38,Cdk13,Cdk8,Cdkn1b,Chrna7,Cnot6,Cnr1,Cpeb3,Creb1,Crebbp,Crebl2,Csk,Ctgf,Cul4b,Cyld,Dach1,Dact1,Dcp1a,Dgki,Dnajb6,Dnajc10,Dnmt1,Dock4,Dusp1,Dusp22,Dusp4,Dusp6,E2f3,Eed,Ef…
GO:0010557	positive regulation of macromolecule biosynthetic process	4.76615e-07	0.00160413	0.000297118	0.00160413	-2.79476	3.52707	0.0222316	76	746	1116	15363	0.101877	0.0726421	0.0681004	0.0485582	monosomes vs polysomes	top	Acvr1b,Agap2,App,Ar,Arnt2,Atxn1,Atxn7l3,Bcl11b,Bcl9l,Cdc73,Creb3l2,Csrnp3,Cyr61,Drd2,Ebf3,Egr1,Egr4,Foxg1,Foxo3,Foxo6,Gsk3b,Hdac4,Hes5,Hivep3,Id2,Igf1,Kitl,Lum,Maml3,Mecp2,Mef2c,Met,Mkl2,Mtpn,Myst4,Myt1l,Neurod1,Nfia,Nfib,Nfix,Npas2,Npnt,Nr2c2,Nr2f2,Nr4a3,Phf2,Phip,Pkd2,Plcb1,Ppargc1a,Ppm1a,Ppp1r12a,Ppp3ca,Prox1,Pygo1,Rgmb,Rnf14,Rora,Rorb,Samd4,Sertad2,Sox11,Sox2,Sox4,Sox9,Tbr1,Thra,Thrb,Tnks,Tox…
GO:0051322	anaphase	0.282342	1	0.282342	1	0	0.530274	1	0	723	7	15363	0	0.00045564	0	0.0470611	cell compartment	bot
GO:0071241	cellular response to inorganic substance	7.75708e-05	0.91368	8.48993e-05	0.91368	-0.0392059	4.0711	0.953516	1	748	49	15363	0.0013369	0.00318948	0.0204082	0.0486884	cell compartment	top	Junb
GO:0010557	positive regulation of macromolecule biosynthetic process	4.76615e-07	0.00160413	0.000297118	4.76615e-07	-6.32183	3.52707	5.2854e-05	88	711	1116	15363	0.123769	0.0726421	0.078853	0.04628	monosomes vs polysomes	bot	1500010J02Rik,Acvr1,Ahi1,Ahr,Asxl2,Atf2,Baz1b,Bex1,Bmp3,Bmpr1a,Btrc,Cand1,Cbfb,Cd38,Creb1,Crebbp,Crebl2,Ctgf,Dcp1a,E2f3,Egfr,Egr2,Eif5a2,Epc1,Erbb4,Esrrg,Ets2,Fos,Fosl2,Foxo1,Fzd1,Fzd7,Id4,Igf1r,Irs2,Jhdm1d,Kdm5a,Leo1,Lgr4,Mafb,Map3k2,Mapk8,Mll1,Mll2,Myst3,Ncoa2,Ncoa6,Nfyb,Nif3l1,Nr3c1,Nr4a1,Nr4a2,Nrip1,Pcbd2,Pdgfra,Pgr,Pias2,Plagl1,Pot1a,Pou2f1,Ppargc1b,Rbm15,Rbmxl1,Ret,Rfx3,Rnf111,Rps6ka5,Rsf1,…
GO:0048532	anatomical structure arrangement	0.0128967	0.422608	0.0305169	0.0128967	-1.88952	1.51546	0.0774851	3	723	11	15363	0.00414938	0.000716006	0.272727	0.0470611	cell compartment	bot	Bmpr1a,Dab1,Egr2
GO:0043632	modification-dependent macromolecule catabolic process	2.2523e-05	0.260264	8.6539e-05	2.2523e-05	-4.64737	4.06279	0.00145184	28	748	244	15363	0.0374332	0.0158823	0.114754	0.0486884	cell compartment	top	Ate1,Btrc,Cd2ap,Cul4b,Cyld,Dnajb9,Fbxw8,Hectd1,Hecw1,Hecw2,Herc2,Herc3,Klhl20,Ppp2cb,Rnf11,Rnf111,Topors,Ttc3,Uba6,Ube3a,Ubr3,Usp14,Usp22,Usp27x,Usp29,Usp33,Usp45,Usp5
GO:0000904	cell morphogenesis involved in differentiation	3.30028e-08	0.000128302	0.000257228	3.30028e-08	-7.48145	3.5073	2.18368e-06	44	746	369	15363	0.0589812	0.0240187	0.119241	0.0485582	monosomes vs polysomes	top	Adcy1,Apc,App,Arx,Atp2b2,Bcl11b,Cdk5r1,Dcc,Dcx,Dpysl5,Drd2,Dscam,Efna5,Enah,Epha5,Foxg1,Gsk3b,Heg1,Hey1,Kidins220,L1cam,Mtap1b,Ndn,Nfib,Nptx1,Nr4a3,Pak3,Plxna4,Prox1,Ptpro,Ptprz1,Robo1,Sema3c,Sema5a,Slit1,Slitrk1,Slitrk3,Snap91,Sox9,Srcin1,Stxbp1,Tbr1,Ulk2,Vangl2
GO:0000904	cell morphogenesis involved in differentiation	3.30028e-08	0.000128302	0.000257228	0.000106133	-3.97415	3.5073	0.00461079	34	711	369	15363	0.04782	0.0240187	0.0921409	0.04628	monosomes vs polysomes	bot	Atl1,Atp7a,B3gnt2,Bdnf,Cdh4,Chl1,Creb1,D3Bwg0562e,Dact1,Egr2,Epha4,Epha7,Fer,Fzd1,Fzd3,Fzd7,Igf1r,Mtap2,Nr4a2,Nrp1,Ntn1,Pcdh15,Ppp3r1,Robo2,Sema3a,Sema4f,Sfrp1,Slit3,Slitrk2,Slitrk4,Tgfb2,Tgfbr1,Top2b,Usp33
GO:0007417	central nervous system development	3.53441e-08	0.000468805	7.53919e-05	9.95443e-08	-7.00198	3.49613	5.79613e-06	54	746	519	15363	0.0723861	0.0337825	0.104046	0.0485582	monosomes vs polysomes	top	App,Arnt2,Arx,Atp2b2,Bcl11b,Cdk5r1,Dab1,Dcc,Dcx,Drd2,Dscaml1,Efna5,Emx2,Epha5,Foxg1,Frs2,Gnaq,Gsk3b,Hes5,Id2,Kirrel3,Mecp2,Met,Ncam1,Ndn,Neurod1,Neurod6,Nf1,Nfib,Nnat,Nr2c2,Nr2f2,Nr4a3,Omg,Plcb1,Plxna4,Prox1,Psen2,Robo1,Rora,Serpine2,Shroom2,Slc1a2,Slit1,Sox11,Sox2,Sox4,Sox9,Tbr1,Tnr,Zbtb16,Zeb1,Zic1,Zic2
GO:0048856	anatomical structure development	1.47772e-12	1.856e-06	7.96183e-07	5.27001e-11	-10.2782	1.55222	8.14308e-09	224	723	3216	15363	0.30982	0.209334	0.0696517	0.0470611	cell compartment	bot	AI597479,AW551984,Aacs,Abt1,Ache,Acvr1,Acvr1c,Acvr2a,Acvr2b,Adamts2,Adcy1,Adcyap1,Add2,Adnp,Adra1a,Adra1b,Aff4,Agap2,Ahi1,Ahr,Akap5,Aldh1a1,Ambra1,Angpt1,Apaf1,Apba1,Apc,App,Ar,Asph,Atl1,Atp2c1,Atp7a,Baz1b,Bdnf,Bex1,Bhlhe22,Bmpr1a,Bmpr2,Brd4,Camk2g,Cav2,Ccdc88a,Cdc73,Cdh4,Cdk13,Cdk5r1,Cdkn1b,Chl1,Cit,Cnr1,Cntnap1,Cntnap2,Cpe,Creb1,Crebbp,Ctgf,Ctnnd2,Ctns,Cyp26b1,Cyr61,D0H4S114,D3Bwg0562e,Dab1,Dcc…
GO:0043549	regulation of kinase activity	4.84484e-06	0.0501535	9.66002e-05	0.0501535	-1.2997	4.01502	0.286034	32	748	485	15363	0.0427807	0.0315694	0.0659794	0.0486884	cell compartment	top	1200011M11Rik,Adam9,Aplp2,Ccdc88a,Csk,Dusp6,Egfr,Erbb4,Frs2,Grm1,Grm5,Gsk3b,Hmgcr,Igf1r,Magi3,Map3k2,Nf1,Pak3,Pdgfra,Pdpk1,Ppm1e,Ppm1f,Prox1,Rap2c,Sfrp1,Sfrp2,Socs5,Spry4,Tgfa,Thy1,Trib1,Vangl2
GO:0007417	central nervous system development	3.53441e-08	0.000468805	7.53919e-05	0.000311995	-3.50585	3.49613	0.0101918	42	711	519	15363	0.0590717	0.0337825	0.0809249	0.04628	monosomes vs polysomes	bot	Abt1,Ahi1,Apaf1,Aplp2,Atp7a,Bmpr1a,Creb1,Ctns,Dixdc1,Dync2h1,Egfr,Egr2,Epha4,Epha7,Erbb4,Foxp2,Frzb,Fzd1,Fzd3,Fzd7,Id4,Igf1r,Ighmbp2,Irs2,Lrp8,Mafb,Ncoa6,Nr4a2,Pcm1,Pcnt,Pgap1,Pou3f4,Prkg1,Sema4c,Sfrp1,Sfrp2,Slc4a7,Smarca1,Stat3,Top2b,Trp53bp2,Unc5c
GO:0048646	anatomical structure formation involved in morphogenesis	0.00499121	0.0457391	0.109123	0.00499121	-2.30179	0.962082	0.0405909	46	723	660	15363	0.0636238	0.0429604	0.069697	0.0470611	cell compartment	bot	Acvr1,Ahi1,Ahr,Aldh1a1,Angpt1,Apaf1,Ar,Atp7a,Bmpr1a,Bmpr2,Cdc73,Cdk5r1,Cntnap1,Ctgf,Cyr61,Dusp1,Dusp4,Egr2,Enah,Foxg1,Gna13,Hey1,Hipk1,Hs2st1,Ift172,Itgav,Leo1,Lrp8,Map3k7,Mef2c,Nr4a3,Pcdh8,Pcm1,Pcnt,Pik3ca,Ppargc1b,Psen2,Ptk7,Rbm15,Ret,Robo1,Rora,Sema3e,Sema4c,Sox2,Sox4
GO:0016199	axon midline choice point recognition	0.000103817	1	0.000103817	1	0	3.98373	1	0	748	3	15363	0	0.000195274	0	0.0486884	cell compartment	top
GO:0032502	developmental process	1.08727e-11	1.29951e-06	8.36683e-06	4.57898e-11	-10.3392	3.49242	5.40443e-09	255	746	3667	15363	0.341823	0.23869	0.0695391	0.0485582	monosomes vs polysomes	top	4932438A13Rik,AI597479,Abi2,Abl2,Acvr1b,Acvr2a,Adcy1,Add2,Adnp2,Adra1d,Adrbk2,Agap2,Agfg1,Akap5,Aldh1a1,Ambra1,Apba1,Apc,App,Ar,Arnt2,Arx,Atp2b2,Atxn10,Basp1,Bcl11b,Bcl9l,Bhlhe22,Bmpr2,Cadm1,Camk1d,Camk2g,Cav2,Cdc73,Cdh2,Cdk5r1,Chst11,Cit,Cntn1,Cntn4,Cntnap1,Cntnap2,Cplx2,Creb3l2,Cspg5,Ctbp1,Ctnnd2,Cyp26b1,Cyr61,Dab1,Dcc,Dcx,Dhcr24,Dlg2,Dmd,Dner,Dpysl5,Drd2,Dscam,Dscaml1,E130309F12Rik,Ebf3,Edil3,…
GO:0032502	developmental process	1.08727e-11	1.29951e-06	8.36683e-06	1.42296e-07	-6.84681	3.49242	1.89683e-05	229	711	3667	15363	0.322082	0.23869	0.0624489	0.04628	monosomes vs polysomes	bot	9430031J16Rik,A930038C07Rik,AW551984,Aacs,Abt1,Ache,Acsl4,Acvr1,Acvr1c,Acvr2b,Adamts2,Adcyap1,Adnp,Adra1a,Adra1b,Adrb1,Aff4,Ahi1,Ahr,Alk,Angpt1,Apaf1,Aplp2,Asph,Atf2,Atl1,Atp2c1,Atp7a,Atr,B3gnt2,Baz1b,Bcl2l2,Bdnf,Bex1,Bmp3,Bmpr1a,Bnip3,Brd4,Btrc,Cand1,Cbfb,Ccdc88a,Cdh4,Cdk13,Cdkn1b,Chl1,Chm,Cisd2,Clptm1,Cnr1,Cntn3,Cpe,Creb1,Crebbp,Crebl2,Ctgf,Ctns,Cxadr,D0H4S114,D3Bwg0562e,Dach1,Dact1,Dixdc1,Dnaj…
GO:0006811	ion transport	1.59421e-07	0.000485914	0.000328086	1.59421e-07	-6.79745	3.48401	8.92556e-06	74	746	820	15363	0.0991957	0.053375	0.0902439	0.0485582	monosomes vs polysomes	top	Abca1,Accn1,Add2,Ano3,Atp11c,Atp13a3,Atp1b1,Atp2b1,Atp2b2,Atp2b4,Cacna1c,Cacna2d1,Cacng3,Camk2a,Camk2g,Clcn3,Drd2,Fxyd6,Gabra1,Gabra2,Gabra5,Gabrb1,Gabrg1,Gpm6a,Gria2,Grid2,Grin2b,Grin3a,Htr2c,Itgav,Kcna2,Kcna3,Kcnc2,Kcnd2,Kcnd3,Kcnh1,Kcnh7,Kcnip4,Kcnj2,Kcnj4,Kcnj6,Kcnma1,Kcnq3,Kcnq5,Magt1,Mlc1,Nalcn,Nsf,Pkd2,Ppp3ca,Prkce,Psen2,Ryr2,Scn2a1,Scn2b,Slc12a5,Slc17a6,Slc17a7,Slc1a2,Slc24a2,Slc24a3,Slc2…
GO:0060249	anatomical structure homeostasis	0.168617	0.638354	0.264144	0.607814	-0.216229	0.469827	0.701239	6	723	134	15363	0.00829876	0.00872225	0.0447761	0.0470611	cell compartment	bot	Apc,Gnas,Pot1a,Smc5,Smc6,Xrn1
GO:0030202	heparin metabolic process	0.000103817	1	0.000103817	1	0	3.98373	1	0	748	3	15363	0	0.000195274	0	0.0486884	cell compartment	top
GO:0006811	ion transport	1.59421e-07	0.000485914	0.000328086	0.000485914	-3.31344	3.48401	0.0130424	59	711	820	15363	0.0829817	0.053375	0.0719512	0.04628	monosomes vs polysomes	bot	Adra1a,Asph,Atp1b3,Atp2a2,Atp2c1,Atp6ap1,Atp6v1h,Atp7a,Atp8a1,Cacna1d,Cdkn1b,Chrna4,Chrna7,Clcn5,Ctgf,Dnm2,Gabrg2,Gabrg3,Glra2,Glra3,Glrb,Gria3,Gria4,Grid1,Grik2,Grin2a,Hcn1,Hcn4,Htr2a,Itpr1,Kcna4,Kcnb1,Kcnh5,Kcnj3,Kcnk9,Kcnn3,Kcns2,Kcnt2,Nipa1,Panx1,Scn1a,Scn3a,Slc16a7,Slc17a8,Slc20a2,Slc30a1,Slc35a1,Slc35a5,Slc39a10,Slc39a11,Slc41a3,Slc4a8,Slc5a3,Slc6a15,Slc9a6,Steap2,Tmco3,Trpc1,Zdhhc17
GO:0071695	anatomical structure maturation	0.0104106	0.864549	0.0120417	0.0104106	-1.98252	1.91931	0.0685023	6	723	40	15363	0.00829876	0.00260366	0.15	0.0470611	cell compartment	bot	Cdk5r1,Igf1,Mreg,Psen2,Ret,Tgfb2
GO:0007178	transmembrane receptor protein serine/threonine kinase signaling pathway	5.11141e-05	0.471788	0.000108341	0.471788	-0.326253	3.96521	0.673079	7	748	133	15363	0.00935829	0.00865716	0.0526316	0.0486884	cell compartment	top	Acvr1b,Adam9,Akap2,Egr1,Rnf111,Skil,Zcchc12
GO:0051050	positive regulation of transport	2.12806e-05	0.0624971	0.000340505	2.12806e-05	-4.67202	3.46788	0.000654454	45	746	483	15363	0.0603217	0.0314392	0.0931677	0.0485582	monosomes vs polysomes	top	Abca1,Acvr2a,Akap5,Akt3,Amph,Atp2b2,Cadm1,Cadps,Camk1d,Cdk5r1,Cntn1,Drd2,Gnas,Gpc3,Grin2b,Gsk3b,Htr2c,Igf1,Magi2,Met,Mlc1,Nnat,P2ry1,Pcsk1,Pkd2,Plcb1,Ppp3cb,Prkce,Rab27b,Scamp5,Slc1a2,Snap25,Snca,Sox11,Sox4,Stim1,Stx1a,Stxbp1,Syngr3,Synj1,Tacr1,Thy1,Tmem30a,Wfs1,Zic1
GO:0009653	anatomical structure morphogenesis	3.59561e-09	0.000292301	1.23011e-05	3.59561e-09	-8.44423	4.91006	2.55745e-07	124	723	1571	15363	0.171508	0.102259	0.0789306	0.0470611	cell compartment	bot	AI597479,Acvr1,Acvr2a,Acvr2b,Adcy1,Ahi1,Ahr,Aldh1a1,Angpt1,Apaf1,Apc,App,Ar,Asph,Atl1,Atp7a,Baz1b,Bdnf,Bhlhe22,Bmpr1a,Bmpr2,Cdc73,Cdh4,Cdk5r1,Chl1,Cntnap1,Cpe,Creb1,Ctgf,Ctnnd2,Cyp26b1,Cyr61,D3Bwg0562e,Dab1,Dcc,Dcx,Dpysl5,Drd2,Dusp1,Dusp4,Efna5,Egr2,Enah,Epha4,Epha5,Epha7,Foxg1,Fras1,Frzb,Fzd1,Gna13,Gnaq,Gnas,Gpc3,Gpm6a,Heg1,Hey1,Hipk1,Hs2st1,Id2,Ift172,Igf1,Impad1,Itga7,Itgav,Kidins220,L1cam,Leo…
GO:0023051	regulation of signaling	1.90593e-13	1.62231e-08	1.17483e-05	1.10091e-08	-7.95825	3.96514	3.19342e-06	137	748	1761	15363	0.183155	0.114626	0.0777967	0.0486884	cell compartment	top	Acvr1b,Agfg1,Akap11,Akap6,Aplp2,Arhgap6,Asxl2,Atad1,Atp2b2,Atp6ap2,Bag4,Bcl9l,Btrc,Cacng3,Cd38,Cdc42se2,Cdh2,Chst11,Cplx2,Crk,Csk,Cspg5,Cxxc4,Cyld,Dact1,Dgki,Dock4,Dpysl2,Dusp6,Egfr,Egr1,Epha3,Erbb4,Fer,Foxo1,Frs2,Gria3,Grin2b,Grm1,Grm3,Grm5,Grm8,Gsk3b,Hmgcr,Htr1b,Igf1r,Igfbp4,Lemd3,Lzts1,Magi3,Maob,Mcc,Mecp2,Myo5a,Napb,Ncam1,Ncdn,Ncoa2,Nf1,Nlgn1,Notch2,Npnt,Nptn,Nsf,Nxn,P2ry1,Pak3,Pdgfra,Pdpk1,P…
GO:0051050	positive regulation of transport	2.12806e-05	0.0624971	0.000340505	0.0624971	-1.20414	3.46788	0.263125	30	711	483	15363	0.0421941	0.0314392	0.0621118	0.04628	monosomes vs polysomes	bot	Aacs,Adam9,Adcyap1,Adrb1,Ahi1,Angpt1,Asph,Atad1,Bmpr1a,Cd38,Cd47,Creb1,Crebl2,Dpysl2,Egfr,Erbb4,Irs2,Itpr1,Mgea5,Mib1,Mll1,Nlgn1,Nr3c1,Panx1,Rab8b,Sfrp2,Tac1,Tgfb2,Tgfbr1,Trpc1
GO:0007264	small GTPase mediated signal transduction	8.2465e-05	0.238107	0.000346336	8.2465e-05	-4.08373	3.4605	0.0019572	28	746	263	15363	0.0375335	0.0171191	0.106464	0.0485582	monosomes vs polysomes	top	Abca1,Agap2,Arhgap32,Arl5c,Arl8b,Dab1,Dhcr24,Dnajc27,Iqgap2,Kifap3,Nf1,Psd3,Rab10,Rab21,Rab22a,Rab27b,Rab2a,Rab3c,Rab40b,Rab6a,Rab6b,Ralgps2,Rapgef5,Rasgrf1,Sos2,Srgap1,Syngap1,Vangl2
GO:0007264	small GTPase mediated signal transduction	8.2465e-05	0.238107	0.000346336	0.238107	-0.623228	3.4605	0.46334	15	711	263	15363	0.021097	0.0171191	0.0570342	0.04628	monosomes vs polysomes	bot	Adrb1,Arhgef18,Gna13,Rab18,Rab30,Rab8b,Rab9b,Rap2c,Rasgrf2,Rasgrp1,Rit2,Rnd3,Rock2,Sos1,Trim23
GO:0016050	vesicle organization	6.90312e-05	0.189694	0.000363908	6.90312e-05	-4.16095	3.43901	0.00171911	12	746	66	15363	0.0160858	0.00429604	0.181818	0.0485582	monosomes vs polysomes	top	Abca1,Cadps,Cav2,Eps15,Pldn,Serpine2,Shroom2,Snap91,Sort1,Stxbp1,Tmed9,Unc13a
GO:0060033	anatomical structure regression	0.377489	1	0.377489	0.38257	-0.417289	0.417289	0.524892	1	723	10	15363	0.00138313	0.000650915	0.1	0.0470611	cell compartment	bot	Bmpr1a
GO:0006875	cellular metal ion homeostasis	2.61234e-05	0.234699	0.000111306	0.234699	-0.629489	3.95348	0.503411	16	748	268	15363	0.0213904	0.0174445	0.0597015	0.0486884	cell compartment	top	Anxa7,Atp2a2,Atp2b2,Cd38,Kcnma1,Ndn,Nptn,Oprl1,P2ry1,Pdgfra,Prkce,Slc24a2,Slc24a3,Slc8a1,Tgfa,Trpc1
GO:0016050	vesicle organization	6.90312e-05	0.189694	0.000363908	0.189694	-0.721945	3.43901	0.420034	5	711	66	15363	0.00703235	0.00429604	0.0757576	0.04628	monosomes vs polysomes	bot	Cd2ap,Eea1,Kif13a,Lyst,Tmed10
GO:0048593	camera-type eye morphogenesis	8.16017e-05	0.222306	0.00036707	8.16017e-05	-4.0883	3.43525	0.00194729	14	746	88	15363	0.0187668	0.00572805	0.159091	0.0485582	monosomes vs polysomes	top	Aldh1a1,Bhlhe22,Dscam,Frs2,Hipk1,Nf1,Prox1,Shroom2,Sox11,Sox2,Sox9,Thy1,Tspan12,Zeb1
GO:0008209	androgen metabolic process	0.648663	1	0.648663	1	0	0.187306	1	0	723	21	15363	0	0.00136692	0	0.0470611	cell compartment	bot
GO:0001976	neurological system process involved in regulation of systemic arterial blood pressure	3.23515e-05	0.272629	0.000118665	0.272629	-0.564428	3.92568	0.534337	2	748	21	15363	0.0026738	0.00136692	0.0952381	0.0486884	cell compartment	top	Mecp2,Sod2
GO:0048593	camera-type eye morphogenesis	8.16017e-05	0.222306	0.00036707	0.222306	-0.65305	3.43525	0.442093	6	711	88	15363	0.00843882	0.00572805	0.0681818	0.04628	monosomes vs polysomes	bot	Ahi1,Hcn1,Pou2f1,Pvrl3,Slc4a7,Yy1
GO:0010921	regulation of phosphatase activity	5.83183e-05	0.257371	0.000226592	8.16017e-05	-4.0883	3.43525	0.00194729	14	746	88	15363	0.0187668	0.00572805	0.159091	0.0485582	monosomes vs polysomes	top	Csrnp3,Dlg2,Drd2,Elfn1,Elfn2,Farp1,Magi2,Mef2c,Npnt,Ppp1r12a,Ppp1r26,Rimbp2,Slc7a14,Tmem132d
GO:0030521	androgen receptor signaling pathway	0.25327	0.618903	0.409224	0.618903	-0.208377	0.386359	0.70856	1	723	20	15363	0.00138313	0.00130183	0.05	0.0470611	cell compartment	bot	Ar
GO:0008104	protein localization	1.23462e-08	0.0295641	4.1761e-07	0.00489404	-2.31033	3.86384	0.0883321	71	748	1073	15363	0.0949198	0.0698431	0.0661696	0.0486884	cell compartment	top	Abca1,Akap2,Ap3s1,Bag4,Bcap29,Cadps,Clasp1,Dhcr24,Dync2h1,Eif5a2,Erc1,Gopc,Grin2b,Gsk3b,Hcn1,Kif13a,Kifap3,Kpna1,Kpna4,Mecp2,Mlc1,Mon2,Mpp5,Mzt1,Napb,Nbea,Nlgn1,Notch2,Npnt,Nsf,Phip,Pikfyve,Pldn,Plekha8,Pnp,Ppp3r1,Prickle1,Rab18,Rab3c,Rab6a,Rab6b,Rab8b,Rab9b,Ranbp2,Ranbp6,Reep1,Rims1,Rraga,Scamp1,Scamp5,Sec23a,Snx16,Snx25,Stat3,Ston2,Stxbp1,Stxbp5l,Synrg,Terf2,Tmem30a,Tnks,Topors,Vangl2,Vapa,Vps1…
GO:0010921	regulation of phosphatase activity	5.83183e-05	0.257371	0.000226592	0.222306	-0.65305	3.43525	0.442093	6	711	88	15363	0.00843882	0.00572805	0.0681818	0.04628	monosomes vs polysomes	bot	Akap6,Bag4,C80913,Pcdh11x,Ppargc1b,Tgfb2
GO:0009612	response to mechanical stimulus	0.000275368	0.729721	0.00037736	0.000275368	-3.56009	3.42324	0.0055162	10	746	55	15363	0.0134048	0.00358003	0.181818	0.0485582	monosomes vs polysomes	top	Accn1,Atp2b2,Drd2,Grin2b,P2ry1,Pkd2,Serpine2,Sox2,Sox9,Tacr1
GO:0001525	angiogenesis	0.0918613	0.393554	0.233415	0.352958	-0.452277	0.257889	0.503696	12	723	222	15363	0.0165975	0.0144503	0.0540541	0.0470611	cell compartment	bot	Acvr1,Ahr,Angpt1,Ctgf,Cyr61,Gna13,Itgav,Map3k7,Pik3ca,Rbm15,Robo1,Sema3e
GO:0071804	cellular potassium ion transport	1.37168e-05	0.100212	0.000136877	1.37168e-05	-4.86275	3.86367	0.000977261	18	748	117	15363	0.0240642	0.0076157	0.153846	0.0486884	cell compartment	top	Atp1b1,Atp1b3,Hcn1,Kcna3,Kcna4,Kcnb1,Kcnd2,Kcnd3,Kcnh1,Kcnh7,Kcnip4,Kcnj2,Kcnj3,Kcnma1,Kcnq3,Kcnq5,Kcns2,Slc9a7
GO:0009612	response to mechanical stimulus	0.000275368	0.729721	0.00037736	0.729721	-0.136843	3.42324	0.803724	2	711	55	15363	0.00281294	0.00358003	0.0363636	0.04628	monosomes vs polysomes	bot	Foxp2,Pcdh15
GO:0001996	positive regulation of heart rate by epinephrine-norepinephrine	0.000381251	1	0.000381251	1	0	3.41879	1	0	746	4	15363	0	0.000260366	0	0.0485582	monosomes vs polysomes	top
GO:0002003	angiotensin maturation	0.0947616	1	0.0947616	1	0	1.02223	1	0	723	2	15363	0	0.000130183	0	0.0470611	cell compartment	bot
GO:0071805	potassium ion transmembrane transport	1.37168e-05	0.100212	0.000136877	1.37168e-05	-4.86275	3.86367	0.000977261	18	748	117	15363	0.0240642	0.0076157	0.153846	0.0486884	cell compartment	top	Atp1b1,Atp1b3,Hcn1,Kcna3,Kcna4,Kcnb1,Kcnd2,Kcnd3,Kcnh1,Kcnh7,Kcnip4,Kcnj2,Kcnj3,Kcnma1,Kcnq3,Kcnq5,Kcns2,Slc9a7
GO:0001996	positive regulation of heart rate by epinephrine-norepinephrine	0.000381251	1	0.000381251	0.000381251	-3.41879	3.41879	0.0114757	3	711	4	15363	0.00421941	0.000260366	0.75	0.04628	monosomes vs polysomes	bot	Adra1a,Adra1b,Adrb1
GO:0003051	angiotensin-mediated drinking behavior	0.134652	1	0.134652	0.134652	-0.870788	0.870788	0.301209	1	723	3	15363	0.00138313	0.000195274	0.333333	0.0470611	cell compartment	bot	Tacr1
GO:0031401	positive regulation of protein modification process	5.8828e-05	0.424918	0.000138445	0.424918	-0.371695	3.85872	0.638399	19	748	367	15363	0.0254011	0.0238886	0.0517711	0.0486884	cell compartment	top	Acvr1b,Bag4,Erbb4,Fgf13,Gsk3b,Nptn,Nrp1,Phip,Ppap2b,Prickle1,Rap2c,Rictor,Rnf111,Sfrp2,Sox9,Taok1,Tgfa,Trib1,Tspyl5
GO:0045899	positive regulation of RNA polymerase II transcriptional preinitiation complex assembly	0.000381251	1	0.000381251	1	0	3.41879	1	0	746	4	15363	0	0.000260366	0	0.0485582	monosomes vs polysomes	top
GO:0045899	positive regulation of RNA polymerase II transcriptional preinitiation complex assembly	0.000381251	1	0.000381251	0.000381251	-3.41879	3.41879	0.0114757	3	711	4	15363	0.00421941	0.000260366	0.75	0.04628	monosomes vs polysomes	bot	Ahr,Cand1,Creb1
GO:0006820	anion transport	0.0012258	0.799058	0.00153405	0.799058	-0.0974219	2.81416	0.844476	6	723	166	15363	0.00829876	0.0108052	0.0361446	0.0470611	cell compartment	bot	Ano3,Clcn3,Gabra5,Slc12a5,Slc17a8,Ttyh3
GO:0050768	negative regulation of neurogenesis	7.61276e-06	0.051582	0.000147585	0.051582	-1.2875	3.83096	0.288119	8	748	84	15363	0.0106952	0.00546768	0.0952381	0.0486884	cell compartment	top	Gsk3b,Nf1,Nrp1,Ntn1,Sema3a,Sox11,Thy1,Ulk2
GO:0003099	positive regulation of the force of heart contraction by chemical signal	0.000381251	1	0.000381251	1	0	3.41879	1	0	746	4	15363	0	0.000260366	0	0.0485582	monosomes vs polysomes	top
GO:0003099	positive regulation of the force of heart contraction by chemical signal	0.000381251	1	0.000381251	0.000381251	-3.41879	3.41879	0.0114757	3	711	4	15363	0.00421941	0.000260366	0.75	0.04628	monosomes vs polysomes	bot	Adra1a,Adra1b,Adrb1
GO:0001997	positive regulation of the force of heart contraction by epinephrine-norepinephrine	0.000381251	1	0.000381251	1	0	3.41879	1	0	746	4	15363	0	0.000260366	0	0.0485582	monosomes vs polysomes	top
GO:0021960	anterior commissure morphogenesis	0.00683657	1	0.00683657	0.134652	-0.870788	0.0140453	0.301209	1	723	3	15363	0.00138313	0.000195274	0.333333	0.0470611	cell compartment	bot	Nfib
GO:0051649	establishment of localization in cell	2.82341e-09	0.290504	9.71901e-09	0.0292645	-1.53366	3.82288	0.265275	56	748	891	15363	0.0748663	0.0579965	0.0628507	0.0486884	cell compartment	top	1190002N15Rik,Abca1,Actr2,Ap3s1,Bcap29,Cadps,Cplx2,Creb3l2,Dync1i1,Dynll2,Erc1,Glrb,Gsk3b,Hgsnat,Kif13a,Kpna1,Kpna4,Mecp2,Mtap1b,Myo5a,Napb,Nbea,Nlgn1,Notch2,Npc2,Nrxn3,Ntn1,Phip,Pikfyve,Pldn,Pnp,Ppp3cb,Ppp3r1,Prickle1,Rab6a,Ranbp2,Rims1,Scamp1,Scamp5,Sec23a,Serpine2,Snap91,Snx16,Sort1,Stat3,Steap2,Ston2,Stxbp1,Stxbp5l,Syn3,Syt1,Syt4,Unc13b,Unc13c,Vgf,Ywhag
GO:0001997	positive regulation of the force of heart contraction by epinephrine-norepinephrine	0.000381251	1	0.000381251	0.000381251	-3.41879	3.41879	0.0114757	3	711	4	15363	0.00421941	0.000260366	0.75	0.04628	monosomes vs polysomes	bot	Adra1a,Adra1b,Adrb1
GO:0007409	axonogenesis	4.30162e-10	0.000467058	9.21003e-07	1.27197e-08	-7.89552	3.41561	9.25782e-07	35	746	248	15363	0.0469169	0.0161427	0.141129	0.0485582	monosomes vs polysomes	top	Adcy1,Apc,App,Arx,Bcl11b,Cdk5r1,Dcc,Dcx,Dpysl5,Drd2,Efna5,Enah,Epha5,Foxg1,Gsk3b,L1cam,Mtap1b,Ndn,Nfib,Nptx1,Nr4a3,Pak3,Plxna4,Ptpro,Ptprz1,Robo1,Sema3c,Sema5a,Slit1,Slitrk1,Slitrk3,Snap91,Stxbp1,Tbr1,Ulk2
GO:0009948	anterior/posterior axis specification	0.0391614	0.84282	0.0464647	0.277661	-0.556485	0.0265518	0.448801	3	723	39	15363	0.00414938	0.00253857	0.0769231	0.0470611	cell compartment	bot	Gpc3,Hey1,Pgap1
GO:0071841	cellular component organization or biogenesis at cellular level	8.10417e-08	0.00053842	0.000150518	0.00053842	-3.26888	3.82241	0.0174922	154	748	2475	15363	0.205882	0.161101	0.0622222	0.0486884	cell compartment	top	1500010J02Rik,9430031J16Rik,A930038C07Rik,Abca1,Abi2,Abl2,Acsl4,Actr2,Agfg1,Akap2,Aplp2,Arhgap6,Arl8b,Arx,Atp2b2,Atxn10,B3gnt2,Bag4,Bcl11b,Cadm1,Cadps,Cald1,Capza2,Ccdc88a,Ccng2,Cd2ap,Cdh2,Celf2,Cenpc1,Clasp1,Clvs1,Cntn1,Cntn4,Cxadr,Dact1,Dmd,Dnajb6,Dnm3,Dpysl2,Dscam,Dync2h1,Eed,Eftud1,Egfr,Fam33a,Fat1,Fer,Fzd3,Fzd7,Gnl3l,Gopc,Gsk3b,Ict1,Igf1r,Ina,Jhdm1d,Kdm6a,Kif13a,Kif3b,Larp4,Lmln,Lrrcc1,Man2a…
GO:0007409	axonogenesis	4.30162e-10	0.000467058	9.21003e-07	3.31201e-05	-4.47991	3.41561	0.00172306	27	711	248	15363	0.0379747	0.0161427	0.108871	0.04628	monosomes vs polysomes	bot	Atl1,B3gnt2,Bdnf,Cdh4,Chl1,Creb1,D3Bwg0562e,Egr2,Epha4,Epha7,Fzd1,Fzd3,Fzd7,Igf1r,Mtap2,Nr4a2,Nrp1,Ntn1,Robo2,Sema3a,Sema4f,Slit3,Slitrk2,Slitrk4,Tgfb2,Top2b,Usp33
GO:0034762	regulation of transmembrane transport	1.7513e-06	0.00443971	0.000394462	1.7513e-06	-5.75664	3.40399	7.28374e-05	39	746	356	15363	0.0522788	0.0231726	0.109551	0.0485582	monosomes vs polysomes	top	Accn1,Akap5,Cacna1c,Cacna2d1,Cacng3,Clcn3,Crhbp,Drd2,Gnaq,Gsk3b,Igf1,Itgav,Kcna2,Kcna3,Kcnc2,Kcnd2,Kcnd3,Kcnh1,Kcnh7,Kcnip4,Kcnj2,Kcnj4,Kcnj6,Kcnma1,Kcnq3,Kcnq5,Myo5a,Nalcn,Nf1,Pkd2,Pkia,Plcb1,Scn2a1,Scn2b,Sestd1,Snap25,Stim1,Thra,Zic1
GO:0008595	anterior/posterior axis specification, embryo	0.421738	1	0.421738	1	0	0.374063	1	0	723	11	15363	0	0.000716006	0	0.0470611	cell compartment	bot
GO:0003321	positive regulation of blood pressure by epinephrine-norepinephrine	0.000151924	1	0.000151924	1	0	3.81837	1	0	748	7	15363	0	0.00045564	0	0.0486884	cell compartment	top
GO:0034762	regulation of transmembrane transport	1.7513e-06	0.00443971	0.000394462	0.00443971	-2.35265	3.40399	0.0605467	28	711	356	15363	0.0393812	0.0231726	0.0786517	0.04628	monosomes vs polysomes	bot	Adrb1,Asph,Bmpr1a,Cacna1d,Clcn5,Cyld,Egfr,Erbb4,Fzd1,Fzd7,Grin2a,Hcn1,Il1rapl1,Irs2,Kcna4,Kcnb1,Kcnh5,Kcnj3,Kcnk9,Kcns2,Kcnt2,Nlgn1,Scn1a,Scn3a,Sfrp2,Slc30a1,Tgfbr1,Trim27
GO:2000026	regulation of multicellular organismal development	7.01638e-08	0.00275421	2.54751e-05	2.9191e-07	-6.53475	3.38736	1.48229e-05	90	746	1083	15363	0.120643	0.070494	0.0831025	0.0485582	monosomes vs polysomes	top	Abl2,Accn1,Acvr1b,Acvr2a,Agap2,Akap5,Apc,App,Ar,Bcl9l,Bmpr2,Camk1d,Cbln2,Cd83,Cdh2,Cdk5r1,Cit,Cntn4,Cyr61,Dab1,Dcc,Drd2,Dscam,Egr1,Foxg1,Foxo3,Foxo6,Frs2,Gnas,Grm5,Gsk3b,Hap1,Hdac4,Hes5,Id2,Igf1,Itm2c,Kit,Kitl,Lrrc7,Lzts1,Mecp2,Mef2c,Met,Mkl2,Mtap1b,Nab2,Ncam1,Ndfip1,Neurod1,Nf1,Nfib,Notch2,Nptn,Nr2c2,Ntm,Omg,Plcb1,Plxna4,Prickle1,Prox1,Ptk7,Ptprf,Ptprg,Rc3h1,Robo1,Sema3e,Serpine2,Slit1,Socs5,Sox…
GO:0009952	anterior/posterior pattern specification	0.0231441	0.677743	0.0341488	0.0342186	-1.46574	1.2968	0.155668	16	723	206	15363	0.02213	0.0134088	0.0776699	0.0470611	cell compartment	bot	Acvr2a,Acvr2b,Apc,Bmpr1a,Bmpr2,Gpc3,Hey1,Hipk1,Mll1,Neurod1,Nr2f2,Pcdh8,Pgap1,Psen2,Tshz1,Yy1
GO:0071840	cellular component organization or biogenesis	1.41223e-07	0.000918441	0.000153764	0.000918441	-3.03695	3.81315	0.0266414	182	748	3033	15363	0.243316	0.197422	0.0600066	0.0486884	cell compartment	top	1500010J02Rik,9430031J16Rik,A930038C07Rik,Abca1,Abca5,Abi2,Abl2,Acsl4,Actr2,Agfg1,Akap2,Anxa7,Aplp2,Arhgap6,Arl8b,Arx,Atp2b2,Atxn10,B3gnt2,Bag4,Bcl11b,Cadm1,Cadps,Cald1,Capza2,Ccdc88a,Ccng2,Cd2ap,Cdh2,Celf2,Cenpc1,Clasp1,Clvs1,Cntn1,Cntn4,Cxadr,Dact1,Dhcr24,Dmd,Dnajb6,Dnm3,Dpysl2,Dscam,Dync2h1,Eed,Eftud1,Egfr,Erbb4,Fam33a,Fat1,Fer,Fzd3,Fzd7,Glrb,Gnl3l,Gopc,Grin2b,Gsk3b,Hgsnat,Ict1,Igf1r,Ighmbp2,I…
GO:2000026	regulation of multicellular organismal development	7.01638e-08	0.00275421	2.54751e-05	0.000712213	-3.14739	3.38736	0.0172521	73	711	1083	15363	0.102672	0.070494	0.0674054	0.04628	monosomes vs polysomes	bot	A930038C07Rik,Ache,Acvr1,Acvr2b,Adcyap1,Adnp,Adrb1,Ahi1,Ahr,Bdnf,Bex1,Bmpr1a,Ccdc88a,Cdh4,Cdkn1b,Chrna7,Clptm1,Cnr1,Cxadr,D0H4S114,Dixdc1,Dpysl2,Dusp6,Efemp1,Eif2ak3,Epha3,Epha4,Erbb4,Foxp2,Frzb,Fzd1,Fzd7,Hmgcr,Id4,Il1rapl1,Klf10,Lgr4,Lrp8,Mafb,Mapk8,Megf10,Mib1,Nkap,Nlgn1,Nrg1,Nrp1,Ntn1,Pcm1,Pias2,Pnp,Ppargc1b,Rbm15,Rcor1,Ret,Rfx3,Robo2,Rock2,Sema3a,Sema4f,Sfrp1,Sfrp2,Skil,Spag9,Ssh1,Stat5b,Sulf…
GO:0008089	anterograde axon cargo transport	0.214201	1	0.214201	0.214201	-0.669178	0.669178	0.385786	1	723	5	15363	0.00138313	0.000325457	0.2	0.0470611	cell compartment	bot	Kif1b
GO:0008217	regulation of blood pressure	0.000110548	0.689043	0.000160437	0.689043	-0.161754	3.7947	0.813195	6	748	141	15363	0.00802139	0.00917789	0.0425532	0.0486884	cell compartment	top	Atp6ap2,Gucy1a3,Mecp2,Ptpro,Sod2,Tac2
GO:0023052	signaling	7.30829e-05	0.208547	0.000350438	7.30829e-05	-4.13618	3.37079	0.00179299	256	746	4309	15363	0.343164	0.280479	0.0594105	0.0485582	monosomes vs polysomes	top	A830018L16Rik,Abca1,Accn1,Acvr1b,Acvr2a,Adcy1,Adcy2,Adcy5,Adcy9,Adra1d,Adrbk2,Agap2,Akap2,Akap5,Akt3,Amotl1,Amph,Ank2,Apba1,Apc,App,Ar,Arhgap12,Arhgap23,Arhgap26,Arhgap32,Arhgap6,Arl5c,Arl8b,Arnt2,Atxn1,Baiap3,Bcl9l,Bmpr2,C1ql3,Cacna1c,Cadps,Camk2a,Cav2,Cbln2,Cdk5r1,Cds2,Chrm3,Cit,Cnksr2,Cntn1,Cntn6,Cntnap1,Cntnap2,Cntnap5a,Cplx1,Cplx2,Crhbp,Crk,Cyp26b1,Dab1,Dcc,Dcx,Dhcr24,Dlg2,Dlgap2,Dmd,Dnajc27…
GO:0023052	signaling	7.30829e-05	0.208547	0.000350438	0.171636	-0.765391	3.37079	0.392058	211	711	4309	15363	0.296765	0.280479	0.0489673	0.04628	monosomes vs polysomes	bot	9430031J16Rik,Ache,Acvr1,Acvr1c,Acvr2b,Adam23,Adam9,Adamts2,Adcyap1,Adnp,Adra1a,Adra1b,Adrb1,Ahi1,Ahr,Alk,Angpt1,Aph1b,Arhgef18,Atp2a2,Atp2c1,Atp7a,Atrnl1,Bdnf,Bex1,Bmpr1a,Btrc,Cacna1d,Ccdc88a,Ccdc88c,Cd38,Cd47,Cep57,Chrm2,Chrm4,Chrna4,Chrna7,Cnr1,Cntnap4,Creb1,Csk,Ctgf,Cxadr,Cxxc4,Cyld,Dact1,Dcp1a,Dgkb,Dgke,Dgkh,Dixdc1,Dnajc10,Dpysl2,Dusp1,Dusp22,Efemp1,Egfr,Egr2,Eif2ak3,Epha3,Epha4,Epha7,Erbb4,…
GO:0006916	anti-apoptosis	0.00408775	0.535018	0.00764039	0.00408775	-2.38852	2.11688	0.0353614	16	723	162	15363	0.02213	0.0105448	0.0987654	0.0470611	cell compartment	bot	Angpt1,Bdnf,Bnip3,Gnaq,Hipk3,Igf1,Mef2c,Nr3c1,Nrg1,Pak7,Pik3ca,Prnp,Psen2,Ptprj,Snca,Stat5b
GO:0048513	organ development	1.05873e-06	0.00647471	0.000163519	0.00647471	-2.18878	3.78643	0.107761	121	748	2005	15363	0.161765	0.130508	0.0603491	0.0486884	cell compartment	top	4932438A13Rik,Abi2,Acvr1b,Aplp2,Arx,Atf2,Atp2b2,Basp1,Bcl11b,Bcl2l2,Bcl9l,Bmp3,Btrc,Cadm1,Cbfb,Chst11,Creb3l2,Cxadr,Dhcr24,Dmd,Dnajb6,Dner,Dscam,Dscaml1,Dync2h1,Egfr,Egr1,Emx2,Erbb4,Fbxw8,Fem1b,Foxo1,Frs2,Fzd3,Fzd7,Grin2b,Gsk3b,Hcn1,Igf1r,Igf2r,Junb,Kcnma1,Lemd3,Lgr4,Mab21l1,Mafb,Man1a2,Man2a1,Mbnl1,Mecp2,Megf10,Mib1,Mtss1,Myo5a,Myst3,Nab2,Ncam1,Neo1,Neurod6,Nf1,Nkap,Notch2,Nphp4,Nppc,Nr4a2,Nrg3,…
GO:0060083	smooth muscle contraction involved in micturition	0.000439679	1	0.000439679	0.000439679	-3.35686	3.35686	0.00793421	3	746	4	15363	0.00402145	0.000260366	0.75	0.0485582	monosomes vs polysomes	top	Cacna1c,Kcnma1,Tacr1
GO:0060083	smooth muscle contraction involved in micturition	0.000439679	1	0.000439679	1	0	3.35686	1	0	711	4	15363	0	0.000260366	0	0.04628	monosomes vs polysomes	bot
GO:0019882	antigen processing and presentation	0.944566	1	0.944566	1	0	0.0245659	1	0	723	58	15363	0	0.0037753	0	0.0470611	cell compartment	bot
GO:0007275	multicellular organismal development	3.88695e-13	1.48542e-07	2.61674e-06	4.3335e-08	-7.36316	3.7721	9.26228e-06	223	748	3319	15363	0.298128	0.216039	0.0671889	0.0486884	cell compartment	top	4932438A13Rik,9430031J16Rik,A930038C07Rik,Abi2,Abl2,Acsl4,Acvr1b,Adnp2,Agfg1,Alk,Aplp2,Arnt2,Arx,Atf2,Atp2b2,Atxn10,B3gnt2,Basp1,Bcl11b,Bcl2l2,Bcl9l,Bmp3,Btrc,Cadm1,Camk1d,Cbfb,Ccdc88a,Cdh2,Chm,Chst11,Clptm1,Cntn1,Cntn3,Cntn4,Cplx2,Creb3l2,Cspg5,Cxadr,Dact1,Dhcr24,Dmd,Dnajb6,Dner,Dnm3,Dpysl2,Dscam,Dscaml1,Dusp6,Dync2h1,Ebf3,Egfr,Egr1,Emx2,Enc1,Epha3,Erbb4,Fam3c,Fbxw8,Fem1b,Foxn3,Foxo1,Frs2,Fzd3,F…
GO:0035690	cellular response to drug	0.000277111	0.612603	0.000452351	0.000277111	-3.55735	3.34452	0.00552578	6	746	20	15363	0.0080429	0.00130183	0.3	0.0485582	monosomes vs polysomes	top	Crhbp,Mef2c,Ppm1e,Ppm1f,Ppp3ca,Ppp3cb
GO:0035690	cellular response to drug	0.000277111	0.612603	0.000452351	0.612603	-0.212821	3.34452	0.723517	1	711	20	15363	0.00140647	0.00130183	0.05	0.04628	monosomes vs polysomes	bot	Slc18a2
GO:0051128	regulation of cellular component organization	1.87303e-09	4.10361e-06	0.000456434	1.87303e-09	-8.72746	3.34062	1.70406e-07	101	746	1141	15363	0.135389	0.0742693	0.0885188	0.0485582	monosomes vs polysomes	top	4932438A13Rik,Aak1,Abl2,Accn1,Acvr1b,Add2,Adnp2,Akap5,Amph,Apc,Ar,Arhgap6,Bcl9l,Bmpr2,Brwd1,C1ql3,Camk1d,Capza2,Cbln2,Cdc42se2,Cdh2,Cdk5r1,Cit,Clasp1,Crim1,Crk,Ctbp1,Cyr61,Dab1,Dcc,Drd2,Dscam,Efna5,Epha5,Gpc3,Gsk3b,Hap1,Hrk,Igf1,Igfbp4,Itgav,Itm2c,Kit,Larp4,Lats1,Lrrc7,Lzts1,Magi2,Map2k1,Mecp2,Mef2c,Met,Mtap1b,Mtap6,Mtpn,Ncam1,Ndn,Nptn,Ntm,Omg,Pak3,Pdpk1,Phip,Plxna4,Ppm1a,Ppm1e,Ppm1f,Prkce,Prox1,…
GO:0048002	antigen processing and presentation of peptide antigen	0.84951	1	0.84951	1	0	0.0704323	1	0	723	38	15363	0	0.00247348	0	0.0470611	cell compartment	bot
GO:0033036	macromolecule localization	6.69134e-07	0.0304061	2.20066e-05	0.018343	-1.73653	3.76559	0.202973	77	748	1250	15363	0.102941	0.0813643	0.0616	0.0486884	cell compartment	top	4932438A13Rik,Abca1,Abca5,Acsl4,Akap2,Ap3s1,Bag4,Bcap29,Cadps,Chst11,Clasp1,Dhcr24,Dync2h1,Eif5a2,Erc1,Gopc,Grin2b,Gsk3b,Hcn1,Kif13a,Kifap3,Kpna1,Kpna4,Mecp2,Mlc1,Mon2,Mpp5,Mzt1,Napb,Nbea,Nlgn1,Notch2,Npc2,Npnt,Nsf,Osbpl10,Phip,Pikfyve,Pldn,Plekha8,Pnp,Ppp3r1,Prickle1,Rab18,Rab3c,Rab6a,Rab6b,Rab8b,Rab9b,Ranbp2,Ranbp6,Reep1,Rims1,Rraga,Scamp1,Scamp5,Sec23a,Snx16,Snx25,Stat3,Ston2,Stxbp1,Stxbp5l,Sy…
GO:0051128	regulation of cellular component organization	1.87303e-09	4.10361e-06	0.000456434	4.10361e-06	-5.38683	3.34062	0.000303379	86	711	1141	15363	0.120956	0.0742693	0.0753725	0.04628	monosomes vs polysomes	bot	A930038C07Rik,Ache,Acsl4,Adam9,Adcyap1,Adnp,Adrb1,Ahi1,Ahr,Angpt1,Anxa7,Appl1,Arhgef18,Atad1,Bag4,Bnip3,C80913,Cand1,Ccdc88a,Cd2ap,Cd38,Cd47,Cdh4,Cdkn1b,Cnr1,Creb1,Csk,Ctgf,Cyld,Dcbld2,Dixdc1,Dnmt1,Eif5a2,Epha3,Epha4,Fam33a,Fer,Fgfr1op,Frmpd4,Frzb,Gas2,Gna13,Il1rapl1,Jarid2,Jdp2,Jmy,Lrp8,Mapk8,Mgea5,Mib1,Mll1,Napb,Nlgn1,Nrg1,Nrp1,Nsmce2,Ntn1,Oma1,Pdzd8,Pias2,Pot1a,Ptprj,Rab8b,Ret,Rictor,Robo2,Roc…
GO:0051260	protein homooligomerization	0.000320678	0.701813	0.000456928	0.701813	-0.153779	3.34015	0.795024	9	746	211	15363	0.0120643	0.0137343	0.042654	0.0485582	monosomes vs polysomes	top	Aldh1a1,Atl3,Kcna2,Kcna3,Kcnd2,Kcnd3,Kcnma1,Nell2,Prnp
GO:0002495	antigen processing and presentation of peptide antigen via MHC class II	0.549243	1	0.549243	1	0	0.259456	1	0	723	16	15363	0	0.00104146	0	0.0470611	cell compartment	bot
GO:0019222	regulation of metabolic process	1.09728e-09	6.35611e-06	0.000172634	6.35611e-06	-5.19681	3.76287	0.000549195	275	748	4527	15363	0.367647	0.294669	0.0607466	0.0486884	cell compartment	top	1200011M11Rik,1500010J02Rik,A830018L16Rik,Abca1,Abl2,Acsl4,Acvr1b,Adam9,Adnp2,Agfg1,Akap11,Akap6,Ankrd26,Aph1b,Aplp2,Arhgap12,Arhgap23,Arhgap32,Arhgap6,Arnt2,Arx,Ascc3,Asxl2,Atad1,Atf2,Atp6ap2,Bach2,Bag4,Basp1,Bcl11b,Bcl9l,Bmp3,Btrc,Camk1d,Camk2n1,Cand1,Cast,Cbfb,Ccar1,Ccdc88a,Cd38,Cnot6,Cntn1,Cpeb2,Creb3l2,Crim1,Crk,Csk,Csrnp3,Ctsb,Cul4b,Cyld,Dact1,Dgcr8,Dgki,Dhcr24,Dhx9,Dmd,Dnajb6,Dock4,Dscam,D…
GO:0051260	protein homooligomerization	0.000320678	0.701813	0.000456928	0.000320678	-3.49393	3.34015	0.0103949	22	711	211	15363	0.0309423	0.0137343	0.104265	0.04628	monosomes vs polysomes	bot	Angpt1,Apaf1,Atl1,Atl2,Ccdc88c,Cep57,Eif2ak3,Gopc,Ighmbp2,Kcna4,Kcnb1,Kcns2,Kctd12,Kctd16,Kctd8,Nlgn1,Pcbd2,Ppat,Rbmxl1,Skil,Sod2,Spag9
GO:0009966	regulation of signal transduction	1.31155e-08	2.80514e-05	0.000467553	1.31155e-08	-7.88222	3.33017	9.3894e-07	122	746	1522	15363	0.163539	0.0990692	0.0801577	0.0485582	monosomes vs polysomes	top	Aak1,Acvr1b,Acvr2a,Adrbk2,Agap2,Agfg1,Akap11,Akap5,Apc,App,Ar,Arhgap6,Atp6ap2,Atxn1,Bcl9l,Bmpr2,Cacng3,Cav2,Cdc42se2,Cdh2,Cdk5r1,Chst11,Cnksr2,Crhbp,Crk,Cyr61,D10Bwg1379e,Dab1,Dcc,Drd2,Efna5,Egr1,Epha5,Fam123a,Frs2,Gpc3,Grb10,Grin2b,Grm5,Gsk3b,Hes5,Hey1,Hipk1,Igf1,Igfbp4,Iqgap2,Itgav,Kit,Kitl,Ksr1,Ksr2,L1cam,Lats1,Magi2,Magi3,Map2k1,Map3k7,Met,Myo5a,Ncam1,Ndfip1,Neurod1,Nf1,Notch2,Npnt,Nptn,Nxn,P…
GO:0002504	antigen processing and presentation of peptide or polysaccharide antigen via MHC class II	0.592001	1	0.592001	1	0	0.226941	1	0	723	18	15363	0	0.00117165	0	0.0470611	cell compartment	bot
GO:0060078	regulation of postsynaptic membrane potential	2.89778e-05	0.164956	0.00017567	0.164956	-0.782633	3.7553	0.453127	4	748	44	15363	0.00534759	0.00286402	0.0909091	0.0486884	cell compartment	top	Grin2b,Mecp2,Nlgn1,Slc17a7
GO:0009966	regulation of signal transduction	1.31155e-08	2.80514e-05	0.000467553	2.80514e-05	-4.55205	3.33017	0.00151549	104	711	1522	15363	0.146273	0.0990692	0.0683311	0.04628	monosomes vs polysomes	bot	Acvr1,Acvr2b,Adcyap1,Adra1a,Adra1b,Akap10,Akap6,Angpt1,Aplp2,Arhgef18,Asph,Asxl2,Atp2c1,Atr,Bag4,Baz1b,Bmpr1a,Btrc,Chrna7,Csk,Ctgf,Cxxc4,Cyld,D0H4S114,Dact1,Dgki,Dixdc1,Dock4,Dusp1,Dusp22,Dusp4,Dusp6,Egfr,Eif2ak3,Elp2,Epha3,Epha4,Epha7,Erbb4,Fam72a,Fbxo8,Fer,Foxo1,Frzb,Fzd1,Grik2,Grm1,Hipk3,Hmgcr,Htr1b,Htr2a,Igf1r,Kctd12,Kctd16,Kctd8,Lats2,Lemd3,Map3k4,Mcc,Mll2,Ncoa2,Ndfip2,Nlgn1,Nr3c1,Nrg1,Pdgfr…
GO:0048814	regulation of dendrite morphogenesis	0.000150362	0.30765	0.000488744	0.000150362	-3.82286	3.31092	0.00329965	9	746	42	15363	0.0120643	0.00273384	0.214286	0.0485582	monosomes vs polysomes	top	Akap5,Cdk5r1,Cit,Gsk3b,Lzts1,Met,Ptprf,Robo1,Srcin1
GO:0050851	antigen receptor-mediated signaling pathway	0.494513	0.929943	0.531767	0.494513	-0.305823	0.189096	0.616208	3	723	56	15363	0.00414938	0.00364512	0.0535714	0.0470611	cell compartment	bot	Cd38,Mef2c,Psen2
GO:0051338	regulation of transferase activity	6.69178e-06	0.035898	0.000186411	0.035898	-1.44493	3.72953	0.281516	34	748	506	15363	0.0454545	0.0329363	0.0671937	0.0486884	cell compartment	top	1200011M11Rik,Adam9,Aplp2,Ccdc88a,Csk,Dusp6,Egfr,Erbb4,Frs2,Grm1,Grm5,Gsk3b,Hmgcr,Igf1r,Magi3,Map3k2,Nf1,Pak3,Parm1,Pdgfra,Pdpk1,Ppm1e,Ppm1f,Prox1,Rap2c,Serinc1,Sfrp1,Sfrp2,Socs5,Spry4,Tgfa,Thy1,Trib1,Vangl2
GO:0048814	regulation of dendrite morphogenesis	0.000150362	0.30765	0.000488744	0.30765	-0.511944	3.31092	0.516232	3	711	42	15363	0.00421941	0.00273384	0.0714286	0.04628	monosomes vs polysomes	bot	Ache,Epha4,Pias2
GO:0001547	antral ovarian follicle growth	0.214201	1	0.214201	0.214201	-0.669178	0.669178	0.385786	1	723	5	15363	0.00138313	0.000325457	0.2	0.0470611	cell compartment	bot	Foxo3
GO:0032270	positive regulation of cellular protein metabolic process	4.51618e-05	0.228984	0.000197227	0.228984	-0.640195	3.70503	0.496478	25	748	437	15363	0.0334225	0.028445	0.0572082	0.0486884	cell compartment	top	Acvr1b,Adam9,Bag4,Btrc,Eif5a2,Erbb4,Fgf13,Gclc,Gsk3b,Nptn,Nrp1,Phip,Ppap2b,Prickle1,Rap2c,Rictor,Rnf111,Sfrp2,Socs5,Sox9,Taok1,Tgfa,Trib1,Tspyl5,Usp5
GO:0051336	regulation of hydrolase activity	0.000322877	0.635677	0.000507927	0.000322877	-3.49096	3.2942	0.00618423	59	746	769	15363	0.0790885	0.0500553	0.076723	0.0485582	monosomes vs polysomes	top	Agap2,Agfg1,Amph,App,Arhgap12,Arhgap23,Arhgap32,Arhgap6,Cast,Crim1,Crk,Csrnp3,Cyr61,Dhcr24,Dlg2,Drd2,Efna5,Elfn1,Elfn2,Epha5,Farp1,Gnaq,Gpc3,Gsk3b,Igf1,Iqgap2,Magi2,Map2k1,Mef2c,Nf1,Npnt,Plcb1,Ppm1f,Ppp1r12a,Ppp1r26,Rab6a,Rabgap1l,Rasgrf1,Rgs16,Rgs17,Rgs20,Rgs4,Rimbp2,Robo1,Serpine2,Sh3rf1,Slc7a14,Snca,Sort1,Sox2,Spock1,Spock3,Srgap1,Syngap1,Thy1,Timp2,Timp3,Tmem132d,Xiap
GO:0051336	regulation of hydrolase activity	0.000322877	0.635677	0.000507927	0.635677	-0.196764	3.2942	0.737133	34	711	769	15363	0.04782	0.0500553	0.0442133	0.04628	monosomes vs polysomes	bot	Adcyap1,Adra1a,Akap6,Apaf1,Bag4,C80913,Cdkn1b,Ctgf,Dgki,Dnajb6,Dnajc10,Dock4,Eif2ak3,Elmod1,Epha3,Epha4,Epha7,Gna13,Mapk8,Nr4a1,Pcdh11x,Pdgfra,Pot1a,Ppargc1b,Prkg1,Rab3gap2,Rasa2,Rictor,Serpini1,Sfrp1,Sfrp2,Tbc1d24,Tgfb2,Usp14
GO:0051259	protein oligomerization	0.000113451	0.218044	0.000520315	0.218044	-0.661456	3.28373	0.416938	20	746	340	15363	0.0268097	0.0221311	0.0588235	0.0485582	monosomes vs polysomes	top	Akap2,Aldh1a1,Atl3,Cav2,Cdh2,Gria2,Kcna2,Kcna3,Kcnd2,Kcnd3,Kcnh7,Kcnma1,Magi2,Map2k1,Mlc1,Nell2,Prnp,Sept11,Sept7,Strada
GO:0035904	aorta development	0.180785	1	0.180785	0.537754	-0.269416	0.00996023	0.653029	1	723	16	15363	0.00138313	0.00104146	0.0625	0.0470611	cell compartment	bot	Sox4
GO:0017157	regulation of exocytosis	4.44763e-06	0.780083	5.70148e-06	8.39655e-05	-4.0759	3.67736	0.0042623	14	748	88	15363	0.0187166	0.00572805	0.159091	0.0486884	cell compartment	top	Cadps,Il1rapl1,Myo5a,Napb,Ncam1,Nlgn1,Nsf,Pdpk1,Plcb1,Rab3c,Scamp5,Stxbp1,Syt1,Syt4
GO:0051259	protein oligomerization	0.000113451	0.218044	0.000520315	0.000113451	-3.94519	3.28373	0.00487841	32	711	340	15363	0.045007	0.0221311	0.0941176	0.04628	monosomes vs polysomes	bot	Ache,Angpt1,Apaf1,Atl1,Atl2,Bag4,Ccdc88c,Cep57,Dgkh,Eif2ak3,Glrb,Gopc,Hgsnat,Igf1r,Ighmbp2,Kcna4,Kcnb1,Kcns2,Kctd12,Kctd16,Kctd8,Nlgn1,Panx1,Pcbd2,Ppat,Prkaa1,Rbmxl1,Skil,Sod2,Spag9,Tmed10,Trim27
GO:0030705	cytoskeleton-dependent intracellular transport	0.000216626	0.528934	0.000409552	0.000268169	-3.57159	3.27173	0.00539675	8	746	36	15363	0.0107239	0.00234329	0.222222	0.0485582	monosomes vs polysomes	top	App,Cntnap1,Dync1i1,Hap1,Kif1b,Klc1,Map2k1,Mtap1b
GO:0035909	aorta morphogenesis	0.180785	1	0.180785	0.537754	-0.269416	0.00996023	0.653029	1	723	16	15363	0.00138313	0.00104146	0.0625	0.0470611	cell compartment	bot	Sox4
GO:0055065	metal ion homeostasis	6.23352e-05	0.295049	0.00021127	0.295049	-0.530105	3.67516	0.544336	16	748	281	15363	0.0213904	0.0182907	0.0569395	0.0486884	cell compartment	top	Anxa7,Atp2a2,Atp2b2,Cd38,Kcnma1,Ndn,Nptn,Oprl1,P2ry1,Pdgfra,Prkce,Slc24a2,Slc24a3,Slc8a1,Tgfa,Trpc1
GO:0030705	cytoskeleton-dependent intracellular transport	0.000216626	0.528934	0.000409552	0.501352	-0.299857	3.27173	0.648464	2	711	36	15363	0.00281294	0.00234329	0.0555556	0.04628	monosomes vs polysomes	bot	Bicd2,Kif5b
GO:0010970	microtubule-based transport	0.000216626	0.528934	0.000409552	0.000268169	-3.57159	3.27173	0.00539675	8	746	36	15363	0.0107239	0.00234329	0.222222	0.0485582	monosomes vs polysomes	top	App,Cntnap1,Dync1i1,Hap1,Kif1b,Klc1,Map2k1,Mtap1b
GO:0060414	aorta smooth muscle tissue morphogenesis	0.180554	1	0.180554	1	0	0.742315	1	0	723	4	15363	0	0.000260366	0	0.0470611	cell compartment	bot
GO:0010959	regulation of metal ion transport	1.69808e-05	0.136421	0.000124474	0.136421	-0.86512	3.64678	0.413768	13	748	190	15363	0.0173797	0.0123674	0.0684211	0.0486884	cell compartment	top	Atp2b2,Cacna1d,Cntn1,Il1rapl1,Myo5a,Plcb1,Serpine2,Sestd1,Slc8a1,Stim1,Thy1,Trpc1,Trpc4
GO:0010970	microtubule-based transport	0.000216626	0.528934	0.000409552	0.501352	-0.299857	3.27173	0.648464	2	711	36	15363	0.00281294	0.00234329	0.0555556	0.04628	monosomes vs polysomes	bot	Bicd2,Kif5b
GO:0003018	vascular process in circulatory system	0.000293877	0.548557	0.000535727	0.548557	-0.260778	3.27106	0.685887	4	746	80	15363	0.00536193	0.00520732	0.05	0.0485582	monosomes vs polysomes	top	Adra1d,Kcnma1,Nppc,Tacr1
GO:0045176	apical protein localization	0.0542632	0.320043	0.16955	0.320043	-0.494791	0.768605	0.47756	1	723	8	15363	0.00138313	0.000520732	0.125	0.0470611	cell compartment	bot	Shroom2
GO:0070588	calcium ion transmembrane transport	5.83183e-05	0.257371	0.000226592	0.257371	-0.589441	3.64475	0.515765	6	748	88	15363	0.00802139	0.00572805	0.0681818	0.0486884	cell compartment	top	Atp2a2,Atp2b2,Cacna1d,Cacng3,Trpc1,Trpc4
GO:0003018	vascular process in circulatory system	0.000293877	0.548557	0.000535727	0.000293877	-3.53183	3.27106	0.00998707	12	711	80	15363	0.0168776	0.00520732	0.15	0.04628	monosomes vs polysomes	bot	Adra1a,Adra1b,Adrb1,Ahr,Angpt1,Gclc,Gucy1a3,Nr3c1,Nts,Pde3a,Ptprj,Sod2
GO:0009057	macromolecule catabolic process	0.000283917	0.527158	0.000538581	0.527158	-0.278059	3.26875	0.666699	22	746	452	15363	0.0294906	0.0294213	0.0486726	0.0485582	monosomes vs polysomes	top	Cast,Dhcr24,Edem1,Erlin2,Fbxw8,Hectd1,Herc3,Nedd4l,Pcbp2,Pja1,Ppp2cb,Psen2,Rc3h1,Rnf103,Rnf11,Ttc3,Ube3a,Ubr3,Usp22,Usp29,Usp5,Wfs1
GO:0043288	apocarotenoid metabolic process	0.433813	1	0.433813	1	0	0.346074	1	0	723	12	15363	0	0.000781097	0	0.0470611	cell compartment	bot
GO:0010921	regulation of phosphatase activity	5.83183e-05	0.257371	0.000226592	0.257371	-0.589441	3.64475	0.515765	6	748	88	15363	0.00802139	0.00572805	0.0681818	0.0486884	cell compartment	top	Akap6,Bag4,Csrnp3,Npnt,Pcdh11x,Ppp1r26
GO:0009057	macromolecule catabolic process	0.000283917	0.527158	0.000538581	0.000283917	-3.54681	3.26875	0.00972705	38	711	452	15363	0.0534459	0.0294213	0.0840708	0.04628	monosomes vs polysomes	bot	1200011M11Rik,Adrb1,Apaf1,Ate1,Bnip3,Btrc,C77370,Cd2ap,Cul4b,Cyld,Dcp1a,Dcp2,Dnajb9,Dnajc10,Fbxo8,Gspt2,Hectd2,Hecw1,Hecw2,Herc2,Klhl20,Lnpep,Mex3d,Oma1,Papd5,Rbbp6,Rnf111,Sfrp1,Tmed10,Topors,Trim32,Uba6,Ubr2,Usp14,Usp27x,Usp33,Usp45,Xrn1
GO:0048667	cell morphogenesis involved in neuron differentiation	1.25047e-09	0.000112998	1.10664e-05	9.99379e-09	-8.00027	3.25534	7.93507e-07	38	746	281	15363	0.0509383	0.0182907	0.135231	0.0485582	monosomes vs polysomes	top	Adcy1,Apc,App,Arx,Atp2b2,Bcl11b,Cdk5r1,Dcc,Dcx,Dpysl5,Drd2,Dscam,Efna5,Enah,Epha5,Foxg1,Gsk3b,Kidins220,L1cam,Mtap1b,Ndn,Nfib,Nptx1,Nr4a3,Pak3,Plxna4,Ptpro,Ptprz1,Robo1,Sema3c,Sema5a,Slit1,Slitrk1,Slitrk3,Snap91,Stxbp1,Tbr1,Ulk2
GO:0038027	apolipoprotein A-I-mediated signaling pathway	0.0485582	1	0.0485582	1	0	1.31257	1	0	723	1	15363	0	6.50915e-05	0	0.0470611	cell compartment	bot
GO:0032446	protein modification by small protein conjugation	3.17804e-05	0.138103	0.000230121	3.17804e-05	-4.49784	3.63804	0.00190146	31	748	289	15363	0.0414439	0.0188114	0.107266	0.0486884	cell compartment	top	Btrc,Cand1,Fbxo25,Fem1b,G2e3,Hectd1,Hecw1,Hecw2,Herc2,Herc3,Klhl20,March1,Mib1,Pdzrn3,Pias2,Pja2,Ranbp2,Rnf11,Rnf111,Rnf2,Rnf34,Tnks,Topors,Ttc3,Uba6,Ube2e1,Ube2q1,Ube3a,Ube4a,Usp22,Vcpip1
GO:0048667	cell morphogenesis involved in neuron differentiation	1.25047e-09	0.000112998	1.10664e-05	1.79915e-05	-4.74493	3.25534	0.00108309	30	711	281	15363	0.0421941	0.0182907	0.106762	0.04628	monosomes vs polysomes	bot	Atl1,Atp7a,B3gnt2,Bdnf,Cdh4,Chl1,Creb1,D3Bwg0562e,Dact1,Egr2,Epha4,Epha7,Fzd1,Fzd3,Fzd7,Igf1r,Mtap2,Nr4a2,Nrp1,Ntn1,Pcdh15,Robo2,Sema3a,Sema4f,Slit3,Slitrk2,Slitrk4,Tgfb2,Top2b,Usp33
GO:0032956	regulation of actin cytoskeleton organization	5.65582e-05	0.101594	0.000556707	5.65582e-05	-4.2475	3.25437	0.00147018	20	746	154	15363	0.0268097	0.0100241	0.12987	0.0485582	monosomes vs polysomes	top	Add2,Arhgap6,Capza2,Cdk5r1,Cit,Crk,Efna5,Epha5,Lats1,Mef2c,Pak3,Ppm1e,Ppm1f,Prkce,Prox1,Sema3e,Shroom2,Tacr1,Vangl2,Wash
GO:0043277	apoptotic cell clearance	0.553349	0.572151	0.967138	0.559531	-0.252176	0.00968686	0.66878	1	723	17	15363	0.00138313	0.00110655	0.0588235	0.0470611	cell compartment	bot	Itgav
GO:0030154	cell differentiation	9.56137e-15	2.95138e-06	3.23963e-09	9.60323e-11	-10.0176	1.93325	1.38813e-08	169	723	2245	15363	0.233748	0.14613	0.0752784	0.0470611	cell compartment	bot	AW551984,Abt1,Ache,Acvr1,Acvr1c,Acvr2b,Adcy1,Adcyap1,Adnp,Adrb1,Aff4,Ahi1,Ahr,Akap5,Ambra1,Angpt1,Apc,App,Ar,Atl1,Atp7a,Bdnf,Bex1,Bhlhe22,Bmpr1a,Bmpr2,Bnip3,Camk2g,Cav2,Ccdc88a,Cdc73,Cdh4,Cdk5r1,Chl1,Cit,Cnr1,Cntnap1,Cntnap2,Creb1,Crebbp,Crebl2,Ctbp1,Ctgf,Cyp26b1,Cyr61,D0H4S114,D3Bwg0562e,Dab1,Dcc,Dcx,Dixdc1,Dlg2,Dpysl5,Drd2,Efna5,Egr2,Eif2ak3,Enah,Epha4,Epha5,Epha7,Fam82a2,Fndc3a,Foxg1,Foxo3,Frz…
GO:0032956	regulation of actin cytoskeleton organization	5.65582e-05	0.101594	0.000556707	0.101594	-0.993131	3.25437	0.323596	11	711	154	15363	0.0154712	0.0100241	0.0714286	0.04628	monosomes vs polysomes	bot	Bag4,Ccdc88a,Ctgf,Dixdc1,Epha3,Fer,Jmy,Rictor,Ssh1,Tac1,Wasl
GO:0051590	positive regulation of neurotransmitter transport	0.000506947	1	0.000506947	0.000571202	-3.24321	3.24321	0.0100185	4	746	9	15363	0.00536193	0.000585823	0.444444	0.0485582	monosomes vs polysomes	top	Drd2,Htr2c,Snca,Stx1a
GO:0006309	apoptotic DNA fragmentation	0.04796	1	0.04796	0.206747	-0.68456	0.457619	0.385786	2	723	18	15363	0.00276625	0.00117165	0.111111	0.0470611	cell compartment	bot	Apaf1,Bnip3
GO:0030154	cell differentiation	9.56137e-15	2.95138e-06	3.23963e-09	8.23508e-09	-8.08433	1.93325	3.19342e-06	166	748	2245	15363	0.221925	0.14613	0.0739421	0.0486884	cell compartment	top	4932438A13Rik,9430031J16Rik,A930038C07Rik,Abi2,Abl2,Acsl4,Adnp2,Agfg1,Arx,Atf2,Atp2b2,Atxn10,B3gnt2,Basp1,Bcl11b,Bcl9l,Bmp3,Cadm1,Camk1d,Cand1,Cbfb,Ccdc88a,Cdh2,Chst11,Clptm1,Cntn1,Cntn4,Cplx2,Creb3l2,Cspg5,Cxadr,Dact1,Dmd,Dner,Dpysl2,Dscam,Egfr,Egr1,Emx2,Epha3,Erbb4,Ero1l,Fem1b,Fer,Frs2,Fzd3,Fzd7,Gmcl1,Gopc,Grm5,Gsk3b,Hcn1,Igf1r,Ighmbp2,Il1rapl1,Ina,Junb,Kcnma1,Lemd3,Lgr4,Lzts1,Mapk8,Mbnl1,Mecp2…
GO:0051590	positive regulation of neurotransmitter transport	0.000506947	1	0.000506947	1	0	3.24321	1	0	711	9	15363	0	0.000585823	0	0.04628	monosomes vs polysomes	bot
GO:0014848	urinary tract smooth muscle contraction	0.000571202	1	0.000571202	0.000571202	-3.24321	3.24321	0.0100185	4	746	9	15363	0.00536193	0.000585823	0.444444	0.0485582	monosomes vs polysomes	top	Cacna1c,Kcnma1,Tacr1,Tshz3
GO:0008637	apoptotic mitochondrial changes	0.269304	1	0.269304	0.553808	-0.256641	0.189925	0.668718	2	723	39	15363	0.00276625	0.00253857	0.0512821	0.0470611	cell compartment	bot	Atp7a,Bnip3
GO:0045944	positive regulation of transcription from RNA polymerase II promoter	4.31313e-05	0.173582	0.000248478	0.173582	-0.760496	3.60471	0.453127	40	748	704	15363	0.0534759	0.0458244	0.0568182	0.0486884	cell compartment	top	Acvr1b,Arnt2,Asxl2,Atf2,Bcl11b,Bcl9l,Bmp3,Cand1,Cbfb,Csrnp3,Egr1,Egr4,Foxo1,Gsk3b,Lum,Mafb,Maml3,Myt1l,Ncoa2,Nfia,Npas2,Npnt,Nr4a1,Nr4a2,Phip,Pias2,Pou2f1,Prox1,Rbmxl1,Rfx3,Sfrp2,Sox11,Sox9,Stat3,Tcf12,Thrb,Tnks,Ube3a,Zeb1,Zfpm2
GO:0014848	urinary tract smooth muscle contraction	0.000571202	1	0.000571202	1	0	3.24321	1	0	711	9	15363	0	0.000585823	0	0.04628	monosomes vs polysomes	bot
GO:0046907	intracellular transport	0.000179649	0.332308	0.000540609	0.000179649	-3.74558	3.21532	0.00384572	51	746	623	15363	0.0683646	0.040552	0.081862	0.0485582	monosomes vs polysomes	top	Abca1,Actr2,Adrbk2,Agap2,Akap5,Ap1s2,Ap3s1,Apba1,App,Appbp2,Atxn1,Bcap29,Cntnap1,Creb3l2,Dync1i1,Dynll2,Enah,Erc1,Gsk3b,Hap1,Kif1b,Klc1,Kpna4,Lrba,M6pr,Map2k1,Mtap1b,Nbea,Neurod1,Npc2,Phip,Ppp3ca,Prickle1,Rab10,Rab2a,Rab6a,Ranbp2,Rims1,Rsrc1,Sar1b,Sec24a,Snap25,Sort1,Strada,Stx1a,Tmed9,Tob1,Tomm20,Wash,Wfs1,Ywhag
GO:0030262	apoptotic nuclear change	0.116867	1	0.116867	0.347841	-0.458619	0.320244	0.502734	2	723	26	15363	0.00276625	0.00169238	0.0769231	0.0470611	cell compartment	bot	Apaf1,Bnip3
GO:0042127	regulation of cell proliferation	4.96496e-05	0.19554	0.000253909	0.19554	-0.708764	3.59532	0.479233	57	748	1043	15363	0.0762032	0.0678904	0.05465	0.0486884	cell compartment	top	Arnt2,Arx,Bcl11b,Ccdc88a,Cd38,Chst11,Csk,Cxadr,Dhcr24,Egfr,Egln3,Egr1,Eif5a2,Erbb4,Fosl2,Foxo1,Frs2,Fzd7,Hmgcr,Kifap3,Mab21l1,Mcc,Mecp2,Mtss1,Ncam1,Nf1,Notch2,Nppc,Nr4a1,Ntn1,Pdgfra,Pds5b,Pgr,Phip,Pnp,Prkaa1,Prox1,Ptprf,Pura,Rc3h1,Rictor,Scg2,Serpine2,Sfrp1,Sfrp2,Slit3,Sod2,Sox11,Sox9,Srpk2,Tgfa,Thrb,Topors,Trib1,Tspyl5,Zbtb16,Zeb1
GO:0046907	intracellular transport	0.000179649	0.332308	0.000540609	0.294944	-0.53026	3.21532	0.506064	32	711	623	15363	0.045007	0.040552	0.0513644	0.04628	monosomes vs polysomes	bot	1190002N15Rik,Ap3s1,Atp2c1,Bicd2,Bnip3,Cep57,Egr2,Grik2,Hgsnat,Kif13a,Kif5b,Kpna1,Lyst,Mgea5,Napb,Nlgn1,Nup107,Nup155,Pgap1,Pikfyve,Ppp3r1,Sec23a,Snx16,Snx2,Spag9,Stat3,Steap2,Ston2,Tgfb2,Tmed10,Tnpo1,Vps26a
GO:0007179	transforming growth factor beta receptor signaling pathway	0.000513136	0.811584	0.000632265	0.810382	-0.0913104	3.19846	0.867386	2	746	62	15363	0.00268097	0.00403567	0.0322581	0.0485582	monosomes vs polysomes	top	Map3k7,Ptprk
GO:0006915	apoptotic process	0.00471051	0.283706	0.0166035	0.0155711	-1.80768	1.17238	0.0904983	44	723	669	15363	0.0608575	0.0435462	0.0657698	0.0470611	cell compartment	bot	Acvr1c,Adrb1,Ahr,Ank2,Apaf1,App,Asah2,Atp7a,Bex2,Bnip3,Cdkn1b,Ctgf,Cyr61,Dnajc10,Ebag9,Eif2ak3,Epha7,Fam82a2,Foxo3,Gas2,Gramd4,Grik2,Hipk1,Hipk3,Igf1,Itm2b,Map3k7,Map3k9,Mef2c,Pak7,Pcnt,Pdcd7,Peg3,Psen2,Rnf152,Robo1,Sgpp1,Slk,Sltm,Snca,Sox2,Sulf1,Tgfb2,Unc5c
GO:0006468	protein phosphorylation	1.53853e-05	0.0602188	0.000255491	0.0602188	-1.22027	3.59263	0.309164	44	748	711	15363	0.0588235	0.04628	0.0618847	0.0486884	cell compartment	top	Abi2,Abl2,Acvr1b,Adam9,Alk,Camk1d,Cdk17,Cdk19,Cdkl5,Csk,Egfr,Epha3,Epha6,Erbb4,Erc1,Fer,Fnip2,Frs2,Grm1,Grm5,Gsk3b,Igf1r,Map3k2,Mapk6,Mapk8,Nek9,Pak3,Pdgfra,Pdpk1,Polr2b,Ppp3cb,Prkaa1,Prkce,Prkg1,Rock2,Sik3,Srpk2,Stk38l,Taok1,Tgfa,Tnks,Trio,Ttbk2,Ulk2
GO:0007179	transforming growth factor beta receptor signaling pathway	0.000513136	0.811584	0.000632265	0.000513136	-3.28977	3.19846	0.0135997	10	711	62	15363	0.0140647	0.00403567	0.16129	0.04628	monosomes vs polysomes	bot	Acvr1,Acvr1c,Adam9,Creb1,Dcp1a,Dusp22,Fos,Skil,Tgfb2,Tgfbr1
GO:0003278	apoptotic process involved in heart morphogenesis	0.0919104	1	0.0919104	0.0919104	-1.03664	1.03664	0.240989	1	723	2	15363	0.00138313	0.000130183	0.5	0.0470611	cell compartment	bot	Cyr61
GO:0045907	positive regulation of vasoconstriction	0.000192966	0.740458	0.000260604	0.740458	-0.130499	3.58402	0.841355	1	748	27	15363	0.0013369	0.00175747	0.037037	0.0486884	cell compartment	top	Cd38
GO:0006355	regulation of transcription, DNA-dependent	1.35643e-07	0.00361025	3.75717e-05	0.00129878	-2.88647	3.1905	0.0189422	150	746	2457	15363	0.201072	0.15993	0.0610501	0.0485582	monosomes vs polysomes	top	Acvr1b,Adnp2,Agap2,App,Ar,Arnt2,Arx,Atxn1,Atxn7l3,Basp1,Bcl11b,Bcl9l,Bhlhe22,Brwd1,Camk1d,Camk2a,Camta1,Cbx4,Ccar1,Cdc73,Cdk5r1,Chd9,Creb3l2,Csrnp3,Ctbp1,Ctnnd2,Cyr61,Dmd,Drd2,Ebf3,Egr1,Egr4,Epc2,Epha5,Fosb,Foxg1,Foxo3,Foxo6,Gatad2b,Gmcl1,Grm5,Gsk3b,Hdac4,Hes5,Hey1,Hipk1,Hivep1,Hivep2,Hivep3,Id2,Ift172,Igf1,Jazf1,Junb,Kcnh1,Kcnh7,Kdm6b,Kit,Lmo3,Lum,Maml3,Map2k1,Map3k7,Mecp2,Med12l,Med23,Mef2c,Met…
GO:0006355	regulation of transcription, DNA-dependent	1.35643e-07	0.00361025	3.75717e-05	8.37599e-07	-6.07696	3.1905	8.28799e-05	162	711	2457	15363	0.227848	0.15993	0.0659341	0.04628	monosomes vs polysomes	bot	Abt1,Acvr1,Acvr2b,Aff4,Ahi1,Ahr,Ascc3,Asxl2,Asxl3,Atf2,Bach2,Baz1b,Bex1,Bmp3,Bmpr1a,Brd4,Btrc,C80913,Cand1,Cbfb,Cbx3,Cd38,Cdk13,Cdk8,Cdkn1b,Cnot6,Creb1,Crebbp,Crebl2,Cyld,Dach1,Dcp1a,Dnajb6,Dnmt1,Dusp22,E2f3,Eed,Efemp1,Egr2,Elp2,Epc1,Erbb4,Esrrg,Ets2,Etv3,Fer,Fos,Fosl2,Foxn3,Foxo1,Foxp2,Frzb,Fzd1,Fzd3,Fzd7,Gclc,Hipk3,Id4,Ighmbp2,Irf2bp2,Jarid2,Jdp2,Jhdm1d,Jmy,Kcnh5,Kdm4c,Kdm5a,Klf10,Klf3,Lass6,Lc…
GO:0008542	visual learning	5.13085e-05	0.11181	0.000458891	6.54293e-05	-4.18423	3.17211	0.00166122	9	746	38	15363	0.0120643	0.00247348	0.236842	0.0485582	monosomes vs polysomes	top	App,Atxn1,Cacna1c,Drd2,Kit,Mecp2,Neto1,Nf1,Syngap1
GO:0060561	apoptotic process involved in morphogenesis	0.320043	1	0.320043	0.320043	-0.494791	0.494791	0.47756	1	723	8	15363	0.00138313	0.000520732	0.125	0.0470611	cell compartment	bot	Cyr61
GO:0060401	cytosolic calcium ion transport	0.00014127	0.49817	0.000283577	0.49817	-0.302623	3.54733	0.68703	2	748	34	15363	0.0026738	0.00221311	0.0588235	0.0486884	cell compartment	top	Prkce,Slc8a1
GO:0008542	visual learning	5.13085e-05	0.11181	0.000458891	0.0972484	-1.01212	3.17211	0.311639	4	711	38	15363	0.00562588	0.00247348	0.105263	0.04628	monosomes vs polysomes	bot	Adra1b,Grin2a,Hmgcr,Tanc1
GO:0043413	macromolecule glycosylation	0.000466144	0.691652	0.000673957	0.691652	-0.160112	3.17137	0.789866	4	746	96	15363	0.00536193	0.00624878	0.0416667	0.0485582	monosomes vs polysomes	top	Alg2,Man2a1,Slc4a10,St6gal2
GO:0097190	apoptotic signaling pathway	0.28204	0.863805	0.326509	0.567658	-0.245913	0.0141895	0.674536	2	723	40	15363	0.00276625	0.00260366	0.05	0.0470611	cell compartment	bot	Atp7a,Dnajc10
GO:0051969	regulation of transmission of nerve impulse	2.98537e-14	4.25691e-05	7.01301e-10	1.21196e-08	-7.91651	3.54561	3.28117e-06	33	748	224	15363	0.0441176	0.0145805	0.147321	0.0486884	cell compartment	top	Atad1,Atp2b2,Cd38,Cdh2,Cplx2,Cspg5,Egfr,Egr1,Erbb4,Grin2b,Grm1,Grm3,Grm5,Grm8,Gsk3b,Htr1b,Lzts1,Mecp2,Napb,Ncdn,Nf1,Nlgn1,Nptn,Prkce,Rasgrf1,Rims1,Serpine2,Slc24a2,Stxbp1,Syp,Unc13b,Vgf,Ywhag
GO:0043413	macromolecule glycosylation	0.000466144	0.691652	0.000673957	0.000466144	-3.33148	3.17137	0.0129333	13	711	96	15363	0.0182841	0.00624878	0.135417	0.04628	monosomes vs polysomes	bot	B3galnt1,B3galt1,B3galt2,B3galt6,B3gnt2,Galnt7,Mgat5,Rpn1,St3gal1,St6galnac3,St8sia3,St8sia4,Stt3a
GO:0048736	appendage development	0.0236099	0.301554	0.0782939	0.0236099	-1.62691	1.10627	0.121465	13	723	149	15363	0.0179806	0.00969863	0.0872483	0.0470611	cell compartment	bot	Asph,Atp7a,Bmpr1a,Cyp26b1,Gnaq,Gnas,Gpc3,Impad1,Lmbr1,Nr2f2,Pcnt,Psen2,Sox4
GO:0006796	phosphate-containing compound metabolic process	1.1709e-06	0.00402154	0.000291157	0.00402154	-2.39561	3.53587	0.0770352	77	748	1171	15363	0.102941	0.0762221	0.0657558	0.0486884	cell compartment	top	Abi2,Abl2,Acvr1b,Adam9,Akap2,Alk,Btrc,Camk1d,Cdk17,Cdk19,Cdkl5,Csk,Dck,Dgkb,Dgke,Dgki,Dnajc6,Dusp6,Egfr,Epha3,Epha6,Erbb4,Erc1,Fer,Fnip2,Frs2,Grm1,Grm5,Gsk3b,Igf1r,Magi3,Map3k2,Mapk6,Mapk8,Mecp2,Nceh1,Nek9,Pak3,Pdgfra,Pdp1,Pdpk1,Pdxk,Pgm2l1,Phlpp2,Pikfyve,Pip4k2b,Polr2b,Ppap2b,Ppm1a,Ppm1e,Ppm1f,Ppm1k,Ppp2cb,Ppp2r1a,Ppp3cb,Ppp3r1,Prkaa1,Prkce,Prkg1,Ptpn4,Ptprd,Ptprf,Ptpro,Ptprz1,Rock2,Sacm1l,Sephs…
GO:0006486	protein glycosylation	0.000466144	0.691652	0.000673957	0.691652	-0.160112	3.17137	0.789866	4	746	96	15363	0.00536193	0.00624878	0.0416667	0.0485582	monosomes vs polysomes	top	Alg2,Man2a1,Slc4a10,St6gal2
GO:0006486	protein glycosylation	0.000466144	0.691652	0.000673957	0.000466144	-3.33148	3.17137	0.0129333	13	711	96	15363	0.0182841	0.00624878	0.135417	0.04628	monosomes vs polysomes	bot	B3galnt1,B3galt1,B3galt2,B3galt6,B3gnt2,Galnt7,Mgat5,Rpn1,St3gal1,St6galnac3,St8sia3,St8sia4,Stt3a
GO:0035107	appendage morphogenesis	0.0341428	0.249096	0.137067	0.0341428	-1.4667	0.863068	0.155592	12	723	141	15363	0.0165975	0.00917789	0.0851064	0.0470611	cell compartment	bot	Asph,Atp7a,Bmpr1a,Cyp26b1,Gnaq,Gnas,Gpc3,Impad1,Lmbr1,Pcnt,Psen2,Sox4
GO:0006793	phosphorus metabolic process	1.1709e-06	0.00402154	0.000291157	0.00402154	-2.39561	3.53587	0.0770352	77	748	1171	15363	0.102941	0.0762221	0.0657558	0.0486884	cell compartment	top	Abi2,Abl2,Acvr1b,Adam9,Akap2,Alk,Btrc,Camk1d,Cdk17,Cdk19,Cdkl5,Csk,Dck,Dgkb,Dgke,Dgki,Dnajc6,Dusp6,Egfr,Epha3,Epha6,Erbb4,Erc1,Fer,Fnip2,Frs2,Grm1,Grm5,Gsk3b,Igf1r,Magi3,Map3k2,Mapk6,Mapk8,Mecp2,Nceh1,Nek9,Pak3,Pdgfra,Pdp1,Pdpk1,Pdxk,Pgm2l1,Phlpp2,Pikfyve,Pip4k2b,Polr2b,Ppap2b,Ppm1a,Ppm1e,Ppm1f,Ppm1k,Ppp2cb,Ppp2r1a,Ppp3cb,Ppp3r1,Prkaa1,Prkce,Prkg1,Ptpn4,Ptprd,Ptprf,Ptpro,Ptprz1,Rock2,Sacm1l,Sephs…
GO:0007167	enzyme linked receptor protein signaling pathway	3.18837e-09	0.00323419	9.85833e-07	0.000194687	-3.71066	3.17086	0.00410724	35	746	378	15363	0.0469169	0.0246046	0.0925926	0.0485582	monosomes vs polysomes	top	Acvr1b,Acvr2a,Akap2,Bmpr2,Cdk5r1,Crk,Efna5,Egr1,Epha5,Epha6,Foxo3,Foxo6,Frs2,Grb10,Igf1,Kit,Lifr,Magi2,Map3k7,Met,Ndn,Nppc,Phip,Plcb1,Ptpre,Ptprk,Rgmb,Ryr2,Sgpl1,Socs5,Sort1,Sox9,Sulf2,Tob1,Zcchc12
GO:0007167	enzyme linked receptor protein signaling pathway	3.18837e-09	0.00323419	9.85833e-07	1.31365e-07	-6.88152	3.17086	1.89683e-05	42	711	378	15363	0.0590717	0.0246046	0.111111	0.04628	monosomes vs polysomes	bot	Acvr1,Acvr1c,Acvr2b,Adam9,Ahi1,Alk,Angpt1,Bex1,Bmpr1a,Cep57,Creb1,Ctgf,Dcp1a,Dusp22,Efemp1,Egfr,Eif2ak3,Epha3,Epha4,Epha7,Erbb4,Fer,Fos,Foxo1,Igf1r,Irs2,Nrg1,Nrp1,Pdgfra,Pik3r3,Ptprj,Ret,Rnf111,Skil,Sos1,Stat3,Stat5b,Sulf1,Tgfa,Tgfb2,Tgfbr1,Zfand5
GO:0032872	regulation of stress-activated MAPK cascade	0.000428764	0.631123	0.000679367	0.631123	-0.199886	3.1679	0.744469	6	746	133	15363	0.0080429	0.00865716	0.0451128	0.0485582	monosomes vs polysomes	top	Magi3,Map2k1,Map3k7,Plcb1,Sh3rf1,Vangl2
GO:0019369	arachidonic acid metabolic process	0.571154	1	0.571154	1	0	0.242489	1	0	723	17	15363	0	0.00110655	0	0.0470611	cell compartment	bot
GO:0001993	regulation of systemic arterial blood pressure by norepinephrine-epinephrine	0.000292522	1	0.000292522	1	0	3.53384	1	0	748	8	15363	0	0.000520732	0	0.0486884	cell compartment	top
GO:0032872	regulation of stress-activated MAPK cascade	0.000428764	0.631123	0.000679367	0.000428764	-3.36778	3.1679	0.0122912	16	711	133	15363	0.0225035	0.00865716	0.120301	0.04628	monosomes vs polysomes	bot	Ctgf,Dixdc1,Dusp22,Epha4,Foxo1,Grik2,Hipk3,Hmgcr,Igf1r,Map3k4,Sema4c,Sfrp1,Sfrp2,Spag9,Taok1,Tgfb2
GO:2001252	positive regulation of chromosome organization	0.000416869	0.585025	0.000712567	0.585025	-0.232826	3.14717	0.715908	2	746	40	15363	0.00268097	0.00260366	0.05	0.0485582	monosomes vs polysomes	top	Ctbp1,Tnks
GO:0050482	arachidonic acid secretion	0.46576	1	0.46576	0.46576	-0.331838	0.331838	0.594437	1	723	13	15363	0.00138313	0.000846189	0.0769231	0.0470611	cell compartment	bot	Drd2
GO:0023056	positive regulation of signaling	3.43573e-06	0.0117284	0.000292942	0.0117284	-1.93076	3.53322	0.155143	50	748	740	15363	0.0668449	0.0481677	0.0675676	0.0486884	cell compartment	top	Acvr1b,Asxl2,Bag4,Cdh2,Crk,Cyld,Dgki,Egfr,Erbb4,Frs2,Grin2b,Hmgcr,Igf1r,Igfbp4,Mecp2,Ncam1,Ncoa2,Nlgn1,Notch2,Npnt,Nptn,Nsf,Pdgfra,Plcb1,Ppm1a,Prkce,Rictor,Rims1,Rnf111,Rspo2,Serpine2,Sfrp1,Sfrp2,Sh3rf1,Slc24a2,Sos1,Sox11,Sox9,Sstr4,Stat3,Taok1,Tgfa,Tnks,Tspyl5,Ube3a,Vapa,Wls,Xiap,Zdhhc17,Zfp423
GO:2001252	positive regulation of chromosome organization	0.000416869	0.585025	0.000712567	0.000416869	-3.38	3.14717	0.0121992	8	711	40	15363	0.0112518	0.00260366	0.2	0.04628	monosomes vs polysomes	bot	Dnmt1,Jarid2,Jdp2,Nsmce2,Pot1a,Rps6ka5,Smc5,Terf2
GO:0033124	regulation of GTP catabolic process	0.000545074	0.753163	0.000723712	0.000545074	-3.26354	3.14043	0.00967617	27	746	280	15363	0.036193	0.0182256	0.0964286	0.0485582	monosomes vs polysomes	top	Agap2,Agfg1,Amph,Arhgap12,Arhgap23,Arhgap32,Arhgap6,Cpeb2,Crk,Efna5,Epha5,Gnaq,Gsk3b,Ipcef1,Iqgap2,Map2k1,Nf1,Plcb1,Rabgap1l,Rasgrf1,Rgs16,Rgs17,Rgs20,Rgs4,Srgap1,Syngap1,Thy1
GO:0032011	ARF protein signal transduction	0.0485582	1	0.0485582	1	0	1.31257	1	0	723	1	15363	0	6.50915e-05	0	0.0470611	cell compartment	bot
GO:0045786	negative regulation of cell cycle	0.00029645	0.993383	0.000298425	0.993383	-0.00288322	3.52517	1	3	748	179	15363	0.0040107	0.0116514	0.0167598	0.0486884	cell compartment	top	Egfr,Notch2,Skil
GO:0033124	regulation of GTP catabolic process	0.000545074	0.753163	0.000723712	0.753163	-0.123111	3.14043	0.818208	11	711	280	15363	0.0154712	0.0182256	0.0392857	0.04628	monosomes vs polysomes	bot	Adcyap1,Dgki,Dock4,Elmod1,Epha3,Epha4,Prkg1,Rab3gap2,Rasa2,Rictor,Tbc1d24
GO:0070302	regulation of stress-activated protein kinase signaling cascade	0.000466506	0.638354	0.000730795	0.638354	-0.194938	3.1362	0.749783	6	746	134	15363	0.0080429	0.00872225	0.0447761	0.0485582	monosomes vs polysomes	top	Magi3,Map2k1,Map3k7,Plcb1,Sh3rf1,Vangl2
GO:0009072	aromatic amino acid family metabolic process	0.664005	1	0.664005	0.670282	-0.173742	0.173742	0.746981	1	723	23	15363	0.00138313	0.0014971	0.0434783	0.0470611	cell compartment	bot	Atp7a
GO:0006813	potassium ion transport	2.14726e-06	0.0486919	4.40989e-05	8.30816e-06	-5.0805	3.48656	0.000674788	20	748	135	15363	0.026738	0.00878735	0.148148	0.0486884	cell compartment	top	Atp1b1,Atp1b3,Hcn1,Kcna3,Kcna4,Kcnb1,Kcnd2,Kcnd3,Kcnh1,Kcnh7,Kcnip4,Kcnj2,Kcnj3,Kcnma1,Kcnq3,Kcnq5,Kcns2,Nsf,Slc24a3,Slc9a7
GO:0070302	regulation of stress-activated protein kinase signaling cascade	0.000466506	0.638354	0.000730795	0.000466506	-3.33114	3.1362	0.0129333	16	711	134	15363	0.0225035	0.00872225	0.119403	0.04628	monosomes vs polysomes	bot	Ctgf,Dixdc1,Dusp22,Epha4,Foxo1,Grik2,Hipk3,Hmgcr,Igf1r,Map3k4,Sema4c,Sfrp1,Sfrp2,Spag9,Taok1,Tgfb2
GO:0048592	eye morphogenesis	0.000247248	0.327886	0.000754068	0.000247248	-3.60687	3.12259	0.00504548	16	746	121	15363	0.0214477	0.00787607	0.132231	0.0485582	monosomes vs polysomes	top	Aldh1a1,Bhlhe22,Dscam,Frs2,Hipk1,Nf1,Olfm3,Prox1,Rorb,Shroom2,Sox11,Sox2,Sox9,Thy1,Tspan12,Zeb1
GO:0015801	aromatic amino acid transport	0.04628	1	0.04628	0.0470611	-1.32734	1.32734	0.166441	1	723	1	15363	0.00138313	6.50915e-05	1	0.0470611	cell compartment	bot	Slc36a4
GO:0007585	respiratory gaseous exchange	0.000237969	0.72819	0.000326795	0.000237969	-3.62348	3.48572	0.00920373	7	748	27	15363	0.00935829	0.00175747	0.259259	0.0486884	cell compartment	top	Chst11,Mafb,Man1a2,Man2a1,Mecp2,Ndn,Zfand5
GO:0048592	eye morphogenesis	0.000247248	0.327886	0.000754068	0.327886	-0.484278	3.12259	0.529797	7	711	121	15363	0.00984529	0.00787607	0.0578512	0.04628	monosomes vs polysomes	bot	Ahi1,Hcn1,Pou2f1,Pvrl3,Slc4a7,Stat3,Yy1
GO:0019438	aromatic compound biosynthetic process	0.758993	0.776615	0.977309	0.764851	-0.116423	0.00662914	0.819731	1	723	30	15363	0.00138313	0.00195274	0.0333333	0.0470611	cell compartment	bot	Mocs3
GO:0030902	hindbrain development	7.27941e-05	0.221356	0.000328856	0.221356	-0.654909	3.48299	0.486168	7	748	101	15363	0.00935829	0.00657424	0.0693069	0.0486884	cell compartment	top	Atp2b2,Fzd3,Mafb,Mecp2,Prox1,Serpine2,Slc4a7
GO:0045667	regulation of osteoblast differentiation	3.05559e-05	0.404233	7.55897e-05	0.000161449	-3.79196	3.12049	0.00349034	15	746	105	15363	0.0201072	0.0068346	0.142857	0.0485582	monosomes vs polysomes	top	Acvr2a,Apc,Bmpr2,Cyr61,Gnas,Hdac4,Hey1,Id2,Igf1,Mef2c,Npnt,Nppc,Sox11,Sox2,Tob1
GO:0045667	regulation of osteoblast differentiation	3.05559e-05	0.404233	7.55897e-05	0.213073	-0.671472	3.12049	0.432301	7	711	105	15363	0.00984529	0.0068346	0.0666667	0.04628	monosomes vs polysomes	bot	Acvr1,Acvr2b,Bmpr1a,Id4,Pias2,Sfrp1,Sfrp2
GO:0034314	Arp2/3 complex-mediated actin nucleation	0.00221183	1	0.00221183	0.00221183	-2.65525	2.65525	0.0217351	2	723	2	15363	0.00276625	0.000130183	1	0.0470611	cell compartment	bot	Jmy,Wash
GO:0010647	positive regulation of cell communication	5.07577e-06	0.0150139	0.000338071	0.0150139	-1.82351	3.47099	0.177759	49	748	733	15363	0.065508	0.047712	0.0668486	0.0486884	cell compartment	top	Acvr1b,Asxl2,Bag4,Cdh2,Crk,Cyld,Dgki,Egfr,Erbb4,Frs2,Grin2b,Hmgcr,Igf1r,Igfbp4,Mecp2,Ncam1,Ncoa2,Nlgn1,Notch2,Npnt,Nptn,Pdgfra,Plcb1,Ppm1a,Prkce,Rictor,Rims1,Rnf111,Rspo2,Serpine2,Sfrp1,Sfrp2,Sh3rf1,Slc24a2,Sos1,Sox11,Sox9,Sstr4,Stat3,Taok1,Tgfa,Tnks,Tspyl5,Ube3a,Vapa,Wls,Xiap,Zdhhc17,Zfp423
GO:0032409	regulation of transporter activity	0.000161449	0.213073	0.000757718	0.000161449	-3.79196	3.12049	0.00349034	15	746	105	15363	0.0201072	0.0068346	0.142857	0.0485582	monosomes vs polysomes	top	Cacna1c,Cacna2d1,Cacng3,Crhbp,Drd2,Igf1,Itgav,Myo5a,Ndfip1,Pkd2,Plcb1,Sestd1,Snca,Stim1,Syngr3
GO:0032409	regulation of transporter activity	0.000161449	0.213073	0.000757718	0.213073	-0.671472	3.12049	0.432301	7	711	105	15363	0.00984529	0.0068346	0.0666667	0.04628	monosomes vs polysomes	bot	Adrb1,Asph,Cacna1d,Il1rapl1,Mll1,Ndfip2,Nlgn1
GO:0009987	cellular process	2.84421e-06	0.00370803	0.000767039	2.84421e-06	-5.54604	3.11518	0.000115006	653	746	12511	15363	0.875335	0.814359	0.0521941	0.0485582	monosomes vs polysomes	top	0610009D07Rik,2610002M06Rik,4932438A13Rik,A830018L16Rik,Aak1,Abca1,Abi2,Abl2,Accn1,Actr10,Actr2,Acvr1b,Acvr2a,Adarb2,Adcy1,Adcy2,Adcy5,Adcy9,Add2,Adnp2,Adra1d,Adrbk2,Agap2,Agfg1,Ak4,Akap2,Akap5,Akt3,Aldh1a1,Alg2,Ambra1,Amigo2,Amotl1,Amph,Ank2,Ano3,Ap1s2,Ap3s1,Apba1,Apc,App,Appbp2,Ar,Arhgap12,Arhgap23,Arhgap26,Arhgap32,Arhgap6,Arl5c,Arl8b,Arnt2,Arx,Asah2,Atl3,Atmin,Atp11c,Atp13a3,Atp1b1,Atp2b1,Atp…
GO:0060840	artery development	0.0940178	0.707085	0.132965	0.207981	-0.681975	0.531447	0.385786	4	723	50	15363	0.0055325	0.00325457	0.08	0.0470611	cell compartment	bot	Acvr2b,Bmpr2,Hey1,Sox4
GO:0045860	positive regulation of protein kinase activity	0.000181465	0.520181	0.000348849	0.520181	-0.283845	3.45736	0.703683	14	748	284	15363	0.0187166	0.018486	0.0492958	0.0486884	cell compartment	top	Adam9,Ccdc88a,Csk,Egfr,Frs2,Grm1,Grm5,Magi3,Map3k2,Pak3,Pdpk1,Prox1,Tgfa,Vangl2
GO:0009987	cellular process	2.84421e-06	0.00370803	0.000767039	0.00370803	-2.43086	3.11518	0.0531485	606	711	12511	15363	0.852321	0.814359	0.0484374	0.04628	monosomes vs polysomes	bot	1190002N15Rik,1200011M11Rik,1500010J02Rik,2610101N10Rik,4930453N24Rik,5430411K18Rik,9430031J16Rik,A930038C07Rik,AW551984,Aacs,Abca5,Abca8b,Abcb7,Abt1,Ache,Acsl4,Acvr1,Acvr1c,Acvr2b,Adam23,Adam9,Adamts2,Adcyap1,Adnp,Adra1a,Adra1b,Adrb1,Aff2,Aff4,Agbl4,Ahi1,Ahr,Alk,Alkbh8,Angpt1,Anxa7,Ap3s1,Apaf1,Aph1b,Aplp2,Appl1,Arhgef18,Ascc3,Asph,Asxl3,Ate1,Atf2,Atl1,Atl2,Atp1b3,Atp2a2,Atp2c1,Atp6ap1,Atp6v1h,At…
GO:0032970	regulation of actin filament-based process	0.00010605	0.127316	0.000832969	0.00010605	-3.97449	3.07937	0.00245038	20	746	161	15363	0.0268097	0.0104797	0.124224	0.0485582	monosomes vs polysomes	top	Add2,Arhgap6,Capza2,Cdk5r1,Cit,Crk,Efna5,Epha5,Lats1,Mef2c,Pak3,Ppm1e,Ppm1f,Prkce,Prox1,Sema3e,Shroom2,Tacr1,Vangl2,Wash
GO:0048844	artery morphogenesis	0.334209	0.868318	0.384893	0.868318	-0.0613214	0.151018	0.899429	1	723	42	15363	0.00138313	0.00273384	0.0238095	0.0470611	cell compartment	bot	Sox4
GO:0006814	sodium ion transport	0.000240789	0.68329	0.000352396	0.000240789	-3.61836	3.45297	0.00922493	18	748	145	15363	0.0240642	0.00943826	0.124138	0.0486884	cell compartment	top	Atp1b1,Atp1b3,Hcn1,Nalcn,Scn1a,Scn2a1,Scn2b,Slc17a6,Slc17a7,Slc1a2,Slc20a2,Slc24a3,Slc38a1,Slc4a10,Slc4a8,Slc8a1,Slc9a6,Slc9a7
GO:0032970	regulation of actin filament-based process	0.00010605	0.127316	0.000832969	0.127316	-0.895117	3.07937	0.355246	11	711	161	15363	0.0154712	0.0104797	0.068323	0.04628	monosomes vs polysomes	bot	Bag4,Ccdc88a,Ctgf,Dixdc1,Epha3,Fer,Jmy,Rictor,Ssh1,Tac1,Wasl
GO:0035905	ascending aorta development	0.0470611	1	0.0470611	0.0470611	-1.32734	1.32734	0.166441	1	723	1	15363	0.00138313	6.50915e-05	1	0.0470611	cell compartment	bot	Sox4
GO:0009790	embryo development	2.26222e-06	0.00629938	0.000359117	0.00629938	-2.2007	3.44476	0.106784	61	748	907	15363	0.0815508	0.0590379	0.0672547	0.0486884	cell compartment	top	Acsl4,Acvr1b,Aplp2,Atp2b2,Chst11,Dact1,Dnajb6,Dscaml1,Dync2h1,Egfr,Erbb4,Fbxw8,Foxn3,Foxo1,Frs2,Fzd3,Fzd7,G2e3,Grin2b,Hcn4,Hectd1,Hmgcr,Junb,Lnp,Mab21l1,Mafb,Man2a1,Mecp2,Mib1,Myst3,Nf1,Notch2,Pcdh15,Pdgfra,Pou2f1,Pou3f4,Ppap2b,Prickle1,Rcn1,Rdh10,Rictor,Rnf2,Rock2,Rspo2,Sfrp1,Sfrp2,Skil,Slc8a1,Sox11,Sox9,Tanc2,Terf2,Trp53bp2,Ubr3,Vangl2,Wls,Zbtb16,Zeb1,Zfand5,Zfpm2,Zic2
GO:0016311	dephosphorylation	6.25949e-05	0.0728484	0.000859249	6.25949e-05	-4.20346	3.06588	0.00160795	26	746	232	15363	0.0348525	0.0151012	0.112069	0.0485582	monosomes vs polysomes	top	Dnajc6,Epm2a,Map2k1,Mtmr12,Pdp2,Phlpp2,Ppap2b,Ppm1a,Ppm1d,Ppm1e,Ppm1f,Ppp1r12a,Ppp2cb,Ppp2r1a,Ppp3ca,Ppp3cb,Pptc7,Ptprd,Ptpre,Ptprf,Ptprg,Ptprk,Ptpro,Ptprz1,Sacm1l,Synj1
GO:0016311	dephosphorylation	6.25949e-05	0.0728484	0.000859249	0.0728484	-1.13758	3.06588	0.294045	16	711	232	15363	0.0225035	0.0151012	0.0689655	0.04628	monosomes vs polysomes	bot	Btrc,Ctdspl2,D3Bwg0562e,Dusp1,Dusp22,Dusp4,Dusp6,Impad1,Nceh1,Pdp1,Ppm1k,Ppp1cb,Ppp3r1,Ptpn4,Ptprj,Ssh1
GO:0035910	ascending aorta morphogenesis	0.0470611	1	0.0470611	0.0470611	-1.32734	1.32734	0.166441	1	723	1	15363	0.00138313	6.50915e-05	1	0.0470611	cell compartment	bot	Sox4
GO:0032507	maintenance of protein location in cell	0.000306653	0.850205	0.000360681	0.850205	-0.0704765	3.44288	0.90989	2	748	68	15363	0.0026738	0.00442622	0.0294118	0.0486884	cell compartment	top	Clasp1,Topors
GO:0006470	protein dephosphorylation	8.9453e-06	0.0103988	0.000860223	8.9453e-06	-5.0484	3.06539	0.000322844	20	746	136	15363	0.0268097	0.00885244	0.147059	0.0485582	monosomes vs polysomes	top	Dnajc6,Epm2a,Map2k1,Pdp2,Phlpp2,Ppm1a,Ppm1d,Ppm1e,Ppm1f,Ppp1r12a,Ppp2cb,Ppp2r1a,Ppp3ca,Ppp3cb,Ptprd,Ptpre,Ptprf,Ptprg,Ptprk,Ptpro
GO:0006470	protein dephosphorylation	8.9453e-06	0.0103988	0.000860223	0.0103988	-1.98302	3.06539	0.104584	13	711	136	15363	0.0182841	0.00885244	0.0955882	0.04628	monosomes vs polysomes	bot	Btrc,Dusp1,Dusp22,Dusp4,Dusp6,Nceh1,Pdp1,Ppm1k,Ppp1cb,Ppp3r1,Ptpn4,Ptprj,Ssh1
GO:0008285	negative regulation of cell proliferation	0.00028072	0.325718	0.000861849	0.00028072	-3.55173	3.06457	0.00554707	39	746	446	15363	0.0522788	0.0290308	0.0874439	0.0485582	monosomes vs polysomes	top	Ambra1,Apc,Ar,Atp2b1,Bcl11b,Cav2,Cdc73,Dhcr24,Drd2,Foxo6,Gpc3,Hdac4,Id2,Igf1,Kifap3,Magi2,Map2k1,Mef2c,Morc3,Ndfip1,Nf1,Nfib,Notch2,Nppc,Nr2f2,Prnp,Prox1,Ptprf,Ptprk,Rc3h1,Robo1,Serpine2,Sox11,Sox2,Sox4,Sox9,Timp2,Zbtb16,Zeb1
GO:0009067	aspartate family amino acid biosynthetic process	0.531651	1	0.531651	1	0	0.259456	1	0	723	16	15363	0	0.00104146	0	0.0470611	cell compartment	bot
GO:0050680	negative regulation of epithelial cell proliferation	6.48489e-05	0.17912	0.000362041	0.17912	-0.746856	3.44124	0.453127	6	748	78	15363	0.00802139	0.00507713	0.0769231	0.0486884	cell compartment	top	Mcc,Mtss1,Nf1,Sfrp1,Sfrp2,Sox9
GO:0008285	negative regulation of cell proliferation	0.00028072	0.325718	0.000861849	0.325718	-0.487158	3.06457	0.526698	23	711	446	15363	0.0323488	0.0290308	0.0515695	0.04628	monosomes vs polysomes	bot	Adcyap1,Asph,Bdnf,Cdkn1b,Csk,Cxadr,Dach1,Erbb4,Frzb,Jarid2,Mcc,Mll1,Mtss1,Pds5b,Ptprj,Sfrp1,Sfrp2,Slit3,Sod2,Sulf1,Tgfb2,Trib1,Vip
GO:0003057	regulation of the force of heart contraction by chemical signal	0.000920256	1	0.000920256	1	0	3.03609	1	0	746	5	15363	0	0.000325457	0	0.0485582	monosomes vs polysomes	top
GO:0009066	aspartate family amino acid metabolic process	0.69443	1	0.69443	1	0	0.146811	1	0	723	25	15363	0	0.00162729	0	0.0470611	cell compartment	bot
GO:0034613	cellular protein localization	5.70605e-05	0.155227	0.000367593	0.155227	-0.809032	3.43463	0.439438	34	748	582	15363	0.0454545	0.0378832	0.0584192	0.0486884	cell compartment	top	Ap3s1,Bag4,Bcap29,Clasp1,Grin2b,Gsk3b,Kif13a,Kpna1,Kpna4,Mpp5,Mzt1,Napb,Nbea,Nlgn1,Phip,Pikfyve,Ppp3r1,Prickle1,Rab6a,Reep1,Rims1,Rraga,Sec23a,Snx16,Stat3,Ston2,Terf2,Tmem30a,Tnks,Topors,Vapa,Wasl,Ywhag,Zbtb16
GO:0003057	regulation of the force of heart contraction by chemical signal	0.000920256	1	0.000920256	0.000920256	-3.03609	3.03609	0.019887	3	711	5	15363	0.00421941	0.000325457	0.6	0.04628	monosomes vs polysomes	bot	Adra1a,Adra1b,Adrb1
GO:0006812	cation transport	6.45586e-07	0.000670551	0.000962768	6.45586e-07	-6.19005	3.01648	3.13253e-05	59	746	623	15363	0.0790885	0.040552	0.094703	0.0485582	monosomes vs polysomes	top	Accn1,Atp11c,Atp13a3,Atp1b1,Atp2b1,Atp2b2,Atp2b4,Cacna1c,Cacna2d1,Cacng3,Camk2a,Camk2g,Drd2,Gpm6a,Grin2b,Grin3a,Htr2c,Itgav,Kcna2,Kcna3,Kcnc2,Kcnd2,Kcnd3,Kcnh1,Kcnh7,Kcnip4,Kcnj2,Kcnj4,Kcnj6,Kcnma1,Kcnq3,Kcnq5,Magt1,Nalcn,Nsf,Pkd2,Ppp3ca,Prkce,Psen2,Ryr2,Scn2a1,Scn2b,Slc12a5,Slc17a6,Slc17a7,Slc1a2,Slc24a2,Slc24a3,Slc38a1,Slc39a6,Slc4a10,Slc7a8,Slc8a1,Slc9a7,Snap25,Stim1,Tmem66,Trpc4,Trpc5
GO:0015810	aspartate transport	0.328544	1	0.328544	1	0	0.482436	1	0	723	8	15363	0	0.000520732	0	0.0470611	cell compartment	bot
GO:0051603	proteolysis involved in cellular protein catabolic process	9.84674e-05	0.267189	0.000368531	9.84674e-05	-4.00671	3.43353	0.00481779	28	748	265	15363	0.0374332	0.0172492	0.10566	0.0486884	cell compartment	top	Ate1,Btrc,Cd2ap,Cul4b,Cyld,Dnajb9,Fbxw8,Hectd1,Hecw1,Hecw2,Herc2,Herc3,Klhl20,Ppp2cb,Rnf11,Rnf111,Topors,Ttc3,Uba6,Ube3a,Ubr3,Usp14,Usp22,Usp27x,Usp29,Usp33,Usp45,Usp5
GO:0008306	associative learning	5.33105e-07	0.166842	3.19527e-06	5.33105e-07	-6.27319	5.49549	2.05935e-05	14	723	60	15363	0.0193638	0.00390549	0.233333	0.0470611	cell compartment	bot	Adra1b,App,Atxn1,Cacna1c,Chrna7,Drd2,Gabra5,Grin2a,Kit,Neto1,Syngap1,Tac1,Tacr1,Tnr
GO:0051046	regulation of secretion	2.80807e-06	0.0074717	0.000375828	0.0074717	-2.12658	3.42501	0.116995	32	748	417	15363	0.0427807	0.0271431	0.0767386	0.0486884	cell compartment	top	Adam9,Cadm1,Cadps,Cd38,Dpysl2,Grin2b,Grm8,Hmgcr,Htr1b,Il1rapl1,Maob,Myo5a,Napb,Ncam1,Nf1,Nlgn1,Nsf,P2ry1,Pcsk1,Pdpk1,Plcb1,Ppp3cb,Prkce,Rab3c,Rab8b,Rfx3,Scamp5,Sfrp1,Sox11,Stxbp1,Syt1,Syt4
GO:0006812	cation transport	6.45586e-07	0.000670551	0.000962768	0.000670551	-3.17357	3.01648	0.0167201	47	711	623	15363	0.0661041	0.040552	0.0754414	0.04628	monosomes vs polysomes	bot	Adra1a,Asph,Atp1b3,Atp2a2,Atp2c1,Atp6ap1,Atp6v1h,Atp7a,Atp8a1,Cacna1d,Cdkn1b,Chrna4,Chrna7,Ctgf,Dnm2,Grin2a,Hcn1,Hcn4,Htr2a,Itpr1,Kcna4,Kcnb1,Kcnh5,Kcnj3,Kcnk9,Kcnn3,Kcns2,Kcnt2,Nipa1,Panx1,Scn1a,Scn3a,Slc17a8,Slc20a2,Slc30a1,Slc35a1,Slc35a5,Slc39a10,Slc39a11,Slc41a3,Slc4a8,Slc5a3,Slc6a15,Slc9a6,Tmco3,Trpc1,Zdhhc17
GO:0007163	establishment or maintenance of cell polarity	0.000883393	0.91271	0.000967879	0.000883393	-3.05385	3.01418	0.0143287	12	746	86	15363	0.0160858	0.00559787	0.139535	0.0485582	monosomes vs polysomes	top	Actr2,Amotl1,Apc,Fat1,Gsk3b,Mtap1b,Prickle2,Ptk7,Rab11fip2,Snap91,Vangl2,Wee1
GO:0007163	establishment or maintenance of cell polarity	0.000883393	0.91271	0.000967879	0.91271	-0.039667	3.01418	0.939922	2	711	86	15363	0.00281294	0.00559787	0.0232558	0.04628	monosomes vs polysomes	bot	Frmd4a,Igf1r
GO:0001655	urogenital system development	5.06699e-05	0.0502278	0.0010088	5.06699e-05	-4.29525	2.99619	0.00135752	24	746	203	15363	0.0321716	0.0132136	0.118227	0.0485582	monosomes vs polysomes	top	Apc,Ar,Basp1,Egr1,Emx2,Fem1b,Frs2,Gpc3,Id2,Igf1,Mef2c,Nf1,Pkd2,Ptpro,Pygo1,Sgpl1,Sox4,Sox9,Sulf2,Tshz3,Ube3a,Vangl2,Wfs1,Zbtb16
GO:0048143	astrocyte activation	0.172677	1	0.172677	1	0	0.742315	1	0	723	4	15363	0	0.000260366	0	0.0470611	cell compartment	bot
GO:0006935	chemotaxis	8.36598e-05	0.211936	0.000394742	0.211936	-0.673796	3.40369	0.485668	18	748	300	15363	0.0240642	0.0195274	0.06	0.0486884	cell compartment	top	Arx,B3gnt2,Cmtm4,Cxadr,Dock4,Fer,Fzd3,Nr4a1,Nrp1,Ntn1,Pdgfra,Plxna4,Ptpro,Scg2,Sema3a,Sema5a,Slit3,Usp33
GO:0001655	urogenital system development	5.06699e-05	0.0502278	0.0010088	0.0502278	-1.29906	2.99619	0.227836	15	711	203	15363	0.021097	0.0132136	0.0738916	0.04628	monosomes vs polysomes	bot	Acvr1,Acvr2b,Ahi1,Ahr,Angpt1,Igf1r,Lgr4,Mtss1,Pdgfra,Rdh10,Ret,Robo2,Sfrp1,Sulf1,Tgfbr1
GO:0014002	astrocyte development	0.129578	1	0.129578	1	0	0.887468	1	0	723	13	15363	0	0.000846189	0	0.0470611	cell compartment	bot
GO:0070647	protein modification by small protein conjugation or removal	7.02097e-05	0.176428	0.000397952	7.02097e-05	-4.1536	3.40017	0.00370288	35	748	358	15363	0.0467914	0.0233027	0.0977654	0.0486884	cell compartment	top	Btrc,Cand1,Cyld,Fbxo25,Fem1b,G2e3,Hectd1,Hecw1,Hecw2,Herc2,Herc3,Klhl20,March1,Mib1,Otub1,Pdzrn3,Pias2,Pja2,Ranbp2,Rnf11,Rnf111,Rnf2,Rnf34,Tnks,Topors,Ttc3,Uba6,Ube2e1,Ube2q1,Ube3a,Ube4a,Usp22,Usp33,Usp5,Vcpip1
GO:0048041	focal adhesion assembly	0.00101125	1	0.00101125	0.00101125	-2.99514	2.99514	0.0157718	5	746	17	15363	0.00670241	0.00110655	0.294118	0.0485582	monosomes vs polysomes	top	Arhgap6,Itgav,Pdpk1,Ptprk,Thy1
GO:0048041	focal adhesion assembly	0.00101125	1	0.00101125	1	0	2.99514	1	0	711	17	15363	0	0.00110655	0	0.04628	monosomes vs polysomes	bot
GO:0048708	astrocyte differentiation	0.0312133	0.700631	0.0445503	0.700631	-0.154511	1.35115	0.770814	1	723	25	15363	0.00138313	0.00162729	0.04	0.0470611	cell compartment	bot	Hes5
GO:0051276	chromosome organization	0.000131031	0.634096	0.000206642	0.481831	-0.317105	3.39936	0.674798	28	748	563	15363	0.0374332	0.0366465	0.0497336	0.0486884	cell compartment	top	1500010J02Rik,Cenpc1,Eed,Jhdm1d,Kdm6a,Mecp2,Morf4l2,Myst3,Myst4,Nap1l2,Ncoa2,Nsmce2,Pds5b,Phf1,Phf15,Phf17,Phf2,Prkaa1,Rnf2,Shprh,Smarca1,Sox9,Tada1,Terf2,Tspyl4,Tspyl5,Ube2e1,Usp22
GO:0048488	synaptic vesicle endocytosis	0.00101125	1	0.00101125	0.00101125	-2.99514	2.99514	0.0157718	5	746	17	15363	0.00670241	0.00110655	0.294118	0.0485582	monosomes vs polysomes	top	Amph,Snca,Stxbp1,Synj1,Unc13a
GO:0048488	synaptic vesicle endocytosis	0.00101125	1	0.00101125	1	0	2.99514	1	0	711	17	15363	0	0.00110655	0	0.04628	monosomes vs polysomes	bot
GO:0060560	developmental growth involved in morphogenesis	0.000279003	0.275338	0.00101331	0.000279003	-3.55439	2.99426	0.00553822	12	746	76	15363	0.0160858	0.00494695	0.157895	0.0485582	monosomes vs polysomes	top	App,Cadm1,Dcx,Mtap1b,Ndn,Nppc,Ptk7,Robo1,Slit1,Sox9,Ulk2,Vangl2
GO:0060018	astrocyte fate commitment	0.180554	1	0.180554	1	0	0.742315	1	0	723	4	15363	0	0.000260366	0	0.0470611	cell compartment	bot
GO:0070727	cellular macromolecule localization	6.48838e-05	0.162386	0.000399566	0.162386	-0.789452	3.39841	0.453127	34	748	585	15363	0.0454545	0.0380785	0.0581197	0.0486884	cell compartment	top	Ap3s1,Bag4,Bcap29,Clasp1,Grin2b,Gsk3b,Kif13a,Kpna1,Kpna4,Mpp5,Mzt1,Napb,Nbea,Nlgn1,Phip,Pikfyve,Ppp3r1,Prickle1,Rab6a,Reep1,Rims1,Rraga,Sec23a,Snx16,Stat3,Ston2,Terf2,Tmem30a,Tnks,Topors,Vapa,Wasl,Ywhag,Zbtb16
GO:0060560	developmental growth involved in morphogenesis	0.000279003	0.275338	0.00101331	0.275338	-0.560134	2.99426	0.490635	5	711	76	15363	0.00703235	0.00494695	0.0657895	0.04628	monosomes vs polysomes	bot	Ahr,Rdh10,Sfrp1,Sfrp2,Slit3
GO:0016198	axon choice point recognition	0.000966538	1	0.000966538	0.00105942	-2.97493	2.97493	0.016348	3	746	5	15363	0.00402145	0.000325457	0.6	0.0485582	monosomes vs polysomes	top	App,Foxg1,Robo1
GO:0008356	asymmetric cell division	0.0420261	1	0.0420261	1	0	1.37435	1	0	723	7	15363	0	0.00045564	0	0.0470611	cell compartment	bot
GO:0048681	negative regulation of axon regeneration	0.000400668	1	0.000400668	1	0	3.39722	1	0	748	4	15363	0	0.000260366	0	0.0486884	cell compartment	top
GO:0016198	axon choice point recognition	0.000966538	1	0.000966538	1	0	2.97493	1	0	711	5	15363	0	0.000325457	0	0.04628	monosomes vs polysomes	bot
GO:0008105	asymmetric protein localization	0.00201596	0.439354	0.00458845	0.439354	-0.357185	2.33833	0.573812	1	723	12	15363	0.00138313	0.000781097	0.0833333	0.0470611	cell compartment	bot	Shroom2
GO:0001996	positive regulation of heart rate by epinephrine-norepinephrine	0.000381251	1	0.000381251	1	0	3.39722	1	0	748	4	15363	0	0.000260366	0	0.0486884	cell compartment	top
GO:0071804	cellular potassium ion transport	1.37168e-05	0.100212	0.000136877	4.85117e-05	-4.31415	2.96451	0.00131265	17	746	117	15363	0.0227882	0.0076157	0.145299	0.0485582	monosomes vs polysomes	top	Atp1b1,Kcna2,Kcna3,Kcnc2,Kcnd2,Kcnd3,Kcnh1,Kcnh7,Kcnip4,Kcnj2,Kcnj6,Kcnma1,Kcnq3,Kcnq5,Pkd2,Slc9a7,Snap25
GO:0071804	cellular potassium ion transport	1.37168e-05	0.100212	0.000136877	0.0447053	-1.34964	2.96451	0.224687	10	711	117	15363	0.0140647	0.0076157	0.0854701	0.04628	monosomes vs polysomes	bot	Atp1b3,Hcn1,Kcna4,Kcnb1,Kcnh5,Kcnj3,Kcnk9,Kcnn3,Kcns2,Kcnt2
GO:0071805	potassium ion transmembrane transport	1.37168e-05	0.100212	0.000136877	4.85117e-05	-4.31415	2.96451	0.00131265	17	746	117	15363	0.0227882	0.0076157	0.145299	0.0485582	monosomes vs polysomes	top	Atp1b1,Kcna2,Kcna3,Kcnc2,Kcnd2,Kcnd3,Kcnh1,Kcnh7,Kcnip4,Kcnj2,Kcnj6,Kcnma1,Kcnq3,Kcnq5,Pkd2,Slc9a7,Snap25
GO:0006754	ATP biosynthetic process	0.28204	0.585025	0.4821	0.567658	-0.245913	0.264588	0.674536	2	723	40	15363	0.00276625	0.00260366	0.05	0.0470611	cell compartment	bot	Atp2c1,Atp7a
GO:0003099	positive regulation of the force of heart contraction by chemical signal	0.000381251	1	0.000381251	1	0	3.39722	1	0	748	4	15363	0	0.000260366	0	0.0486884	cell compartment	top
GO:0071805	potassium ion transmembrane transport	1.37168e-05	0.100212	0.000136877	0.0447053	-1.34964	2.96451	0.224687	10	711	117	15363	0.0140647	0.0076157	0.0854701	0.04628	monosomes vs polysomes	bot	Atp1b3,Hcn1,Kcna4,Kcnb1,Kcnh5,Kcnj3,Kcnk9,Kcnn3,Kcns2,Kcnt2
GO:0030307	positive regulation of cell growth	0.000570257	0.520091	0.00109646	0.520091	-0.283921	2.96001	0.664687	5	746	98	15363	0.00670241	0.00637896	0.0510204	0.0485582	monosomes vs polysomes	top	Adnp2,Dscam,Igf1,Mtap1b,Mtpn
GO:0006200	ATP catabolic process	0.0439723	0.865355	0.0508142	0.519807	-0.284157	0.33086	0.639375	12	723	251	15363	0.0165975	0.016338	0.0478088	0.0470611	cell compartment	bot	Abca8b,Abcb7,Atp11c,Atp2b4,Atp2c1,Atp7a,Atp8a1,Cetn2,Ddx10,Smarca5,Top2b,Wrnip1
GO:0001997	positive regulation of the force of heart contraction by epinephrine-norepinephrine	0.000381251	1	0.000381251	1	0	3.39722	1	0	748	4	15363	0	0.000260366	0	0.0486884	cell compartment	top
GO:0030307	positive regulation of cell growth	0.000570257	0.520091	0.00109646	0.000570257	-3.24393	2.96001	0.0149259	13	711	98	15363	0.0182841	0.00637896	0.132653	0.04628	monosomes vs polysomes	bot	Acsl4,Adnp,Adrb1,Cd38,Cdh4,Fgfr1op,Nrg1,Ntn1,Sfrp1,Sfrp2,Tgfb2,Tgfbr1,Trim32
GO:0019220	regulation of phosphate metabolic process	4.70425e-10	0.010492	4.48365e-08	2.10005e-07	-6.67777	2.93837	1.10493e-05	75	746	841	15363	0.100536	0.0547419	0.0891795	0.0485582	monosomes vs polysomes	top	A830018L16Rik,Acvr1b,Acvr2a,Adrbk2,Agap2,Akap11,Akap5,Apc,App,Ar,Atxn1,Bmpr2,Camk2n1,Cdk5r1,Csrnp3,Cyr61,Dab1,Dlg2,Drd2,Dscam,Efna5,Elfn1,Elfn2,Farp1,Fgf13,Fnip1,Fnip2,Frs2,Gnaq,Grb10,Grm5,Gsk3b,Hes5,Igf1,Kidins220,Kit,Kitl,Lats1,Magi2,Magi3,Map2k1,Map3k7,Mef2c,Met,Nf1,Npnt,Nptn,Nr2f2,Pak3,Pdpk1,Phip,Pik3ca,Pkd2,Pkia,Ppap2b,Ppm1e,Ppm1f,Ppp1r12a,Ppp1r26,Prkce,Prnp,Prox1,Psen2,Rimbp2,Slc7a14,Snca,S…
GO:0015991	ATP hydrolysis coupled proton transport	0.323122	1	0.323122	1	0	0.46149	1	0	723	25	15363	0	0.00162729	0	0.0470611	cell compartment	bot
GO:0051240	positive regulation of multicellular organismal process	0.000148485	0.365002	0.000406806	0.365002	-0.437704	3.39061	0.598415	26	748	493	15363	0.0347594	0.0320901	0.0527383	0.0486884	cell compartment	top	Atf2,Atp6ap2,Cd38,Cd83,Chrm3,Egfr,Erbb4,Grin2b,Lgr4,Mecp2,Mtpn,Ncam1,Nlgn1,Npnt,Nppc,Nptn,P2ry1,Plcb1,Prkce,Rims1,Serpine2,Slc24a2,Sox11,Sox9,Thrb,Zbtb16
GO:0019220	regulation of phosphate metabolic process	4.70425e-10	0.010492	4.48365e-08	0.000182219	-3.73941	2.93837	0.006856	62	711	841	15363	0.0872011	0.0547419	0.0737218	0.04628	monosomes vs polysomes	bot	1200011M11Rik,Acvr1,Acvr2b,Adam9,Adnp,Akap6,Angpt1,Aplp2,Atp7a,Bag4,Bmpr1a,C80913,Ccdc88a,Ccdc88c,Cdkn1b,Chrna7,Crebl2,Csk,Ctgf,Dnajc10,Dusp1,Dusp4,Dusp6,Egfr,Epha4,Epha7,Erbb4,Fam72a,Fgfr1op,Fzd1,Fzd7,Grm1,Hipk3,Hmgcr,Htr2a,Igf1r,Impact,Irs2,Lats2,Lrp8,Map3k2,Map3k4,Map3k9,Nrg1,Nrp1,Pcdh11x,Pdgfra,Pik3r3,Ppargc1b,Ptprj,Rap2c,Rictor,Rps6ka5,Sfrp1,Sfrp2,Spag9,Taok1,Tgfa,Tgfb2,Tgfbr1,Trib1,Trim27
GO:0051174	regulation of phosphorus metabolic process	4.70425e-10	0.010492	4.48365e-08	2.10005e-07	-6.67777	2.93837	1.10493e-05	75	746	841	15363	0.100536	0.0547419	0.0891795	0.0485582	monosomes vs polysomes	top	A830018L16Rik,Acvr1b,Acvr2a,Adrbk2,Agap2,Akap11,Akap5,Apc,App,Ar,Atxn1,Bmpr2,Camk2n1,Cdk5r1,Csrnp3,Cyr61,Dab1,Dlg2,Drd2,Dscam,Efna5,Elfn1,Elfn2,Farp1,Fgf13,Fnip1,Fnip2,Frs2,Gnaq,Grb10,Grm5,Gsk3b,Hes5,Igf1,Kidins220,Kit,Kitl,Lats1,Magi2,Magi3,Map2k1,Map3k7,Mef2c,Met,Nf1,Npnt,Nptn,Nr2f2,Pak3,Pdpk1,Phip,Pik3ca,Pkd2,Pkia,Ppap2b,Ppm1e,Ppm1f,Ppp1r12a,Ppp1r26,Prkce,Prnp,Prox1,Psen2,Rimbp2,Slc7a14,Snca,S…
GO:0046034	ATP metabolic process	0.0289847	0.918612	0.0315527	0.409581	-0.387661	0.0653512	0.552271	14	723	273	15363	0.0193638	0.01777	0.0512821	0.0470611	cell compartment	bot	Abca8b,Abcb7,Adcyap1,Atp11c,Atp2b4,Atp2c1,Atp7a,Atp8a1,Cetn2,Ctns,Ddx10,Smarca5,Top2b,Wrnip1
GO:0030705	cytoskeleton-dependent intracellular transport	0.000216626	0.528934	0.000409552	0.528934	-0.276599	3.38769	0.704925	2	748	36	15363	0.0026738	0.00234329	0.0555556	0.0486884	cell compartment	top	Dync1i1,Mtap1b
GO:0051174	regulation of phosphorus metabolic process	4.70425e-10	0.010492	4.48365e-08	0.000182219	-3.73941	2.93837	0.006856	62	711	841	15363	0.0872011	0.0547419	0.0737218	0.04628	monosomes vs polysomes	bot	1200011M11Rik,Acvr1,Acvr2b,Adam9,Adnp,Akap6,Angpt1,Aplp2,Atp7a,Bag4,Bmpr1a,C80913,Ccdc88a,Ccdc88c,Cdkn1b,Chrna7,Crebl2,Csk,Ctgf,Dnajc10,Dusp1,Dusp4,Dusp6,Egfr,Epha4,Epha7,Erbb4,Fam72a,Fgfr1op,Fzd1,Fzd7,Grm1,Hipk3,Hmgcr,Htr2a,Igf1r,Impact,Irs2,Lats2,Lrp8,Map3k2,Map3k4,Map3k9,Nrg1,Nrp1,Pcdh11x,Pdgfra,Pik3r3,Ppargc1b,Ptprj,Rap2c,Rictor,Rps6ka5,Sfrp1,Sfrp2,Spag9,Taok1,Tgfa,Tgfb2,Tgfbr1,Trib1,Trim27
GO:0042773	ATP synthesis coupled electron transport	0.206747	0.593005	0.348643	0.206747	-0.68456	0.457619	0.385786	2	723	18	15363	0.00276625	0.00117165	0.111111	0.0470611	cell compartment	bot	Bdnf,Snca
GO:0010970	microtubule-based transport	0.000216626	0.528934	0.000409552	0.528934	-0.276599	3.38769	0.704925	2	748	36	15363	0.0026738	0.00234329	0.0555556	0.0486884	cell compartment	top	Dync1i1,Mtap1b
GO:0043116	negative regulation of vascular permeability	0.00115629	1	0.00115629	1	0	2.93693	1	0	746	11	15363	0	0.000716006	0	0.0485582	monosomes vs polysomes	top
GO:0043116	negative regulation of vascular permeability	0.00115629	1	0.00115629	0.00115629	-2.93693	2.93693	0.0235392	4	711	11	15363	0.00562588	0.000716006	0.363636	0.04628	monosomes vs polysomes	bot	Angpt1,Nr3c1,Pde3a,Ptprj
GO:0060080	regulation of inhibitory postsynaptic membrane potential	0.00115629	1	0.00115629	1	0	2.93693	1	0	746	11	15363	0	0.000716006	0	0.0485582	monosomes vs polysomes	top
GO:0043044	ATP-dependent chromatin remodeling	0.00672334	1	0.00672334	0.0639137	-1.19441	0.753058	0.20457	2	723	9	15363	0.00276625	0.000585823	0.222222	0.0470611	cell compartment	bot	Baz1b,Smarca5
GO:0030163	protein catabolic process	0.000135419	0.329638	0.000410811	0.000135419	-3.86832	3.38636	0.00597758	30	748	298	15363	0.040107	0.0193973	0.100671	0.0486884	cell compartment	top	Ate1,Btrc,Cast,Cd2ap,Cul4b,Cyld,Dnajb9,Fbxw8,Hectd1,Hecw1,Hecw2,Herc2,Herc3,Klhl20,Pja1,Ppp2cb,Rnf11,Rnf111,Topors,Ttc3,Uba6,Ube3a,Ubr3,Usp14,Usp22,Usp27x,Usp29,Usp33,Usp45,Usp5
GO:0060080	regulation of inhibitory postsynaptic membrane potential	0.00115629	1	0.00115629	0.00115629	-2.93693	2.93693	0.0235392	4	711	11	15363	0.00562588	0.000716006	0.363636	0.04628	monosomes vs polysomes	bot	Adrb1,Chrna4,Grik2,Nlgn1
GO:0010468	regulation of gene expression	7.35759e-08	0.012711	5.78836e-06	0.00179988	-2.74476	2.93493	0.0244862	176	746	2970	15363	0.235925	0.193322	0.0592593	0.0485582	monosomes vs polysomes	top	Aak1,Acvr1b,Adnp2,Agap2,Apba1,App,Ar,Arnt2,Arx,Atxn1,Atxn7l3,Basp1,Bcl11b,Bcl9l,Bhlhe22,Brwd1,Camk1d,Camk2a,Camta1,Cbx4,Ccar1,Cdc73,Cdk5r1,Chd9,Cntn1,Cpeb2,Creb3l2,Csrnp3,Ctbp1,Ctnnd2,Cyp26b1,Cyr61,Dmd,Drd2,Ebf3,Eefsec,Egr1,Egr4,Emx2,Epc2,Epha5,Fosb,Foxg1,Foxo3,Foxo6,Gatad2b,Gmcl1,Gnaq,Gnas,Grm5,Gsk3b,Hdac4,Hes5,Hey1,Hipk1,Hivep1,Hivep2,Hivep3,Hnrnpa0,Hnrpll,Id2,Ift172,Igf1,Jazf1,Junb,Kcnh1,Kcnh7…
GO:0003228	atrial cardiac muscle tissue development	0.220355	1	0.220355	1	0	0.655826	1	0	723	5	15363	0	0.000325457	0	0.0470611	cell compartment	bot
GO:0042330	taxis	8.88712e-05	0.215918	0.000411597	0.215918	-0.665711	3.38553	0.485668	18	748	301	15363	0.0240642	0.0195925	0.0598007	0.0486884	cell compartment	top	Arx,B3gnt2,Cmtm4,Cxadr,Dock4,Fer,Fzd3,Nr4a1,Nrp1,Ntn1,Pdgfra,Plxna4,Ptpro,Scg2,Sema3a,Sema5a,Slit3,Usp33
GO:0010468	regulation of gene expression	7.35759e-08	0.012711	5.78836e-06	2.09079e-06	-5.67969	2.93493	0.000173602	187	711	2970	15363	0.26301	0.193322	0.062963	0.04628	monosomes vs polysomes	bot	Abt1,Acvr1,Acvr2b,Adnp,Aff2,Aff4,Ahi1,Ahr,Ascc3,Asxl2,Asxl3,Atf2,Atp7a,Bach2,Baz1b,Bex1,Bmp3,Bmpr1a,Bnip3,Brd4,Btrc,C80913,Cand1,Cbfb,Cbx3,Ccdc88c,Cd38,Cdk13,Cdk8,Cdkn1b,Cnot6,Cpeb3,Creb1,Crebbp,Crebl2,Ctgf,Cyld,Dach1,Dcp1a,Dgcr8,Dhx9,Dnajb6,Dnmt1,Dusp22,E2f3,Eed,Efemp1,Egr2,Eif2ak3,Eif5a2,Elp2,Epc1,Erbb4,Esrrg,Ets2,Etv3,Fer,Fos,Fosl2,Foxn3,Foxo1,Foxp2,Frzb,Fzd1,Fzd3,Fzd7,Gclc,Hipk3,Id4,Ighmbp2,I…
GO:0001569	patterning of blood vessels	0.0003474	0.293762	0.00118259	0.293762	-0.532004	2.92717	0.483276	3	746	39	15363	0.00402145	0.00253857	0.0769231	0.0485582	monosomes vs polysomes	top	Sema3e,Sema5a,Vangl2
GO:0055009	atrial cardiac muscle tissue morphogenesis	0.220355	1	0.220355	1	0	0.655826	1	0	723	5	15363	0	0.000325457	0	0.0470611	cell compartment	bot
GO:0016310	phosphorylation	2.83216e-05	0.0662997	0.000427175	0.0662997	-1.17849	3.36939	0.329673	57	748	958	15363	0.0762032	0.0623576	0.059499	0.0486884	cell compartment	top	Abi2,Abl2,Acvr1b,Adam9,Akap2,Alk,Camk1d,Cdk17,Cdk19,Cdkl5,Csk,Dck,Dgkb,Dgke,Dgki,Egfr,Epha3,Epha6,Erbb4,Erc1,Fer,Fnip2,Frs2,Grm1,Grm5,Gsk3b,Igf1r,Magi3,Map3k2,Mapk6,Mapk8,Mecp2,Nek9,Pak3,Pdgfra,Pdpk1,Pdxk,Pgm2l1,Pikfyve,Pip4k2b,Polr2b,Ppp3cb,Prkaa1,Prkce,Prkg1,Rock2,Sephs1,Sik3,Srpk2,Stk38l,Taok1,Tgfa,Thnsl1,Tnks,Trio,Ttbk2,Ulk2
GO:0001569	patterning of blood vessels	0.0003474	0.293762	0.00118259	0.0003474	-3.45917	2.92717	0.0108767	8	711	39	15363	0.0112518	0.00253857	0.205128	0.04628	monosomes vs polysomes	bot	Acvr1,Ahr,Angpt1,Gna13,Nrp1,Ppp3r1,Rbm15,Sfrp2
GO:0003283	atrial septum development	0.0166029	1	0.0166029	0.0166029	-1.77982	1.77982	0.0939363	3	723	12	15363	0.00414938	0.000781097	0.25	0.0470611	cell compartment	bot	Acvr1,Cyr61,Sox4
GO:0071504	cellular response to heparin	0.000443185	1	0.000443185	0.000443185	-3.35342	3.35342	0.0156502	3	748	4	15363	0.0040107	0.000260366	0.75	0.0486884	cell compartment	top	Egr1,Sfrp1,Sox9
GO:0016358	dendrite development	1.18711e-05	0.00994133	0.00119412	1.18711e-05	-4.92551	2.92295	0.000408198	13	746	65	15363	0.0174263	0.00423094	0.2	0.0485582	monosomes vs polysomes	top	Abi2,App,Cit,Dab1,Dcx,Dscam,Epha5,Grin3a,Kidins220,Mecp2,Mtap1b,Pak3,Syngap1
GO:0016358	dendrite development	1.18711e-05	0.00994133	0.00119412	0.00994133	-2.00256	2.92295	0.102182	8	711	65	15363	0.0112518	0.00423094	0.123077	0.04628	monosomes vs polysomes	bot	Acsl4,Atp7a,Bdnf,Dact1,Mtap2,Nrp1,Prkg1,Sema3a
GO:0060413	atrial septum morphogenesis	0.00971513	1	0.00971513	0.00971513	-2.01255	2.01255	0.0645898	3	723	10	15363	0.00414938	0.000650915	0.3	0.0470611	cell compartment	bot	Acvr1,Cyr61,Sox4
GO:0060384	innervation	0.00021362	0.477504	0.000447368	0.477504	-0.321023	3.34934	0.673079	1	748	13	15363	0.0013369	0.000846189	0.0769231	0.0486884	cell compartment	top	Serpine2
GO:0021766	hippocampus development	0.000683262	0.571918	0.00119468	0.000683262	-3.16541	2.92275	0.0115205	8	746	41	15363	0.0107239	0.00266875	0.195122	0.0485582	monosomes vs polysomes	top	Cdk5r1,Emx2,Epha5,Gsk3b,Neurod1,Neurod6,Nr4a3,Prox1
GO:0021766	hippocampus development	0.000683262	0.571918	0.00119468	0.571918	-0.242666	2.92275	0.696521	2	711	41	15363	0.00281294	0.00266875	0.0487805	0.04628	monosomes vs polysomes	bot	Id4,Lrp8
GO:0003289	atrial septum primum morphogenesis	0.012455	1	0.012455	0.012455	-1.90465	1.90465	0.0770871	2	723	4	15363	0.00276625	0.000260366	0.5	0.0470611	cell compartment	bot	Acvr1,Sox4
GO:0003085	negative regulation of systemic arterial blood pressure	0.00021362	0.477504	0.000447368	0.477504	-0.321023	3.34934	0.673079	1	748	13	15363	0.0013369	0.000846189	0.0769231	0.0486884	cell compartment	top	Sod2
GO:0051252	regulation of RNA metabolic process	4.74887e-08	0.00341253	1.3916e-05	0.000642819	-3.19191	2.91842	0.0110086	156	746	2529	15363	0.209115	0.164616	0.0616845	0.0485582	monosomes vs polysomes	top	Acvr1b,Adnp2,Agap2,App,Ar,Arnt2,Arx,Atxn1,Atxn7l3,Basp1,Bcl11b,Bcl9l,Bhlhe22,Brwd1,Camk1d,Camk2a,Camta1,Cbx4,Ccar1,Cdc73,Cdk5r1,Chd9,Creb3l2,Csrnp3,Ctbp1,Ctnnd2,Cyr61,Dcc,Dmd,Drd2,Ebf3,Egr1,Egr4,Epc2,Epha5,Fosb,Foxg1,Foxo3,Foxo6,Gatad2b,Gmcl1,Grm5,Gsk3b,Hdac4,Hes5,Hey1,Hipk1,Hivep1,Hivep2,Hivep3,Hnrpll,Id2,Ift172,Igf1,Jazf1,Junb,Kcnh1,Kcnh7,Kdm6b,Kit,Lmo3,Lum,Maml3,Map2k1,Map3k7,Mbnl1,Mecp2,Med12…
GO:0051252	regulation of RNA metabolic process	4.74887e-08	0.00341253	1.3916e-05	7.75654e-07	-6.11033	2.91842	7.97221e-05	166	711	2529	15363	0.233474	0.164616	0.0656386	0.04628	monosomes vs polysomes	bot	Abt1,Acvr1,Acvr2b,Aff2,Aff4,Ahi1,Ahr,Ascc3,Asxl2,Asxl3,Atf2,Bach2,Bag4,Baz1b,Bex1,Bmp3,Bmpr1a,Brd4,Btrc,C80913,Cand1,Cbfb,Cbx3,Cd38,Cdk13,Cdk8,Cdkn1b,Cnot6,Creb1,Crebbp,Crebl2,Cyld,Dach1,Dcp1a,Dnajb6,Dnmt1,Dusp22,E2f3,Eed,Efemp1,Egr2,Elp2,Epc1,Erbb4,Esrrg,Ets2,Etv3,Fer,Fos,Fosl2,Foxn3,Foxo1,Foxp2,Frzb,Fzd1,Fzd3,Fzd7,Gclc,Hipk3,Id4,Ighmbp2,Irf2bp2,Jarid2,Jdp2,Jhdm1d,Jmy,Kcnh5,Kdm4c,Kdm5a,Klf10,Klf…
GO:0045184	establishment of protein localization	0.000234932	0.190523	0.00123309	0.000234932	-3.62906	2.90901	0.00486232	62	746	809	15363	0.0831099	0.052659	0.0766378	0.0485582	monosomes vs polysomes	top	2610002M06Rik,Abca1,Adrbk2,Akap5,Ap1s2,Ap3s1,Apba1,Appbp2,Bcap29,Cadps,Eps15,Erc1,Fras1,Gnptab,Gpam,Gria2,Grip1,Gsk3b,Klc1,Kpna4,Lin7c,M6pr,Mlc1,Nbea,Notch2,Npnt,Nsf,Phip,Pldn,Pom121,Ppp3ca,Prickle1,Psen2,Rab10,Rab21,Rab22a,Rab27b,Rab2a,Rab3c,Rab40b,Rab6a,Rab6b,Ranbp2,Rims1,Sar1b,Scamp5,Sec24a,Sec62,Snx12,Strada,Stx1a,Stxbp1,Stxbp5l,Synrg,Tmed5,Tmed9,Tnks,Tob1,Tomm20,Vps35,Wfs1,Ywhag
GO:0061338	atrioventricular node impulse conduction delay	0.0904211	1	0.0904211	1	0	1.02223	1	0	723	2	15363	0	0.000130183	0	0.0470611	cell compartment	bot
GO:0008542	visual learning	5.13085e-05	0.11181	0.000458891	0.11181	-0.95152	3.33829	0.393748	4	748	38	15363	0.00534759	0.00247348	0.105263	0.0486884	cell compartment	top	Hmgcr,Mecp2,Nf1,Tanc1
GO:0045184	establishment of protein localization	0.000234932	0.190523	0.00123309	0.190523	-0.720052	2.90901	0.421009	43	711	809	15363	0.0604782	0.052659	0.053152	0.04628	monosomes vs polysomes	bot	Ap3s1,Cbln4,Cep57,Dnm2,Egr2,Eif5a2,Gopc,Grik2,Kif13a,Kpna1,Lca5,Lyst,Mgea5,Mon2,Mpp5,Napb,Nlgn1,Nup107,Nup155,Pgap1,Plekha8,Pnp,Ppp3r1,Rab18,Rab30,Rab8b,Rab9b,Ranbp6,Scamp1,Sec23a,Snx14,Snx16,Snx2,Snx25,Stat3,Ston2,Tgfb2,Tmed10,Tnpo1,Trim27,Vps13a,Vps26a,Zdhhc17
GO:0051967	negative regulation of synaptic transmission, glutamatergic	0.000475583	0.361166	0.0013168	0.361166	-0.442293	2.88048	0.539851	1	746	9	15363	0.00134048	0.000585823	0.111111	0.0485582	monosomes vs polysomes	top	Drd2
GO:0003171	atrioventricular valve development	0.347263	0.361953	0.959415	0.352059	-0.453384	0.0120356	0.502734	1	723	9	15363	0.00138313	0.000585823	0.111111	0.0470611	cell compartment	bot	Cyr61
GO:0023052	signaling	7.30829e-05	0.208547	0.000350438	0.208547	-0.680795	3.33049	0.485668	220	748	4309	15363	0.294118	0.280479	0.0510559	0.0486884	cell compartment	top	9430031J16Rik,A830018L16Rik,Abca1,Acvr1b,Adam23,Adam9,Akap2,Alk,Amotl1,Aph1b,Arhgap12,Arhgap23,Arhgap32,Arhgap6,Arl5c,Arl8b,Arnt2,Atp2a2,Atrnl1,Baiap3,Bcl9l,Btrc,Cacna1d,Cadps,Ccdc88a,Cd38,Chrm3,Cntn1,Cntn6,Cntnap4,Cntnap5a,Cplx2,Crk,Csk,Cxadr,Cxxc4,Cyld,Dact1,Dgkb,Dgke,Dhcr24,Dmd,Dner,Dpysl2,Egfr,Egr1,Epha3,Epha6,Erbb4,Erc1,Ero1l,Fer,Fgf13,Fnip2,Foxo1,Frmpd4,Frs2,Fzd3,Fzd7,Gabra1,Gabra2,Gabrb1,G…
GO:0051967	negative regulation of synaptic transmission, glutamatergic	0.000475583	0.361166	0.0013168	0.000475583	-3.32277	2.88048	0.012941	4	711	9	15363	0.00562588	0.000585823	0.444444	0.04628	monosomes vs polysomes	bot	Atad1,Grik2,Htr1b,Htr2a
GO:0000902	cell morphogenesis	4.57669e-08	0.000549469	8.3293e-05	1.28107e-07	-6.89243	2.8681	7.2655e-06	54	746	523	15363	0.0723861	0.0340428	0.10325	0.0485582	monosomes vs polysomes	top	Adcy1,Apc,App,Arx,Atp2b2,Bcl11b,Cadm1,Cdk5r1,Cntnap1,Dcc,Dcx,Dmd,Dpysl5,Drd2,Dscam,Efna5,Enah,Epha5,Foxg1,Gpm6a,Gsk3b,Heg1,Hey1,Ift172,Kidins220,L1cam,Lifr,Map2k1,Mtap1b,Ndn,Nfib,Nptx1,Nr4a3,Omg,Pak3,Plxna4,Prox1,Ptpro,Ptprz1,Robo1,Sema3c,Sema5a,Slit1,Slitrk1,Slitrk3,Snap91,Sox9,Srcin1,Stxbp1,Tbr1,Tmem237,Ulk2,Vangl2,Wee1
GO:0003181	atrioventricular valve morphogenesis	0.282342	0.294935	0.957303	0.286447	-0.542955	0.0126815	0.448801	1	723	7	15363	0.00138313	0.00045564	0.142857	0.0470611	cell compartment	bot	Cyr61
GO:0007188	adenylate cyclase-modulating G-protein coupled receptor signaling pathway	0.000153308	0.325384	0.00047116	0.325384	-0.487604	3.32683	0.57121	6	748	96	15363	0.00802139	0.00624878	0.0625	0.0486884	cell compartment	top	Cacna1d,Gpr26,Grm3,Grm8,P2ry1,Sstr2
GO:0000902	cell morphogenesis	4.57669e-08	0.000549469	8.3293e-05	9.45533e-05	-4.02432	2.8681	0.00419419	44	711	523	15363	0.0618847	0.0340428	0.08413	0.04628	monosomes vs polysomes	bot	9430031J16Rik,Ahi1,Ahr,Atl1,Atp7a,B3gnt2,Bdnf,Cdh4,Chl1,Creb1,D3Bwg0562e,Dact1,Dync2h1,Egfr,Egr2,Epha4,Epha7,Fer,Fzd1,Fzd3,Fzd7,Igf1r,Mtap2,Nr4a2,Nrg1,Nrp1,Ntn1,Pcdh15,Pcm1,Pcnt,Ppp3r1,Rfx3,Robo2,Sema3a,Sema4f,Sfrp1,Slit3,Slitrk2,Slitrk4,Ssh1,Tgfb2,Tgfbr1,Top2b,Usp33
GO:0030811	regulation of nucleotide catabolic process	0.000892468	0.655122	0.00136229	0.000892468	-3.04941	2.86573	0.0143287	28	746	304	15363	0.0375335	0.0197878	0.0921053	0.0485582	monosomes vs polysomes	top	Agap2,Agfg1,Amph,Arhgap12,Arhgap23,Arhgap32,Arhgap6,Cpeb2,Crk,Efna5,Epha5,Gnaq,Gsk3b,Ipcef1,Iqgap2,Map2k1,Nf1,Plcb1,Rab6a,Rabgap1l,Rasgrf1,Rgs16,Rgs17,Rgs20,Rgs4,Srgap1,Syngap1,Thy1
GO:0051313	attachment of spindle microtubules to chromosome	0.406318	1	0.406318	0.411646	-0.385476	0.385476	0.552271	1	723	11	15363	0.00138313	0.000716006	0.0909091	0.0470611	cell compartment	bot	Zfp828
GO:0051101	regulation of DNA binding	0.000306653	0.649858	0.000471877	0.649858	-0.187182	3.32617	0.782643	3	748	68	15363	0.0040107	0.00442622	0.0441176	0.0486884	cell compartment	top	Calm1,Sox11,Tnks
GO:0030811	regulation of nucleotide catabolic process	0.000892468	0.655122	0.00136229	0.655122	-0.183678	2.86573	0.752025	13	711	304	15363	0.0182841	0.0197878	0.0427632	0.04628	monosomes vs polysomes	bot	Adcyap1,Dgki,Dnajb6,Dnajc10,Dock4,Elmod1,Epha3,Epha4,Prkg1,Rab3gap2,Rasa2,Rictor,Tbc1d24
GO:0033121	regulation of purine nucleotide catabolic process	0.000892468	0.655122	0.00136229	0.000892468	-3.04941	2.86573	0.0143287	28	746	304	15363	0.0375335	0.0197878	0.0921053	0.0485582	monosomes vs polysomes	top	Agap2,Agfg1,Amph,Arhgap12,Arhgap23,Arhgap32,Arhgap6,Cpeb2,Crk,Efna5,Epha5,Gnaq,Gsk3b,Ipcef1,Iqgap2,Map2k1,Nf1,Plcb1,Rab6a,Rabgap1l,Rasgrf1,Rgs16,Rgs17,Rgs20,Rgs4,Srgap1,Syngap1,Thy1
GO:0008608	attachment of spindle microtubules to kinetochore	0.347263	1	0.347263	0.352059	-0.453384	0.453384	0.502734	1	723	9	15363	0.00138313	0.000585823	0.111111	0.0470611	cell compartment	bot	Zfp828
GO:0046887	positive regulation of hormone secretion	9.69658e-05	0.201545	0.000481112	0.201545	-0.695627	3.31775	0.485454	6	748	81	15363	0.00802139	0.00527241	0.0740741	0.0486884	cell compartment	top	Cd38,P2ry1,Ppp3cb,Prkce,Rab8b,Sox11
GO:0033121	regulation of purine nucleotide catabolic process	0.000892468	0.655122	0.00136229	0.655122	-0.183678	2.86573	0.752025	13	711	304	15363	0.0182841	0.0197878	0.0427632	0.04628	monosomes vs polysomes	bot	Adcyap1,Dgki,Dnajb6,Dnajc10,Dock4,Elmod1,Epha3,Epha4,Prkg1,Rab3gap2,Rasa2,Rictor,Tbc1d24
GO:0051897	positive regulation of protein kinase B signaling cascade	0.00128789	0.944566	0.00136348	0.944566	-0.0247678	2.86535	0.969657	1	746	58	15363	0.00134048	0.0037753	0.0172414	0.0485582	monosomes vs polysomes	top	Igf1
GO:0051315	attachment of spindle microtubules to kinetochore involved in mitotic sister chromatid segregation	0.0904211	1	0.0904211	0.0919104	-1.03664	1.03664	0.240989	1	723	2	15363	0.00138313	0.000130183	0.5	0.0470611	cell compartment	bot	Zfp828
GO:0042417	dopamine metabolic process	0.000314353	0.649672	0.000483864	0.649672	-0.187306	3.31528	0.782643	1	748	21	15363	0.0013369	0.00136692	0.047619	0.0486884	cell compartment	top	Nr4a2
GO:0051897	positive regulation of protein kinase B signaling cascade	0.00128789	0.944566	0.00136348	0.00128789	-2.89012	2.86535	0.0257212	9	711	58	15363	0.0126582	0.0037753	0.155172	0.04628	monosomes vs polysomes	bot	Angpt1,Bag4,Egfr,Igf1r,Nrg1,Ptprj,Rictor,Tgfbr1,Tspyl5
GO:0031223	auditory behavior	0.0396735	1	0.0396735	0.0396735	-1.4015	1.4015	0.166441	2	723	7	15363	0.00276625	0.00045564	0.285714	0.0470611	cell compartment	bot	Drd2,Foxp2
GO:0009755	hormone-mediated signaling pathway	0.000141049	0.282421	0.000499427	0.282421	-0.549103	3.30153	0.544336	5	748	73	15363	0.00668449	0.00475168	0.0684932	0.0486884	cell compartment	top	Nr4a1,Nr4a2,Pgr,Rorb,Thrb
GO:0050790	regulation of catalytic activity	7.93086e-06	0.00575599	0.00137784	7.93086e-06	-5.10068	2.8608	0.000293509	106	746	1441	15363	0.142091	0.0937968	0.07356	0.0485582	monosomes vs polysomes	top	A830018L16Rik,Abl2,Acvr2a,Adcy1,Adcy2,Adcy9,Agap2,Agfg1,Amph,Apc,App,Ar,Arhgap12,Arhgap23,Arhgap32,Arhgap6,Cast,Cdk5r1,Cit,Crim1,Crk,Csrnp3,Ctsb,Cyr61,D10Bwg1379e,Dab1,Dhcr24,Dlg2,Drd2,Efna5,Elfn1,Elfn2,Epha5,Farp1,Fem1b,Frs2,Gnaq,Gnaz,Gpc3,Grm5,Gsk3b,Igf1,Iqgap2,Kidins220,Kit,Kitl,Lats1,Magi2,Magi3,Map2k1,Map3k7,Mat2b,Mef2c,Met,Nf1,Npnt,Nr2f2,Pak3,Pdpk1,Pik3ca,Pkd2,Pkia,Plcb1,Ppm1e,Ppm1f,Ppp1r12…
GO:0050790	regulation of catalytic activity	7.93086e-06	0.00575599	0.00137784	0.00575599	-2.23988	2.8608	0.072622	87	711	1441	15363	0.122363	0.0937968	0.0603747	0.04628	monosomes vs polysomes	bot	1200011M11Rik,Acvr2b,Adam9,Adcyap1,Adnp,Adra1a,Akap6,Angpt1,Apaf1,Aph1b,Aplp2,Arhgef18,Atp7a,Bag4,C80913,Cand1,Ccdc88a,Cdkn1b,Chrm4,Chrna7,Cnr1,Csk,Ctgf,Dgki,Dnajb6,Dnajc10,Dock4,Dusp1,Dusp4,Dusp6,Egfr,Eif2ak3,Elmod1,Epha3,Epha4,Epha7,Erbb4,Fam72a,Fbxo8,Fgfr1op,Gna13,Grm1,Hipk3,Hmgcr,Hrh3,Htr2a,Igf1r,Irs2,Lats2,Lrp8,Map3k2,Map3k4,Map3k9,Mapk8,Mon2,Nr4a1,Nr4a2,Nrg1,Parm1,Pcdh11x,Pdgfra,Pik3r3,Pot1…
GO:0060117	auditory receptor cell development	0.022799	1	0.022799	1	0	1.64208	1	0	723	13	15363	0	0.000846189	0	0.0470611	cell compartment	bot
GO:0051590	positive regulation of neurotransmitter transport	0.000506947	1	0.000506947	1	0	3.29504	1	0	748	9	15363	0	0.000585823	0	0.0486884	cell compartment	top
GO:0045956	positive regulation of calcium ion-dependent exocytosis	0.00138362	1	0.00138362	0.00138362	-2.85898	2.85898	0.0197459	4	746	11	15363	0.00536193	0.000716006	0.363636	0.0485582	monosomes vs polysomes	top	Cadps,Plcb1,Scamp5,Stxbp1
GO:0045956	positive regulation of calcium ion-dependent exocytosis	0.00138362	1	0.00138362	1	0	2.85898	1	0	711	11	15363	0	0.000716006	0	0.04628	monosomes vs polysomes	bot
GO:0042491	auditory receptor cell differentiation	0.0450859	0.741004	0.0608443	0.741004	-0.130179	1.21578	0.800554	1	723	28	15363	0.00138313	0.00182256	0.0357143	0.0470611	cell compartment	bot	Hes5
GO:0016567	protein ubiquitination	4.21488e-05	0.0781721	0.000539179	4.21488e-05	-4.37522	3.26827	0.00239617	29	748	266	15363	0.0387701	0.0173143	0.109023	0.0486884	cell compartment	top	Btrc,Cand1,Fbxo25,Fem1b,G2e3,Hectd1,Hecw1,Hecw2,Herc2,Herc3,Klhl20,March1,Mib1,Pdzrn3,Pja2,Rnf11,Rnf111,Rnf2,Rnf34,Tnks,Topors,Ttc3,Uba6,Ube2e1,Ube2q1,Ube3a,Ube4a,Usp22,Vcpip1
GO:2001141	regulation of RNA biosynthetic process	7.88e-08	0.0046707	1.68711e-05	0.000912587	-3.03973	2.85068	0.0145914	152	746	2474	15363	0.203753	0.161036	0.061439	0.0485582	monosomes vs polysomes	top	Acvr1b,Adnp2,Agap2,App,Ar,Arnt2,Arx,Atxn1,Atxn7l3,Basp1,Bcl11b,Bcl9l,Bhlhe22,Brwd1,Camk1d,Camk2a,Camta1,Cbx4,Ccar1,Cdc73,Cdk5r1,Chd9,Creb3l2,Csrnp3,Ctbp1,Ctnnd2,Cyr61,Dcc,Dmd,Drd2,Ebf3,Egr1,Egr4,Epc2,Epha5,Fosb,Foxg1,Foxo3,Foxo6,Gatad2b,Gmcl1,Grm5,Gsk3b,Hdac4,Hes5,Hey1,Hipk1,Hivep1,Hivep2,Hivep3,Id2,Ift172,Igf1,Jazf1,Junb,Kcnh1,Kcnh7,Kdm6b,Kit,Lmo3,Lum,Maml3,Map2k1,Map3k7,Mecp2,Med12l,Med23,Mef2c…
GO:2001141	regulation of RNA biosynthetic process	7.88e-08	0.0046707	1.68711e-05	1.28704e-06	-5.89041	2.85068	0.000116317	162	711	2474	15363	0.227848	0.161036	0.065481	0.04628	monosomes vs polysomes	bot	Abt1,Acvr1,Acvr2b,Aff4,Ahi1,Ahr,Ascc3,Asxl2,Asxl3,Atf2,Bach2,Baz1b,Bex1,Bmp3,Bmpr1a,Brd4,Btrc,C80913,Cand1,Cbfb,Cbx3,Cd38,Cdk13,Cdk8,Cdkn1b,Cnot6,Creb1,Crebbp,Crebl2,Cyld,Dach1,Dcp1a,Dnajb6,Dnmt1,Dusp22,E2f3,Eed,Efemp1,Egr2,Elp2,Epc1,Erbb4,Esrrg,Ets2,Etv3,Fer,Fos,Fosl2,Foxn3,Foxo1,Foxp2,Frzb,Fzd1,Fzd3,Fzd7,Gclc,Hipk3,Id4,Ighmbp2,Irf2bp2,Jarid2,Jdp2,Jhdm1d,Jmy,Kcnh5,Kdm4c,Kdm5a,Klf10,Klf3,Lass6,Lc…
GO:0010769	regulation of cell morphogenesis involved in differentiation	8.14696e-06	0.00555774	0.00146587	8.14696e-06	-5.089	2.8339	0.000298973	23	746	170	15363	0.0308311	0.0110655	0.135294	0.0485582	monosomes vs polysomes	top	Akap5,Bcl9l,Cdh2,Cdk5r1,Cit,Dab1,Dscam,Gsk3b,Lzts1,Met,Mtap1b,Omg,Plxna4,Ptprf,Robo1,Slit1,Srcin1,Syngap1,Thy1,Tnr,Ttc3,Ulk2,Xylt1
GO:0009912	auditory receptor cell fate commitment	0.251194	1	0.251194	0.251194	-0.599991	0.599991	0.419687	1	723	6	15363	0.00138313	0.000390549	0.166667	0.0470611	cell compartment	bot	Hes5
GO:0006029	proteoglycan metabolic process	0.000207658	0.376167	0.000552037	0.376167	-0.424619	3.25803	0.61292	3	748	45	15363	0.0040107	0.00292912	0.0666667	0.0486884	cell compartment	top	A930038C07Rik,Chst11,Spock3
GO:0010769	regulation of cell morphogenesis involved in differentiation	8.14696e-06	0.00555774	0.00146587	0.00555774	-2.2551	2.8339	0.0714035	16	711	170	15363	0.0225035	0.0110655	0.0941176	0.04628	monosomes vs polysomes	bot	Ache,Adnp,Cdh4,Dixdc1,Epha4,Nrp1,Ntn1,Pias2,Robo2,Sema3a,Sema4f,Sfrp1,Sfrp2,Skil,Ssh1,Tgfb2
GO:0042668	auditory receptor cell fate determination	0.134652	1	0.134652	0.134652	-0.870788	0.870788	0.301209	1	723	3	15363	0.00138313	0.000195274	0.333333	0.0470611	cell compartment	bot	Hes5
GO:0051247	positive regulation of protein metabolic process	0.000163164	0.284936	0.000572635	0.284936	-0.545253	3.24212	0.544336	28	748	511	15363	0.0374332	0.0332617	0.0547945	0.0486884	cell compartment	top	Acvr1b,Adam9,Bag4,Btrc,Cul4b,Dact1,Eif5a2,Erbb4,Fgf13,Gclc,Gsk3b,Mtpn,Nptn,Nrp1,Phip,Ppap2b,Prickle1,Rap2c,Rictor,Rnf111,Sfrp2,Socs5,Sox9,Taok1,Tgfa,Trib1,Tspyl5,Usp5
GO:0071300	cellular response to retinoic acid	0.000372132	0.25356	0.00146763	0.000372132	-3.4293	2.83338	0.00677612	6	746	21	15363	0.0080429	0.00136692	0.285714	0.0485582	monosomes vs polysomes	top	Abca1,Abl2,Adnp2,Mef2c,Ptk7,Sox9
GO:0071300	cellular response to retinoic acid	0.000372132	0.25356	0.00146763	0.25356	-0.595919	2.83338	0.469671	2	711	21	15363	0.00281294	0.00136692	0.0952381	0.04628	monosomes vs polysomes	bot	Epha3,Ret
GO:0002093	auditory receptor cell morphogenesis	0.082199	1	0.082199	1	0	1.08513	1	0	723	10	15363	0	0.000650915	0	0.0470611	cell compartment	bot
GO:0007030	Golgi organization	0.000322133	0.558391	0.000576895	0.558391	-0.253062	3.2389	0.728438	2	748	38	15363	0.0026738	0.00247348	0.0526316	0.0486884	cell compartment	top	Dync2h1,Vcpip1
GO:0071299	cellular response to vitamin A	0.000372132	0.25356	0.00146763	0.000372132	-3.4293	2.83338	0.00677612	6	746	21	15363	0.0080429	0.00136692	0.285714	0.0485582	monosomes vs polysomes	top	Abca1,Abl2,Adnp2,Mef2c,Ptk7,Sox9
GO:0071299	cellular response to vitamin A	0.000372132	0.25356	0.00146763	0.25356	-0.595919	2.83338	0.469671	2	711	21	15363	0.00281294	0.00136692	0.0952381	0.04628	monosomes vs polysomes	bot	Epha3,Ret
GO:0060088	auditory receptor cell stereocilium organization	0.0545261	1	0.0545261	1	0	1.2634	1	0	723	8	15363	0	0.000520732	0	0.0470611	cell compartment	bot
GO:0022029	telencephalon cell migration	0.000322133	0.558391	0.000576895	0.558391	-0.253062	3.2389	0.728438	2	748	38	15363	0.0026738	0.00247348	0.0526316	0.0486884	cell compartment	top	Arx,Egfr
GO:0050885	neuromuscular process controlling balance	0.00106586	0.720324	0.0014797	0.00106586	-2.9723	2.82983	0.0163895	9	746	54	15363	0.0120643	0.00351494	0.166667	0.0485582	monosomes vs polysomes	top	Adcy5,App,Atp2b2,Cntnap1,Kcnma1,Myo5a,Nr4a3,Sox2,Tnr
GO:0050885	neuromuscular process controlling balance	0.00106586	0.720324	0.0014797	0.720324	-0.142472	2.82983	0.796626	2	711	54	15363	0.00281294	0.00351494	0.037037	0.04628	monosomes vs polysomes	bot	Aplp2,Pcdh15
GO:0045669	positive regulation of osteoblast differentiation	1.61467e-05	0.225223	7.16923e-05	0.000120411	-3.91934	2.82413	0.00272452	10	746	50	15363	0.0134048	0.00325457	0.2	0.0485582	monosomes vs polysomes	top	Acvr2a,Bmpr2,Cyr61,Gnas,Hey1,Igf1,Mef2c,Npnt,Nppc,Sox11
GO:0035425	autocrine signaling	0.0904211	1	0.0904211	0.0919104	-1.03664	1.03664	0.240989	1	723	2	15363	0.00138313	0.000130183	0.5	0.0470611	cell compartment	bot	Fzd1
GO:0048666	neuron development	4.85041e-16	3.22755e-05	1.50282e-11	2.65123e-08	-7.57655	3.21487	6.72916e-06	53	748	484	15363	0.0708556	0.0315043	0.109504	0.0486884	cell compartment	top	9430031J16Rik,Abi2,Acsl4,Arx,Atp2b2,Atxn10,B3gnt2,Bcl11b,Cntn1,Cntn4,Dact1,Dmd,Dscam,Egfr,Fzd3,Fzd7,Gsk3b,Hcn1,Igf1r,Mapk8,Mecp2,Mtap1b,Ncam1,Ncdn,Ndn,Nr4a2,Nrp1,Ntn1,Olfm3,Omg,Pak3,Pcdh15,Plxna4,Prkg1,Ptpro,Ptprz1,Rasgrf1,Rorb,Sema3a,Sema5a,Slc4a7,Slit3,Slitrk1,Slitrk4,Snap91,Sod2,Stxbp1,Tbc1d24,Thy1,Ulk2,Usp33,Vangl2,Vapa
GO:0045669	positive regulation of osteoblast differentiation	1.61467e-05	0.225223	7.16923e-05	0.0803149	-1.0952	2.82413	0.296064	5	711	50	15363	0.00703235	0.00325457	0.1	0.04628	monosomes vs polysomes	bot	Acvr1,Acvr2b,Bmpr1a,Id4,Sfrp2
GO:0070085	glycosylation	0.000838124	0.555968	0.0015075	0.555968	-0.25495	2.82174	0.692097	5	746	102	15363	0.00670241	0.00663933	0.0490196	0.0485582	monosomes vs polysomes	top	Alg2,Cds2,Man2a1,Slc4a10,St6gal2
GO:0048483	autonomic nervous system development	0.136378	0.303688	0.449073	0.303688	-0.517572	0.344639	0.470549	3	723	41	15363	0.00414938	0.00266875	0.0731707	0.0470611	cell compartment	bot	Egr2,Ret,Sox4
GO:0045761	regulation of adenylate cyclase activity	0.000484894	0.787513	0.000615728	0.787513	-0.103742	3.21061	0.870939	1	748	31	15363	0.0013369	0.00201784	0.0322581	0.0486884	cell compartment	top	Nf1
GO:0070085	glycosylation	0.000838124	0.555968	0.0015075	0.000838124	-3.07669	2.82174	0.0187137	13	711	102	15363	0.0182841	0.00663933	0.127451	0.04628	monosomes vs polysomes	bot	B3galnt1,B3galt1,B3galt2,B3galt6,B3gnt2,Galnt7,Mgat5,Rpn1,St3gal1,St6galnac3,St8sia3,St8sia4,Stt3a
GO:0006139	nucleobase-containing compound metabolic process	0.000775005	0.493531	0.00157033	0.493531	-0.306685	2.80401	0.646119	162	746	3324	15363	0.217158	0.216364	0.0487365	0.0485582	monosomes vs polysomes	top	0610009D07Rik,Abca1,Adarb2,Adcy1,Adcy2,Adcy5,Adcy9,Adnp2,Agap2,Ak4,App,Ar,Arnt2,Arx,Atl3,Atp11c,Atp13a3,Atp1b1,Atp2b2,Atp2b4,Atxn1,Atxn7l3,Bcl11b,Bcl9l,Bhlhe22,Bmpr2,Brwd1,Camta1,Cbx4,Ccar1,Cdc73,Celf2,Cetn2,Chd9,Creb3l2,Csrnp3,Ctbp1,Ctnnd2,Dpysl5,Ebf3,Eefsec,Egr1,Egr4,Endod1,Epc2,Foxg1,Foxo3,Foxo6,Gatad2b,Gmps,Gnai1,Gnaq,Gnas,Gnaz,Gsk3b,Gucy1a2,Gucy1b3,Hdac4,Hes5,Hey1,Hipk1,Hivep2,Hivep3,Hnrpll,…
GO:0048102	autophagic cell death	0.0194826	0.220889	0.0882009	0.020114	-1.6965	1.04067	0.108071	2	723	5	15363	0.00276625	0.000325457	0.4	0.0470611	cell compartment	bot	Bnip3,Cdkn1b
GO:0007269	neurotransmitter secretion	7.56818e-09	0.870026	8.6988e-09	3.128e-05	-4.50473	3.2051	0.00190146	10	748	43	15363	0.013369	0.00279893	0.232558	0.0486884	cell compartment	top	Cadps,Cplx2,Nlgn1,Nrxn3,Snap91,Stxbp1,Syn3,Syt1,Syt4,Unc13b
GO:0006139	nucleobase-containing compound metabolic process	0.000775005	0.493531	0.00157033	0.000775005	-3.1107	2.80401	0.0179933	189	711	3324	15363	0.265823	0.216364	0.0568592	0.04628	monosomes vs polysomes	bot	1200011M11Rik,1500010J02Rik,2610101N10Rik,Abca5,Abca8b,Abcb7,Abt1,Adcyap1,Aff2,Aff4,Ahr,Alkbh8,Apaf1,Ascc3,Asxl3,Atf2,Atl1,Atl2,Atp1b3,Atp2a2,Atp2c1,Atp6ap1,Atp6v1h,Atp7a,Atp8a1,Atr,Bach2,Baz1b,Bnip3,C77370,C80913,Cand1,Ccdc88a,Cdk13,Cdk8,Chrna4,Cmpk1,Cnot6,Cpsf2,Creb1,Crebbp,Crebl2,Cstf2t,Ctns,Cul4b,Dach1,Dck,Dcp1a,Dcp2,Ddx10,Dgcr8,Dhx36,Dhx9,Dnm2,Dnm3,Dnmt1,Dpysl2,Dync2h1,E2f3,Eed,Eftud1,Egr2,E…
GO:0006325	chromatin organization	0.000836303	0.517164	0.0016171	0.517164	-0.286372	2.79126	0.661721	21	746	429	15363	0.0281501	0.0279242	0.048951	0.0485582	monosomes vs polysomes	top	Atxn7l3,Cbx4,Cdc73,Chd9,Ctbp1,Epc2,Hdac4,Kdm6b,Map3k7,Mecp2,Morf4l2,Myst4,Phf1,Phf15,Phf2,Rnf2,Smyd3,Sox9,Tada1,Tspyl4,Usp22
GO:0006914	autophagy	0.34395	0.824193	0.417317	0.810362	-0.091321	0.329589	0.854407	2	723	64	15363	0.00276625	0.00416585	0.03125	0.0470611	cell compartment	bot	Ambra1,Cisd2
GO:0007389	pattern specification process	8.55417e-05	0.130337	0.000656311	0.130337	-0.884932	3.18289	0.413768	25	748	404	15363	0.0334225	0.0262969	0.0618812	0.0486884	cell compartment	top	Dusp6,Dync2h1,Emx2,Erbb4,Foxn3,Foxo1,Frs2,Mafb,Mapk8,Mib1,Notch2,Nrg3,Nrp1,Ppp3r1,Rfx3,Rnf111,Rnf2,Sema5a,Sfrp1,Sfrp2,Vangl2,Wls,Zbtb16,Zeb1,Zic1
GO:0006325	chromatin organization	0.000836303	0.517164	0.0016171	0.000836303	-3.07764	2.79126	0.0187137	35	711	429	15363	0.0492264	0.0279242	0.0815851	0.04628	monosomes vs polysomes	bot	Baz1b,Bnip3,Brd4,Crebbp,Dnmt1,Eed,Epc1,Jarid2,Jhdm1d,Kdm4c,Kdm5a,Leo1,Mgea5,Mll1,Mll2,Mll3,Myst3,Nap1l2,Nap1l3,Ncoa2,Nr3c1,Phf17,Prkaa1,Rcor1,Rps6ka5,Rsf1,Satb2,Shprh,Smarca1,Smarca5,Smarcad1,Trrap,Tspyl5,Ube2e1,Ubr2
GO:0003401	axis elongation	0.00636341	0.700631	0.0090824	0.700631	-0.154511	2.0418	0.770814	1	723	25	15363	0.00138313	0.00162729	0.04	0.0470611	cell compartment	bot	Ptk7
GO:0042391	regulation of membrane potential	5.18547e-05	0.0784765	0.000660767	0.0784765	-1.10526	3.17995	0.355934	16	748	223	15363	0.0213904	0.0145154	0.0717489	0.0486884	cell compartment	top	Glrb,Grin2b,Kcnd2,Kcnma1,Kcnq3,Mecp2,Mpp5,Myo5a,Nab2,Nf1,Nlgn1,Omg,Scn1a,Scn2a1,Slc17a7,Sod2
GO:0048588	developmental cell growth	0.000717937	0.439768	0.00163253	0.000717937	-3.14391	2.78714	0.0119393	7	746	32	15363	0.00938338	0.00208293	0.21875	0.0485582	monosomes vs polysomes	top	App,Dcx,Mtap1b,Ndn,Slit1,Sox9,Ulk2
GO:0048588	developmental cell growth	0.000717937	0.439768	0.00163253	0.439768	-0.356776	2.78714	0.608199	2	711	32	15363	0.00281294	0.00208293	0.0625	0.04628	monosomes vs polysomes	bot	Mll2,Slit3
GO:0015031	protein transport	0.000287225	0.175803	0.00163379	0.000287225	-3.54178	2.7868	0.00565005	60	746	782	15363	0.080429	0.0509015	0.0767263	0.0485582	monosomes vs polysomes	top	2610002M06Rik,Abca1,Adrbk2,Akap5,Ap1s2,Ap3s1,Apba1,Appbp2,Bcap29,Cadps,Eps15,Erc1,Fras1,Gnptab,Gpam,Grip1,Gsk3b,Klc1,Kpna4,Lin7c,M6pr,Mlc1,Nbea,Notch2,Nsf,Phip,Pldn,Pom121,Ppp3ca,Prickle1,Psen2,Rab10,Rab21,Rab22a,Rab27b,Rab2a,Rab3c,Rab40b,Rab6a,Rab6b,Ranbp2,Rims1,Sar1b,Scamp5,Sec24a,Sec62,Snx12,Strada,Stx1a,Stxbp1,Stxbp5l,Synrg,Tmed5,Tmed9,Tnks,Tob1,Tomm20,Vps35,Wfs1,Ywhag
GO:0090245	axis elongation involved in somitogenesis	0.172677	1	0.172677	1	0	0.742315	1	0	723	4	15363	0	0.000260366	0	0.0470611	cell compartment	bot
GO:0030534	adult behavior	0.000157256	0.230069	0.000683519	0.230069	-0.638142	3.16525	0.498298	8	748	120	15363	0.0106952	0.00781097	0.0666667	0.0486884	cell compartment	top	Gabrg2,Glrb,Kcnma1,Mecp2,Nr4a2,Pcdh15,Scn1a,Slc1a2
GO:0015031	protein transport	0.000287225	0.175803	0.00163379	0.175803	-0.754973	2.7868	0.397871	42	711	782	15363	0.0590717	0.0509015	0.0537084	0.04628	monosomes vs polysomes	bot	Ap3s1,Cbln4,Cep57,Dnm2,Egr2,Eif5a2,Gopc,Grik2,Kif13a,Kpna1,Lca5,Lyst,Mgea5,Mon2,Napb,Nlgn1,Nup107,Nup155,Pgap1,Plekha8,Pnp,Ppp3r1,Rab18,Rab30,Rab8b,Rab9b,Ranbp6,Scamp1,Sec23a,Snx14,Snx16,Snx2,Snx25,Stat3,Ston2,Tgfb2,Tmed10,Tnpo1,Trim27,Vps13a,Vps26a,Zdhhc17
GO:0009798	axis specification	0.147434	0.509909	0.289138	0.147434	-0.831402	0.538895	0.321485	6	723	76	15363	0.00829876	0.00494695	0.0789474	0.0470611	cell compartment	bot	Ahi1,Apc,Bmpr1a,Gpc3,Hey1,Pgap1
GO:0030501	positive regulation of bone mineralization	0.000690999	1	0.000690999	1	0	3.16052	1	0	748	24	15363	0	0.00156219	0	0.0486884	cell compartment	top
GO:0045137	development of primary sexual characteristics	0.000336933	0.204493	0.00164765	0.204493	-0.689322	2.78314	0.413627	11	746	170	15363	0.0147453	0.0110655	0.0647059	0.0485582	monosomes vs polysomes	top	Acvr2a,Ar,Dhcr24,Foxo3,Itgav,Kitl,Sgpl1,Sox2,Sox9,Ube3a,Vgf
GO:0045137	development of primary sexual characteristics	0.000336933	0.204493	0.00164765	0.000336933	-3.47246	2.78314	0.0108384	19	711	170	15363	0.0267229	0.0110655	0.111765	0.04628	monosomes vs polysomes	bot	Adcyap1,Ahr,Angpt1,Bcl2l2,Dach1,Fndc3a,Frzb,Fzd1,Fzd3,Fzd7,Lgr4,Nrip1,Pdgfra,Pgr,Rdh10,Sfrp1,Sfrp2,Stat5b,Zfx
GO:0035303	regulation of dephosphorylation	0.000483919	0.421766	0.00114736	0.000659387	-3.18086	2.75526	0.0112477	14	746	107	15363	0.0187668	0.00696479	0.130841	0.0485582	monosomes vs polysomes	top	Csrnp3,Dlg2,Drd2,Elfn1,Elfn2,Farp1,Magi2,Mef2c,Npnt,Ppp1r12a,Ppp1r26,Rimbp2,Slc7a14,Tmem132d
GO:0008088	axon cargo transport	0.00708629	1	0.00708629	0.00708629	-2.14958	2.14958	0.0504027	4	723	17	15363	0.0055325	0.00110655	0.235294	0.0470611	cell compartment	bot	App,Cntnap1,Kif1b,Klc1
GO:0051329	interphase of mitotic cell cycle	0.000604498	0.851102	0.000710254	0.851102	-0.0700186	3.14859	0.910277	4	748	122	15363	0.00534759	0.00794116	0.0327869	0.0486884	cell compartment	top	Acvr1b,Egfr,Lsm11,Plcb1
GO:0035303	regulation of dephosphorylation	0.000483919	0.421766	0.00114736	0.375316	-0.425603	2.75526	0.562894	6	711	107	15363	0.00843882	0.00696479	0.0560748	0.04628	monosomes vs polysomes	bot	Akap6,Bag4,C80913,Pcdh11x,Ppargc1b,Tgfb2
GO:0008406	gonad development	0.000535835	0.298883	0.00179279	0.298883	-0.524499	2.74647	0.490685	9	746	149	15363	0.0120643	0.00969863	0.0604027	0.0485582	monosomes vs polysomes	top	Acvr2a,Ar,Foxo3,Itgav,Kitl,Sgpl1,Sox9,Ube3a,Vgf
GO:0016198	axon choice point recognition	0.000966538	1	0.000966538	0.000966538	-3.01478	3.01478	0.0118659	3	723	5	15363	0.00414938	0.000325457	0.6	0.0470611	cell compartment	bot	App,Foxg1,Robo1
GO:0010975	regulation of neuron projection development	1.2706e-08	0.000772936	1.64385e-05	0.000103188	-3.98637	3.13975	0.00487265	25	748	225	15363	0.0334225	0.0146456	0.111111	0.0486884	cell compartment	top	A930038C07Rik,Abl2,Camk1d,Ccdc88a,Cdh2,Dscam,Epha3,Gsk3b,Il1rapl1,Lzts1,Mtap1b,Nlgn1,Nptn,Nrp1,Ntm,Ntn1,Omg,Pias2,Plxna4,Ptprf,Sema3a,Serpine2,Skil,Thy1,Ulk2
GO:0008406	gonad development	0.000535835	0.298883	0.00179279	0.000535835	-3.27097	2.74647	0.0141125	17	711	149	15363	0.02391	0.00969863	0.114094	0.04628	monosomes vs polysomes	bot	Adcyap1,Ahr,Angpt1,Bcl2l2,Fndc3a,Frzb,Fzd1,Fzd3,Fzd7,Nrip1,Pdgfra,Pgr,Rdh10,Sfrp1,Sfrp2,Stat5b,Zfx
GO:0050982	detection of mechanical stimulus	0.00128289	0.708595	0.00181047	0.00128289	-2.89181	2.74221	0.0189312	6	746	26	15363	0.0080429	0.00169238	0.230769	0.0485582	monosomes vs polysomes	top	Accn1,Atp2b2,Grin2b,Pkd2,Serpine2,Sox2
GO:0008366	axon ensheathment	0.184927	0.714559	0.258799	0.513532	-0.289433	0.178732	0.63439	4	723	79	15363	0.0055325	0.00514222	0.0506329	0.0470611	cell compartment	bot	Cntnap1,Egr2,Hes5,Id4
GO:0070997	neuron death	0.000725828	1	0.000725828	1	0	3.13917	1	0	748	33	15363	0	0.00214802	0	0.0486884	cell compartment	top
GO:0050982	detection of mechanical stimulus	0.00128289	0.708595	0.00181047	0.708595	-0.149602	2.74221	0.788909	1	711	26	15363	0.00140647	0.00169238	0.0384615	0.04628	monosomes vs polysomes	bot	Pcdh15
GO:0032291	axon ensheathment in central nervous system	0.122492	0.477504	0.256525	0.122492	-0.911893	0.59087	0.30043	2	723	13	15363	0.00276625	0.000846189	0.153846	0.0470611	cell compartment	bot	Hes5,Id4
GO:0045471	response to ethanol	0.000293558	0.402856	0.000728691	0.402856	-0.39485	3.13746	0.6302	3	748	47	15363	0.0040107	0.0030593	0.0638298	0.0486884	cell compartment	top	Grin2b,Htr1b,Prkce
GO:0030111	regulation of Wnt receptor signaling pathway	0.000148972	0.0813905	0.00183034	0.000148972	-3.8269	2.73747	0.00328566	20	746	165	15363	0.0268097	0.0107401	0.121212	0.0485582	monosomes vs polysomes	top	Apc,Cdh2,Egr1,Fam123a,Gpc3,Grb10,Lats1,Nxn,Ppap2b,Ppm1a,Prickle1,Ptpro,Sox2,Sox4,Sox9,Sulf2,Tmem237,Tnks,Wls,Xiap
GO:0030111	regulation of Wnt receptor signaling pathway	0.000148972	0.0813905	0.00183034	0.0813905	-1.08943	2.73747	0.296064	12	711	165	15363	0.0168776	0.0107401	0.0727273	0.04628	monosomes vs polysomes	bot	Cxxc4,Cyld,Dact1,Dixdc1,Frzb,Fzd1,Lats2,Mcc,Rspo2,Sfrp1,Sfrp2,Sulf1
GO:0008038	neuron recognition	1.52264e-05	0.0120338	0.0012653	1.86691e-05	-4.72888	2.73369	0.000590781	7	746	19	15363	0.00938338	0.00123674	0.368421	0.0485582	monosomes vs polysomes	top	App,Cdk5r1,Cntnap2,Dscam,Foxg1,Ndn,Robo1
GO:0048675	axon extension	0.00351765	0.647676	0.00543118	0.277486	-0.556759	1.13704	0.448801	2	723	22	15363	0.00276625	0.00143201	0.0909091	0.0470611	cell compartment	bot	Dcx,Slit1
GO:0050769	positive regulation of neurogenesis	0.000110548	0.149863	0.000737661	0.149863	-0.824306	3.13214	0.429797	10	748	141	15363	0.013369	0.00917789	0.070922	0.0486884	cell compartment	top	Dscam,Grm5,Mtap1b,Nptn,Ntn1,Pias2,Ptprf,Serpine2,Skil,Sox11
GO:0008038	neuron recognition	1.52264e-05	0.0120338	0.0012653	0.0101115	-1.99518	2.73369	0.102182	4	711	19	15363	0.00562588	0.00123674	0.210526	0.04628	monosomes vs polysomes	bot	Bdnf,Epha4,Nrp1,Sema3a
GO:0044248	cellular catabolic process	0.00161101	0.82171	0.00196056	0.82171	-0.0852812	2.70762	0.87629	50	746	1153	15363	0.0670241	0.0750504	0.0433651	0.0485582	monosomes vs polysomes	top	Abca1,Agap2,Ambra1,Atl3,Atp11c,Atp13a3,Atp1b1,Atp2b2,Atp2b4,Cetn2,Cyp26b1,Dpysl5,Dtd1,Edem1,Eefsec,Erlin2,Fbxw8,Gnai1,Gnaq,Gnas,Gnaz,Hectd1,Herc3,Idh3a,Lpl,Maob,Mdh1,Nedd4l,Nsf,Pcbp2,Pde4b,Ppp2cb,Rab21,Rab27b,Rab2a,Rab6a,Rc3h1,Rnf103,Rnf11,Ttc3,Tubb5,Ube3a,Ubr3,Ulk2,Upp2,Usp22,Usp29,Usp5,Wfs1,Wrnip1
GO:0048846	axon extension involved in axon guidance	0.315571	0.329279	0.958368	0.320043	-0.494791	0.0123555	0.47756	1	723	8	15363	0.00138313	0.000520732	0.125	0.0470611	cell compartment	bot	Slit1
GO:0016568	chromatin modification	0.000330354	0.439103	0.000752338	0.439103	-0.357434	3.12359	0.655346	19	748	370	15363	0.0254011	0.0240838	0.0513514	0.0486884	cell compartment	top	Eed,Jhdm1d,Kdm6a,Mecp2,Morf4l2,Myst3,Myst4,Ncoa2,Phf1,Phf15,Phf17,Phf2,Prkaa1,Rnf2,Smarca1,Sox9,Tada1,Ube2e1,Usp22
GO:0044248	cellular catabolic process	0.00161101	0.82171	0.00196056	0.00161101	-2.7929	2.70762	0.0307186	75	711	1153	15363	0.105485	0.0750504	0.0650477	0.04628	monosomes vs polysomes	bot	1200011M11Rik,5430411K18Rik,Abca5,Abca8b,Abcb7,Ache,Apaf1,Ascc3,Ate1,Atl1,Atl2,Atp1b3,Atp2a2,Atp2c1,Atp6ap1,Atp6v1h,Atp7a,Atp8a1,Bnip3,Btrc,C77370,Cd2ap,Cisd2,Cul4b,Cyld,Dcp1a,Dcp2,Ddx10,Dhx36,Dhx9,Dnajb9,Dnajc10,Dnm2,Dnm3,Dpysl2,Dync2h1,Eftud1,Enpp5,Fbxo8,Gad2,Gna13,Gopc,Gspt2,Hectd2,Hecw1,Hecw2,Herc2,Ighmbp2,Klhl20,Lnpep,Maoa,Mex3d,Oma1,Papd5,Pde3a,Pnp,Ppat,Prkaa1,Rap2c,Rbbp6,Rit2,Rnf111,Sfrp1,…
GO:0021542	dentate gyrus development	0.00199615	1	0.00199615	0.00199615	-2.69981	2.69981	0.026658	4	746	12	15363	0.00536193	0.000781097	0.333333	0.0485582	monosomes vs polysomes	top	Emx2,Neurod1,Neurod6,Prox1
GO:0048676	axon extension involved in development	0.031003	1	0.031003	1	0	1.50642	1	0	723	6	15363	0	0.000390549	0	0.0470611	cell compartment	bot
GO:0044257	cellular protein catabolic process	0.000163801	0.216814	0.000755491	0.000163801	-3.78568	3.12177	0.00692913	28	748	273	15363	0.0374332	0.01777	0.102564	0.0486884	cell compartment	top	Ate1,Btrc,Cd2ap,Cul4b,Cyld,Dnajb9,Fbxw8,Hectd1,Hecw1,Hecw2,Herc2,Herc3,Klhl20,Ppp2cb,Rnf11,Rnf111,Topors,Ttc3,Uba6,Ube3a,Ubr3,Usp14,Usp22,Usp27x,Usp29,Usp33,Usp45,Usp5
GO:0007411	axon guidance	6.05639e-08	0.0929812	6.51356e-07	6.05639e-08	-7.21779	6.18618	3.00556e-06	24	723	144	15363	0.033195	0.00937317	0.166667	0.0470611	cell compartment	bot	App,Bdnf,Cdh4,Cdk5r1,Chl1,Dcc,Dpysl5,Efna5,Egr2,Enah,Epha4,Epha5,Epha7,Foxg1,L1cam,Nfib,Nr4a3,Robo1,Robo2,Sema3c,Sema4f,Slit1,Tbr1,Tgfb2
GO:0021537	telencephalon development	2.97684e-07	0.479793	6.20442e-07	0.0424794	-1.37182	3.09793	0.281516	12	748	141	15363	0.0160428	0.00917789	0.0851064	0.0486884	cell compartment	top	Arx,Bcl11b,Egfr,Emx2,Erbb4,Gsk3b,Neurod6,Nf1,Plcb1,Plxna4,Prox1,Slc1a2
GO:0021542	dentate gyrus development	0.00199615	1	0.00199615	1	0	2.69981	1	0	711	12	15363	0	0.000781097	0	0.04628	monosomes vs polysomes	bot
GO:0032401	establishment of melanosome localization	0.00204235	1	0.00204235	0.00204235	-2.68987	2.68987	0.0268697	3	746	6	15363	0.00402145	0.000390549	0.5	0.0485582	monosomes vs polysomes	top	Map2k1,Myo5a,Shroom2
GO:0032401	establishment of melanosome localization	0.00204235	1	0.00204235	1	0	2.68987	1	0	711	6	15363	0	0.000390549	0	0.04628	monosomes vs polysomes	bot
GO:0016199	axon midline choice point recognition	0.000103817	1	0.000103817	0.000103817	-3.98373	3.98373	0.00199658	3	723	3	15363	0.00414938	0.000195274	1	0.0470611	cell compartment	bot	App,Foxg1,Robo1
GO:0010604	positive regulation of macromolecule metabolic process	7.79688e-09	4.67815e-05	0.000166666	4.67815e-05	-4.32993	3.08392	0.00253306	107	748	1516	15363	0.143048	0.0986786	0.0705805	0.0486884	cell compartment	top	1500010J02Rik,Acvr1b,Adam9,Arnt2,Asxl2,Atad1,Atf2,Bag4,Bcl11b,Bcl9l,Bmp3,Btrc,Cand1,Cbfb,Cd38,Cntn1,Creb3l2,Csrnp3,Cul4b,Dact1,Ebf3,Egfr,Egr1,Egr4,Eif5a2,Erbb4,Fgf13,Fosl2,Foxo1,Fzd7,Gclc,Gsk3b,Igf1r,Jhdm1d,Lgr4,Lum,Mafb,Maml3,Map3k2,Mapk8,Mecp2,Mtpn,Myst3,Myst4,Myt1l,Ncoa2,Nfia,Nfyb,Npas2,Npnt,Nptn,Nr4a1,Nr4a2,Nrp1,Nsf,Pcbd2,Pdgfra,Pgr,Phf2,Phip,Pias2,Plcb1,Pnp,Pou2f1,Ppap2b,Ppm1a,Ppm1f,Prickle1…
GO:0006807	nitrogen compound metabolic process	0.00154605	0.753342	0.00205226	0.753342	-0.123008	2.68777	0.826594	175	746	3756	15363	0.234584	0.244483	0.0465921	0.0485582	monosomes vs polysomes	top	0610009D07Rik,Abca1,Adarb2,Adcy1,Adcy2,Adcy5,Adcy9,Adnp2,Agap2,Ak4,App,Ar,Arnt2,Arx,Atl3,Atp11c,Atp13a3,Atp1b1,Atp2b2,Atp2b4,Atxn1,Atxn7l3,Azin1,Bcl11b,Bcl9l,Bhlhe22,Bmpr2,Brwd1,Camta1,Cbx4,Ccar1,Cdc73,Celf2,Cetn2,Chd9,Chst1,Chst11,Creb3l2,Csrnp3,Ctbp1,Ctnnd2,Dpysl5,Drd2,Dtd1,Ebf3,Eefsec,Egr1,Egr4,Endod1,Epc2,Foxg1,Foxo3,Foxo6,Gatad2b,Glce,Gmps,Gnai1,Gnaq,Gnas,Gnaz,Gsk3b,Gucy1a2,Gucy1b3,Hdac4,Hes…
GO:0006807	nitrogen compound metabolic process	0.00154605	0.753342	0.00205226	0.00154605	-2.81078	2.68777	0.0296139	208	711	3756	15363	0.292546	0.244483	0.0553781	0.04628	monosomes vs polysomes	bot	1200011M11Rik,1500010J02Rik,2610101N10Rik,A930038C07Rik,Abca5,Abca8b,Abcb7,Abt1,Ache,Adcyap1,Aff2,Aff4,Ahr,Alkbh8,Angpt1,Apaf1,Ascc3,Asxl3,Atf2,Atl1,Atl2,Atp1b3,Atp2a2,Atp2c1,Atp6ap1,Atp6v1h,Atp7a,Atp8a1,Atr,B3galt6,Bach2,Baz1b,Bnip3,C77370,C80913,Cand1,Ccdc88a,Cdk13,Cdk8,Cept1,Chrna4,Cmpk1,Cnot6,Cpox,Cpsf2,Creb1,Crebbp,Crebl2,Cstf2t,Ctns,Cul4b,Dach1,Dck,Dcp1a,Dcp2,Ddx10,Dgcr8,Dhx36,Dhx9,Dnm2,Dnm…
GO:0001982	baroreceptor response to decreased systemic arterial blood pressure	0.00213897	1	0.00213897	1	0	2.6698	1	0	746	2	15363	0	0.000130183	0	0.0485582	monosomes vs polysomes	top
GO:0007412	axon target recognition	0.172677	0.181003	0.954	0.175384	-0.75601	0.0136953	0.347075	1	723	4	15363	0.00138313	0.000260366	0.25	0.0470611	cell compartment	bot	Bdnf
GO:0042327	positive regulation of phosphorylation	0.000165582	0.200196	0.000827098	0.200196	-0.698545	3.08244	0.48367	18	748	297	15363	0.0240642	0.0193322	0.0606061	0.0486884	cell compartment	top	Acvr1b,Bag4,Dscam,Egfr,Erbb4,Fgf13,Fzd7,Gsk3b,Nptn,Nrp1,Phip,Ppap2b,Rap2c,Rictor,Sfrp2,Sox9,Taok1,Tgfa
GO:0001982	baroreceptor response to decreased systemic arterial blood pressure	0.00213897	1	0.00213897	0.00213897	-2.6698	2.6698	0.0363452	2	711	2	15363	0.00281294	0.000130183	1	0.04628	monosomes vs polysomes	bot	Adra1b,Chrna7
GO:0015798	myo-inositol transport	0.00213897	1	0.00213897	1	0	2.6698	1	0	746	2	15363	0	0.000130183	0	0.0485582	monosomes vs polysomes	top
GO:0007413	axonal fasciculation	0.0123229	0.0968781	0.1272	0.0918115	-1.0371	0.812387	0.240989	2	723	11	15363	0.00276625	0.000716006	0.181818	0.0470611	cell compartment	bot	Cdk5r1,Epha4
GO:0000904	cell morphogenesis involved in differentiation	3.30028e-08	0.000128302	0.000257228	0.000128302	-3.89177	3.08241	0.00572565	35	748	369	15363	0.0467914	0.0240187	0.0948509	0.0486884	cell compartment	top	Arx,Atp2b2,B3gnt2,Bcl11b,Dact1,Dscam,Fer,Fzd3,Fzd7,Gsk3b,Igf1r,Mtap1b,Ndn,Nr4a2,Nrp1,Ntn1,Pak3,Pcdh15,Plxna4,Ppp3r1,Prox1,Ptpro,Ptprz1,Sema3a,Sema5a,Sfrp1,Slit3,Slitrk1,Slitrk4,Snap91,Sox9,Stxbp1,Ulk2,Usp33,Vangl2
GO:0007409	axonogenesis	4.30162e-10	0.000467058	9.21003e-07	4.30162e-10	-9.36637	6.03574	5.07252e-08	37	723	248	15363	0.0511757	0.0161427	0.149194	0.0470611	cell compartment	bot	Adcy1,Apc,App,Atl1,Bdnf,Cdh4,Cdk5r1,Chl1,Creb1,D3Bwg0562e,Dcc,Dcx,Dpysl5,Drd2,Efna5,Egr2,Enah,Epha4,Epha5,Epha7,Foxg1,Fzd1,L1cam,Mtap2,Nfib,Nptx1,Nr4a3,Robo1,Robo2,Sema3c,Sema4f,Slit1,Slitrk2,Slitrk3,Tbr1,Tgfb2,Top2b
GO:0097305	response to alcohol	0.000346435	0.41608	0.000832616	0.41608	-0.380823	3.07956	0.635163	3	748	48	15363	0.0040107	0.00312439	0.0625	0.0486884	cell compartment	top	Grin2b,Htr1b,Prkce
GO:0015798	myo-inositol transport	0.00213897	1	0.00213897	0.00213897	-2.6698	2.6698	0.0363452	2	711	2	15363	0.00281294	0.000130183	1	0.04628	monosomes vs polysomes	bot	Pgap1,Slc5a3
GO:0017186	peptidyl-pyroglutamic acid biosynthetic process, using glutaminyl-peptide cyclotransferase	0.00213897	1	0.00213897	1	0	2.6698	1	0	746	2	15363	0	0.000130183	0	0.0485582	monosomes vs polysomes	top
GO:0017186	peptidyl-pyroglutamic acid biosynthetic process, using glutaminyl-peptide cyclotransferase	0.00213897	1	0.00213897	0.00213897	-2.6698	2.6698	0.0363452	2	711	2	15363	0.00281294	0.000130183	1	0.04628	monosomes vs polysomes	bot	Qpct,Qpctl
GO:0060385	axonogenesis involved in innervation	0.134652	1	0.134652	0.134652	-0.870788	0.870788	0.301209	1	723	3	15363	0.00138313	0.000195274	0.333333	0.0470611	cell compartment	bot	Nptx1
GO:0021549	cerebellum development	0.000249675	0.290058	0.000860776	0.290058	-0.537515	3.06511	0.544336	4	748	56	15363	0.00534759	0.00364512	0.0714286	0.0486884	cell compartment	top	Atp2b2,Mecp2,Prox1,Serpine2
GO:0010579	positive regulation of adenylate cyclase activity involved in G-protein coupled receptor signaling pathway	0.00213897	1	0.00213897	1	0	2.6698	1	0	746	2	15363	0	0.000130183	0	0.0485582	monosomes vs polysomes	top
GO:0010579	positive regulation of adenylate cyclase activity involved in G-protein coupled receptor signaling pathway	0.00213897	1	0.00213897	0.00213897	-2.6698	2.6698	0.0363452	2	711	2	15363	0.00281294	0.000130183	1	0.04628	monosomes vs polysomes	bot	Adcyap1,Vip
GO:0042113	B cell activation	0.713285	1	0.713285	0.713285	-0.146737	0.146737	0.782497	4	723	102	15363	0.0055325	0.00663933	0.0392157	0.0470611	cell compartment	bot	Ahr,Chrna4,Chrna7,Mef2c
GO:0070169	positive regulation of biomineral tissue development	0.000873396	1	0.000873396	1	0	3.05879	1	0	748	25	15363	0	0.00162729	0	0.0486884	cell compartment	top
GO:2000324	positive regulation of glucocorticoid receptor signaling pathway	0.00213897	1	0.00213897	1	0	2.6698	1	0	746	2	15363	0	0.000130183	0	0.0485582	monosomes vs polysomes	top
GO:2000324	positive regulation of glucocorticoid receptor signaling pathway	0.00213897	1	0.00213897	0.00213897	-2.6698	2.6698	0.0363452	2	711	2	15363	0.00281294	0.000130183	1	0.04628	monosomes vs polysomes	bot	Ncoa2,Nr3c1
GO:0030183	B cell differentiation	0.942081	1	0.942081	0.944865	-0.0246301	0.0246301	0.961822	1	723	60	15363	0.00138313	0.00390549	0.0166667	0.0470611	cell compartment	bot	Ahr
GO:0045777	positive regulation of blood pressure	0.000776131	0.883434	0.000878538	0.883434	-0.0538258	3.05624	0.931851	1	748	43	15363	0.0013369	0.00279893	0.0232558	0.0486884	cell compartment	top	Tac2
GO:0034184	positive regulation of maintenance of mitotic sister chromatid cohesion	0.00213897	1	0.00213897	1	0	2.6698	1	0	746	2	15363	0	0.000130183	0	0.0485582	monosomes vs polysomes	top
GO:0034184	positive regulation of maintenance of mitotic sister chromatid cohesion	0.00213897	1	0.00213897	0.00213897	-2.6698	2.6698	0.0363452	2	711	2	15363	0.00281294	0.000130183	1	0.04628	monosomes vs polysomes	bot	Nsmce2,Smc5
GO:0001782	B cell homeostasis	0.259739	1	0.259739	0.259739	-0.585464	0.585464	0.429796	2	723	21	15363	0.00276625	0.00136692	0.0952381	0.0470611	cell compartment	bot	Ahr,Mef2c
GO:0007187	G-protein coupled receptor signaling pathway, coupled to cyclic nucleotide second messenger	0.000127583	0.144837	0.000880874	0.144837	-0.839122	3.05509	0.421969	8	748	106	15363	0.0106952	0.00689969	0.0754717	0.0486884	cell compartment	top	Cacna1d,Fzd3,Fzd7,Gpr26,Grm3,Grm8,P2ry1,Sstr2
GO:0034093	positive regulation of maintenance of sister chromatid cohesion	0.00213897	1	0.00213897	1	0	2.6698	1	0	746	2	15363	0	0.000130183	0	0.0485582	monosomes vs polysomes	top
GO:0034093	positive regulation of maintenance of sister chromatid cohesion	0.00213897	1	0.00213897	0.00213897	-2.6698	2.6698	0.0363452	2	711	2	15363	0.00281294	0.000130183	1	0.04628	monosomes vs polysomes	bot	Nsmce2,Smc5
GO:0045876	positive regulation of sister chromatid cohesion	0.00213897	1	0.00213897	1	0	2.6698	1	0	746	2	15363	0	0.000130183	0	0.0485582	monosomes vs polysomes	top
GO:0042100	B cell proliferation	0.514903	1	0.514903	0.514903	-0.288275	0.288275	0.63439	1	723	15	15363	0.00138313	0.000976372	0.0666667	0.0470611	cell compartment	bot	Mef2c
GO:0046907	intracellular transport	0.000179649	0.332308	0.000540609	0.332308	-0.478459	3.05322	0.575973	33	748	623	15363	0.0441176	0.040552	0.0529695	0.0486884	cell compartment	top	1190002N15Rik,Abca1,Actr2,Ap3s1,Bcap29,Creb3l2,Dync1i1,Dynll2,Erc1,Gsk3b,Hgsnat,Kif13a,Kpna1,Kpna4,Mtap1b,Napb,Nbea,Nlgn1,Npc2,Phip,Pikfyve,Ppp3r1,Prickle1,Rab6a,Ranbp2,Rims1,Sec23a,Snx16,Sort1,Stat3,Steap2,Ston2,Ywhag
GO:0045876	positive regulation of sister chromatid cohesion	0.00213897	1	0.00213897	0.00213897	-2.6698	2.6698	0.0363452	2	711	2	15363	0.00281294	0.000130183	1	0.04628	monosomes vs polysomes	bot	Nsmce2,Smc5
GO:0050853	B cell receptor signaling pathway	0.365113	0.740458	0.49309	0.365113	-0.437573	0.307073	0.517253	2	723	27	15363	0.00276625	0.00175747	0.0740741	0.0470611	cell compartment	bot	Cd38,Mef2c
GO:0003007	heart morphogenesis	0.000554705	0.616618	0.000899593	0.616618	-0.209984	3.04595	0.761814	8	748	174	15363	0.0106952	0.0113259	0.045977	0.0486884	cell compartment	top	Atf2,Mib1,Prox1,Sfrp2,Sox11,Sox9,Vangl2,Zfpm2
GO:0010578	regulation of adenylate cyclase activity involved in G-protein coupled receptor signaling pathway	0.00213897	1	0.00213897	1	0	2.6698	1	0	746	2	15363	0	0.000130183	0	0.0485582	monosomes vs polysomes	top
GO:0010578	regulation of adenylate cyclase activity involved in G-protein coupled receptor signaling pathway	0.00213897	1	0.00213897	0.00213897	-2.6698	2.6698	0.0363452	2	711	2	15363	0.00281294	0.000130183	1	0.04628	monosomes vs polysomes	bot	Adcyap1,Vip
GO:0034182	regulation of maintenance of mitotic sister chromatid cohesion	0.00213897	1	0.00213897	1	0	2.6698	1	0	746	2	15363	0	0.000130183	0	0.0485582	monosomes vs polysomes	top
GO:0001922	B-1 B cell homeostasis	0.172677	1	0.172677	0.175384	-0.75601	0.75601	0.347075	1	723	4	15363	0.00138313	0.000260366	0.25	0.0470611	cell compartment	bot	Ahr
GO:0007154	cell communication	5.22098e-05	0.204617	0.000255159	0.179851	-0.745088	3.02084	0.453127	227	748	4425	15363	0.303476	0.28803	0.0512994	0.0486884	cell compartment	top	9430031J16Rik,A830018L16Rik,Abca1,Abl2,Acvr1b,Adam23,Adam9,Adnp2,Akap2,Alk,Amotl1,Aph1b,Arhgap12,Arhgap23,Arhgap32,Arhgap6,Arl5c,Arl8b,Arnt2,Atp2a2,Atrnl1,Baiap3,Bcl9l,Btrc,Cacna1d,Cadps,Ccdc88a,Cd38,Chrm3,Cntn1,Cntn6,Cntnap4,Cntnap5a,Cplx2,Crk,Csk,Cxxc4,Cyld,Dact1,Dgkb,Dgke,Dhcr24,Dmd,Dner,Dpysl2,Egfr,Egr1,Enpp5,Epha3,Epha6,Erbb4,Erc1,Ero1l,Fer,Fgf13,Fnip2,Foxo1,Frmpd4,Frs2,Fzd3,Fzd7,Gabra1,Gabr…
GO:0034182	regulation of maintenance of mitotic sister chromatid cohesion	0.00213897	1	0.00213897	0.00213897	-2.6698	2.6698	0.0363452	2	711	2	15363	0.00281294	0.000130183	1	0.04628	monosomes vs polysomes	bot	Nsmce2,Smc5
GO:0051016	barbed-end actin filament capping	0.214201	1	0.214201	0.214201	-0.669178	0.669178	0.385786	1	723	5	15363	0.00138313	0.000325457	0.2	0.0470611	cell compartment	bot	Add2
GO:0016198	axon choice point recognition	0.000966538	1	0.000966538	1	0	3.01478	1	0	748	5	15363	0	0.000325457	0	0.0486884	cell compartment	top
GO:0034091	regulation of maintenance of sister chromatid cohesion	0.00213897	1	0.00213897	1	0	2.6698	1	0	746	2	15363	0	0.000130183	0	0.0485582	monosomes vs polysomes	top
[truncated: 21,500 more rows]

## Sheet: cellular_component
TermID	Term	Term Min P	Term Max P	Term P ratio	P	logp	absdiff logp	Q	k	n	K	N	k/n	K/N	k/K	n/N	Query set		Symbols
[truncated: 2,660 more rows]

[truncated: 3 more sheets: molecular_function, 142 enriched genes for analysis, graphs rough draft]
